# Supplementary material for: Comprehensive Identification of Key Genes Responsible for Leaf Senescence of Rice (Oryza sativa L.) by WGCNA Using Two Independent Aging Datasets
Source: Plants (Basel). 2025 Aug 30;14(17):2704. doi: 10.3390/plants14172704 (PMC12430195; doi:10.3390/plants14172704)
Supplement: Supplementary file 1 [file plants-14-02704-s001.zip]

Archive with 10 entries (10 files):
- Table S1.xlsx
- Table S10.xlsx
- Table S2.xlsx
- Table S3.xlsx
- Table S4.xlsx
- Table S5.xlsx
- Table S6.pdf
- Table S7.xlsx
- Table S8.pdf
- Table S9.xlsx
