# Supplementary material for: Comprehensive Identification of Key Genes Responsible for Leaf Senescence of Rice (Oryza sativa L.) by WGCNA Using Two Independent Aging Datasets
Source: Plants (Basel). 2025 Aug 30;14(17):2704. doi: 10.3390/plants14172704 (PMC12430195; doi:10.3390/plants14172704)
Supplement: Supplementary file 1 [file plants-14-02704-s001.zip › Table S1.xlsx]

## Sheet: GSE21398-MEblue
Table S1 Genes information of GSE21398-MEblue module.
	FlagLeaf_Fertile_0WAH_rep_1	FlagLeaf_Fertile_0WAH_rep_2	FlagLeaf_Fertile_0WAH_rep_3	FlagLeaf_Fertile_1WAH_rep_1	FlagLeaf_Fertile_1WAH_rep_2	FlagLeaf_Fertile_1WAH_rep_3	FlagLeaf_Fertile_2WAH_rep_1	FlagLeaf_Fertile_2WAH_rep_2	FlagLeaf_Fertile_2WAH_rep_3	FlagLeaf_Fertile_3WAH_rep_1	FlagLeaf_Fertile_3WAH_rep_2	FlagLeaf_Fertile_3WAH_rep_3	FlagLeaf_Sterile_0WAH_rep_1	FlagLeaf_Sterile_0WAH_rep_2	FlagLeaf_Sterile_0WAH_rep_3	FlagLeaf_Sterile_1WAH_rep_1	FlagLeaf_Sterile_1WAH_rep_2	FlagLeaf_Sterile_1WAH_rep_3	FlagLeaf_Sterile_2WAH_rep_1	FlagLeaf_Sterile_2WAH_rep_2	FlagLeaf_Sterile_2WAH_rep_3	FlagLeaf_Sterile_3WAH_rep_1	FlagLeaf_Sterile_3WAH_rep_2	FlagLeaf_Sterile_3WAH_rep_3
Os01g0101300	-0.497671	-0.542032	-1.22339	-0.329111	-0.259989	-0.0255575	0.599748	0.546454	0.455492	1.23169	0.94756	0.613776	-0.332032	-0.728619	-1.4446	-0.335019	-0.369563	-0.330478	0.28305	0.0049305	-0.0319214	0.324844	0.286734	0.349532
Os01g0103600	-6.88202	-5.7317	-7.87906	-5.70846	-6.45177	-6.42326	-4.95901	-6.48884	-5.54834	-5.12296	-5.63924	-4.91446	-7.83281	-6.56982	-6.5308	-6.65537	-5.88489	-5.70029	-5.86981	-5.09149	-6.20933	-6.3185	-6.20516	-6.40046
Os01g0106300	-6.97948	-8.1649	-7.98509	-6.79856	-6.68201	-5.97671	-7.09945	-8.16458	-6.17663	-3.77125	-6.94821	-6.53428	-7.04708	-7.86081	-6.16563	-6.613	-7.82926	-5.44302	-6.71581	-7.68146	-6.04543	-6.47682	-7.00605	-6.3891
Os01g0106400	2.29484	2.17834	-0.478536	2.66621	1.15129	1.22622	3.06671	3.77747	4.63038	3.74809	3.25505	5.18868	0.475535	3.86517	2.09584	3.28836	1.63133	2.50285	3.04	4.45677	3.22174	3.32773	4.28915	2.52204
Os01g0113500	-4.04766	-4.39178	-3.87276	-4.41687	-4.87344	-3.99255	-4.88662	-5.55732	-4.6886	-2.35447	-3.74208	-2.83431	-4.12205	-4.30021	-4.25714	-4.63868	-4.79641	-4.09636	-4.71977	-4.07411	-4.25458	-2.80161	-3.75087	-2.97104
Os01g0115600	-3.01509	-2.32705	-3.11291	-0.982713	-1.01354	-1.00689	-0.523243	-0.877738	-0.915298	-0.666821	-0.736362	-0.155519	-2.32489	-2.22437	-2.68929	-1.41356	-0.947123	-0.916569	-0.888774	-0.978757	-0.677822	-1.38032	-0.878204	-1.38161
Os01g0124400	-5.25496	-3.77656	-6.54445	-5.34774	-4.97827	-3.74255	-4.11314	-4.07499	-4.39717	-2.41005	-2.37456	-2.3378	-3.11783	-4.14983	-4.16902	-4.87804	-4.22961	-3.65053	-5.1611	-4.10742	-3.76316	-1.84465	-1.57883	-4.18366
Os01g0127900	-5.37132	-5.51769	-5.394	-4.97287	-4.34605	-4.94228	-4.82152	-5.80404	-4.95391	-2.51531	-4.04991	-3.52109	-5.42503	-5.27419	-5.02018	-5.36561	-5.32533	-3.66906	-5.91903	-5.64774	-5.43961	-3.22418	-4.26727	-3.73751
Os01g0128200	-4.44968	-4.30136	-4.01918	-4.11932	-3.70045	-3.05219	-2.2048	-2.25803	-1.84617	-1.67307	-1.48662	-1.08778	-4.16303	-4.20061	-3.94675	-4.07791	-3.77632	-3.41097	-2.82073	-3.04073	-2.75451	-2.13546	-2.22576	-2.33328
Os01g0134800	-7.76407	-7.04051	-8.00756	-8.18155	-8.06451	-6.73885	-8.22618	-8.04863	-8.41738	-6.1016	-6.48403	-7.06762	-7.90018	-7.88651	-8.87208	-7.83572	-7.6875	-8.73302	-8.14442	-8.14485	-8.56235	-7.77907	-6.8656	-7.25315
Os01g0134900	-7.68312	-6.96811	-7.89946	-8.11049	-7.98886	-8.15943	-6.6454	-7.21252	-6.93979	-3.22849	-5.82743	-6.63161	-7.80301	-7.77129	-8.77795	-7.44704	-7.62717	-8.63989	-8.04886	-8.02832	-7.60343	-6.60884	-6.60496	-6.28714
Os01g0138400	-5.36391	-4.08912	-6.18701	-2.47329	-2.61142	-2.5927	-2.12968	-2.58541	-2.52435	-1.28857	-1.48954	-1.49962	-4.83626	-4.33795	-4.99018	-3.34757	-3.09163	-2.87498	-2.70388	-2.913	-3.04271	-1.822	-1.62002	-2.16731
Os01g0142600	-4.86592	-4.28845	-5.34579	-2.96411	-2.57686	-1.93147	-1.5171	-2.23082	-1.9376	-1.19928	-0.750772	-1.84022	-4.02934	-4.63698	-5.75069	-3.21174	-2.77983	-2.55819	-2.46127	-3.0229	-3.16968	-2.36213	-2.23839	-2.85553
Os01g0142800	-1.81742	-1.52225	-1.77929	-0.793526	-0.641969	-0.151337	-0.29947	-0.55156	-0.51467	0.445695	0.306786	-0.415811	-1.59737	-1.76372	-2.01265	-0.885893	-0.849678	-0.46527	-0.477421	-0.992483	-0.857653	-0.167786	-0.398061	-1.0406
Os01g0155000	-6.89438	-5.26787	-6.24352	-3.98736	-4.73848	-4.21123	-4.16729	-4.88707	-3.96821	-0.876598	-1.63583	-1.22671	-4.09529	-5.45799	-6.85043	-4.66957	-4.69975	-4.15239	-4.61459	-4.45295	-5.092	-2.1936	-2.85177	-3.32168
Os01g0155800	-2.26122	-1.72042	-2.36854	-1.42475	-0.710048	-0.392718	-0.165798	-1.04397	0.0302553	1.39984	0.311501	2.33975	-0.932395	-1.8692	-5.35494	1.35945	0.946408	0.453938	4.01434	2.08762	1.73541	4.15801	3.61713	3.83592
Os01g0158500	-4.89293	-5.44244	-4.01165	-4.29039	-4.31699	-4.25754	-4.54803	-4.77009	-4.0394	-2.35568	-3.66906	-2.98804	-5.13716	-5.26776	-3.62117	-4.64807	-4.29887	-4.1496	-4.79082	-4.81611	-3.67723	-3.28109	-3.34086	-3.47005
Os01g0160800	-1.85227	-1.29458	-0.99205	-0.972009	-1.10235	-1.30162	-1.50974	-1.84657	-1.4964	5.37819	3.58062	3.64985	-1.3705	-1.2664	-1.68646	-1.05039	-1.26744	-1.44919	-1.6494	-1.35609	-1.53015	2.78798	3.11131	1.58305
Os01g0162500	-7.44674	-8.0115	-7.04556	-6.86352	-6.64265	-5.90668	-6.02887	-7.19907	-6.20382	-5.22786	-5.27833	-6.01759	-7.72134	-7.07161	-7.16609	-6.59295	-6.96284	-5.90179	-5.98705	-6.3971	-5.58457	-4.8556	-5.89201	-5.87462
Os01g0163000	-7.74332	-4.74977	-7.99958	-5.91456	-5.57303	-4.84348	-4.78006	-6.01717	-4.2343	-2.68788	-3.34406	-3.71808	-7.36105	-7.17667	-7.03362	-6.25184	-4.91923	-4.29479	-4.34672	-4.97602	-4.30303	-3.04726	-3.73301	-4.11086
Os01g0165000	-1.54617	-1.37708	-0.952392	-1.16015	-1.13727	-1.06708	-0.787446	-1.01054	-1.10525	1.65779	0.309883	0.355853	-1.25387	-1.26841	-1.49142	-1.02587	-0.948738	-1.3496	-1.04133	-1.01841	-1.35726	0.149393	-0.160318	-0.678879
Os01g0167400	-7.33719	-6.21962	-7.79873	-6.73918	-6.72181	-7.41126	-8.11133	-8.17167	-7.97518	-3.05043	-5.13227	-4.96093	-6.9326	-6.81076	-7.54413	-7.79462	-7.53714	-7.38597	-7.44568	-7.97045	-7.55219	-5.84805	-5.5801	-7.12945
Os01g0174700	-5.82418	-6.39612	-5.26635	-7.20271	-7.52421	-5.9701	-5.93546	-5.72662	-5.76517	-4.68659	-4.97281	-4.57529	-6.4152	-5.53337	-5.83646	-5.94584	-6.34122	-5.53243	-4.77244	-5.52065	-5.22155	-4.90038	-4.99902	-4.67634
Os01g0175700	-5.93397	-6.11852	-5.94301	-5.2803	-4.5914	-4.73744	-4.05522	-4.67545	-3.79015	-4.09926	-4.07238	-3.30181	-5.74569	-6.2417	-6.02913	-5.47435	-5.28956	-4.95119	-4.44795	-4.82639	-4.08647	-3.86545	-5.14944	-3.90175
Os01g0175900	-7.76217	-7.7612	-8.00969	-8.17034	-7.81506	-5.51393	-5.99525	-8.07007	-7.89845	-3.21043	-3.56502	-3.38735	-7.90601	-7.90732	-8.16284	-7.85929	-7.27942	-6.22479	-5.91495	-6.57024	-8.34891	-4.1279	-3.86907	-4.94293
Os01g0176000	-2.94032	-3.12476	-3.35451	-1.99831	-1.57223	-1.13003	-1.73881	-2.67465	-2.42176	1.1487	0.558044	-0.254019	-1.70318	-2.60501	-2.32635	-2.43162	-1.93427	-1.49342	-3.04208	-3.25355	-3.05094	-0.367701	-0.197861	-1.71352
Os01g0176100	-6.47705	-6.00126	-5.89229	-5.64724	-5.51581	-5.31115	-4.31175	-4.29437	-4.48306	-3.20499	-3.19693	-3.95397	-5.69083	-6.1739	-6.08096	-5.00203	-6.55701	-5.82892	-4.95721	-5.03446	-4.65826	-3.98906	-4.43117	-4.05294
Os01g0176200	-5.84032	-5.71727	-5.51485	-4.82981	-4.91091	-4.85354	-4.14407	-4.95788	-4.59256	-2.66647	-3.02611	-3.62473	-5.42938	-5.62909	-5.79807	-5.32334	-4.84908	-5.1337	-4.61808	-4.92067	-4.91117	-3.84485	-3.82524	-4.02597
Os01g0177400	-6.23412	-6.30018	-5.5075	-6.64019	-6.57135	-5.68021	-5.48817	-5.67363	-3.84984	-4.98601	-4.45402	-4.23787	-6.57593	-6.18834	-5.60609	-6.41568	-6.23597	-5.87693	-4.38179	-4.35836	-4.05084	-4.20581	-4.58657	-3.73079
Os01g0178900	-3.42027	-3.16229	-3.47655	-2.43147	-2.29911	-2.01703	-1.74967	-2.31917	-1.92717	-0.479559	-0.993141	-1.84624	-3.19007	-3.28631	-3.55344	-2.58152	-2.38847	-2.34084	-2.36266	-2.74815	-2.48868	-1.72698	-1.93997	-2.42628
Os01g0179000	-7.78614	-5.91922	-6.62083	-6.99606	-7.47014	-7.18946	-7.48685	-8.21304	-6.99934	-1.64883	-5.27118	-3.75448	-7.25499	-7.18857	-8.23019	-7.72325	-7.87774	-6.11648	-8.14605	-8.19341	-6.32806	-3.41641	-5.02804	-5.26455
Os01g0180400	-4.04086	-3.78864	-3.41805	-3.70717	-3.70419	-3.16261	-1.91936	-1.91398	-1.76489	-3.84359	-1.74218	-1.939	-3.81634	-3.6274	-4.04168	-3.78637	-3.61594	-3.26345	-2.24777	-2.37801	-2.38668	-2.73289	-2.9668	-1.9995
Os01g0182100	-0.785292	-0.65281	-1.21946	-0.458425	-0.377202	-0.142177	0.408511	0.294642	0.30537	0.581079	0.797121	0.652841	-0.718997	-0.626934	-1.56068	-0.533706	-0.04636	-0.0602465	0.201828	0.229759	0.209144	0.48487	0.606277	0.460985
Os01g0185200	-6.62805	-6.95249	-7.10129	-5.47544	-5.92301	-6.35428	-5.82159	-6.21779	-6.14642	-4.9419	-5.45818	-4.90293	-6.18818	-5.48009	-7.21406	-5.65105	-5.21828	-6.23394	-6.04892	-6.18943	-7.04767	-5.3827	-5.64902	-6.01544
Os01g0186900	-1.4737	-1.29768	-1.67365	-1.9265	-2.1574	-1.21756	-0.0712109	-0.449528	-0.819797	-0.537134	-0.379071	-0.597876	-1.49784	-1.97768	-2.06701	-1.86371	-1.79465	-1.8154	-1.08173	-1.54433	-1.71356	-0.0913448	-1.16818	-1.07097
Os01g0197600	-7.32229	-6.39499	-7.98774	-3.56162	-4.53801	-2.62232	-3.41579	-4.09513	-3.53274	-3.0507	-5.0693	-3.49188	-7.88768	-4.57484	-7.23149	-2.6335	0.198492	-0.415227	-0.403082	-0.108949	0.873307	-0.0803862	-1.20005	-2.39712
Os01g0201600	-5.59958	-6.0455	-6.51341	-5.90436	-6.02149	-6.80938	-5.71426	-6.18449	-5.91427	-2.79655	-5.08095	-4.80273	-7.00826	-6.09837	-8.42189	-5.80241	-6.87606	-7.47568	-6.32813	-6.5213	-8.53872	-6.57848	-6.45778	-7.12723
Os01g0201700	-7.62012	-6.64567	-7.37932	-7.5032	-7.9134	-6.04263	-5.55243	-5.81661	-6.00212	-6.19131	-6.53488	-5.73339	-7.69161	-7.60711	-6.48245	-7.62926	-7.67074	-7.16139	-6.46149	-6.84096	-5.90438	-5.63688	-6.49881	-5.38125
Os01g0201800	-6.71026	-7.73183	-4.67761	-6.98412	-6.8841	-7.06556	-6.51331	-5.304	-6.78447	-6.60196	-5.94125	-5.58044	-6.47374	-6.85	-7.53019	-7.40599	-6.44642	-6.93634	-6.23323	-6.33818	-6.714	-6.26045	-6.27331	-4.04272
Os01g0203400	-7.83254	-6.86367	-6.18715	-6.1677	-8.13274	-7.2194	-6.77996	-8.2481	-5.98078	-5.82834	-5.69894	-5.70331	-6.73056	-6.20353	-7.8137	-6.60923	-7.93144	-7.09493	-7.53815	-7.75991	-5.8863	-3.96033	-4.14519	-6.00641
Os01g0207900	-7.79814	-8.13907	-8.04797	-7.65988	-8.10938	-8.53541	-8.26801	-8.21853	-7.9931	-6.27243	-7.93928	-6.46745	-7.94188	-7.94109	-8.84509	-7.89424	-7.88936	-8.71174	-8.21149	-8.20685	-8.77189	-7.39255	-8.26493	-8.83104
Os01g0209800	3.76849	3.64396	2.14292	4.33592	4.7547	4.94187	4.71793	4.22408	4.35572	4.67104	4.86928	3.95451	4.06026	3.70402	2.09268	3.83892	4.19069	4.43488	3.80461	3.53488	3.83081	4.01242	3.76624	3.53558
Os01g0211200	-4.74385	-4.97128	-5.25134	-4.51865	-4.11154	-3.7295	-4.76595	-5.62912	-4.9803	-1.52481	-3.00919	-3.23498	-4.51866	-4.39223	-4.61313	-4.80507	-4.39511	-4.21194	-4.87892	-5.46635	-4.96599	-2.25573	-2.83239	-4.08321
Os01g0211600	-0.760179	-0.899499	-1.57503	-0.633389	-0.325194	-0.0346937	-0.875502	-1.52077	-0.85772	2.35148	0.889878	0.0382681	-0.556434	-0.554445	-0.922286	-0.793098	-0.498896	-0.482407	-1.32924	-1.39682	-1.04882	1.5175	0.725987	-0.455832
Os01g0212700	-6.04704	-4.43126	-4.73467	-7.28633	-7.18332	-5.85108	-5.04579	-5.80734	-5.26281	-5.21302	-4.75418	-4.08434	-4.83381	-5.18534	-6.00115	-5.53223	-5.50922	-5.28796	-4.41398	-4.67551	-5.74671	-4.29287	-5.09399	-4.72376
Os01g0214500	-2.56579	-2.79152	-2.34927	-2.27405	-2.03506	-1.79609	-2.68994	-3.06748	-2.55143	0.818192	-1.35626	-0.435567	-2.28974	-2.8044	-1.68675	-2.12765	-2.32868	-1.86236	-2.01484	-2.47696	-1.82751	-0.415724	-1.16552	-1.21627
Os01g0215000	-4.89499	-4.90283	-5.15483	-5.36086	-5.40256	-4.58221	-4.23168	-4.66633	-3.06247	-3.86125	-4.66725	-3.74676	-4.38565	-4.14089	-5.14303	-5.23017	-4.35959	-3.99977	-4.10025	-4.05702	-3.36651	-3.22304	-3.23487	-3.8711
Os01g0218100	-6.53017	-5.78345	-6.37145	-4.92746	-4.91109	-4.51318	-4.26435	-4.84273	-4.15549	-2.46422	-3.02419	-3.14624	-5.1601	-5.46261	-5.67406	-5.32867	-4.98195	-5.14352	-4.36641	-4.62866	-4.52492	-3.30005	-3.30764	-4.27572
Os01g0224100	-3.74174	-3.35378	-2.63434	-3.31354	-3.5973	-3.79335	-2.5662	-2.61431	-3.15246	-1.72483	-1.07629	-1.00863	-3.76512	-3.5929	-3.12713	-2.91626	-3.19836	-3.83687	-2.75018	-2.27143	-3.75622	-1.96195	-2.43005	-2.27577
Os01g0225000	-2.44668	-2.32682	-3.30762	-2.35327	-1.98042	-1.01257	0.280394	-0.884548	0.868773	2.69939	2.08676	1.6939	-0.598019	-2.24648	-2.34692	-2.61756	-1.90866	-1.55028	-0.658267	-1.43364	-1.02821	0.797349	0.538655	0.162004
Os01g0227700	-4.25886	-4.02463	-4.18762	-3.8161	-2.72703	-3.50499	-2.5621	-2.06491	-2.21116	-2.2644	-1.21486	-1.30668	-3.83575	-3.53446	-3.23851	-4.198	-3.52202	-3.71802	-2.88111	-2.67561	-2.98157	-2.19979	-2.16774	-1.74678
Os01g0233000	0.648203	0.948037	-0.500164	0.715694	1.26828	1.30364	2.32047	2.02144	2.24079	1.3326	2.6965	1.98687	1.00673	0.889761	-0.71924	0.339589	0.881739	0.4961	1.49333	1.24682	0.986173	1.18281	1.28659	1.23348
Os01g0237500	-6.43232	-6.30542	-6.80471	-6.02353	-6.28423	-3.14471	-2.24345	-4.38215	-4.40236	-4.1691	-2.66923	-1.54586	-6.65423	-4.88507	-4.70701	-6.16598	-4.53499	-4.8798	-4.08859	-4.68271	-5.07961	-3.08824	-3.85002	-4.4573
Os01g0243000	-7.22267	-7.58485	-8.028	-7.01732	-7.50466	-6.83032	-7.08236	-7.59965	-8.21717	-5.79542	-6.03047	-5.94657	-7.92436	-7.41456	-6.59849	-7.60737	-5.803	-6.85502	-7.8392	-7.15282	-6.7612	-6.64386	-5.95898	-6.51999
Os01g0246700	-1.31857	-1.16067	-0.690109	-0.350922	-0.509154	-0.343064	-0.329707	-0.370746	-0.314022	1.34528	0.776895	0.766466	-0.834343	-1.18091	-1.00128	-0.490376	-0.405538	-0.606885	-0.641383	-0.591466	-0.650403	0.298669	0.0584545	0.0652666
Os01g0248300	-6.36384	-5.63697	-5.58727	-5.4026	-4.89588	-5.03149	-4.86252	-4.90433	-5.53059	-1.77407	-3.61166	-4.63383	-5.0624	-5.76007	-5.93279	-4.96756	-5.26065	-4.95165	-4.71563	-4.78035	-5.2393	-3.7552	-3.55295	-4.67546
Os01g0248500	-4.12952	-4.07055	-3.77967	-3.36759	-3.06506	-2.8886	-3.31333	-3.31192	-3.49548	-0.212049	-2.1201	-2.41395	-3.6266	-3.55411	-4.01564	-3.33454	-3.14072	-2.82015	-3.09326	-3.01611	-3.14333	-1.99867	-1.75152	-2.89767
Os01g0253400	-7.57032	-7.88594	-7.56528	-7.61258	-6.66597	-6.99796	-6.06624	-6.33458	-5.54774	-7.50957	-5.98914	-6.81585	-7.45054	-6.8005	-6.80209	-7.62764	-7.65221	-6.74388	-6.60593	-6.13792	-5.99181	-6.27902	-6.43776	-6.81448
Os01g0255100	-7.41605	-7.91305	-7.29834	-7.80451	-7.82769	-7.92246	-7.83083	-7.80515	-5.94139	-8.0335	-7.37606	-7.10761	-6.7039	-7.50142	-7.70654	-7.73397	-7.75783	-7.18575	-7.64601	-6.71172	-7.21195	-6.06808	-6.48993	-6.16
Os01g0256300	-5.69716	-5.7494	-5.49836	-4.85631	-4.51861	-4.389	-4.40987	-4.88617	-4.7367	-3.061	-3.75957	-3.34869	-5.39831	-5.49695	-5.98036	-4.69421	-5.01988	-4.82005	-4.56405	-4.64176	-4.52605	-3.56807	-3.76504	-4.09725
Os01g0260000	-6.64796	-7.59979	-7.85857	-7.20655	-7.00685	-6.17073	-7.89991	-6.06755	-7.17039	-5.43995	-5.98073	-5.86697	-6.91906	-7.7534	-8.55571	-6.69999	-6.85436	-7.32948	-6.44003	-7.55958	-7.57862	-6.30238	-6.02616	-6.76575
Os01g0267800	-6.83526	-6.58009	-7.19694	-6.52945	-5.96654	-6.59153	-5.47573	-6.16521	-6.60225	-5.3328	-5.0557	-5.05764	-6.21343	-6.76321	-6.89767	-6.10273	-6.62315	-7.12859	-5.28293	-5.24398	-6.6215	-4.97639	-5.56706	-5.87376
Os01g0268100	-1.89602	-1.94862	-1.24678	-1.33397	-1.25853	-1.0077	-0.292639	-0.3367	0.240543	-0.202784	0.152411	0.0353489	-1.4715	-1.68778	-1.57867	-1.7479	-1.47503	-1.39418	-0.800331	-0.90987	-0.465197	-0.677152	-0.530637	-0.417229
Os01g0268500	-7.73881	-7.97323	-7.99129	-8.17044	-8.06066	-7.10207	-7.92166	-8.1785	-5.8861	-4.78079	-5.88442	-3.92087	-7.90666	-7.89811	-8.8004	-7.83697	-7.83911	-8.70346	-8.08561	-8.11424	-8.76759	-7.43494	-7.16006	-8.82038
Os01g0268600	-7.57982	-8.12498	-7.90926	-8.1149	-6.72851	-7.7976	-6.66432	-8.10441	-8.38623	-5.7617	-6.31435	-5.30218	-7.82712	-7.77627	-8.74806	-7.73781	-7.7561	-8.38084	-8.07508	-6.12071	-6.29956	-8.2758	-8.12624	-7.30785
Os01g0270300	-4.40306	-5.32992	-4.61612	-6.72179	-6.47823	-4.70124	-4.26479	-4.75742	-3.24456	-6.1921	-3.78569	-4.4223	-3.90406	-4.15872	-6.25765	-5.4478	-5.72183	-4.01042	-2.09079	-2.48541	-3.15943	-2.32637	-3.43889	-2.71996
Os01g0272800	-3.7376	-3.34475	-1.87881	-2.19782	-1.83724	-1.6605	-0.960775	-0.997099	-0.825052	-0.759994	-0.340384	-0.392343	-3.43366	-3.25644	-1.48061	-1.99199	-1.71549	-1.61295	-0.547796	-0.672462	-0.402707	-0.374991	-0.247355	-0.0662842
Os01g0276700	-6.28561	-6.2318	-6.26166	-7.28272	-8.02525	-8.38964	-7.16548	-6.54947	-6.02665	-4.69388	-6.15009	-5.51221	-6.55791	-6.9196	-6.71762	-7.71884	-7.13617	-6.73825	-7.15031	-6.86388	-7.38311	-6.0782	-6.16345	-6.17047
Os01g0283300	0.988619	0.856974	0.365919	0.668971	1.00996	1.01531	1.50472	1.42464	1.5264	2.97524	2.83905	2.81492	1.07675	1.0987	0.251784	0.773837	0.779366	0.705519	1.02142	1.16669	0.718037	2.42261	2.16796	1.83885
Os01g0284900	-2.04254	-2.33741	-2.22812	-1.96469	-1.62157	-1.43449	-1.12336	-1.10732	-0.551728	0.103275	-0.718798	-0.156337	-1.86786	-2.33614	-2.69828	-1.78656	-1.94951	-1.47088	-0.940934	-1.67	-1.10186	-1.08454	-1.56191	-0.888211
Os01g0286100	1.3515	0.817604	1.56994	1.64988	1.69168	2.10505	1.95098	2.43134	3.10785	2.39357	2.1799	2.91796	1.59741	1.29232	1.84502	2.00412	2.27505	2.60791	2.90468	2.51184	3.49158	2.87018	2.66332	3.4848
Os01g0289600	-4.52641	-4.19813	-5.07522	-2.33041	-2.04004	-1.88092	-0.732579	-1.66188	-1.52624	-0.685311	-0.401661	-1.58703	-4.05713	-3.9261	-4.67074	-2.74547	-1.8498	-1.82322	-1.76647	-2.13225	-2.09867	-1.09489	-1.51645	-2.02734
Os01g0300900	-4.11847	-5.15334	-4.71761	-5.02477	-4.07546	-4.05199	-3.03316	-3.25126	-2.75716	-4.38811	-3.1665	-3.17027	-5.91022	-5.24648	-5.29475	-5.73439	-5.30552	-3.77143	-2.96198	-3.98443	-2.95952	-3.52693	-5.05536	-3.39823
Os01g0303300	-7.29344	-6.55911	-7.99095	-7.97955	-6.1205	-5.70241	-5.29853	-5.60914	-5.1078	-4.2593	-3.64773	-3.8458	-7.27542	-6.40946	-8.08695	-6.32121	-6.8548	-6.14428	-5.81128	-4.47494	-5.79049	-3.86825	-4.95025	-4.01841
Os01g0305200	-0.939705	-0.897772	-0.649479	-0.536384	-0.608652	-0.469301	-0.0494251	-0.299898	0.0879183	2.2187	1.34783	1.12364	-0.303937	-1.15234	-0.928173	-1.00858	-1.19684	-1.09625	-0.994097	-1.00845	-0.348949	0.381265	0.26682	0.00559902
Os01g0305300	-3.65882	-3.34142	-3.15226	-3.19806	-3.77385	-3.26003	-2.64746	-3.25403	-2.92548	-0.355117	-1.43738	-1.63216	-2.92054	-3.63434	-3.8276	-3.76187	-4.04301	-4.31249	-3.83364	-3.75992	-3.77465	-2.37137	-2.79457	-3.44893
Os01g0306400	-6.46298	-6.43521	-5.39393	-6.32915	-5.94258	-5.02446	-3.59891	-4.34077	-3.28336	-0.482869	-1.25746	-1.11036	-5.34645	-6.1334	-5.22554	-5.31997	-5.29211	-5.17677	-4.56507	-4.27911	-4.86853	-1.63254	-1.9039	-1.97113
Os01g0308300	-7.13961	-5.86882	-7.0451	-5.7889	-5.60524	-5.87073	-5.18142	-5.31782	-5.05509	-6.76345	-5.78603	-5.85767	-6.58492	-6.72075	-6.77719	-6.39304	-5.62629	-6.02093	-5.70897	-4.89618	-5.54648	-5.80141	-5.50225	-5.15829
Os01g0313300	-7.78414	-8.16304	-6.48977	-6.95456	-6.76375	-5.66077	-5.23888	-5.53637	-6.01195	-5.01675	-4.28627	-5.19889	-6.67842	-7.89537	-8.82381	-6.37959	-7.6425	-8.67253	-6.63774	-5.64012	-7.90083	-6.18352	-4.41301	-6.68586
Os01g0323500	-7.72915	-7.90358	-7.95791	-8.17653	-7.0005	-8.44799	-8.22474	-8.14481	-8.38179	-6.27326	-7.46926	-7.21215	-7.85429	-7.75944	-8.84228	-7.78841	-7.82633	-8.69076	-6.93109	-8.14303	-7.56343	-6.60054	-7.41387	-7.4547
Os01g0326300	-6.91578	-7.14606	-7.00606	-8.22597	-8.10747	-7.56896	-7.47083	-7.60356	-7.52154	-6.50392	-5.15642	-6.21872	-7.95977	-7.96595	-6.63142	-7.89548	-6.80694	-7.02879	-8.18661	-8.23553	-6.83064	-5.64618	-6.62091	-5.95919
Os01g0327100	-7.75687	-6.17328	-8.01768	-8.20045	-8.0846	-5.98839	-7.49793	-7.11732	-6.98382	-4.38788	-3.46106	-4.33126	-7.93941	-7.92192	-8.06789	-7.86824	-7.87045	-5.89798	-7.8874	-8.13659	-7.9863	-3.66852	-4.3381	-6.23006
Os01g0329000	-5.81259	-5.99525	-6.37197	-8.22261	-7.12076	-6.84921	-6.55408	-5.45736	-5.93192	-5.22257	-5.32496	-4.82739	-7.22439	-6.63971	-7.44296	-7.90546	-5.63095	-7.04898	-7.03116	-4.32181	-7.09336	-6.36816	-7.08812	-6.09779
Os01g0329800	-2.59495	-2.3537	-1.94617	-2.5737	-2.49741	-2.62302	-2.54093	-2.38357	-2.57603	0.0223446	-1.64069	-0.639316	-2.51438	-2.51076	-2.16175	-1.95397	-2.2961	-2.50748	-2.26952	-2.02215	-2.74164	-1.30793	-1.2727	-1.80934
Os01g0332000	-2.44058	-1.43625	-2.55157	-0.534485	-0.416771	-0.139106	0.585451	0.353096	0.807243	-1.47423	-0.698538	-0.365678	-2.01648	-1.73069	-2.47124	-1.54627	-0.372419	-0.186627	0.051383	0.150873	0.936565	-0.700381	-0.169935	0.174095
Os01g0332100	1.78672	2.3693	2.95561	2.59945	3.02114	2.62187	3.39936	3.50971	2.46385	3.5823	3.29645	3.29124	1.39657	2.64819	2.51687	3.18955	3.48504	2.65911	3.76489	4.17971	2.9384	3.33811	3.96027	3.48058
Os01g0332200	-3.70048	-3.92823	-3.9077	-3.10287	-2.9177	-2.62818	-1.02605	-1.10075	-1.51112	-2.04728	-0.595723	-1.11769	-3.47645	-3.98357	-4.09448	-2.86928	-1.88148	-2.5773	-0.723226	-0.943127	-1.88179	-1.66648	-1.91988	-1.23701
Os01g0351300	-3.39491	-2.73002	-2.45941	-1.75828	-1.68544	-2.38462	-1.55038	-1.27864	-1.46132	-1.06003	-1.46672	-0.954386	-3.27587	-3.1897	-2.87909	-1.82531	-1.67031	-2.32077	-1.3699	-1.29718	-1.52931	-1.60717	-0.930169	-1.69826
Os01g0352100	-2.52746	-2.48182	-2.62796	-2.06827	-1.4208	-1.47294	-0.909131	-0.755553	-0.319358	-0.997195	-0.594156	-0.96832	-2.00909	-2.20581	-2.9356	-1.98299	-1.63976	-2.00853	-0.941705	-0.835496	-0.382374	-0.78263	-0.464483	-0.426533
Os01g0353400	-1.7971	-2.43957	-2.01214	-1.46228	-1.92006	-1.17263	-1.47023	-1.87122	-1.5065	0.600138	0.490384	0.207709	-1.75772	-1.56798	-2.42731	-1.65861	-1.49201	-1.42526	-1.69396	-1.58844	-1.8876	-0.87672	-0.633785	-1.06594
Os01g0364500	-2.47774	-1.40426	-2.64226	-0.629757	-0.422792	-0.160837	0.501435	0.227967	0.731365	-1.54187	-0.718137	-0.481647	-2.09377	-1.81972	-2.46991	-1.58371	-0.436237	-0.255665	-0.0695457	-0.0030899	0.811127	-0.786436	-0.347337	0.0459023
Os01g0366300	-7.66473	-6.25568	-6.49575	-5.5018	-5.4275	-5.23895	-5.33596	-6.12272	-5.1294	-3.87275	-4.88004	-4.67649	-6.41951	-6.74136	-6.11242	-6.25065	-4.95369	-5.31456	-5.43785	-5.49713	-5.4132	-4.62491	-4.44265	-5.00858
Os01g0369700	1.559	1.37298	1.14627	1.66346	1.35229	1.98416	1.53328	1.3327	1.71493	3.6493	3.13367	3.3901	1.52106	1.65398	1.05479	1.49125	1.57922	1.96641	1.5287	1.47964	1.3605	2.36636	2.5228	2.16078
Os01g0370900	-7.21683	-8.05	-7.35391	-7.90695	-6.94569	-6.6022	-7.37436	-8.20647	-2.83582	-2.49548	-4.94779	-3.23974	-7.93203	-7.29908	-7.18197	-7.87691	-7.65372	-6.8178	-7.73188	-6.64	-7.12912	-4.77328	-5.26664	-5.61394
Os01g0372400	-2.26232	-2.18007	-2.03275	-1.50489	-1.75724	-1.67978	-1.5969	-2.00319	-1.36031	0.479451	-0.33047	-0.476405	-2.18128	-2.25366	-2.34152	-1.78637	-1.88288	-1.8079	-1.88235	-2.01862	-1.82357	-0.569404	-1.17181	-1.24222
Os01g0386600	-1.10598	-1.32927	-1.16469	-1.80759	-1.63997	-1.32841	-0.998637	-1.18225	-0.943026	0.975519	-0.240767	-0.119698	-1.17166	-1.45258	-1.92317	-2.03516	-1.67589	-1.52466	-1.50142	-1.5109	-1.36453	-0.56352	-0.864379	-0.969522
Os01g0389200	-7.81308	-8.13863	-8.06701	-7.19126	-5.90201	-5.4467	-3.40986	-6.48574	-5.83874	-3.19863	-6.2179	-5.37909	-6.45992	-7.96369	-8.86263	-4.15359	-6.10713	-5.26992	-5.67795	-6.96169	-6.40698	-4.33427	-5.15985	-6.38095
Os01g0389700	-7.77564	-8.19862	-7.38158	-8.19935	-8.09365	-8.08414	-6.40121	-8.19866	-8.47529	-4.41071	-4.82679	-7.238	-7.92774	-7.91299	-7.53455	-7.84005	-6.67278	-6.8659	-8.01026	-7.91387	-7.64362	-5.57979	-5.76311	-6.60673
Os01g0390400	-4.95373	-4.71686	-4.36479	-5.20065	-4.94018	-4.35165	-4.15242	-4.36438	-3.21091	-3.92238	-3.83356	-3.45302	-5.04595	-5.20678	-4.29806	-5.03666	-4.57092	-4.23411	-3.7608	-3.87231	-3.52968	-3.13534	-3.61791	-3.51354
Os01g0498300	-5.29562	-6.5129	-5.06442	-6.23058	-5.68745	-4.82622	-4.2008	-4.89429	-4.71971	-3.14076	-3.84518	-3.4169	-5.07359	-5.70364	-5.27584	-5.59382	-5.93319	-5.52715	-4.92201	-4.62033	-4.86386	-3.54611	-3.62997	-4.16609
Os01g0511100	-0.717767	-0.533771	-0.394969	-0.217478	0.0970545	0.496593	0.663285	0.4886	0.753831	1.60101	1.25708	1.43249	-0.208495	-0.46182	-0.626446	-0.37182	-0.0745678	0.327008	0.713344	0.273549	0.567499	0.939162	0.864195	0.675629
Os01g0514800	-2.55917	-1.45697	-2.67556	-0.588296	-0.426736	-0.128737	0.497955	0.200188	0.76788	-1.53942	-0.748459	-0.416422	-2.08494	-1.83615	-2.493	-1.65931	-0.440098	-0.286014	0.000768	0.0146341	0.783444	-0.792752	-0.306215	0.0505657
Os01g0518400	-7.66533	-7.4566	-7.89909	-6.67585	-6.56713	-6.99093	-6.60905	-6.30712	-6.47483	-5.33387	-5.79274	-5.81031	-7.81199	-7.20849	-8.02797	-7.72813	-7.28113	-6.75579	-7.7367	-5.01915	-6.8138	-6.243	-5.69957	-6.47903
Os01g0525800	-4.10207	-2.91954	-4.32176	-4.04354	-2.04713	-2.61266	-1.44223	-1.69942	-1.76387	-2.56327	-1.12301	-3.49773	-3.9763	-3.47076	-3.44199	-3.23048	-2.92974	-2.90316	-1.80435	-2.63573	-2.52503	-2.32902	-1.3445	-2.75517
Os01g0541800	-7.6855	-6.49764	-6.01448	-7.2319	-8.02033	-8.38605	-7.78966	-7.85792	-8.19166	-4.98045	-5.60819	-6.32808	-7.78697	-7.00658	-7.24449	-7.70549	-6.84229	-7.1141	-6.2085	-5.8939	-6.33346	-6.79736	-5.92888	-5.50881
Os01g0543600	-2.51871	-1.66641	-4.15979	-0.237737	0.0981064	0.937549	1.38205	0.421951	1.56936	1.5803	1.61478	1.5372	-1.83799	-1.47531	-2.22777	-0.901429	-0.292175	0.413475	0.828688	0.334413	0.948588	1.12567	1.40901	0.713793
Os01g0546000	-7.62234	-7.65141	-7.98122	-8.18344	-8.06015	-7.05959	-7.1934	-7.7163	-6.62969	-7.91864	-6.64936	-6.05427	-7.88204	-7.87376	-8.11018	-7.80029	-7.83178	-8.69269	-7.66529	-8.14912	-8.7457	-6.9594	-8.46104	-6.96104
Os01g0548600	-7.28044	-7.46275	-7.72318	-8.21673	-6.9788	-7.00521	-6.38772	-7.42799	-7.67571	-2.58642	-4.22462	-4.10513	-7.49409	-6.26397	-6.96839	-7.47283	-6.13342	-6.19177	-7.69782	-6.93508	-6.87875	-4.092	-4.37211	-5.73445
Os01g0556600	-6.77311	-6.63458	-7.80989	-6.65626	-7.92349	-8.30725	-6.86615	-7.95195	-7.42365	-5.98001	-6.93259	-6.53501	-7.50677	-7.45627	-8.06883	-7.63592	-7.65875	-7.76767	-6.70015	-7.90979	-8.26684	-6.28202	-6.72487	-6.75121
Os01g0558100	-0.175259	0.12656	-0.391408	0.95108	1.37105	1.74426	2.04361	1.54442	1.94146	3.72597	2.80129	2.94464	-0.000725	0.237525	-0.471768	0.833114	1.23058	1.73885	1.67939	1.52196	1.38388	2.88249	2.39492	2.27774
Os01g0559600	3.63986	4.03099	2.48648	3.88775	4.32511	4.2622	4.89721	4.75782	4.79018	3.71654	4.821	4.5995	3.86023	3.73668	1.9918	3.28011	3.72727	3.65977	4.11543	3.83629	4.02625	3.63926	3.89904	4.04083
Os01g0561600	-6.3611	-6.40469	-6.27094	-4.87967	-3.62817	-4.82675	-6.22496	-4.94503	-4.52619	-1.74441	-3.70033	-3.60418	-6.52185	-5.4725	-7.0301	-4.92446	-5.64307	-4.52991	-4.599	-4.78796	-4.45577	-4.97375	-4.01704	-5.42508
Os01g0566000	-7.56538	-6.56081	-7.87856	-8.10356	-7.9973	-6.30219	-5.95498	-6.63775	-5.75601	-5.17925	-4.86565	-3.92622	-7.77238	-7.7507	-6.58093	-7.04868	-6.57034	-6.18884	-5.65479	-1.1236	-6.68564	-4.68468	-4.67457	-4.38514
Os01g0575200	-1.35819	-1.60576	-1.80814	-1.36455	-1.25695	-0.891878	-0.898668	-1.74387	-1.60987	1.76941	0.739348	1.49259	-0.85131	-0.954386	-1.58508	-0.959242	-1.19042	-0.849441	-1.24422	-1.31372	-1.71964	1.30835	0.581845	0.356126
Os01g0584100	-2.50299	-2.62521	-2.27214	-3.79266	-3.05321	-2.92188	-2.16208	-2.86342	-1.95731	-1.13466	-1.20596	-0.727117	-2.07914	-2.1758	-2.21917	-3.0591	-3.1738	-2.91789	-2.80707	-2.8632	-2.80137	-1.67008	-2.297	-1.73212
Os01g0588400	-7.82402	-6.71594	-5.27679	-6.79317	-5.66299	-6.08025	-6.44807	-8.24541	-5.81043	-3.55784	-4.54094	-4.70208	-6.27189	-6.52515	-4.42945	-6.05283	-5.85184	-4.24252	-5.83714	-6.32466	-5.66039	-3.98008	-4.53394	-5.1935
Os01g0591000	1.4404	1.24235	1.29754	0.120992	0.611716	0.789185	2.15113	1.63348	2.34985	1.74984	2.18937	2.26138	1.19629	1.18041	0.979913	0.668637	0.72864	0.661663	1.59608	1.76569	1.83014	2.02057	1.29854	2.23493
Os01g0591300	-0.101544	0.0875931	0.284089	1.43052	1.6655	1.95713	1.84511	1.84873	2.03902	2.12255	1.95134	1.96805	0.379271	0.181674	0.354336	1.58971	1.66747	1.85747	1.65575	1.73411	1.82216	1.9342	1.90514	2.02291
Os01g0595600	1.82357	1.45813	2.02074	2.36647	2.05369	2.24352	2.86337	2.82704	3.16725	5.1125	4.89933	4.32751	1.84345	1.41054	1.42211	1.89918	1.79006	2.21126	2.52284	2.00084	2.72106	3.91054	3.57087	3.36952
Os01g0597600	-7.62435	-8.00516	-2.8743	-7.97134	-7.77777	-6.41293	-6.42098	-6.209	-4.92018	-1.15533	-4.31993	-3.0221	-7.29066	-7.38649	-5.00903	-7.65745	-7.65813	-6.3667	-7.25763	-7.26804	-3.31063	-2.34859	-3.97336	-4.86491
Os01g0597800	-5.89338	-5.86281	-5.58876	-5.36269	-5.05374	-4.69942	-4.22581	-5.4495	-4.59178	0.373587	-1.47171	-1.60816	-3.98098	-6.18903	-5.65169	-5.95936	-5.81429	-4.96446	-6.08723	-5.40011	-6.13462	-3.3966	-3.57103	-4.46801
Os01g0598300	-2.52572	-1.44419	-2.65639	-0.578497	-0.395904	-0.143731	0.50721	0.209682	0.722544	-1.52026	-0.718529	-0.436549	-2.0698	-1.71368	-2.42591	-1.59339	-0.382675	-0.185541	0.000139	0.073225	0.829355	-0.75504	-0.259999	0.143073
Os01g0600500	-4.28255	-4.59677	-4.27652	-3.79896	-3.55021	-3.11953	-3.12374	-3.27989	-2.89351	-2.79883	-2.6939	-2.73517	-4.23468	-4.64541	-4.26162	-3.6887	-3.80938	-3.01277	-2.87415	-3.36319	-2.97293	-2.71848	-3.1524	-3.12428
Os01g0604700	-7.25988	-7.79086	-6.63292	-7.26804	-7.98098	-6.66253	-6.027	-6.89249	-6.32837	-5.62611	-6.29759	-6.80295	-7.13873	-7.50734	-7.17552	-5.83953	-6.85307	-6.79869	-8.17505	-7.47451	-6.94212	-5.98898	-6.80943	-6.40519
Os01g0606900	-2.40614	-2.77914	-1.57652	-2.67433	-2.04576	-2.10576	-1.95592	-1.40848	-1.88873	0.203706	-0.823974	-0.344377	-2.27941	-2.92311	-1.30283	-2.41758	-2.12009	-2.39808	-1.28959	-1.56939	-1.50513	-0.0988617	0.151266	-0.720142
Os01g0607200	-4.12441	-3.58747	-4.26838	-3.57266	-3.65254	-3.36633	-2.28293	-3.25717	-3.01638	-1.99524	-1.48386	-3.23713	-3.77916	-3.8647	-4.89855	-4.63433	-3.71549	-3.89346	-3.67706	-3.6775	-3.77366	-3.23723	-3.27537	-3.72649
Os01g0609200	-2.97684	-3.0732	-3.21856	-3.51258	-3.82334	-3.30348	-3.57437	-3.93291	-3.11665	-0.56024	-1.85477	-1.6424	-3.03364	-3.01916	-2.83006	-3.9106	-3.90043	-3.62698	-3.81138	-3.5654	-3.37775	-1.58427	-1.86022	-2.40015
Os01g0609300	-2.13496	-2.26464	-2.39423	-2.87963	-2.98234	-2.61548	-2.55532	-2.97199	-2.25444	0.258935	-0.760914	-0.995253	-2.16175	-2.17628	-2.37961	-3.02782	-2.87544	-2.86493	-2.93114	-2.73304	-2.69655	-0.828218	-0.889469	-1.72544
Os01g0609900	-5.40092	-5.63234	-5.90881	-4.33177	-4.28764	-3.30076	-4.09716	-5.65024	-4.8026	-0.58197	-3.03005	-1.97593	-5.30695	-5.53478	-5.64843	-4.60825	-4.32213	-3.37705	-4.53253	-4.17484	-4.08305	-1.41112	-2.03746	-3.23415
Os01g0618700	-4.79788	-5.24863	-5.27311	-6.03497	-5.9615	-5.66333	-5.79901	-6.32267	-6.26201	-2.96609	-4.58496	-3.37139	-4.63423	-5.68225	-6.40276	-5.90641	-5.15194	-5.75423	-6.88721	-5.92791	-6.27277	-3.40791	-4.21005	-5.05294
Os01g0621200	-6.54233	-7.89463	-5.36821	-6.22713	-5.95311	-6.02296	-5.97309	-5.72467	-4.54756	-3.97231	-5.2407	-4.13935	-6.25744	-7.4393	-5.73186	-6.17523	-6.2617	-5.29297	-5.05983	-5.32634	-4.14783	-3.48998	-3.93864	-3.63328
Os01g0623200	-1.45375	-1.84002	-0.210301	-2.82432	-2.60761	-2.3627	-1.61327	-2.10113	-0.227056	-0.670824	-0.174464	-0.211673	-0.752443	-1.11381	0.143901	-2.20503	-2.06078	-1.43915	-0.302683	-1.13104	-0.0718184	0.194314	-0.334107	0.606188
Os01g0626400	-4.94648	-4.60193	-4.71531	-5.61023	-5.23023	-5.13142	-5.56593	-5.93352	-4.95638	-3.8651	-4.06799	-3.16707	-5.01698	-4.59894	-5.09307	-6.02577	-5.46245	-4.80953	-4.83185	-5.0578	-5.30022	-3.79906	-3.68175	-4.59302
Os01g0627500	-5.71345	-5.73173	-6.047	-5.66579	-6.31463	-5.70253	-4.5035	-5.98744	-5.39546	-3.81415	-3.99683	-3.62234	-6.06055	-5.75305	-5.87601	-6.79348	-6.29138	-5.84449	-5.88942	-5.49855	-6.50696	-4.61501	-4.82458	-5.05122
Os01g0627800	-2.85467	-3.71508	-3.05418	-2.86132	-2.82599	-2.3641	-2.19458	-2.10523	-2.03749	-2.06143	-1.27716	-2.52787	-2.40607	-3.0584	-4.67525	-2.78002	-2.95145	-2.56322	-2.51371	-1.67455	-2.68628	-3.08864	-3.64751	-1.9146
Os01g0627900	-7.22326	-6.61711	-7.99186	-5.36057	-5.04084	-4.61173	-5.05713	-5.81264	-5.78226	-4.12426	-4.84625	-4.06475	-5.90799	-5.697	-6.49238	-5.64483	-4.93886	-4.48831	-5.47565	-4.9623	-5.28728	-4.45566	-4.72736	-4.95409
Os01g0628900	-0.925773	-0.431321	-1.11696	0.705341	1.1149	1.46862	1.65556	1.03824	1.21428	1.41751	1.54164	1.03787	-0.315041	-0.0552788	-0.419636	0.965288	1.38255	1.36919	1.48065	1.09987	1.02226	1.60008	1.47817	1.04712
Os01g0629600	-3.48839	-4.16433	-3.93198	-3.3668	-3.14601	-3.10778	-4.20185	-4.60364	-4.27376	-0.977684	-2.31695	-2.32237	-4.1442	-3.71018	-3.99859	-3.41953	-3.58133	-3.0464	-4.18939	-4.56897	-4.6585	-2.3556	-2.58727	-3.81226
Os01g0631800	-4.05945	-4.01653	-4.72486	-4.05025	-4.41061	-3.60137	-3.93594	-4.4562	-4.34653	0.104383	-1.17037	-1.30136	-3.15609	-3.742	-4.37983	-4.12032	-3.86361	-4.00251	-4.81492	-4.6286	-4.54242	-0.847749	-1.43954	-1.89928
Os01g0636400	-6.5456	-6.76224	-8.03677	-8.05251	-7.48679	-7.47279	-6.20364	-6.43698	-5.9901	-4.55196	-4.4619	-5.02675	-6.4922	-7.97304	-6.60991	-7.91339	-7.91216	-7.78371	-2.29355	-4.76835	-3.94503	-2.57997	-2.68808	-3.45096
Os01g0637800	-6.56856	-6.06324	-6.24764	-7.77628	-7.74899	-6.90865	-7.4025	-6.96245	-5.1278	-7.09399	-5.0222	-4.72049	-7.52104	-5.79599	-6.47887	-7.43167	-6.68359	-7.11591	-6.58308	-6.27736	-5.81531	-5.8893	-6.45746	-4.99197
Os01g0639600	1.01251	1.01497	0.625338	1.79818	2.19174	2.62346	2.48656	1.81098	1.9692	3.49071	3.18794	2.18993	1.21873	1.13835	0.855839	1.89158	1.77956	2.13424	1.79001	1.33746	1.44278	3.44662	3.04861	1.83732
Os01g0644000	-5.31849	-4.07827	-5.21326	-5.22895	-4.31344	-3.85792	-3.98657	-4.23822	-3.73098	-2.56955	-2.08454	-1.43414	-4.09696	-4.68274	-5.08838	-5.01595	-4.11932	-3.56953	-4.08401	-4.44267	-3.33518	-3.27068	-2.95698	-3.65091
Os01g0645900	-2.78419	-2.91651	-3.55713	-3.23716	-2.47242	-2.69521	-1.70479	-1.97771	-2.23482	-1.28272	-0.717297	-1.31851	-2.74389	-2.7748	-3.9009	-2.88633	-2.22688	-2.91076	-1.47723	-1.45409	-2.5354	-1.3534	-1.22256	-1.56071
Os01g0648700	-6.97651	-6.29148	-7.95931	-7.76321	-6.74506	-7.93253	-7.50154	-6.48421	-7.22825	-6.1433	-5.82913	-6.38192	-7.70545	-7.57157	-7.10967	-6.22022	-7.59093	-7.04236	-8.15808	-6.80512	-7.74862	-7.35526	-7.40919	-7.318
Os01g0652300	-4.5963	-4.77785	-5.44029	-6.09876	-5.65846	-4.81672	-5.11936	-4.54126	-3.83601	-5.15938	-5.18122	-4.96356	-5.81987	-5.7079	-4.95247	-6.84217	-6.63641	-5.22327	-5.33421	-5.41324	-4.05821	-4.93333	-4.46257	-4.61942
Os01g0656400	-3.48108	-3.57091	-3.45862	-3.35649	-3.15786	-3.36796	-3.51285	-3.6446	-3.2978	-1.00031	-1.85205	-2.17989	-3.12015	-3.46368	-3.65945	-3.45083	-3.59225	-3.34504	-3.43528	-3.63709	-3.41095	-1.58352	-2.06217	-2.44872
Os01g0665900	-0.0255966	-0.258611	-0.186418	-0.336039	-0.109587	-0.0632753	0.328444	-0.0230293	0.105427	1.90279	1.49879	0.789421	-0.182975	-0.191356	-0.608744	0.0253639	0.0788879	0.0890455	0.806356	0.668138	0.00234127	0.762293	1.46542	0.460808
Os01g0670100	-5.25048	-4.80046	-4.3735	-4.28937	-4.16148	-3.98459	-2.39301	-3.41141	-3.306	-0.0663557	-0.890435	-1.8397	-4.73166	-5.32881	-4.95052	-4.66103	-4.32726	-4.12457	-3.04526	-3.57616	-3.94959	-2.059	-2.61969	-3.09303
Os01g0670500	-2.67302	-2.31427	-2.86373	-2.45572	-2.44102	-2.68527	-2.35925	-2.62311	-2.65679	0.154394	-1.44235	-1.56489	-2.74003	-2.52756	-2.84382	-2.23417	-2.21706	-2.72417	-2.2909	-2.25227	-2.70626	-1.4624	-1.49339	-2.15047
Os01g0682700	-7.71358	-6.00537	-7.95994	-6.43535	-7.4339	-5.68429	-3.3821	-5.76302	-5.29396	-5.47921	-4.81972	-3.99922	-7.14011	-7.64067	-7.37655	-6.90022	-6.40813	-6.99486	-6.0779	-6.04722	-6.22699	-5.4717	-5.58974	-5.25444
Os01g0690000	-6.29749	-5.80626	-6.01297	-5.37303	-4.96519	-4.97769	-4.84096	-4.72782	-4.79493	-2.60838	-3.21447	-3.06854	-5.3328	-5.88932	-5.8162	-5.18381	-5.07296	-5.20593	-5.36311	-5.1836	-5.37247	-3.40345	-3.9344	-4.18687
Os01g0692000	-4.50005	-4.256	-4.29101	-4.39358	-4.54115	-3.88766	-4.2497	-4.65299	-3.8638	-0.946549	-3.0067	-1.59643	-4.21164	-4.56076	-4.25019	-4.56035	-4.58372	-3.74434	-4.13063	-4.39537	-3.65746	-2.35733	-3.16624	-2.77991
Os01g0693300	-4.32609	-4.42463	-5.25538	-3.86717	-3.49074	-2.74489	-2.99686	-3.02573	-3.75442	-1.56729	-2.22797	-2.30853	-4.47083	-4.69052	-4.9168	-3.68335	-3.71514	-2.98817	-3.21037	-3.37685	-3.7498	-1.99277	-2.42267	-3.03617
Os01g0695800	-2.10135	-1.94975	-1.7265	-1.06334	-1.34775	-1.18295	-1.75011	-2.21176	-1.47695	1.93791	0.536798	0.788512	-1.6732	-1.76103	-1.40954	-1.33214	-1.25602	-1.1	-1.94754	-1.90667	-1.78705	0.477413	0.404412	-0.523244
Os01g0695900	-7.70424	-5.95788	-7.95325	-8.15636	-8.04631	-8.42394	-8.20503	-8.14719	-8.41844	-3.49171	-5.2752	-4.78301	-6.99547	-7.85398	-8.80642	-7.80038	-7.81081	-8.69304	-8.11276	-8.11465	-8.74127	-5.40865	-5.40924	-6.68002
Os01g0697000	-2.4272	-1.35185	-2.5537	-0.548346	-0.429009	-0.0959454	0.536744	0.291402	0.78025	-1.49445	-0.703272	-0.319263	-2.03462	-1.67965	-2.44201	-1.58594	-0.347154	-0.220255	0.0124445	0.110005	0.854514	-0.66613	-0.166083	0.141639
Os01g0698800	-7.71505	-8.15251	-7.56418	-8.14402	-8.03784	-8.42468	-8.18329	-8.1317	-8.42992	-2.16382	-7.06641	-5.01986	-7.83026	-7.80715	-8.77909	-7.04594	-7.76991	-7.11701	-8.08206	-8.09673	-8.64375	-5.65047	-5.13004	-6.01037
Os01g0699400	-7.6924	-7.04461	-6.21602	-8.12786	-8.01924	-8.39658	-7.46306	-7.55325	-7.19764	-5.50798	-7.41313	-5.8253	-7.80289	-7.77916	-8.76272	-7.71611	-7.74221	-8.62079	-8.06398	-8.06895	-8.37292	-6.68758	-8.41	-5.6498
Os01g0699600	-6.92602	-6.74107	-5.1294	-8.17145	-8.05555	-7.68342	-7.46657	-8.15661	-7.08949	-0.0417376	-3.9699	-3.07942	-6.32918	-7.86825	-5.41789	-7.81737	-7.82769	-6.83241	-7.46512	-8.13286	-4.89564	-1.44261	-2.50451	-5.1735
Os01g0702700	-4.68592	-3.84034	-3.28224	-5.11175	-4.68563	-4.26801	-3.64091	-4.13515	-3.40089	-3.35161	-3.6481	-2.89721	-4.51835	-4.12539	-5.18393	-5.03508	-4.38991	-3.62443	-3.20157	-3.39375	-3.61371	-2.9728	-3.4415	-3.28605
Os01g0705200	-7.82124	-8.11747	-8.08873	-8.08124	-7.39022	-7.87501	-6.67521	-6.81675	-5.82432	-1.0972	-4.05968	-3.9679	-6.4381	-5.58981	-7.98386	-7.94345	-7.92901	-7.43767	-6.76714	-6.22348	-4.13798	-2.51897	-4.31092	-4.27358
Os01g0708900	-1.9858	-1.81896	-1.56516	-1.37583	-1.28608	-1.08319	-0.75549	-0.739922	-0.892204	0.791418	0.147468	0.141488	-1.66682	-1.69916	-1.31105	-1.58405	-1.1232	-1.19106	-0.88597	-0.715428	-0.908738	-0.16064	-0.112923	-0.369722
Os01g0711200	-2.15106	-1.56011	-2.69317	-2.45207	-2.20223	-1.87154	-2.07582	-1.57313	-1.24109	-2.76822	-1.94122	-1.22437	-2.10634	-2.09832	-2.90077	-2.74032	-2.57234	-2.01647	-1.46974	-1.56206	-1.04157	-1.28137	-1.35352	-0.379461
Os01g0712700	-0.695453	-1.16855	-1.0711	-1.2205	-1.22419	-0.408058	-0.064003	-0.0908041	0.497166	-0.403588	0.147855	0.784434	-1.0426	-1.21573	-2.091	-1.49395	-1.65563	-0.715563	0.290477	-0.603025	0.347657	0.233336	-0.606199	0.72661
Os01g0714600	-1.64143	-2.06269	-1.80872	-1.58584	-1.50122	-1.25254	-0.982501	-1.71581	-1.54744	0.456487	-1.27457	-0.726541	-1.36404	-1.8266	-1.91174	-1.18925	-1.69248	-1.10639	-1.41372	-1.7996	-1.7014	0.107872	-0.488503	-0.773981
Os01g0724700	-4.69477	-5.73247	-5.53832	-4.21647	-3.97123	-3.66396	-3.48981	-3.49856	-3.58305	-2.42763	-3.145	-3.41172	-4.57222	-4.6886	-5.10409	-4.20853	-4.03118	-3.47471	-3.19253	-4.02728	-3.52878	-2.46841	-3.20467	-3.19066
Os01g0725400	-5.09031	-6.04498	-6.07627	-4.52171	-4.7943	-3.95418	-4.10038	-4.36408	-3.28243	-2.60104	-2.99244	-2.5809	-5.42685	-5.81535	-5.40891	-4.24669	-3.43516	-3.33814	-1.86731	-2.70551	-2.0335	-1.45699	-1.99753	-1.85893
Os01g0727500	-4.6342	-4.56389	-3.08273	-4.25119	-4.2441	-4.14469	-4.3155	-4.84464	-4.10792	2.50009	-0.579134	-0.0611448	-3.48943	-4.66288	-3.51415	-3.82234	-4.7949	-4.38461	-4.69382	-4.58029	-4.37507	-0.171564	-0.954165	-2.16324
Os01g0727700	-5.58107	-5.22259	-6.42989	-5.83197	-5.27111	-5.63341	-4.88196	-5.51194	-5.18024	-2.62297	-3.63774	-3.81205	-6.17365	-6.3519	-7.06165	-5.45646	-6.00013	-6.06744	-5.59471	-5.92086	-5.30841	-5.17448	-5.52079	-5.17588
Os01g0728200	-3.24986	-5.64908	-5.04981	-5.10861	-4.77734	-4.32321	-4.19211	-4.30052	-3.65925	-3.91683	-3.84239	-3.68662	-5.08158	-6.11425	-5.42489	-5.51396	-5.14457	-3.79756	-3.91132	-4.12545	-3.85454	-3.30652	-4.01904	-3.11687
Os01g0730700	-6.51436	-7.53054	-7.87091	-5.54174	-5.15523	-5.02445	-4.89973	-5.03556	-5.20194	-5.15114	-5.112	-5.27989	-6.96436	-7.28536	-7.55381	-6.55754	-5.73944	-5.85979	-6.056	-6.24988	-6.20254	-4.86811	-5.05352	-5.80518
Os01g0733200	-4.17073	-3.78745	-3.70638	-4.21666	-3.90513	-4.0964	-3.43596	-3.12468	-3.82246	-3.04378	-1.92481	-2.43305	-4.61512	-4.18407	-4.22194	-3.90696	-3.49658	-4.50333	-2.33848	-2.08349	-3.91437	-2.45984	-1.65791	-2.71463
Os01g0734000	-7.7668	-8.02515	-5.91484	-8.15773	-7.36824	-8.4419	-7.5377	-7.74836	-8.0062	-5.7742	-5.316	-5.52771	-7.88623	-7.86206	-8.44218	-7.80681	-7.42216	-8.36054	-7.19292	-7.05798	-7.51406	-6.22078	-5.17357	-5.50947
Os01g0735500	-4.77453	-4.56362	-5.07934	-3.82928	-3.81525	-3.79395	-3.31583	-3.52011	-3.7313	-2.19195	-2.84887	-3.29396	-4.52127	-4.52879	-5.1271	-4.29201	-4.03953	-3.99649	-3.83641	-4.26928	-3.73529	-3.13562	-3.872	-3.42493
Os01g0735900	-6.21979	-6.20337	-6.21641	-5.87675	-5.54384	-5.73203	-5.33216	-4.93088	-5.04269	-4.34758	-3.73766	-4.39911	-6.5591	-5.78988	-5.85912	-5.62116	-5.14142	-5.43616	-5.22166	-5.04665	-4.84151	-4.76664	-4.86052	-4.90878
Os01g0736000	-1.81504	-1.96483	-2.60258	-1.44639	-1.27394	-1.28776	-0.759753	-1.18398	-0.896567	-0.384342	-0.137956	-0.807169	-2.13144	-1.85177	-2.39659	-1.49731	-1.10218	-1.16885	-0.840251	-1.14872	-1.04255	-0.534934	-0.65612	-0.939566
Os01g0736100	-4.08532	-4.72512	-4.63644	-4.55991	-4.54336	-4.15186	-3.80144	-3.94569	-3.70897	-2.74214	-3.23451	-2.83819	-4.2843	-4.2707	-4.81777	-3.63232	-3.79581	-4.12448	-3.06968	-3.11786	-3.92452	-2.99224	-3.08155	-3.01585
Os01g0736400	-5.83095	-7.0571	-7.80183	-6.73283	-7.18035	-7.1818	-6.96268	-7.04706	-6.38801	-5.81154	-6.11828	-6.18705	-7.334	-6.82705	-7.8949	-7.59036	-6.44601	-7.65173	-6.61552	-6.91952	-7.39189	-6.51805	-5.75485	-6.2655
Os01g0736500	-3.81816	-3.73661	-4.2082	-3.74971	-3.62242	-3.42359	-3.77664	-3.73399	-4.25994	-1.11613	-2.40852	-2.61718	-3.49285	-3.44704	-3.66116	-4.16582	-3.6452	-3.71324	-4.33283	-4.07597	-4.32956	-2.04819	-2.82627	-3.00913
Os01g0742200	-5.17216	-5.04034	-3.14613	-4.39746	-4.39303	-3.97235	-3.95273	-3.69128	-3.44072	-4.21265	-4.37493	-3.63435	-4.80919	-5.08013	-5.05535	-4.67762	-4.36423	-3.61928	-3.352	-3.50444	-3.42396	-2.43962	-3.33193	-2.84143
Os01g0744200	-7.73579	-7.98273	-6.75858	-8.15317	-8.03533	-7.19343	-6.57629	-7.64908	-7.10712	-7.03012	-5.72436	-6.13888	-7.86111	-7.8377	-6.93888	-7.78849	-7.80129	-8.00777	-5.34251	-6.49068	-6.37779	-5.25494	-4.63589	-5.18103
Os01g0750300	-7.7583	-8.01043	-8.01558	-8.18343	-8.07394	-8.48573	-7.87973	-8.19751	-7.31044	-8.13339	-7.53541	-7.16526	-7.63093	-7.91959	-8.32137	-7.86043	-7.86112	-7.42753	-8.17073	-8.16883	-7.94583	-5.51667	-6.47605	-5.85633
Os01g0757200	-7.53398	-7.79966	-5.78004	-7.96827	-7.8598	-8.23146	-7.05061	-7.66781	-6.84539	-4.56691	-4.40034	-3.56014	-7.65239	-7.62382	-6.88109	-7.56288	-7.59936	-7.538	-5.37818	-6.36413	-6.17585	-4.9932	-4.94208	-4.69004
Os01g0758200	-7.62804	-7.77289	-7.84771	-6.78002	-6.83702	-7.32589	-6.13353	-6.26605	-7.21732	-4.2207	-4.50127	-3.75868	-6.86446	-7.73206	-8.72038	-7.66013	-6.64234	-7.13158	-7.43375	-7.72136	-7.67802	-4.89851	-5.0906	-5.27439
Os01g0759900	-3.67529	-3.71095	-2.65965	-2.82503	-2.92903	-3.22562	-2.06313	-2.19491	-2.18134	-2.52751	-1.88353	-1.03126	-3.97119	-4.16697	-2.53804	-3.35998	-3.17308	-2.98319	-2.84585	-2.53749	-2.49128	-2.0712	-2.85914	-1.6924
Os01g0764800	-3.81953	-4.06043	-2.93963	-4.5923	-4.18106	-3.70597	-3.75672	-4.17277	-3.17673	-1.90376	-2.79035	-1.67088	-3.39414	-3.27162	-3.00479	-3.79232	-3.16842	-2.39751	-2.69329	-3.34205	-3.48112	-2.21517	-2.7334	-2.51273
Os01g0766300	-4.81149	-4.69482	-5.83929	-3.24029	-2.9389	-2.77653	-3.07173	-3.71067	-3.40998	-2.79356	-2.64543	-3.07179	-4.98377	-4.18922	-5.07305	-3.31133	-3.06316	-3.03745	-3.21409	-3.70903	-3.69963	-2.67424	-3.16444	-3.86514
Os01g0775400	-5.62799	-7.2479	-8.04981	-8.21977	-7.40863	-8.49813	-6.50402	-7.00015	-6.26106	-5.86688	-6.78495	-6.01277	-5.54441	-7.95597	-7.12543	-7.88211	-7.89053	-7.87518	-8.15454	-7.59962	-7.69977	-6.38167	-7.2377	-6.51857
Os01g0784500	-7.82038	-8.17491	-8.09457	-7.98089	-7.74156	-7.51152	-7.15388	-8.24143	-7.48003	-7.64513	-5.98567	-6.21648	-8.00496	-8.00604	-8.79158	-7.94155	-7.93438	-7.17377	-6.69944	-7.79466	-8.81857	-6.08389	-7.14518	-7.0538
Os01g0787000	-3.83595	-3.98189	-3.04457	-3.3221	-3.25947	-2.22781	-1.87687	-2.47882	-2.62661	-0.812511	-1.60573	-1.60917	-4.0951	-4.09066	-3.97956	-3.18639	-3.10398	-2.38204	-2.84863	-3.12802	-3.16974	-1.41197	-2.13988	-2.3574
Os01g0788400	-6.27453	-7.23778	-7.84822	-6.28875	-7.70945	-6.9111	-6.71758	-8.06126	-7.12959	-3.42546	-4.89428	-4.636	-7.13613	-7.75184	-8.51293	-7.69797	-7.0266	-8.546	-6.67976	-6.90121	-6.9678	-5.08789	-4.43026	-5.56793
Os01g0793800	-5.60685	-5.8665	-6.88632	-5.06145	-4.45525	-3.16357	-3.97987	-5.68278	-4.32705	-0.694037	-2.81397	-2.99327	-5.50788	-6.08929	-6.58394	-4.66604	-4.42239	-3.11274	-4.73856	-4.77423	-4.59441	-2.22381	-2.62961	-4.35386
Os01g0793900	-1.24836	-1.67595	-1.90944	-0.768872	-0.604391	0.463079	0.0101299	-0.728962	-0.165376	1.14841	0.689588	0.0821609	-1.01805	-1.4966	-2.11286	-0.724727	-0.685419	0.208677	-0.58688	-0.999384	-0.486724	0.731958	-0.0706711	0.134524
Os01g0794100	-4.77241	-5.15838	-5.44134	-3.79916	-3.76697	-2.31061	-2.94015	-4.30748	-3.47773	-1.89969	-2.59773	-3.24153	-5.01558	-5.00695	-6.08573	-3.64322	-3.81692	-2.5372	-3.52685	-4.18475	-3.89101	-1.77384	-3.28576	-3.03774
Os01g0794900	-6.80625	-6.79488	-6.04901	-5.05717	-5.91333	-5.33922	-4.90235	-5.59218	-4.06944	-4.09871	-4.6076	-4.69914	-7.98775	-6.95235	-6.00532	-5.84717	-5.57496	-5.23337	-5.09513	-5.45206	-4.64479	-4.28537	-4.33296	-4.96141
Os01g0795000	-6.61406	-7.85622	-6.97832	-5.39333	-5.26078	-5.65695	-7.84526	-6.55381	-6.07573	-4.98541	-5.96891	-4.96676	-6.52136	-6.77823	-5.93746	-6.45571	-5.73126	-3.53165	-6.37552	-5.95429	-5.42827	-4.59801	-4.62973	-6.267
Os01g0795400	-6.85788	-8.0295	-6.42893	-5.92811	-6.00542	-5.941	-7.30155	-5.36741	-8.12846	-4.80806	-6.49957	-6.78682	-6.6276	-7.86136	-6.90451	-5.8867	-6.53991	-5.20285	-7.39067	-5.50572	-5.9978	-4.83638	-4.86698	-6.68434
Os01g0795700	-7.70648	-8.03391	-7.92182	-8.09695	-8.05195	-6.77052	-7.33852	-8.14687	-8.16457	-5.12472	-6.20278	-6.13401	-7.84335	-7.82547	-8.75289	-7.78111	-7.14383	-6.88588	-6.5793	-8.10861	-7.88875	-6.17275	-5.87515	-7.29125
Os01g0796000	0.0771713	-0.728704	-0.484842	0.0863838	0.186152	0.00900364	-0.0287666	-0.28086	-0.47897	3.39579	1.5541	1.88099	0.241969	-0.240903	-0.654878	-0.150535	-0.33534	0.087471	-0.472902	-0.248919	-0.276988	1.70853	1.45547	0.947158
Os01g0816100	-5.02378	-5.27628	-5.21082	-5.47555	-5.46737	-5.37459	-5.22004	-5.6475	-4.93797	-0.115005	-2.89406	-2.95504	-4.6563	-5.14056	-5.10568	-5.65267	-5.56881	-5.20695	-5.32898	-4.37445	-4.42065	-1.85591	-2.437	-3.89521
Os01g0818200	-7.81904	-7.38739	-8.09259	-6.97908	-7.20354	-7.11766	-6.21566	-6.21169	-6.86206	-5.24354	-5.61681	-5.77183	-7.54119	-6.31767	-7.63479	-7.93468	-7.60941	-7.06371	-5.75566	-6.48694	-7.36172	-6.53325	-6.88594	-6.43581
Os01g0819700	-4.09559	-4.39594	-3.05699	-4.39325	-4.74936	-3.70654	-2.91262	-3.46768	-2.95758	-1.28736	-1.77783	-1.71014	-3.19749	-4.69043	-3.02352	-4.10595	-4.75829	-3.93247	-3.95831	-4.95749	-3.73124	-1.70328	-3.06218	-2.26243
Os01g0822800	1.96675	2.38025	2.27304	2.15157	2.47562	2.55357	3.37713	3.67261	3.14256	2.5179	3.82458	3.42578	2.29466	2.1495	1.59428	2.2562	2.68279	2.0604	3.39686	3.41796	2.94293	3.24269	3.45901	3.49685
Os01g0824600	-4.26802	-4.01946	-4.22481	-3.81455	-3.80965	-3.0614	-3.09064	-3.1628	-2.13781	-3.3391	-2.80795	-2.50582	-3.82915	-3.97432	-3.9919	-3.77175	-3.8894	-3.13959	-2.40101	-2.92691	-2.49729	-2.05857	-2.71853	-1.80591
Os01g0825800	1.18538	1.28888	-0.082861	1.15585	0.164908	-0.352592	1.3496	1.9186	2.53057	2.11679	1.72678	3.08094	0.433803	2.01287	0.855667	1.28692	0.612334	0.16012	1.44606	2.35422	1.72621	1.04697	2.00403	1.5736
Os01g0826000	1.44247	1.54384	0.859591	0.778423	0.925405	1.40174	1.70696	1.46363	2.66498	1.03818	1.6816	2.34672	2.11787	1.87559	1.09769	1.5443	1.44742	1.77062	2.63416	2.3144	2.71261	2.70922	2.58471	3.26251
Os01g0826400	-1.93861	-2.25943	-2.62056	-2.32706	-1.99607	-1.46723	-2.1749	-2.94271	-1.23666	1.32603	0.285559	0.0150509	-1.5316	-2.22333	-2.5131	-1.91456	-2.33196	-1.73857	-2.93043	-2.61088	-1.14436	0.888194	0.0421953	-0.189581
Os01g0830700	-0.612168	-0.758463	-0.441414	0.0638094	0.236874	0.432789	-0.0447817	-0.429441	0.0157681	2.75437	0.993105	1.17682	-0.224875	-0.603129	-0.660303	-0.117346	-0.0993385	0.185587	-0.277666	-0.789973	-0.288757	1.16508	0.557713	-0.0569735
Os01g0837000	-3.66838	-3.7181	-3.96461	-3.29348	-3.64665	-3.26912	-2.87878	-3.72185	-3.7476	-0.479121	-1.95989	-1.79987	-3.06289	-3.49757	-3.65936	-3.09424	-3.3748	-2.87046	-3.3895	-3.0156	-3.66161	-1.46875	-1.76947	-2.55191
Os01g0837600	-0.156778	0.244677	1.30074	0.751892	0.836695	1.04329	1.3906	1.64302	1.6546	1.91053	2.235	2.33088	0.528429	0.528383	0.42328	0.641271	0.998343	1.21885	2.12716	1.71602	2.47136	1.96553	2.52217	2.68659
Os01g0839900	-1.47269	-2.77423	-1.2805	-3.01437	-3.31966	-1.82069	-1.78152	-1.50699	0.300179	-1.28623	0.246307	0.12349	-2.11643	-3.26555	-1.72185	-2.93203	-3.13511	-2.65608	-1.19443	-2.03615	-0.651832	0.719962	-1.28413	0.786638
Os01g0841700	-2.00803	-1.98521	-2.23814	-1.29514	-1.39928	-1.24428	-1.64732	-2.34063	-1.61662	1.73824	-0.00523567	0.0964975	-1.29795	-2.05927	-2.18697	-1.47463	-1.59794	-1.3035	-2.28678	-2.34558	-1.71455	0.181768	-0.661655	-0.869365
Os01g0845000	-7.65739	-8.09904	-7.86723	-6.60455	-7.98829	-8.35431	-8.13063	-8.07816	-8.37777	-4.04319	-6.05775	-5.35914	-7.76058	-7.73494	-8.73416	-7.66988	-7.10278	-8.58509	-7.45134	-8.02852	-8.6502	-5.94831	-6.58947	-6.58739
Os01g0845100	-2.17894	-2.54227	-2.7218	-2.46788	-2.43892	-2.17104	-1.71383	-2.11386	-2.7587	0.108812	-1.11412	-0.948553	-2.28082	-2.67945	-2.85591	-2.0252	-2.46638	-2.55547	-2.14991	-2.60619	-2.92898	-0.673996	-1.4751	-1.69182
Os01g0850100	-2.1071	-1.9056	-1.51798	-1.72237	-1.76796	-1.51211	-1.14281	-1.49911	-1.42118	0.665385	-0.547938	-0.601421	-1.97768	-2.00561	-1.71444	-1.89045	-1.76021	-1.53124	-1.64425	-1.62525	-1.49234	-0.592744	-0.724083	-1.1707
Os01g0855600	-5.688	-5.42902	-6.23222	-5.24582	-5.18642	-4.91408	-5.37158	-6.31026	-6.05192	-1.63571	-3.15503	-4.48313	-4.77316	-5.76603	-5.88989	-5.44699	-6.04675	-5.51462	-7.26588	-6.60126	-7.04531	-3.78262	-3.6735	-5.6656
Os01g0858200	0.293921	0.500291	1.85481	0.92579	1.05809	1.14996	1.47454	1.67123	2.0568	2.8942	2.19473	2.26646	1.34	0.613473	1.2151	1.1674	1.01398	1.39586	1.35662	1.38439	2.00311	2.29448	1.83972	2.0465
Os01g0859100	-3.90367	-4.91998	-3.42163	-4.73788	-4.04493	-3.95676	-4.06687	-3.35816	-3.18729	-3.11213	-3.01925	-2.38187	-4.7646	-4.3616	-3.01747	-4.55393	-4.14475	-3.33985	-3.60679	-3.57358	-3.33887	-2.52558	-3.07921	-2.97573
Os01g0863300	0.598938	-0.0586348	0.969218	-0.146388	-0.141756	0.450926	0.622937	0.493733	1.21753	2.39646	1.85429	1.96369	1.14943	0.178709	0.60244	0.0155926	-0.269689	0.224436	0.453141	0.171983	1.10219	1.57444	1.02922	1.66987
Os01g0864500	-3.38621	-3.17436	-3.83516	-2.11476	-2.31222	-1.75856	-0.199162	-1.07428	-1.27736	0.585025	-0.0841541	-0.685185	-2.80844	-3.11171	-3.40097	-2.42407	-2.31527	-1.86435	-1.477	-1.89557	-1.81222	-0.266221	-0.861991	-1.1271
Os01g0865400	-3.84916	-3.3921	-3.86189	-3.26085	-3.23501	-3.77785	-2.65917	-3.34205	-3.71966	0.374266	-1.15246	-1.58699	-3.38344	-3.52947	-4.62257	-3.44543	-3.2977	-3.79137	-1.62745	-3.34406	-3.81347	-1.6439	-2.0571	-2.60706
Os01g0866000	-7.75781	-7.10657	-7.99568	-8.15861	-8.09139	-8.51616	-6.51738	-7.50386	-5.70912	-2.28756	-4.68299	-2.7973	-7.90196	-7.89458	-8.80573	-7.85139	-7.85295	-6.82362	-6.6898	-8.16848	-4.86958	-3.06605	-4.3925	-5.08638
Os01g0866200	-0.118629	-0.736941	0.308293	0.107082	0.0481358	0.466886	0.871745	1.32882	1.24844	0.632606	0.635994	1.81646	-0.097229	-0.625083	-0.38683	-0.498669	-0.550828	0.215794	1.3999	0.12691	1.10152	0.684179	0.689662	1.48664
Os01g0869400	-7.7023	-8.09878	-7.85079	-7.60191	-6.32621	-7.55756	-6.59472	-8.06671	-7.29901	-5.06372	-4.99551	-3.11314	-7.40035	-7.8097	-8.69166	-7.72415	-6.55293	-6.61019	-6.35541	-7.63143	-8.61452	-5.56835	-6.54424	-6.24676
Os01g0872100	-7.79506	-8.22438	-8.05878	-7.97653	-8.10719	-6.77996	-5.56238	-5.42879	-5.82634	-5.68	-4.11705	-5.13161	-7.9611	-7.96305	-7.35009	-7.89152	-6.83576	-8.7553	-5.96115	-5.85665	-6.13515	-6.24703	-5.13152	-5.39275
Os01g0876300	-5.01308	-4.68618	-5.09212	-7.63384	-6.21616	-5.99895	-4.8353	-4.64813	-4.61042	-4.60374	-4.3461	-3.66515	-5.24521	-5.88632	-4.99268	-5.38856	-6.88301	-7.9098	-5.33447	-5.62676	-3.33627	-4.40074	-4.95852	-4.49395
Os01g0876400	-3.91233	-3.92329	-3.17528	-3.88456	-3.86973	-3.55592	-3.13863	-3.65752	-3.30314	0.320859	-1.62228	-1.49583	-3.50089	-3.83431	-3.37359	-3.47957	-3.83823	-3.50384	-3.52403	-3.60178	-3.5664	-1.90034	-2.14859	-2.71257
Os01g0877900	-7.00112	-5.02348	-7.67626	-6.15607	-5.52791	-6.26665	-5.3286	-5.20074	-6.38508	-4.90219	-3.4202	-4.98796	-5.74314	-6.38478	-6.57495	-6.24135	-4.29547	-5.24781	-4.27148	-5.4951	-6.16828	-4.35105	-5.20876	-5.04737
Os01g0878400	-4.26671	-2.88283	-4.77866	-2.47607	-2.56524	-2.68646	-1.51644	-1.62687	-1.35027	-1.33345	-1.43361	-1.33711	-4.62629	-4.39022	-4.32833	-3.45922	-3.36065	-3.49459	-1.70649	-2.2484	-1.61998	-1.94677	-1.56187	-1.53698
Os01g0882400	-5.82137	-5.46803	-6.26302	-5.46288	-5.34766	-4.99504	-4.82551	-5.26949	-4.98616	-3.58656	-4.57769	-5.09864	-5.04457	-6.1949	-6.55463	-5.68968	-5.18969	-5.46834	-4.58934	-5.64483	-5.98747	-4.49929	-5.5226	-5.44265
Os01g0882800	-5.49903	-5.1273	-3.90827	-5.60242	-6.3152	-5.47999	-4.55617	-6.0103	-4.16158	-2.19273	-2.97268	-2.52877	-4.39754	-5.11057	-5.74888	-5.35079	-4.94049	-4.86019	-3.44541	-4.25347	-4.51714	-2.99396	-3.63717	-3.52434
Os01g0884200	-6.19003	-6.47502	-5.96711	-6.33635	-7.88457	-5.89121	-5.71637	-5.44463	-5.01778	-4.23763	-4.14317	-3.87809	-6.08773	-6.98532	-6.16824	-6.62678	-7.42064	-6.29021	-5.77966	-6.40404	-5.60202	-5.24073	-5.84079	-4.59849
Os01g0885500	-7.78455	-7.68674	-7.60029	-8.20137	-8.08562	-6.88031	-7.33817	-7.23821	-7.22701	-6.6699	-6.45158	-6.04927	-7.93193	-7.06508	-8.83386	-7.70874	-7.40315	-7.02202	-7.09477	-6.5784	-7.37469	-7.47832	-6.01363	-5.98531
Os01g0885700	-7.63474	-7.81255	-6.79016	-5.41075	-6.74195	-6.28276	-6.00624	-6.60444	-6.14869	-3.9263	-6.00455	-5.21538	-6.15937	-6.11116	-8.32436	-6.03276	-5.75584	-6.67621	-6.0115	-6.13373	-6.95733	-5.55538	-5.92973	-5.75036
Os01g0888900	-5.51741	-5.27797	-7.63418	-7.80663	-7.73105	-8.20008	-6.59683	-8.16432	-7.45277	-2.49709	-4.35249	-3.83586	-5.55122	-5.77929	-8.814	-6.61595	-6.50105	-8.67133	-8.10059	-8.11871	-8.7274	-5.41612	-5.39952	-6.75899
Os01g0891100	-5.42347	-4.84258	-5.46004	-5.63995	-5.69414	-5.32018	-4.21764	-5.16511	-4.4779	-4.68762	-3.85018	-3.81017	-5.31331	-4.76656	-6.29437	-2.89114	-5.86015	-5.72908	-4.73177	-4.89499	-5.33201	-3.95658	-4.14478	-3.84686
Os01g0891700	-7.81602	-8.21243	-7.66671	-8.23276	-6.86571	-7.40292	-6.36519	-6.74611	-7.55076	-4.99286	-3.58626	-6.11007	-7.98916	-7.99459	-7.58118	-7.83178	-7.92761	-7.24018	-7.13267	-7.27376	-7.19319	-6.06846	-6.87226	-7.66856
Os01g0895000	-7.63973	-6.71019	-8.00787	-5.85616	-7.48046	-7.58051	-7.30032	-8.18985	-7.52474	-6.03736	-6.15053	-6.62908	-7.2493	-7.90457	-8.85939	-7.61684	-7.31428	-8.71179	-6.6795	-7.87011	-7.93258	-6.03318	-7.68356	-5.21231
Os01g0901600	-2.72757	-2.94475	-2.13907	-3.64135	-3.61041	-3.00336	-3.05012	-3.52586	-2.76993	0.0490789	-1.81235	-1.32223	-2.31962	-2.58145	-2.96646	-2.97034	-3.33614	-2.41767	-2.41552	-3.03961	-2.66737	-0.452171	-1.13932	-1.53544
Os01g0905300	-7.10819	-7.83942	-6.52553	-7.21331	-7.93304	-5.94967	-5.9041	-6.44505	-6.4284	-6.513	-6.38443	-5.51949	-6.74968	-5.74618	-5.73626	-6.71298	-6.72318	-6.19101	-6.03128	-6.82863	-6.51998	-5.51195	-7.27935	-5.92402
Os01g0909500	-4.81344	-5.59654	-5.20621	-4.76301	-4.95973	-4.65701	-3.72048	-4.03427	-3.86106	-3.60017	-3.51963	-3.2864	-5.11196	-4.98787	-4.9737	-4.53651	-4.83307	-4.50037	-3.62113	-4.14437	-3.59453	-3.33106	-3.51807	-3.59346
Os01g0913300	-7.74746	-8.15108	-7.92103	-8.15709	-8.07453	-8.4188	-8.20909	-4.73881	-8.2978	-8.02986	-3.21048	-5.25362	-7.86413	-7.86343	-8.82579	-7.77931	-7.80413	-8.6653	-8.1223	-8.08604	-8.2624	-8.2185	-6.26225	-7.27284
Os01g0920500	-7.73352	-8.16442	-7.97198	-8.17587	-8.05471	-8.43903	-8.22847	-8.16041	-8.43838	-4.01593	-6.33907	-5.88001	-7.87415	-7.86288	-8.83303	-7.78897	-7.82068	-8.59129	-8.1168	-8.13606	-8.73592	-5.74074	-7.85756	-8.09847
Os01g0924700	-7.41818	-5.89749	-6.61747	-5.57842	-7.19154	-6.54996	-5.26685	-5.68901	-5.84885	-4.886	-5.238	-5.79105	-7.78859	-6.52436	-7.08725	-5.84276	-6.39521	-6.43487	-5.83697	-5.58924	-6.71144	-5.58627	-5.57978	-6.29085
Os01g0925100	-6.52905	-7.35317	-6.11681	-6.46665	-6.89363	-7.81075	-4.99178	-7.11532	-6.6864	-2.03048	-4.36083	-3.70628	-6.25725	-8.01838	-6.87572	-7.17324	-6.50189	-6.67405	-6.31652	-8.24858	-7.42021	-3.82232	-3.94351	-4.87721
Os01g0925400	-3.34828	-3.26001	-4.07263	-4.06334	-4.23092	-3.9203	-4.08146	-4.26882	-4.36794	-1.94537	-2.43051	-3.01735	-3.39221	-3.16075	-4.18997	-3.77786	-4.19447	-4.01685	-4.27788	-3.78676	-4.59988	-3.33902	-3.13734	-3.44159
Os01g0925700	0.0106049	0.0381889	-0.0471811	0.813445	0.53252	1.0868	1.20591	0.547228	0.820468	2.82438	1.97302	1.51094	0.0444794	-0.0296927	0.0826168	0.617118	0.667432	0.942568	0.705053	0.290069	0.600186	2.01559	1.48478	1.22426
Os01g0926400	-7.43845	-7.38609	-7.64003	-6.83873	-7.96359	-8.02356	-6.82627	-8.03501	-4.97411	-6.78877	-6.52411	-5.52813	-7.74522	-6.65261	-8.01588	-7.64397	-6.37448	-7.01862	-6.16658	-7.93105	-6.13679	-5.95688	-6.70091	-6.55033
Os01g0930300	-7.22492	-7.50113	-7.67785	-7.82951	-6.87201	-7.25425	-7.34253	-8.04442	-8.06858	-5.83263	-5.78463	-6.0844	-7.7636	-7.7307	-7.0834	-7.42618	-6.42293	-7.19477	-6.12242	-6.99171	-6.32364	-6.09389	-5.57415	-6.43518
Os01g0930400	-2.30043	-1.96724	-2.19542	-1.47999	-1.54118	-1.07229	-1.48866	-1.77862	-1.17792	0.124124	-0.500721	-0.671539	-2.57207	-2.47264	-2.51132	-2.07719	-1.43339	-1.14987	-1.80531	-1.93031	-1.44887	-0.580194	-0.239279	-1.43553
Os01g0930900	-7.33902	-7.83557	-7.80444	-5.63912	-5.18186	-4.16471	-4.55172	-5.67306	-5.16366	-4.60589	-4.44791	-4.11588	-7.53418	-7.30668	-8.63291	-5.78873	-5.35963	-4.81374	-4.95272	-5.66606	-5.68525	-4.57955	-5.01478	-5.18302
Os01g0933900	0.766409	0.5984	0.849517	1.52027	1.57481	1.77289	1.18753	0.816655	1.18133	3.64034	2.11634	2.19618	0.783546	0.546236	0.997431	1.56706	1.49156	1.9424	1.4211	1.04091	1.2281	2.54187	1.98343	1.387
Os01g0934100	0.476851	0.373974	0.542103	0.590017	0.427285	0.651327	1.34924	1.1164	1.15399	1.84015	1.69115	1.34642	0.561344	0.414055	0.021595	0.525778	-1.64971	0.391917	1.05295	0.799746	0.783818	1.58656	1.02881	1.52557
Os01g0944100	-4.57608	-3.88734	-3.90842	-3.72463	-3.6995	-3.4518	-2.84923	-3.1007	-2.3185	-1.43946	-3.85784	-2.84005	-4.51987	-4.18375	-4.14041	-3.93952	-3.86856	-3.03468	-3.89852	-3.35603	-2.83746	-3.02292	-3.48877	-2.9069
Os01g0945100	-6.88465	-8.04114	-7.81268	-6.64229	-6.90185	-6.64112	-7.35562	-8.01931	-6.24424	-2.42516	-4.34964	-4.18148	-7.70248	-3.0156	-8.521	-6.95104	-6.01458	-5.09542	-6.22608	-6.68628	-5.94139	-3.16635	-3.49576	-4.77488
Os01g0945600	-4.59753	-5.12664	-5.95233	-3.7429	-4.06762	-3.51545	-3.15827	-3.20155	-3.24136	-2.82915	-3.27438	-1.94397	-4.56953	-4.86896	-5.45909	-3.77506	-4.03777	-2.8609	-2.36718	-2.865	-2.59652	-2.56113	-2.55969	-2.4255
Os01g0945700	-5.36983	-5.83204	-7.25908	-4.11411	-4.28174	-3.76689	-3.6081	-4.39205	-3.44941	-0.323679	-1.26374	-0.5839	-6.4507	-6.16303	-5.91499	-4.62277	-4.24059	-2.67778	-3.40076	-3.942	-3.71313	-1.3104	-1.33959	-2.57372
Os01g0950200	-7.15091	-6.93245	-7.14742	-6.92659	-6.55613	-6.41728	-5.6333	-6.46487	-6.2668	-5.27906	-5.0018	-5.30636	-5.72319	-6.31347	-8.61052	-6.40201	-5.99933	-7.49586	-5.6988	-5.76945	-6.08159	-5.49879	-5.86709	-5.38724
Os01g0950700	-2.52197	-2.55311	-2.2352	-1.7451	-1.70882	-1.35904	-1.2872	-1.56335	-1.41194	1.34272	0.176219	0.136487	-2.32084	-2.92687	-2.67691	-1.87555	-1.75027	-1.37891	-1.39152	-1.78522	-1.60511	-0.409945	-0.884087	-1.0268
Os01g0952900	-4.87537	-5.85778	-4.01951	-6.11569	-6.13708	-5.51361	-6.43283	-6.80928	-5.10371	2.05153	-0.520126	-0.484631	-5.06591	-5.25606	-4.84233	-6.51755	-6.95439	-5.48147	-6.5138	-6.57952	-3.91288	-0.394417	-0.99276	-1.78606
Os01g0953000	-4.35647	-4.11596	-3.9658	-3.74923	-3.49802	-3.24138	-2.62022	-2.73778	-2.52489	-2.30904	-2.7116	-2.40621	-4.27928	-3.97661	-4.32977	-3.5138	-3.30255	-3.29043	-2.60943	-2.75142	-2.85751	-2.50262	-1.88254	-2.85209
Os01g0953500	-2.02882	-1.91815	-2.21949	-1.33947	-1.30453	-1.05709	-0.274957	-0.56676	-0.259484	-1.14866	-0.144658	-0.713629	-2.35085	-1.83165	-2.10867	-1.50074	-1.27974	-1.28818	-0.490157	-0.65925	-0.724938	-0.380228	-0.531944	-0.47122
Os01g0954000	0.357341	-0.142132	0.54755	-0.0848484	-0.0790758	0.305316	0.234276	0.553808	1.2889	3.58667	1.81288	2.52272	0.544856	-0.412212	0.408169	0.013113	-0.168064	0.530892	0.99146	0.521211	1.34044	2.33231	2.09285	1.9921
Os01g0955100	-3.59113	-3.31097	-3.38886	-3.14169	-3.69187	-2.6696	-1.85219	-2.76143	-2.67157	0.351523	-0.930329	-1.67785	-2.43897	-2.75724	-3.7434	-3.00447	-3.11281	-3.31643	-3.39019	-3.33286	-3.85249	-0.735174	-1.49671	-2.86253
Os01g0959100	-7.72396	-7.31424	-6.21582	-7.12119	-8.0486	-4.19965	-3.40783	-4.04195	-4.35594	-3.27289	-2.58826	-3.34584	-7.85977	-7.54003	-6.99758	-7.76378	-7.68396	-6.31566	-7.99231	-7.55495	-5.71857	-3.67476	-3.24536	-5.51833
Os01g0959200	-5.86193	-5.42683	-3.91636	-5.08983	-4.97692	-2.97403	-2.61025	-3.03457	-2.75807	-1.79572	-0.94161	-2.06823	-6.57828	-5.26265	-3.52096	-6.05413	-4.94653	-4.05954	-5.19823	-4.84779	-4.14827	-2.54571	-1.96768	-3.81055
Os01g0959600	-7.71377	-6.51054	-7.91541	-6.81325	-5.92816	-6.35423	-5.00319	-5.66395	-6.76049	-6.02648	-5.82694	-5.32812	-7.15938	-6.3717	-7.68072	-7.05084	-6.63427	-6.38848	-5.90224	-5.34981	-6.60249	-6.38761	-5.78601	-5.88629
Os01g0962700	-3.96901	-3.77046	-2.41803	-3.00365	-2.37843	-2.45695	-2.29799	-2.80381	-3.56576	-1.25637	-2.17529	-1.8931	-1.92006	-2.53011	-3.02527	-2.92702	-3.21842	-2.69934	-2.41193	-2.28388	-2.9194	-2.36854	-1.93053	-2.19431
Os01g0971400	-7.83345	-7.97427	-7.9084	-8.2317	-8.13352	-6.65837	-6.50236	-5.80393	-6.17196	-4.59689	-5.51961	-6.03339	-8.01579	-8.01028	-8.88553	-7.94994	-7.00533	-8.75565	-8.19523	-8.24294	-5.97434	-7.46203	-6.48717	-6.02443
Os01g0971800	-4.15351	-3.20816	-4.33897	-3.40085	-2.96371	-2.30699	-1.45057	-1.78361	-2.17647	-1.98032	-0.246261	-0.83496	-4.04029	-3.33963	-4.56849	-3.33745	-2.63849	-3.0997	-1.24776	-0.920897	-2.83418	-0.546173	-0.455149	-1.12055
Os01g0974100	-7.55873	-6.95854	-7.75658	-7.07335	-6.76687	-6.43947	-7.02119	-5.29897	-5.96719	-6.80735	-6.72379	-6.37826	-7.98469	-6.61604	-7.76823	-7.21188	-6.79143	-8.32134	-6.32474	-6.27662	-5.71506	-4.8334	-4.65363	-6.64475
Os01g0975000	-4.84013	-5.47718	-4.9104	-5.01186	-5.06029	-4.21666	-4.49581	-5.10844	-4.54837	-0.702449	-2.90437	-2.3523	-4.63328	-5.73748	-5.46696	-4.7774	-5.2108	-4.20859	-4.97148	-5.83714	-4.89479	-1.86848	-2.71208	-3.23948
Os01g0977600	-7.00099	-7.93159	-7.91794	-6.82861	-8.01191	-7.55839	-7.32569	-7.96027	-8.38685	-6.98892	-5.37124	-7.19396	-7.17953	-7.81829	-8.01182	-7.57987	-7.06245	-8.14043	-6.61642	-7.79053	-7.47456	-6.81481	-6.98488	-6.89445
Os02g0119600	-3.04868	-2.81311	-2.78409	-2.43548	-2.52099	-2.31872	-1.85628	-2.30805	-1.99306	1.09871	-0.161597	-0.339897	-2.80153	-2.93557	-2.7665	-2.74338	-2.58145	-2.55642	-2.31087	-2.7213	-2.6112	-0.583885	-1.03676	-1.47537
Os02g0119700	-5.61727	-6.59148	-5.81862	-6.76438	-8.0727	-6.09501	-6.2503	-6.01869	-6.13661	-4.67646	-4.64561	-5.48247	-7.69457	-6.23923	-6.84962	-5.78208	-5.7562	-6.44192	-6.37633	-5.32407	-6.95507	-5.97018	-5.88883	-6.01288
Os02g0123800	-3.73579	-7.03631	-7.70854	-6.12714	-7.59973	-6.98024	-4.92434	-7.02985	-5.37294	-5.33698	-5.22983	-6.22097	-8.02676	-6.04164	-8.60062	-7.95737	-5.61888	-6.04865	-4.77235	-6.20696	-5.74381	-5.77532	-4.78514	-6.04334
Os02g0124000	-2.3696	-1.39862	-2.57139	-0.516921	-0.3941	-0.10223	0.551661	0.28766	0.77774	-1.34386	-0.731811	-0.330934	-1.96963	-1.71886	-2.41694	-1.51787	-0.299932	-0.176135	0.0274849	0.1516	0.894184	-0.664937	-0.141911	0.19805
Os02g0126300	-7.78642	-8.18202	-7.87804	-6.1143	-8.10109	-6.87975	-6.51737	-8.2158	-6.81102	-5.18233	-6.56482	-5.78916	-7.94993	-7.94903	-6.27294	-7.54908	-6.94616	-6.25991	-5.88472	-7.04152	-6.54521	-5.95382	-6.23005	-6.09709
Os02g0135500	-7.52644	-7.67084	-7.4608	-6.66126	-7.8655	-6.34673	-6.11249	-6.58849	-6.70626	-5.01559	-5.39767	-7.46	-7.11542	-6.48406	-7.2914	-7.19272	-5.8918	-6.19345	-6.71014	-7.20682	-5.95172	-6.15043	-6.72769	-5.93965
Os02g0140800	-6.38719	-6.06744	-8.01193	-5.9178	-5.19077	-4.77129	-4.27847	-4.2459	-3.72756	-3.22722	-3.86137	-2.6679	-5.83844	-6.33668	-7.45955	-5.68895	-4.47321	-4.64533	-3.68684	-4.08409	-4.03684	-3.28562	-3.22412	-2.87868
Os02g0141400	-7.55509	-7.07991	-7.99905	-8.15268	-6.86925	-6.64084	-6.69951	-6.37599	-6.38865	-6.99251	-7.5197	-6.72087	-7.92221	-7.89738	-8.32165	-7.86201	-7.60188	-6.32263	-6.08166	-6.8986	-6.19906	-6.79716	-7.03805	-7.33819
Os02g0144800	-7.78493	-7.79152	-8.01517	-7.12722	-8.11024	-7.71336	-7.63778	-7.65528	-8.46917	-7.7931	-6.41817	-7.14628	-7.17366	-7.90689	-6.00741	-7.87058	-7.86682	-8.56087	-6.14177	-5.96884	-7.54282	-5.99573	-6.72901	-5.95423
Os02g0153100	-4.3089	-4.19397	-4.39694	-3.72301	-3.41379	-3.3233	-3.02181	-3.41903	-3.56081	-1.83867	-2.47943	-2.93472	-4.07675	-4.2089	-5.09125	-3.85402	-3.38904	-3.58041	-3.37166	-3.3437	-3.47729	-2.9764	-2.75439	-3.23579
Os02g0153700	-7.63076	-7.36357	-7.86309	-6.04588	-5.86083	-5.84313	-4.60425	-5.61582	-6.28465	-4.4039	-4.18145	-6.274	-7.79207	-7.75904	-8.75171	-6.66966	-5.39821	-6.51696	-5.72234	-4.91556	-5.70057	-5.73341	-4.85952	-6.14069
Os02g0153900	-2.75307	-2.32563	-2.66858	-2.17749	-1.81194	-1.46453	-1.05582	-1.43695	-2.65232	-0.407464	-0.670787	-0.902235	-2.35033	-2.28262	-3.13646	-2.03609	-1.63159	-1.89464	-2.01584	-1.76845	-2.66222	-0.988042	-1.05185	-1.24596
Os02g0154000	-7.64837	-8.09052	-7.85715	-7.49284	-6.8287	-6.31387	-6.09075	-3.20628	-7.20733	-4.66217	-4.85477	-4.43887	-7.74924	-6.76287	-8.73005	-7.12338	-6.40861	-6.79865	-8.0339	-7.20809	-7.88422	-5.31011	-5.76242	-5.53284
Os02g0159700	-7.78981	-7.82833	-6.33587	-7.21562	-7.63478	-6.58783	-5.69883	-5.74833	-5.58906	-6.27419	-5.86535	-5.25582	-7.94926	-7.95417	-6.47041	-7.08736	-6.3371	-6.15786	-5.06371	-5.093	-4.8591	-5.69998	-5.81224	-5.81102
Os02g0162600	-3.8806	-4.76038	-1.7902	-4.89148	-4.53855	-3.77493	-4.89251	-3.50674	-3.12251	-3.62616	-2.01615	-2.73453	-3.74358	-4.44721	-2.38305	-3.80783	-4.24388	-3.33459	-2.6566	-3.28506	-2.36571	-1.96541	-3.30137	-1.70612
Os02g0162900	-2.37981	-1.27398	-2.52412	-0.581352	-0.399117	-0.0820332	0.569223	0.306873	0.766132	-1.36867	-0.719588	-0.32513	-2.02476	-1.71887	-2.34837	-1.50586	-0.34773	-0.154066	0.0421295	0.118083	0.853123	-0.701209	-0.197446	0.236884
Os02g0163800	-2.92083	-2.87343	-3.07774	-2.8748	-3.02628	-2.61087	-2.70139	-2.75324	-2.43167	0.0566063	-1.75531	-0.797237	-2.91989	-3.16975	-2.85839	-2.96271	-2.84732	-2.52541	-2.43119	-2.49485	-2.45682	-1.16243	-1.07064	-1.60195
Os02g0165800	-7.77292	-8.09453	-8.00127	-8.15497	-8.10901	-7.78476	-6.7619	-6.59997	-5.92474	-6.40734	-5.59153	-7.46755	-7.92135	-7.8995	-8.81436	-7.86301	-7.77138	-7.34333	-6.99836	-7.76648	-7.94099	-6.81218	-6.53646	-6.08045
Os02g0167200	-7.50983	-7.80966	-7.38607	-6.57473	-6.44649	-5.90997	-6.34357	-6.118	-7.12734	-5.89623	-6.14685	-5.53814	-7.80633	-7.52752	-6.28099	-7.02956	-5.74487	-5.97257	-6.73692	-6.27459	-6.53726	-6.47429	-5.75617	-6.39858
Os02g0167300	-7.32367	-7.31603	-7.11682	-7.59391	-7.73584	-7.32959	-7.7213	-8.22898	-5.09582	-4.3054	-6.77977	-7.06944	-7.70645	-7.08611	-7.24066	-7.80268	-7.03198	-6.76475	-6.01214	-6.96794	-7.18451	-7.06699	-7.35659	-7.42117
Os02g0167600	0.6866	0.0928383	0.633315	-0.650741	-0.169845	0.24404	1.33992	1.17654	1.42992	1.64908	2.18875	1.43935	0.570453	0.581454	0.525853	-0.393643	-0.0740042	-0.192739	0.624368	0.300429	0.445892	1.63574	0.987859	1.49661
Os02g0168200	-7.80813	-8.07727	-8.07433	-8.22418	-8.11697	-7.51908	-5.76444	-6.44686	-6.16076	-3.23637	-3.36477	-3.91473	-7.99552	-7.99585	-8.86081	-7.93104	-7.91881	-7.39029	-8.1906	-8.2176	-8.80089	-6.13469	-5.89908	-6.31253
Os02g0173200	-2.89413	-2.73025	-2.89312	-2.81166	-2.5911	-1.51946	-2.81435	-3.20281	-2.82372	1.00004	-0.514486	-0.621132	-2.30159	-2.29173	-2.8854	-2.69629	-2.65799	-2.19517	-2.75824	-2.60193	-2.62352	-0.429581	-0.75179	-1.32265
Os02g0174900	-7.68678	-7.12562	-7.14661	-6.6004	-6.62321	-7.33846	-6.69682	-6.16913	-6.46365	-5.34806	-5.77961	-5.39699	-7.78853	-6.55239	-6.94985	-6.76992	-6.09155	-6.16304	-6.46243	-6.20386	-6.46659	-6.13978	-5.56542	-6.1016
Os02g0179600	-7.80863	-6.31218	-5.43133	-7.02903	-6.90522	-8.52977	-6.04545	-6.29509	-6.92036	-6.36565	-5.41733	-7.16552	-6.19144	-7.95212	-5.97606	-7.84495	-7.89267	-7.41757	-6.2734	-7.51626	-6.10922	-6.11068	-5.81696	-5.22991
Os02g0181300	-0.194747	-0.459558	0.631434	-0.243291	-0.37538	-0.0974426	-0.131038	-0.352225	0.191211	2.85734	1.62634	1.62062	0.143795	-0.286567	-0.143452	-0.125033	-0.416522	-0.247039	-0.59014	-0.302245	0.418779	1.8552	1.12602	1.01893
Os02g0184400	-6.65889	-6.48764	-6.4205	-7.10287	-5.85931	-6.15705	-5.52152	-5.45592	-5.27309	-4.70123	-5.80376	-5.18714	-6.33632	-6.22246	-6.63703	-7.09114	-6.25305	-6.13628	-6.54567	-6.28722	-5.6714	-5.45099	-4.88433	-5.58478
Os02g0184900	-4.50017	-3.90141	-4.66317	-3.58352	-3.87965	-3.87716	-3.65411	-4.12489	-3.08459	-2.46426	-2.02898	-2.12408	-4.90867	-4.00402	-5.16273	-4.25632	-3.37089	-3.38286	-3.34757	-3.79254	-3.46241	-2.54363	-2.68567	-2.7028
Os02g0185300	-1.22577	-1.23763	-0.456902	-0.641069	-0.552762	-0.444783	0.0463018	-0.467434	0.00661087	2.28456	1.16298	1.26732	-0.948703	-0.940834	-0.597803	-0.741233	-0.482758	-0.219643	-0.404348	-0.614559	-0.291039	0.957332	0.526337	0.539191
Os02g0188400	-7.6984	-7.1603	-7.68156	-8.0766	-7.1276	-7.76662	-7.99087	-8.13679	-8.33943	-6.04715	-6.06778	-6.75321	-7.84075	-7.80993	-8.73722	-7.21188	-7.71464	-7.02252	-8.01481	-8.09107	-8.39018	-6.50709	-7.43865	-7.67697
Os02g0189200	-7.78364	-8.04558	-8.04893	-8.21696	-8.10425	-8.50782	-8.26761	-8.21504	-8.4727	-8.07171	-6.16631	-7.88747	-7.97378	-7.9614	-8.83275	-7.90373	-7.89901	-6.59042	-6.62716	-8.2007	-7.89853	-6.32971	-6.59979	-6.626
Os02g0189700	-7.07402	-8.08674	-7.87136	-6.49765	-6.5441	-6.9103	-6.26228	-7.58296	-5.45325	-6.51066	-6.54971	-6.38951	-4.80102	-6.1995	-7.53522	-7.36168	-7.01554	-6.98134	-6.41623	-6.1396	-5.89369	-6.23867	-6.10422	-5.87103
Os02g0189800	-6.11287	-5.24164	-5.4467	-5.06526	-5.42959	-5.1175	-4.21464	-4.28804	-4.46763	-3.66314	-3.42746	-3.4837	-5.30004	-6.0501	-5.71189	-5.73058	-6.20359	-6.00297	-4.84314	-4.64581	-5.10138	-4.91282	-4.7303	-4.68242
Os02g0190300	-4.43515	-3.92659	-3.85329	-3.60535	-3.56689	-3.49099	-2.61654	-2.65682	-2.73193	-1.94291	-1.70524	-1.93652	-4.12383	-4.01355	-4.1956	-4.0797	-3.82327	-4.01751	-3.19747	-3.0346	-3.4067	-3.36352	-2.89549	-3.17613
Os02g0190700	-7.77777	-6.59939	-8.03912	-8.21086	-8.09979	-6.27025	-7.56796	-6.99457	-6.22334	-6.58034	-5.50675	-6.10161	-7.96934	-7.9569	-7.76843	-7.89642	-7.89075	-6.84342	-7.98447	-8.18694	-7.40443	-6.46766	-8.50999	-6.02097
Os02g0192100	-7.78268	-7.25358	-8.04434	-8.1345	-8.09897	-8.03491	-6.75558	-7.28073	-7.14304	-5.74617	-6.55327	-6.33328	-7.96685	-7.40536	-7.17732	-7.06909	-7.59721	-7.6584	-8.02134	-6.55314	-7.44532	-6.38077	-6.50765	-6.69697
Os02g0192900	-6.62539	-6.17928	-6.87933	-5.90981	-6.03973	-6.46033	-5.552	-5.57775	-6.76093	-5.31487	-4.49513	-5.23379	-6.70751	-7.88486	-6.92162	-6.35579	-6.64928	-6.37406	-6.03607	-6.17588	-6.60627	-5.60359	-5.42122	-5.57672
Os02g0193300	-4.16941	-3.75583	-4.10447	-3.68931	-4.13416	-3.95793	-3.4814	-4.13101	-4.20087	-0.959696	-2.3001	-2.87343	-3.9242	-4.2677	-4.33222	-3.77044	-3.86692	-4.17818	-4.20891	-4.04056	-4.57307	-2.17113	-2.33638	-3.25334
Os02g0200300	-7.43676	-6.71634	-7.9059	-6.63349	-7.0503	-6.40531	-6.62324	-6.59442	-7.19631	-5.20082	-5.91208	-5.68557	-6.63728	-6.58177	-8.40171	-7.43801	-6.59973	-7.59591	-6.75777	-6.00853	-6.28699	-5.95572	-5.51032	-6.36208
Os02g0203700	0.965205	0.974034	2.05157	1.33108	1.54914	1.42947	1.56266	1.83778	1.35481	4.20159	2.49336	2.77633	1.03073	0.985065	1.36903	1.66132	1.64683	1.74036	2.0745	1.9083	1.64769	3.15876	3.00372	2.27094
Os02g0204400	-4.35558	-2.45916	-4.11412	-4.56042	-4.87697	-3.7626	-2.79208	-3.68674	-2.52436	-3.61422	-2.65022	-2.85559	-4.44091	-3.99435	-4.04078	-5.12465	-4.74451	-3.99661	-3.47847	-2.93564	-2.77119	-2.39875	-3.05615	-2.08414
Os02g0205500	0.169256	-0.0856981	0.643247	0.989175	1.42617	1.65229	1.70961	1.35609	1.32146	3.61683	2.71101	2.8314	0.88298	0.510611	0.766057	1.39526	1.54337	1.65711	1.41727	1.24669	1.19772	3.13988	2.53717	2.24383
Os02g0207100	-5.4878	-6.23803	-5.93465	-6.68753	-5.73978	-5.29935	-4.96705	-4.50884	-4.05003	-3.59454	-2.9073	-2.94938	-5.56793	-4.10879	-5.83782	-6.33267	-6.21579	-5.78735	-4.54825	-5.07285	-5.56568	-2.0618	-2.80139	-3.11944
Os02g0207800	-4.49226	-3.69712	-5.12418	-2.72052	-2.69267	-3.2161	-2.31231	-2.55667	-2.91597	-2.81635	-1.98229	-2.92116	-4.19577	-3.84679	-5.2664	-2.9632	-2.88159	-3.30834	-2.32971	-2.49265	-2.91959	-2.56559	-2.38526	-2.23958
Os02g0207900	-4.86465	-4.56987	-5.43947	-4.09758	-4.11129	-4.53285	-4.39911	-3.33071	-4.79512	-3.74143	-3.36119	-3.80033	-5.063	-4.3917	-6.10553	-3.87389	-4.03962	-5.14735	-3.80453	-3.56626	-4.87519	-4.12007	-3.44806	-4.5262
Os02g0208300	-3.51072	-3.45941	-3.18719	-3.28461	-3.52225	-3.24502	-3.19052	-3.36823	-2.85146	-0.225204	-1.4201	-1.49035	-3.3486	-3.55087	-2.56669	-3.69312	-3.62494	-3.04273	-3.07859	-3.31005	-2.57972	-0.730884	-1.48885	-1.66026
Os02g0209300	0.478303	0.362805	0.408343	0.569346	0.612109	1.22144	0.483769	0.147068	0.533902	4.9458	3.40468	3.18777	1.22071	0.321255	0.580377	0.604571	0.324686	0.996653	-0.162112	-0.280128	0.219353	3.6571	2.92312	2.30982
Os02g0209400	-3.18968	-3.11167	-3.91531	-3.14448	-2.72506	-2.02288	-1.50456	-2.56874	-2.27193	1.974	0.755444	0.110579	-2.9547	-2.71352	-3.54238	-3.07919	-2.79382	-2.49399	-2.26606	-2.94826	-3.19363	0.484365	-0.162225	-1.03502
Os02g0214900	-7.25559	-7.88447	-7.77916	-7.59032	-7.61375	-6.88327	-6.9607	-8.05336	-7.90124	-3.69572	-4.94967	-5.94971	-6.42554	-7.74075	-8.47173	-7.69205	-7.33693	-7.16797	-7.09247	-8.03701	-7.15714	-4.92978	-6.02537	-5.71367
Os02g0215100	-7.52226	-7.50244	-7.74166	-6.59893	-7.7775	-6.3981	-5.15285	-7.94998	-7.92407	-7.17337	-6.85056	-6.37735	-7.6626	-7.63407	-6.2956	-7.56093	-7.03799	-6.47664	-5.98811	-6.62998	-6.53398	-6.13366	-6.4742	-6.72731
Os02g0215200	-5.45967	-5.60177	-5.872	-4.55997	-4.73923	-4.69182	-4.67891	-4.65918	-4.72523	-2.97472	-3.63866	-4.08809	-5.68592	-5.50865	-5.75256	-4.5916	-4.99508	-5.20857	-4.30975	-4.46972	-4.72023	-3.67236	-3.4789	-4.11027
Os02g0221900	-2.97254	-2.89298	-4.06936	-3.4775	-3.85169	-2.90308	-1.43868	-2.75517	-1.97337	-1.41418	-0.593755	-2.29322	-2.39032	-3.08907	-4.59271	-4.5279	-3.50026	-3.50803	-2.82092	-3.15312	-2.82306	-2.43933	-3.08632	-2.48764
Os02g0224800	-2.74866	-2.5892	-3.04274	-2.22448	-2.36554	-1.96372	-1.78547	-2.6134	-1.79762	0.404805	-0.75819	-1.26061	-2.62163	-2.76621	-2.7199	-2.8002	-2.6234	-2.22346	-2.47813	-2.72427	-2.25519	-1.15828	-1.47878	-1.85802
Os02g0251900	-6.5465	-6.41334	-6.62281	-7.24219	-8.1253	-7.25063	-7.32394	-6.87215	-6.95938	-4.20372	-3.87791	-5.28973	-6.9237	-7.92724	-6.90766	-6.92774	-7.08751	-6.85926	-8.1871	-6.96214	-6.00553	-4.0854	-5.28381	-5.06251
Os02g0256200	-5.05688	-4.51864	-4.39313	-4.19858	-4.75696	-4.50866	-4.0691	-3.82724	-3.38901	-2.52693	-3.18958	-2.36952	-4.59865	-4.21223	-4.96684	-4.2296	-4.55644	-4.72227	-4.30364	-4.18886	-4.01288	-3.84309	-3.57821	-4.10093
Os02g0264800	-6.2379	-6.4415	-5.8323	-6.985	-6.90499	-6.57414	-5.26326	-5.09548	-4.98471	-3.79771	-3.86625	-3.73337	-6.4996	-6.53425	-4.57931	-7.58171	-7.51293	-5.90383	-5.30963	-5.85338	-4.83372	-4.19911	-4.95887	-5.05785
Os02g0269600	-7.73142	-8.02047	-7.9742	-7.10384	-6.2653	-4.38819	-3.24177	-4.40685	-4.43761	-5.13414	-4.81494	-3.06064	-6.06333	-7.87007	-7.82712	-6.50389	-5.35845	-4.90157	-4.8442	-5.22594	-5.88144	-3.6133	-3.2073	-5.63546
Os02g0271000	-7.5321	-7.57467	-7.72501	-7.95555	-7.86425	-7.63236	-7.59424	-7.94881	-8.23432	-3.90193	-7.15945	-5.72799	-7.61079	-7.5995	-8.64727	-7.51175	-7.54366	-7.02955	-7.97196	-7.87459	-8.09948	-5.76298	-5.70114	-8.52591
Os02g0275200	-2.2649	-1.96179	-2.02731	-1.6246	-1.42748	-1.54024	-1.62747	-1.62039	-2.08955	1.29687	-0.279471	-0.357779	-1.83599	-1.80898	-2.49363	-1.67464	-1.3632	-1.75649	-1.80952	-1.49647	-1.63096	-0.311539	-0.271275	-1.1166
Os02g0276200	-7.79326	-8.11747	-8.04554	-8.2017	-8.08999	-5.85479	-6.48414	-8.18607	-5.76743	-5.97336	-8.79467	-7.3074	-7.93621	-7.93246	-8.43398	-7.87584	-7.28455	-6.07304	-6.52665	-6.9511	-6.62979	-4.07745	-6.69484	-6.64291
Os02g0281200	-5.20826	-5.01478	-5.30137	-4.61852	-4.80768	-4.32113	-3.60741	-3.94405	-3.52671	-4.42023	-3.65871	-3.65619	-5.01659	-4.73868	-4.68798	-4.60596	-4.4594	-4.00356	-3.92692	-3.94205	-3.10417	-3.67477	-3.63485	-2.85128
Os02g0287900	-0.374446	-0.243594	-0.340133	-0.356964	0.0024786	0.066843	0.563117	0.667534	0.97451	0.896277	1.14795	1.62993	-0.341509	-0.0395575	-0.879271	-0.661889	-0.0281219	0.153373	0.49111	0.449735	0.279919	1.19071	0.845868	1.44578
Os02g0297200	-5.43847	-3.67751	-4.2526	-3.59793	-1.80752	-2.39876	-3.26568	-2.58837	-1.00808	-3.11272	-2.46858	-1.85945	-5.58953	-3.00978	-3.96013	-2.75781	-3.80529	-1.81033	-2.2218	-2.05124	-2.80971	-1.32385	-2.07458	-2.87463
Os02g0298200	-7.49012	-8.21102	-8.04128	-5.24777	-5.625	-5.32706	-5.18448	-5.58331	-5.17073	-2.55169	-3.84833	-2.78251	-6.02983	-6.67349	-8.26341	-6.01039	-5.59574	-5.13392	-4.15956	-5.55807	-5.20808	-3.31953	-3.34989	-4.85619
Os02g0299000	-7.81833	-7.46423	-8.08032	-7.59438	-7.59435	-7.34514	-6.93858	-6.91467	-6.76	-6.49842	-6.28257	-6.07036	-7.99977	-7.99473	-8.22874	-7.92156	-7.91938	-6.62248	-6.6582	-6.8218	-6.48634	-6.97768	-6.32265	-7.21736
Os02g0313700	-4.63748	-4.38735	-4.12479	-4.02358	-4.22564	-3.79652	-3.48144	-4.28539	-3.69461	-1.59557	-3.1137	-2.34327	-4.40084	-4.55314	-4.13953	-4.46205	-4.18708	-3.71725	-4.10096	-4.35564	-3.95319	-3.02101	-3.22106	-3.26289
Os02g0315600	-7.801	-6.49143	-4.3034	-7.65129	-6.96057	-6.72514	-5.45312	-5.54724	-4.75441	-5.06598	-4.87782	-4.81685	-6.06305	-6.23464	-4.33584	-7.4487	-7.88961	-6.17763	-5.98877	-5.97278	-5.01888	-5.72404	-5.7911	-4.86377
Os02g0318100	-6.98608	-5.46776	-5.51332	-5.84219	-5.51802	-4.92639	-4.9606	-4.71497	-5.63497	-6.11729	-4.52426	-5.2454	-5.32216	-6.37124	-5.86393	-5.6704	-5.18767	-4.90905	-4.27948	-4.53149	-5.30708	-4.60495	-4.56373	-4.45718
Os02g0327500	-7.58244	-7.90617	-7.80788	-7.73799	-7.93384	-8.2155	-7.23558	-7.80621	-8.2867	-3.51537	-5.52587	-5.95356	-7.73381	-7.70069	-7.74352	-7.63496	-7.65252	-8.55896	-8.02113	-7.97531	-8.2324	-5.30422	-5.75501	-7.3346
Os02g0448000	-4.19132	-4.4067	-4.88363	-4.72903	-4.55455	-4.13578	-3.17824	-3.63416	-2.87811	-3.38257	-2.72757	-2.83258	-4.53456	-4.4277	-5.09156	-5.28882	-4.93188	-3.90821	-3.12233	-3.27628	-3.20514	-2.9584	-3.47838	-2.93125
Os02g0450000	-6.48568	-6.24087	-7.12623	-6.22552	-6.10284	-5.5077	-5.10001	-4.59604	-4.38325	-6.52801	-5.27962	-5.12384	-6.35526	-6.02464	-6.72178	-5.54608	-5.54787	-4.91209	-4.2732	-4.43651	-4.59843	-4.27265	-4.90561	-4.59119
Os02g0455400	-1.65034	-1.55685	-2.37115	-1.66806	-1.5434	-1.27593	-0.763219	-1.19614	-0.423225	-0.0226069	0.0398569	-0.289456	-1.30636	-1.33374	-2.29209	-1.81077	-1.71338	-1.48189	-1.12016	-1.54873	-1.14588	-0.676566	-1.09592	-0.748988
Os02g0457200	-6.2275	-6.30264	-5.86489	-5.56275	-5.23703	-5.51633	-4.72612	-4.88011	-4.96964	-5.29155	-5.73481	-4.79148	-6.49241	-6.05204	-5.21831	-5.39321	-5.12419	-5.23728	-4.15252	-4.82567	-4.49397	-4.66704	-4.3784	-4.62894
Os02g0461700	-5.20127	-5.3791	-6.52475	-6.19395	-6.30984	-4.84077	-4.43674	-4.38893	-4.42356	-4.76384	-4.49422	-4.19026	-6.27867	-5.46031	-5.59356	-7.10856	-5.60115	-5.65289	-5.58192	-6.05875	-4.73171	-5.0967	-5.34324	-4.55422
Os02g0462800	-5.93168	-5.73396	-6.0693	-5.38593	-6.44658	-5.57998	-5.03202	-5.90839	-5.31089	-2.73512	-4.06318	-3.80727	-5.94816	-5.78334	-6.00323	-5.70885	-6.33632	-5.61941	-5.64632	-4.94712	-5.30381	-3.43165	-4.12635	-4.16118
Os02g0467000	-6.84997	-6.93851	-5.93416	-8.2343	-8.12754	-5.72398	-7.98803	-8.24283	-8.49259	-3.67978	-6.4307	-5.51081	-7.62008	-7.85216	-8.02058	-7.94618	-7.93397	-7.50838	-7.21263	-6.86251	-8.80813	-3.06854	-4.3555	-6.34251
Os02g0469300	-7.58751	-8.02054	-6.75329	-7.98385	-7.90738	-7.52283	-7.44568	-7.16393	-6.38506	-8.02513	-7.64246	-6.22903	-7.66809	-7.65504	-8.41177	-7.55786	-7.59422	-8.48613	-7.46263	-7.7454	-7.55174	-6.14541	-6.47728	-6.92301
Os02g0475000	-6.24413	-5.01232	-5.39055	-4.94905	-5.11276	-4.87668	-4.01338	-5.26276	-5.52366	-4.1775	-4.21725	-3.99066	-5.46325	-5.73656	-6.44425	-4.78623	-4.90701	-2.40195	-3.94181	-4.39269	-4.7653	-4.18566	-3.85216	-4.97672
Os02g0483500	-1.57484	-1.86411	-1.42463	-2.55889	-2.46357	-2.26535	-2.01203	-2.36536	-1.79246	-0.770057	-0.645601	0.051054	-1.21371	-1.81476	-1.72949	-1.82599	-2.73855	-2.99953	-2.1023	-2.47332	-2.74796	-0.653868	-0.787237	-0.718681
Os02g0484200	-7.73875	-7.85379	-7.98876	-8.15812	-6.01904	-5.44823	-8.22249	-6.94676	-5.24419	-2.76212	-3.52039	-1.89469	-5.4645	-6.49336	-7.00501	-7.83046	-5.66774	-6.03414	-5.86739	-6.32373	-6.80581	-4.35881	-4.71059	-4.51383
Os02g0485100	-2.42047	-1.3645	-2.52664	-0.544184	-0.377948	-0.109963	0.546644	0.26979	0.793809	-1.53395	-0.775638	-0.394818	-1.97821	-1.72472	-2.43248	-1.55673	-0.327156	-0.199339	0.0519848	0.124142	0.86322	-0.67881	-0.167022	0.146039
Os02g0489600	-7.68681	-8.12067	-8.08738	-7.90476	-7.4879	-6.84878	-7.3828	-5.21784	-6.82746	-6.4637	-6.73114	-6.78466	-7.96725	-6.09516	-7.45323	-7.93996	-7.73658	-8.1962	-8.20124	-7.57867	-8.80397	-6.66384	-7.14381	-7.8639
Os02g0493300	-5.48142	-6.56393	-7.92295	-7.40945	-5.6477	-6.44009	-5.63995	-6.96916	-6.13451	-6.53472	-5.97463	-5.82008	-6.83217	-7.75097	-6.61052	-7.75413	-7.76984	-6.82153	-7.04903	-6.75345	-7.02283	-6.49889	-4.72956	-5.91376
Os02g0495400	-1.82837	-2.63975	-2.55661	-1.59878	-2.7075	-2.58307	-1.32059	-2.57053	-2.33803	-0.462108	-2.64319	-2.20369	-1.79636	-2.11188	-2.28228	-1.49338	-1.35627	-2.47404	-1.19093	-1.185	-1.07155	-0.791437	-0.848763	-0.662892
Os02g0497600	-7.73533	-6.55131	-6.87707	-6.34242	-5.79451	-5.61637	-3.65643	-4.4046	-4.01992	-5.85844	-4.34053	-3.71696	-7.91777	-7.89785	-6.89939	-6.21024	-6.00475	-5.5835	-4.18467	-4.26958	-3.8918	-4.42057	-4.20965	-3.94644
Os02g0503900	-1.82729	-1.5438	-1.35933	-1.5209	-1.3374	-1.20495	-0.191387	-0.995226	-0.177977	0.197285	-0.0697041	0.865584	-1.22076	-1.54687	-1.50443	-1.85149	-1.16128	-1.10283	-0.45424	-0.947931	-1.11546	0.0740051	-0.172227	-0.0371847
Os02g0504200	-6.68853	-7.12307	-7.95193	-6.66386	-6.21248	-6.29117	-6.12279	-5.98331	-5.4734	-5.65802	-5.78305	-5.55963	-7.85354	-7.83371	-6.3782	-6.7961	-7.06491	-5.67342	-6.42923	-5.8137	-6.07923	-5.98726	-6.81641	-5.76804
Os02g0504700	-7.60452	-7.93372	-7.82734	-7.99337	-7.93986	-8.21193	-8.08763	-6.8411	-8.2894	-4.98848	-7.2655	-6.50063	-7.75146	-7.72094	-8.72872	-7.65148	-7.66114	-7.68331	-7.84067	-7.30212	-6.27971	-6.497	-6.47148	-7.1168
Os02g0504800	-5.05931	-4.99576	-5.67867	-5.53121	-5.35185	-4.8254	-4.52325	-5.25417	-4.66318	-1.82053	-2.73681	-3.80699	-5.55782	-4.91105	-6.08259	-5.69998	-4.95486	-5.16366	-4.65409	-4.99393	-5.27954	-3.79295	-3.70634	-4.51633
Os02g0508100	-1.42386	-1.5936	-2.41169	-2.05901	-1.87735	-1.24613	-1.01499	-0.794217	-0.456178	-0.374611	-0.359181	-0.466149	-1.51889	-1.43336	-2.54662	-1.5578	-1.43959	-0.9771	-0.249756	-0.684936	-0.49958	0.0783958	-0.102003	0.0518246
Os02g0517900	-2.94848	-2.82215	-1.97204	-1.71322	-2.01931	-1.36962	-1.23376	-1.12525	-0.340112	-2.14074	-1.5615	-0.670756	-2.89182	-3.02101	-1.04603	-2.83998	-1.90131	-1.2981	-1.84147	-1.89216	-0.888135	-1.77523	-1.62106	-0.914215
Os02g0521100	-7.81779	-8.2226	-8.08234	-7.88271	-8.12665	-8.42057	-8.2925	-8.24169	-8.02419	-6.17168	-6.56854	-6.39768	-8.00032	-7.99653	-6.73675	-7.92377	-7.92262	-5.9458	-8.17925	-7.25428	-7.16617	-6.8624	-7.41634	-6.50042
Os02g0525900	-3.93392	-4.08983	-3.93082	-3.30835	-2.96979	-2.76916	-2.4027	-3.60721	-3.03543	-1.68725	-1.9245	-1.99049	-3.72822	-3.75969	-3.82084	-3.83634	-3.08872	-2.99065	-3.44545	-3.61398	-3.4943	-3.15193	-2.67551	-3.66537
Os02g0526000	-1.55478	-1.53816	-2.47377	-2.11445	-1.89054	-1.40454	-0.385855	-0.645187	0.0215931	-0.523772	-0.0452843	-0.107754	-1.60048	-1.52725	-2.55952	-2.22812	-2.24693	-1.61594	-1.54429	-0.948096	-0.913223	-0.72565	-0.634889	-0.640521
Os02g0526400	-7.74781	-6.96484	-5.98102	-7.50799	-5.6521	-5.45453	-5.63864	-5.24562	-5.32021	-1.83261	-2.95675	-3.32797	-6.5211	-7.28131	-6.46719	-7.77987	-6.55583	-6.01468	-6.01797	-6.1415	-5.28013	-3.68905	-4.18621	-4.27458
Os02g0527200	-7.7878	-8.1379	-7.9987	-8.1639	-6.49787	-7.52206	-8.26093	-8.20341	-7.19167	-6.02105	-8.55595	-6.7618	-7.93134	-7.91186	-7.87337	-7.87396	-7.87021	-8.68257	-7.74711	-6.79188	-7.83679	-6.2343	-6.72891	-6.74847
Os02g0528900	-5.48481	-4.83244	-5.07343	-4.34	-3.79654	-3.62842	-2.78179	-4.83221	-3.32821	-3.38967	-3.72359	-2.45293	-3.38044	-4.6968	-4.49461	-4.89267	-3.89956	-3.50791	-3.90606	-4.64574	-3.75528	-3.06555	-3.42799	-3.53785
Os02g0532300	-4.90248	-4.77443	-5.18298	-5.23781	-4.90608	-5.11141	-5.25555	-5.25562	-5.23415	-2.41233	-3.77187	-3.62666	-4.88059	-4.86995	-5.17989	-4.71701	-4.62812	-5.13831	-4.67548	-4.42175	-5.8521	-3.74672	-3.54089	-4.50606
Os02g0536500	0.820087	1.0716	0.547589	1.89581	2.32622	2.96868	3.51806	3.10661	3.4817	4.7274	4.1768	3.99545	1.14252	0.969494	0.221092	1.80414	2.24574	2.7906	3.19366	2.54534	2.85733	4.09908	3.80689	3.23555
Os02g0537800	-7.79215	-7.09483	-8.0492	-8.20522	-8.09176	-8.49832	-6.8135	-7.78545	-5.84112	-5.42985	-5.68898	-5.84273	-7.88222	-6.33625	-7.69937	-7.88081	-7.2096	-7.31125	-6.91684	-6.90425	-7.52158	-6.16363	-5.25586	-6.73722
Os02g0538400	-7.64415	-6.51187	-6.6386	-5.62899	-6.32373	-5.66757	-5.60865	-5.35529	-6.33228	-4.89669	-4.30482	-4.73034	-7.42503	-5.41858	-5.56442	-6.5984	-5.12092	-5.45503	-5.36149	-5.27083	-5.84964	-5.01759	-4.61486	-5.19655
Os02g0540400	-5.68328	-5.00808	-6.31015	-6.37475	-6.01737	-5.85041	-5.24374	-6.64669	-5.55745	-3.43879	-3.87713	-3.97508	-6.31886	-6.89389	-5.36898	-5.40773	-5.66967	-5.16882	-5.53638	-5.81008	-5.29148	-3.8781	-3.89512	-4.74839
Os02g0551100	-0.555937	-0.471943	-0.763535	-0.287136	-0.292607	-0.181717	0.152369	-0.0162697	-0.0977993	2.85302	1.25588	1.13909	-0.56526	-0.624893	-0.829055	-0.597071	-0.261895	-0.286395	-0.162619	-0.129191	-0.281241	1.04568	0.992259	0.276675
Os02g0551700	-4.56478	-4.12283	-4.89345	-4.21661	-4.111	-4.04811	-4.05371	-4.66727	-4.86042	-1.40594	-2.82541	-3.41353	-4.25119	-4.30975	-4.34916	-4.65742	-4.33979	-4.22418	-4.6434	-4.6282	-4.72875	-3.13261	-3.23431	-3.88112
Os02g0555300	-6.06603	-5.6319	-5.08911	-6.78001	-5.5508	-6.2359	-5.18816	-5.19493	-4.51776	-6.11854	-4.53281	-4.75753	-5.85179	-6.59872	-5.4615	-6.02704	-7.55179	-6.16503	-4.20813	-4.64832	-5.34185	-5.01712	-5.22084	-3.96764
Os02g0556000	-7.81595	-8.13884	-8.08012	-8.21425	-8.11688	-8.29188	-7.01999	-8.23704	-6.69059	-5.36535	-5.50514	-4.188	-7.33593	-7.90918	-7.99929	-7.92644	-7.17895	-6.31838	-7.55522	-8.07116	-7.34948	-5.29338	-5.53608	-6.40978
Os02g0559800	-2.30789	-3.56536	-2.04556	-2.65937	-2.52672	-1.73129	-1.61298	-2.40433	-1.57244	3.46601	0.485646	0.474057	-1.85478	-1.78931	-1.85317	-1.72582	-1.71288	-1.12516	-1.48517	-1.56626	-0.207176	2.55896	1.13444	-0.766453
Os02g0560200	-1.7634	-2.8914	-1.55573	-2.34782	-2.09936	-1.34939	-1.28682	-2.05249	-1.20982	4.0042	0.516768	1.08115	-1.29001	-1.33888	-1.19741	-1.236	-1.3804	-0.522484	-1.13469	-1.19513	0.230671	3.24999	1.93024	-0.179558
Os02g0560600	-2.14968	-3.07142	-2.3743	-1.97249	-1.81573	-1.56723	-1.05726	-2.10002	-1.67764	3.48449	0.125745	0.611895	-1.56843	-1.98606	-2.16677	-1.25479	-1.48659	-0.969854	-1.19534	-1.58772	-0.414176	2.50778	1.15899	-0.791393
Os02g0561000	-1.56569	-2.81752	-1.43002	-2.26449	-1.97254	-1.20036	-1.18242	-1.99467	-1.10529	4.07033	0.586346	1.03578	-1.25378	-1.31617	-1.12174	-1.20726	-1.24495	-0.447543	-1.03249	-1.07816	0.360539	3.19217	1.79079	-0.165634
Os02g0561400	-2.20398	-3.3226	-2.28674	-2.02065	-1.93683	-1.67805	-1.0604	-2.18122	-1.5708	3.20663	0.136544	0.18132	-1.54595	-1.99829	-2.14677	-1.30384	-1.56605	-0.972182	-1.2574	-1.62414	-0.477269	1.76256	0.691462	-1.03348
Os02g0561800	-1.60355	-2.77526	-1.51361	-2.24891	-1.95314	-1.19415	-1.17235	-1.92764	-1.13421	4.02772	0.566849	1.05987	-1.13928	-1.23333	-1.20121	-1.09747	-1.28175	-0.449592	-1.09213	-1.06766	0.371582	3.21795	1.81708	-0.148646
Os02g0561900	-2.16988	-3.07327	-2.29371	-1.98463	-1.64486	-1.59641	-1.06161	-2.13727	-1.58108	3.52323	0.110143	0.625518	-1.53024	-1.97238	-2.12064	-1.25272	-1.46083	-0.971687	-1.19401	-1.5797	-0.444422	2.57904	1.23596	-0.700876
Os02g0562100	-4.17825	-4.19843	-5.24997	-3.95544	-3.43534	-3.04258	-3.70078	-3.67386	-4.22942	-2.2777	-2.76852	-3.29767	-4.01242	-4.01848	-4.86496	-3.57499	-3.2886	-3.20158	-3.81587	-3.97461	-4.1081	-3.24703	-2.92767	-3.75361
Os02g0569400	-5.41015	-6.1087	-7.97431	-5.40586	-5.13638	-4.29153	-4.69641	-5.41749	-5.59291	-3.04974	-3.51185	-3.35409	-6.95732	-6.04149	-6.52653	-5.81482	-5.50584	-4.41317	-5.00699	-5.23885	-4.74897	-3.13176	-4.57658	-5.05655
Os02g0570400	-5.98678	-7.11047	-7.94735	-5.98889	-5.21798	-3.76709	-4.41235	-6.90287	-6.40154	-3.88251	-4.33737	-3.47671	-7.55162	-6.67509	-7.32698	-6.36323	-4.83084	-3.60692	-5.73519	-5.53877	-5.34412	-3.67809	-4.14823	-5.32609
Os02g0570700	-4.08576	-4.3458	-4.56053	-3.18762	-3.11982	-2.26833	-2.20339	-2.9688	-2.60953	-1.77119	-1.76628	-2.06012	-4.35697	-4.06991	-4.47844	-3.64123	-3.10184	-2.63005	-2.78965	-3.01919	-3.01646	-1.56912	-2.63951	-3.49986
Os02g0571900	-3.26915	-4.22672	-4.19288	-3.12106	-3.14662	-2.40132	-1.71138	-3.47383	-2.91921	0.0157652	-1.56125	-1.40085	-3.61411	-2.93907	-4.26646	-3.52138	-3.55565	-2.37485	-2.1879	-2.74263	-3.24259	-0.770362	-0.964083	-2.58539
Os02g0573500	-2.21504	-2.00282	-1.72784	-1.05823	-1.01901	-1.05858	-0.344501	-0.426786	-0.361499	-0.143398	-0.0446472	0.0746031	-1.70586	-1.69807	-1.91756	-1.25198	-1.09375	-0.972164	-0.416746	-0.75363	-0.720809	-0.410688	-0.125064	-0.599113
Os02g0574100	-5.54603	-4.72876	-6.10375	-3.99706	-3.5188	-3.36254	-1.97576	-3.04843	-3.42806	-2.90449	-0.992452	-2.78326	-4.60279	-4.10715	-5.64737	-4.09466	-2.58472	-3.55599	-2.77272	-3.31239	-3.46682	-3.1819	-2.36219	-3.3766
Os02g0575700	0.0530167	-0.0904045	-0.0803261	0.291208	0.427613	0.740485	1.60803	1.17325	1.15586	2.15529	1.9237	1.36544	0.0250034	-0.474174	-0.6249	-0.263345	-0.0988693	0.322008	0.644027	0.105925	0.619335	1.2387	0.361208	0.875786
Os02g0578300	-3.2009	-3.39504	-2.97368	-2.88776	-2.49693	-2.86617	-2.39656	-2.65884	-2.69436	-0.523173	-1.44891	-1.84473	-2.83459	-3.30729	-3.04219	-2.77414	-3.04601	-2.84792	-2.7896	-3.05157	-2.80711	-1.75143	-1.96848	-2.35713
Os02g0579000	-4.48871	-4.27307	-4.23117	-3.1213	-2.98052	-2.94787	-0.491149	-0.563721	-0.2197	-1.01448	0.422221	0.282381	-4.29615	-4.51426	-3.89321	-3.7776	-2.47709	-2.13302	-0.508172	-1.01454	-0.785686	-0.855148	-0.427065	-0.00743771
Os02g0583700	-7.8037	-8.15004	-7.9989	-8.17008	-8.09645	-8.4345	-5.20715	-7.18906	-8.00716	-5.00071	-7.71983	-4.72838	-7.92366	-7.91118	-8.88468	-7.83633	-6.45998	-8.71409	-6.2169	-8.11726	-8.75812	-6.32555	-6.47166	-8.55564
Os02g0599200	-7.80394	-6.28402	-7.56372	-6.10277	-6.86605	-6.40027	-5.57185	-7.48087	-7.83418	-6.25546	-6.26	-5.00599	-7.77787	-7.94123	-6.22727	-6.37507	-5.94377	-5.759	-5.90014	-6.52907	-6.19092	-6.22929	-6.00925	-5.92119
Os02g0601400	-7.80383	-7.16507	-8.00768	-7.64453	-6.74241	-8.32975	-6.92	-7.47542	-7.956	-6.48176	-6.63802	-5.68792	-7.92589	-7.18514	-8.63104	-7.84498	-7.84666	-7.90242	-7.80926	-6.11793	-6.58273	-5.8283	-7.83145	-6.44224
Os02g0602000	-6.91593	-7.78538	-7.81309	-8.23081	-8.11536	-7.41989	-6.70573	-6.30659	-6.62619	-5.42801	-6.45538	-5.89405	-7.80901	-7.40711	-8.92285	-6.538	-7.91926	-8.7699	-6.1117	-6.60196	-7.56366	-5.9675	-7.08746	-6.2156
Os02g0608100	-7.79271	-7.1721	-6.90836	-8.21991	-7.18442	-6.87171	-5.52471	-6.2128	-5.68246	-6.12555	-6.00751	-5.16344	-7.28985	-7.87448	-6.433	-7.79929	-6.90879	-6.46783	-5.838	-6.61123	-6.1441	-5.49707	-5.7095	-5.35392
Os02g0612200	-1.73046	-2.20025	-3.1045	-1.81624	-1.54119	-0.912637	-0.70948	-1.39385	-0.598532	-0.327863	-0.728052	-0.633273	-1.34216	-1.84132	-2.44715	-1.92934	-1.74027	-1.06629	-1.14373	-1.68276	-1.12396	-0.328635	-1.00794	-0.915942
Os02g0613900	-3.95568	-3.66159	-2.25378	-3.11819	-4.88377	-4.30073	-3.64806	-3.8059	-4.49719	-1.585	-2.44376	-2.21584	-5.39837	-3.76964	-1.85858	-4.12497	-2.31708	-3.49353	-2.07827	-2.64663	-2.76301	-2.4922	-2.56103	-2.68365
Os02g0615300	-1.51585	-1.04381	-1.49577	0.128003	0.343155	0.636028	0.408194	0.218958	0.445398	-0.0543575	0.53604	-0.183121	-1.24917	-1.0557	-1.17299	0.0334358	0.450046	0.598455	0.245401	0.149282	0.504827	0.270933	0.274302	0.166387
Os02g0617200	-7.67445	-7.53164	-6.70725	-6.25499	-6.05593	-6.03993	-5.83987	-5.44981	-6.06788	-4.76565	-5.58866	-5.23041	-7.81145	-7.38388	-6.23034	-7.10796	-6.86242	-5.64819	-5.90427	-5.66933	-5.59593	-5.89649	-5.62091	-5.37768
Os02g0621100	-4.01156	-3.77656	-3.86324	-3.07289	-3.17409	-3.03277	-2.6999	-2.49058	-2.05556	-2.46052	-2.43329	-2.28358	-3.60393	-3.82906	-3.61716	-3.43959	-3.02427	-2.73174	-2.79859	-2.90868	-2.23097	-2.52563	-2.51141	-1.52284
Os02g0621300	-6.93099	-6.26865	-6.21115	-6.3989	-6.58145	-6.92217	-5.38882	-5.83911	-4.35197	-4.23383	-4.55224	-3.62745	-6.46714	-6.73305	-6.27996	-6.65414	-5.88608	-6.3141	-4.02853	-4.66486	-4.93127	-3.36508	-4.21006	-3.69601
Os02g0624300	-6.36498	-8.03617	-6.91634	-6.84994	-6.84783	-6.15668	-5.42195	-6.18273	-5.25176	0.333724	-2.74394	-2.97053	-6.87807	-6.52002	-6.73942	-5.30518	-6.40775	-6.40364	-5.33824	-7.12739	-5.84601	-1.74993	-2.77827	-4.01645
Os02g0630300	-2.01783	-3.29551	-0.700782	-4.06641	-4.30341	-3.99863	-2.28224	-2.21307	-1.83553	0.36958	-0.677585	-0.645408	-4.45493	-1.89504	-4.55431	-3.90523	-3.49912	-2.31607	-2.65258	-3.33816	-1.96324	0.0694761	-0.933152	-0.597297
Os02g0639300	-7.80195	-8.21989	-8.06031	-7.90729	-7.28888	-8.50518	-6.73184	-8.22834	-8.49286	-3.81421	-6.94144	-6.65386	-7.97594	-7.96871	-8.88705	-7.89517	-7.90184	-8.27135	-8.16372	-8.2191	-8.7899	-8.55965	-6.99208	-8.80919
Os02g0640300	-6.73854	-6.83967	-6.62243	-6.66842	-6.86114	-5.76583	-5.01395	-6.05628	-4.98936	-3.76302	-3.84471	-5.43448	-6.57065	-6.06079	-7.44576	-6.11802	-5.14651	-5.50303	-4.79071	-5.6222	-5.65925	-3.35331	-4.34237	-4.61452
Os02g0641300	-6.51827	-7.19746	-7.78051	-7.93132	-6.98301	-5.47947	-4.10338	-4.32387	-3.69216	-3.97606	-3.0837	-3.64398	-6.73963	-6.67438	-8.67621	-7.20442	-6.13692	-5.54676	-4.33204	-4.91567	-5.37775	-3.31872	-4.17287	-3.9996
Os02g0643800	-4.76263	-4.75776	-3.83749	-5.42	-4.94417	-4.34606	-4.23533	-4.14074	-3.81436	-2.54344	-3.3896	-2.77354	-4.07801	-4.19128	-3.70882	-4.83677	-4.46742	-3.84925	-3.92207	-4.24209	-3.8517	-3.12833	-3.92824	-3.35031
Os02g0644900	-1.27971	-1.47937	-0.788741	-1.24447	-1.25766	-0.656682	0.121241	-0.133572	0.342269	-0.493068	0.0112581	0.137575	-1.44307	-1.39281	-1.10719	-1.71244	-1.41009	-0.648603	0.03018	-0.305759	0.266012	-0.0941277	-0.294625	0.161327
Os02g0651900	1.16309	0.70652	1.85392	0.197545	1.01153	0.69696	0.972951	1.0546	1.72467	2.11634	2.18002	2.146	0.680686	0.965574	1.16476	1.14636	1.28297	1.69753	2.47766	1.85312	2.00192	2.85777	2.3945	2.57605
Os02g0653200	-5.27845	-6.40192	-7.98559	-7.08582	-6.34414	-6.25577	-6.21928	-7.46497	-8.08178	-4.5048	-4.73129	-5.71649	-6.35664	-7.55775	-7.20209	-7.30572	-7.25591	-6.69821	-2.30124	-5.20642	-3.81677	-3.14124	-3.43384	-4.99403
Os02g0654700	-2.95622	-2.73898	-3.357	-2.52864	-2.38705	-1.77583	-2.22863	-3.54519	-1.78204	3.25873	1.18729	1.0284	-1.38173	-1.93405	-3.26721	-2.29558	-2.46121	-1.42499	-2.46409	-2.43268	-0.96093	1.68605	1.05564	-0.178274
Os02g0661900	-7.27854	-5.80892	-6.57181	-6.31144	-5.94297	-5.42707	-5.16613	-5.03088	-5.21654	-4.82345	-4.00497	-4.397	-6.71529	-5.46097	-6.71519	-6.32508	-6.22404	-5.74625	-5.40646	-5.4032	-5.3003	-5.17774	-4.20278	-4.8583
Os02g0663900	-7.50703	-7.56811	-7.7326	-7.933	-6.87059	-6.98074	-6.65115	-7.61703	-8.22775	-4.53466	-6.00389	-7.16129	-7.29032	-7.61902	-7.13842	-7.55403	-7.58587	-8.04998	-7.64845	-7.93355	-8.2841	-5.3483	-7.56584	-8.55611
Os02g0669500	-0.730033	-0.992213	-1.17094	-0.894711	-1.10513	-0.895074	-0.538897	-0.875816	-0.619746	1.54585	0.225916	0.244752	-0.521307	-0.801289	-1.7502	-0.931141	-0.995992	-0.739233	-0.734453	-1.00807	-0.883918	0.4369	-0.174153	-0.474038
Os02g0682300	-6.00591	-7.92374	-5.44416	-8.13565	-8.03276	-7.10865	-7.77117	-8.13374	-5.60354	-2.94097	-4.90986	-4.34799	-5.0778	-6.48238	-6.41467	-7.77907	-7.78953	-6.98177	-6.40593	-6.0314	-5.84485	-4.51878	-5.07882	-4.78817
Os02g0682500	0.805877	0.860026	0.868788	0.763611	1.06791	1.17897	1.23995	1.13089	1.20819	3.43935	2.11776	2.35026	1.05215	0.820824	0.811095	0.859434	0.921377	1.06124	1.10994	0.924643	0.886032	2.17415	1.72783	1.54937
Os02g0689900	0.23021	1.0144	0.50525	1.06824	1.96928	2.14161	2.87935	2.31997	3.26221	2.18965	2.61593	2.43231	2.04974	2.27318	1.45965	1.50829	1.74706	2.15387	2.30809	1.91422	2.46633	2.44076	2.58004	2.85201
Os02g0693700	-6.79282	-7.4612	-5.76891	-7.94806	-7.84962	-8.15569	-7.98282	-7.93267	-7.56263	-6.47295	-6.63387	-7.03773	-7.39643	-7.29643	-7.73857	-7.4987	-7.53192	-8.41508	-5.14497	-6.0886	-4.97115	-5.33875	-5.96525	-5.70189
Os02g0705400	-7.6322	-8.20265	-8.02021	-7.68197	-8.09265	-8.48671	-8.15982	-6.71127	-8.48104	-3.58193	-6.14706	-5.43271	-7.92157	-7.91036	-8.83855	-7.84324	-7.85165	-8.70402	-7.63979	-7.67101	-8.75688	-5.5284	-5.34031	-6.37979
Os02g0706900	-7.77406	-7.70844	-8.02786	-6.52145	-5.82209	-4.61503	-5.14298	-5.33266	-4.92706	-4.68228	-4.84925	-5.28386	-7.92056	-7.92626	-7.38123	-7.34769	-5.91055	-4.51445	-2.76991	-5.656	-4.06659	-3.14242	-3.89673	-4.98012
Os02g0707000	-2.99658	-3.0888	-2.75415	-2.96261	-3.13574	-2.62455	-2.27347	-2.64749	-2.05201	-0.110648	-0.694982	-0.744802	-2.88884	-2.88574	-3.28465	-3.15098	-2.86609	-2.87578	-2.64362	-2.38529	-2.84477	-1.70791	-1.9316	-2.02654
Os02g0707200	-5.53428	-4.87662	-4.02699	-4.63426	-3.81635	-3.82658	-3.51661	-3.86481	-3.26076	-3.19784	-3.69352	-3.61848	-4.68735	-4.28893	-4.71947	-3.7372	-3.61662	-3.39856	-3.27124	-3.39745	-3.38773	-2.93271	-2.86843	-3.00123
Os02g0710500	-4.86274	-5.23259	-3.74593	-4.48235	-4.69063	-4.52348	-3.69745	-4.327	-3.74199	-2.56846	-2.82865	-3.35806	-4.61214	-4.8026	-4.53918	-4.83131	-4.6641	-4.68056	-4.09239	-3.94361	-3.97545	-3.53798	-3.51984	-3.34326
Os02g0712500	-7.68795	-6.65091	-6.94009	-8.06568	-8.09168	-6.81065	-7.06716	-6.80228	-8.11778	-4.03211	-4.62909	-3.83892	-6.04604	-7.93584	-7.1569	-7.88262	-7.88341	-7.77815	-6.72817	-6.7922	-7.11544	-4.4728	-4.71521	-5.54603
Os02g0712700	-7.83415	-6.6813	-7.4534	-7.46009	-8.13579	-5.97909	-8.09721	-8.05571	-6.90604	-4.73886	-6.69149	-6.33988	-8.02067	-8.02162	-8.89148	-7.95075	-7.93675	-7.28352	-7.69914	-7.08554	-7.85865	-5.50349	-5.88804	-6.86861
Os02g0713900	-6.85583	-6.35416	-7.53546	-7.22433	-7.29095	-6.14821	-6.85463	-6.3154	-5.56844	-5.74996	-5.54616	-5.27619	-5.93266	-6.85638	-6.59344	-7.74598	-7.76845	-6.38212	-7.11171	-8.07096	-5.75294	-6.26094	-6.07661	-6.49958
Os02g0715200	-7.65232	-7.9036	-7.89426	-8.10836	-6.43698	-7.31547	-8.1572	-8.09513	-8.3764	-5.17873	-6.67643	-6.22758	-7.81493	-7.78429	-8.58001	-7.73293	-7.75283	-8.17371	-8.07377	-8.06655	-7.74962	-6.0666	-7.74572	-7.55152
Os02g0717600	2.25401	2.4232	1.80711	2.51528	2.89666	3.73343	3.28622	2.8505	2.69961	4.66307	3.67417	3.76899	2.41825	2.47141	1.71558	2.56589	2.90911	2.81547	2.90813	2.94689	2.52912	3.84856	3.81645	2.91056
Os02g0718100	-0.509733	-0.514689	-0.838127	0.386853	0.877276	1.13445	-0.210973	-0.668287	0.137314	4.93699	3.70177	3.27664	0.021678	-0.751303	-0.112577	0.19548	0.448632	1.1153	-0.600301	-0.94608	-0.168074	3.45605	3.41985	1.68361
Os02g0718200	-7.4866	-8.17726	-7.27163	-6.11397	-5.96649	-5.93449	-7.00516	-7.97938	-6.41098	-3.36472	-3.85561	-3.98248	-7.91984	-8.01145	-4.36189	-6.29406	-6.93714	-5.88867	-7.75058	-5.81979	-7.11359	-3.89334	-4.05526	-5.16073
Os02g0718600	1.73001	1.28804	1.32501	1.85592	1.94524	2.08668	1.42175	1.50045	2.27226	4.0116	3.04591	2.84274	1.99238	1.19625	1.64424	1.59067	1.46622	1.99617	1.19395	0.528106	1.45693	2.82855	1.93005	1.96275
Os02g0719600	-5.97467	-5.17009	-6.11898	-6.59178	-6.82109	-7.21527	-7.46474	-7.76662	-6.60341	-4.31311	-4.89289	-4.53985	-4.76811	-6.04326	-8.50774	-7.64137	-7.48075	-8.71456	-7.96111	-8.20796	-8.7676	-3.12163	-6.11402	-6.83203
Os02g0720400	-5.79347	-7.1386	-7.79606	-6.68829	-7.13262	-8.26881	-6.63562	-6.56549	-4.42154	-3.07633	-4.3037	-2.31315	-7.70343	-5.06715	-6.56099	-7.62174	-7.6539	-8.07242	-7.48531	-5.08545	-6.68128	-5.65073	-4.91471	-6.98182
Os02g0720500	-4.10378	-4.04197	-3.96616	-4.22012	-3.90381	-3.48527	-2.90854	-2.97786	-2.8295	-1.92737	-2.37696	-1.86198	-4.33163	-4.37928	-4.40255	-4.14242	-4.0796	-3.34319	-3.26752	-3.29511	-3.5159	-2.65908	-2.82592	-2.85577
Os02g0730300	-3.72582	-3.6659	-3.85296	-3.06186	-2.83669	-2.53515	-2.7383	-3.09134	-2.76631	-0.682526	-1.4572	-2.01086	-3.46343	-3.3914	-3.97474	-3.21908	-2.87381	-2.95635	-2.94602	-2.8118	-3.27742	-2.49231	-2.46107	-3.79294
Os02g0731400	-7.31347	-6.27953	-7.17309	-6.0762	-3.91142	-3.14864	-1.7464	-1.125	-2.1746	-2.89171	-2.69888	-3.5895	-6.73118	-6.21996	-4.84378	-5.1955	-4.60125	-4.24456	-6.86085	-5.72412	-3.89988	-4.21063	-3.67256	-3.86426
Os02g0733900	-6.36537	-7.07029	-5.2873	-6.45278	-6.85066	-5.38122	-5.57322	-5.16437	-6.08842	-4.93898	-4.62725	-5.1078	-8.01777	-7.86186	-6.69705	-7.61296	-6.15485	-7.12463	-6.11334	-6.35416	-6.96855	-4.83224	-4.56884	-5.68792
Os02g0738100	-5.84095	-5.01127	-5.66734	-4.16531	-4.00084	-3.94908	-5.13646	-6.25035	-4.11574	-1.76907	-3.41458	-2.81819	-4.1837	-5.39869	-4.45795	-4.0615	-4.39332	-3.56041	-5.63063	-6.03094	-4.73735	-2.37119	-3.86224	-3.2266
Os02g0738200	-1.73161	-1.61759	-2.45469	-0.993915	-0.522687	-0.514661	-1.08256	-2.02851	-1.35175	2.9803	1.38316	0.84831	-1.07721	-1.82782	-1.51641	-0.866271	-0.87742	-0.476581	-1.86639	-2.04219	-1.64254	1.11142	0.951281	-0.0132456
Os02g0738300	-1.59131	-1.78559	-1.66809	-1.04234	-0.689708	-0.54049	-1.56547	-1.81114	-1.47157	1.72246	0.113607	-0.0252209	-1.40611	-2.00835	-1.05662	-0.741462	-0.977859	-0.415221	-1.59434	-1.96935	-1.30608	0.536581	0.281922	-0.572335
Os02g0740700	-3.13463	-3.05027	-3.37455	-2.95196	-2.98993	-2.81677	-2.16563	-2.70524	-2.22739	-0.514556	-0.966772	-1.54056	-3.07498	-2.95727	-3.56707	-3.36234	-3.2398	-3.20362	-2.98812	-3.09536	-2.77884	-1.78942	-1.81159	-2.5783
Os02g0743200	-2.62679	-2.86138	-2.84106	-2.94189	-2.40359	-2.85627	-2.3415	-2.86468	-2.87422	-0.0924053	-1.62417	-1.7843	-2.63087	-2.84898	-2.87124	-2.71878	-2.88568	-2.81233	-2.68938	-2.8288	-3.2216	-1.66237	-1.77387	-2.68684
Os02g0748800	-6.19751	-6.11747	-6.21534	-6.55256	-8.11583	-6.50983	-8.27726	-8.22662	-6.53764	-3.26499	-5.24337	-4.38033	-5.20966	-5.69246	-6.39342	-6.38891	-6.24781	-6.27767	-7.00091	-7.76608	-5.86257	-4.37755	-5.44836	-4.74325
Os02g0755500	-0.566778	0.216314	-1.59658	0.154949	0.410671	0.299548	1.66748	1.54934	1.22023	-0.614022	1.41875	0.482305	-0.18544	-0.302554	-1.16855	-0.239268	0.0469103	-0.369587	0.650992	0.555747	0.670366	-0.337683	0.743803	0.036006
Os02g0755900	-5.81605	-4.16775	-4.22281	-4.33	-4.62584	-4.63895	-4.19828	-4.22032	-4.36081	-1.71551	-1.50484	-0.468483	-4.04082	-4.51958	-4.4681	-5.24084	-3.23664	-4.26749	-5.13758	-2.86697	-3.45854	-2.21114	-2.07441	-3.22025
Os02g0758200	-5.77192	-6.46754	-6.38414	-6.27461	-6.69156	-6.03112	-5.32597	-6.79207	-6.44826	-3.54213	-5.59626	-5.14656	-6.02723	-5.73358	-6.73513	-5.79714	-5.87545	-6.22342	-5.70272	-5.71209	-6.62953	-4.33191	-5.06122	-5.48936
Os02g0758800	-7.6438	-7.56616	-7.22555	-7.32026	-7.91463	-6.69954	-5.73512	-6.24444	-6.06386	-4.29024	-4.86821	-4.98004	-7.74385	-6.67379	-6.73669	-7.50535	-6.52513	-6.03942	-5.36682	-5.55421	-5.12319	-4.34536	-4.12162	-3.89111
Os02g0762900	-7.76894	-7.7477	-6.80109	-8.16106	-8.08116	-5.53027	-2.89332	-6.89443	-7.02429	-5.54193	-5.88074	-5.86389	-5.9085	-7.87245	-7.2435	-7.5414	-7.83518	-7.86397	-8.14647	-7.50986	-7.83948	-5.32562	-5.18235	-7.91833
Os02g0763200	-5.6637	-5.72004	-5.69656	-5.1989	-5.09264	-4.61467	-4.23026	-5.36822	-4.74796	-3.56614	-3.35227	-4.87236	-4.76585	-5.36358	-6.37094	-5.6076	-4.87004	-5.1123	-4.91145	-5.32946	-5.10202	-4.59699	-4.95614	-4.75011
Os02g0763300	-7.12678	-6.04798	-6.76049	-5.65406	-6.06535	-5.92372	-5.16244	-5.47574	-5.09298	-5.13129	-4.80573	-4.29454	-7.14707	-4.00454	-6.75764	-7.13743	-6.40414	-5.88093	-4.47079	-6.27801	-5.78716	-5.0288	-5.55535	-4.76422
Os02g0764700	-5.78005	-5.39243	-5.0774	-6.06272	-5.27896	-5.1797	-4.07004	-4.16747	-4.31299	-3.65924	-3.06843	-3.33711	-6.00231	-5.52261	-6.50242	-5.46163	-5.37665	-5.455	-4.585	-4.83387	-5.1116	-3.77885	-4.10006	-4.1912
Os02g0767800	-6.65599	-6.56231	-7.1245	-8.02622	-7.89041	-7.5905	-6.708	-7.34503	-5.98973	-6.35053	-6.09399	-6.53675	-6.046	-6.1498	-8.72659	-7.62857	-7.66497	-5.96773	-6.12277	-6.10511	-6.95604	-4.97585	-5.4715	-5.3404
Os02g0770500	-6.62001	-6.59319	-7.02572	-3.21982	-5.54721	-4.71239	-4.91462	-5.58388	-5.30479	-4.23262	-4.5584	-5.20893	-6.75364	-7.5971	-7.80324	-6.23899	-5.79262	-5.50704	-5.96578	-6.81948	-6.1825	-4.52857	-5.79216	-5.90799
Os02g0770800	-7.71396	-8.00446	-5.76966	-6.05879	-7.02315	-7.89454	-5.38503	-4.77448	-4.70306	-3.06259	-3.00393	-2.51528	-6.73705	-7.71648	-6.05403	-5.89749	-5.93473	-6.46814	-4.21759	-4.21395	-4.97988	-2.11559	-4.54104	-2.10576
Os02g0778500	-6.57498	-6.98004	-6.47819	-7.04053	-6.66669	-6.43567	-7.00342	-7.29074	-5.63097	-4.81059	-6.06752	-5.23223	-7.51391	-5.85865	-5.66632	-7.42077	-6.89498	-6.69547	-6.32466	-5.8601	-5.92621	-5.70084	-5.87727	-6.00283
Os02g0787300	-3.39248	-2.96917	-2.88844	-3.30835	-3.44545	-3.3688	-2.78501	-3.08493	-3.14562	-1.15182	-1.98259	-1.96813	-2.98968	-3.29447	-3.65126	-3.0534	-3.32683	-3.43833	-2.96925	-2.57052	-3.41399	-1.95589	-1.66809	-2.60166
Os02g0788600	-7.67143	-8.06182	-7.80828	-8.0874	-7.58342	-8.37529	-8.10413	-8.02425	-7.60294	-6.05523	-5.72161	-5.29753	-7.47922	-7.77237	-7.79801	-7.68799	-7.7259	-7.71544	-7.35292	-7.98658	-6.54013	-6.18415	-7.55579	-5.92674
Os02g0791700	-7.53298	-6.90376	-6.99454	-8.19005	-6.50523	-6.68649	-5.98265	-6.31885	-5.23379	-7.44597	-6.18338	-6.00471	-7.3329	-6.33855	-7.02037	-7.42024	-6.08426	-5.86581	-6.36381	-5.40695	-5.82285	-6.30259	-6.40107	-5.46892
Os02g0793800	-4.95442	-4.30533	-4.91756	-3.82399	-3.83475	-3.53229	-2.98507	-3.06246	-2.77515	-3.75863	-2.9484	-2.7099	-4.62057	-4.31977	-4.3155	-4.22286	-3.77598	-3.42207	-3.39793	-3.25739	-2.91759	-3.40737	-3.04643	-2.76111
Os02g0799000	0.828773	0.865	0.869904	0.722103	0.586492	0.948878	1.64503	1.39253	1.34791	2.54717	2.46218	2.09431	0.858844	0.776174	0.173816	0.387497	0.572298	0.627846	1.13342	1.31675	1.17613	1.66249	1.57108	1.93362
Os02g0803300	-4.79818	-5.06409	-5.14566	-5.29749	-5.5285	-5.16155	-5.04454	-5.29533	-4.90233	-2.56399	-4.06778	-3.80281	-4.9674	-5.42175	-5.10296	-4.98554	-5.46101	-5.34842	-5.38456	-5.29208	-4.73657	-3.6859	-4.1821	-4.47972
Os02g0809900	-7.20705	-7.33847	-5.9141	-6.76439	-7.98553	-7.13955	-6.85122	-6.0234	-5.87446	-5.41127	-5.76961	-5.77282	-7.76345	-6.72199	-6.97391	-5.30298	-3.70167	-6.65667	-6.30342	-6.88334	-5.64293	-5.54652	-5.3578	-4.58258
Os02g0819400	-5.66341	-6.31449	-4.68178	-4.02089	-5.15434	-4.54522	-5.22404	-5.73545	-5.58017	-1.33463	-2.5349	-2.99938	-6.01657	-4.87041	-5.18101	-5.07806	-5.51686	-5.09592	-5.92484	-5.74547	-5.19569	-1.95764	-2.59142	-3.18836
Os02g0823100	2.54734	2.75706	2.34501	2.96272	3.36779	3.62828	4.05708	3.85218	3.86042	3.55549	4.12338	4.04772	3.30085	3.5163	2.04059	3.31612	3.62374	3.75119	4.38112	4.15723	4.02154	4.55224	4.25021	4.7303
Os02g0826800	-2.48612	-1.38654	-2.72748	-0.768277	-0.586828	-0.0882273	0.222679	-0.165043	0.426869	-1.74393	-0.687848	-0.585921	-2.00125	-1.61514	-3.0489	-1.65223	-0.351296	-0.386297	-0.0970173	-0.221022	0.314055	-0.719634	-0.323045	0.0947218
Os02g0832000	-7.80338	-8.11753	-7.56344	-8.16495	-8.08875	-8.43377	-7.89749	-8.14159	-7.52566	-6.51698	-7.61812	-5.65954	-7.92136	-7.90262	-8.31091	-7.83252	-7.83118	-8.06902	-8.0394	-7.63613	-8.76002	-7.07272	-6.30115	-7.31337
Os02g0834600	-3.29161	-3.20096	-3.8351	-3.65531	-3.47725	-3.47755	-3.466	-3.43858	-2.97553	-0.832645	-2.77656	-2.77777	-3.68133	-3.56402	-4.12211	-3.33766	-3.53083	-3.5591	-3.67494	-3.32608	-3.48924	-2.67677	-2.67037	-3.2425
Os03g0107700	-2.7298	-2.45388	-3.11735	-2.92345	-3.12834	-2.96811	-3.24362	-3.64139	-3.62099	0.550199	-1.24683	-1.13901	-2.44392	-2.94391	-3.32431	-2.82793	-3.15331	-3.06027	-3.33387	-3.18981	-3.47907	-0.590811	-1.44596	-1.87857
Os03g0110000	-2.33271	-1.26414	-2.51442	-0.449574	-0.343137	-0.0460157	0.620774	0.30558	0.847945	-1.45139	-0.721606	-0.27311	-1.9373	-1.71853	-2.4256	-1.49208	-0.290292	-0.167992	0.0903692	0.168008	0.938235	-0.667633	-0.158427	0.267191
Os03g0111200	-7.82527	-6.8939	-7.38476	-6.9756	-4.96448	-4.64475	-3.71529	-2.72408	-4.43619	-4.51525	-4.18532	-5.30549	-7.23497	-8.01475	-6.39071	-6.84934	-6.847	-6.64285	-5.63192	-6.94468	-5.41386	-5.07216	-5.0989	-5.26914
Os03g0113900	-4.35356	-4.41563	-4.98881	-4.23731	-4.04709	-4.33555	-2.20676	-2.62845	-2.60697	-1.11079	-1.35027	-1.57513	-4.49554	-5.0356	-5.51119	-4.4462	-4.43867	-4.30626	-2.82518	-3.38122	-3.95806	-2.82741	-3.52188	-3.09001
Os03g0122300	-1.98217	-2.64199	-1.09999	-1.9897	-2.02149	-1.31246	-1.57934	-2.66087	-2.21148	-0.348018	-1.70568	-1.61624	-2.23332	-2.38131	-1.8413	-2.25285	-2.28549	-1.6571	-2.21773	-2.9604	-2.32042	-0.592329	-1.29257	-1.87665
Os03g0123800	-1.84113	-2.14252	-2.16532	-1.94111	-1.81867	-1.67087	-1.60589	-1.79367	-1.55188	1.39577	-0.23164	-0.424452	-1.82565	-2.2314	-2.2843	-2.04652	-2.1424	-1.86611	-2.06659	-2.32558	-1.85805	-0.184915	-0.659723	-1.3674
Os03g0127500	-3.6995	-3.70175	-2.80321	-3.97715	-4.38317	-4.04897	-3.89734	-3.7659	-3.75026	-1.7157	-3.10623	-2.44025	-3.81043	-3.95111	-3.31744	-3.49263	-4.03138	-3.91545	-3.55088	-3.65075	-3.50224	-1.87705	-2.81797	-2.45578
Os03g0129100	-4.20851	-4.22244	-4.74232	-4.36797	-4.93587	-4.75578	-4.28507	-4.57716	-4.14284	-1.39776	-3.54384	-2.90464	-4.37135	-4.07215	-4.69616	-4.65288	-4.86606	-4.89683	-4.41916	-4.44034	-4.23153	-3.5625	-4.06506	-3.79084
Os03g0136500	-0.248954	-0.400599	-0.741336	-0.0986166	0.110476	0.3338	0.341128	-0.0626373	0.108152	2.23503	1.08468	1.07873	-0.152226	-0.354262	-0.382977	0.0566816	-0.0780649	0.280383	-0.0447121	-0.38858	-0.0558872	1.37593	1.00837	0.425235
Os03g0138600	-5.98119	-6.81455	-5.63816	-5.28617	-4.55608	-4.72615	-4.65926	-4.36271	-4.54333	-4.38766	-4.51951	-4.23642	-6.44701	-5.91204	-6.27645	-4.4456	-4.90907	-4.50805	-4.31605	-4.48377	-4.4523	-4.05026	-4.03066	-4.90469
Os03g0142200	-7.65546	-8.21926	-8.0584	-7.05513	-3.24925	-6.30549	-8.28223	-8.22715	-8.49214	-1.20534	-3.72841	-3.88553	-7.97391	-7.9664	-7.87798	-7.89277	-7.33797	-6.02165	-8.16244	-8.21737	-7.85182	-3.66454	-3.98397	-7.13357
Os03g0142500	-7.67357	-7.92042	-7.91935	-8.13287	-8.0141	-8.18398	-8.17019	-8.10544	-8.3917	-2.36672	-5.33906	-5.00856	-7.82779	-7.80182	-8.80058	-7.59715	-7.77578	-8.6716	-8.08563	-8.08683	-8.66733	-4.71763	-5.43825	-7.5545
Os03g0150800	-7.49179	-7.23976	-7.71634	-7.32947	-7.85044	-6.74666	-6.84881	-6.54208	-6.3446	-7.91723	-6.4449	-6.35589	-7.62474	-7.60406	-6.69388	-7.23532	-7.26686	-6.41133	-6.06932	-5.74222	-5.88249	-6.74016	-6.15345	-5.66308
Os03g0153500	-1.01456	-1.29932	-1.46594	-0.558038	-0.45488	0.689106	0.579073	0.0939398	0.0911131	0.00877571	-0.0522909	-0.30726	-0.971046	-0.926929	-1.86501	-0.265352	0.09338	1.02599	1.60443	0.646249	0.829545	2.09836	1.01739	0.745516
Os03g0154100	-4.80614	-4.38342	-4.57603	-4.01222	-4.20141	-4.34396	-4.28287	-4.65572	-5.19287	-1.49726	-3.72553	-3.34138	-4.58537	-4.36809	-4.56613	-4.22718	-4.3749	-4.27206	-4.3159	-4.1595	-4.53854	-2.97295	-3.39132	-4.23008
Os03g0155000	-2.74676	-2.56781	-2.41887	-2.27359	-2.16311	-2.14146	-2.54507	-2.59742	-2.75518	0.589213	-1.98454	-0.716611	-2.48092	-2.63432	-2.67094	-2.22683	-2.24539	-2.08008	-2.48553	-2.37982	-2.78132	-0.820611	-1.30152	-1.92933
Os03g0157900	1.36813	1.38643	1.06793	1.28008	1.33491	1.50933	1.24015	1.18658	0.935698	3.99251	2.389	2.28747	1.18886	1.21638	0.681981	1.52655	1.49457	1.57564	1.3998	1.31607	0.692306	2.10184	2.13068	1.42354
Os03g0159100	-0.431157	-0.435612	-0.777835	-0.415045	-0.443288	0.104358	0.287024	-0.0359764	-0.0307436	1.95621	0.896115	1.00746	-0.0435858	-0.0402927	-1.10852	-0.138165	-0.121552	0.0424948	0.52065	0.407217	0.371693	1.3596	1.44163	0.974877
Os03g0165900	1.45077	0.920805	-1.12928	1.59313	-0.176486	-0.890491	1.12192	2.14062	2.4362	2.27558	1.97449	3.24008	-0.142087	2.01	-0.156373	1.39019	0.0287485	0.506728	1.18493	2.80852	1.80945	1.08247	2.21463	1.36523
Os03g0180800	-7.7501	-7.95772	-5.6931	-7.5342	-8.07286	-6.65487	-7.80455	-7.08811	-7.86083	-2.66067	-5.4168	-4.25724	-6.25189	-7.47643	-8.33266	-6.99783	-7.82627	-7.25053	-8.11425	-8.13956	-6.87293	-3.5049	-3.71342	-6.44653
Os03g0180900	-3.27194	-3.35434	-3.0304	-2.47492	-2.89666	-2.05418	-2.01941	-2.21354	-2.06987	2.24121	0.298472	1.42159	-2.57995	-3.13431	-3.55414	-2.93048	-2.74015	-1.63417	-2.066	-2.05965	-2.00926	1.13972	0.878212	-0.0188551
Os03g0181100	-1.61311	-2.23755	0.261564	-2.40444	-2.8932	-1.8765	-1.23794	-0.660267	-0.267778	1.96672	0.247954	1.30123	-1.19336	-2.01015	-1.21834	-2.22336	-2.74139	-1.63632	-1.08992	-1.22587	0.379326	0.566924	-0.283668	0.388585
Os03g0181600	-7.12533	-6.5499	-8.10012	-6.86754	-7.59907	-6.96815	-7.04257	-7.99258	-6.73322	-7.85486	-6.48885	-6.83387	-6.20889	-7.79146	-7.20041	-7.72811	-7.93794	-7.91361	-7.63937	-6.29184	-8.13506	-4.71413	-6.32803	-6.61983
Os03g0182800	-5.51655	-5.72765	-6.45705	-3.89418	-3.58305	-3.11191	-2.40329	-3.0978	-2.43375	-2.12294	-2.23947	-2.54339	-5.53783	-5.53131	-6.32639	-4.57924	-3.96569	-3.40835	-3.30313	-3.74765	-3.18279	-2.72828	-3.26027	-3.49467
Os03g0184100	-7.69608	-8.12676	-7.48257	-8.13956	-8.01347	-7.08047	-6.47671	-6.38852	-6.48968	-5.88254	-4.62383	-4.36241	-7.81236	-7.74494	-8.50871	-7.73926	-7.78214	-7.55499	-6.51758	-5.5582	-6.70133	-5.19387	-5.41434	-5.3894
Os03g0188100	-6.33435	-6.65837	-7.08948	-6.62125	-6.76868	-5.02372	-5.07578	-6.95774	-5.13146	-4.70847	-4.32756	-3.94998	-5.58103	-6.21586	-6.12604	-7.18485	-6.18104	-5.26837	-6.27794	-6.15336	-6.20201	-5.03843	-5.97925	-5.01165
Os03g0188500	-2.92987	-3.11145	-2.98678	-3.3984	-3.59807	-2.8588	-2.48416	-2.99607	-2.6293	-0.021452	-1.0204	-0.984359	-3.22225	-3.58215	-3.41459	-3.37066	-3.76	-3.26288	-3.68874	-3.48406	-2.806	-0.972605	-1.1105	-1.57593
Os03g0192700	2.74626	2.60355	2.59776	2.19745	1.85816	2.38406	2.85904	2.80419	3.88556	3.9385	3.60486	4.06273	3.13963	2.41511	2.19838	2.07021	1.87505	2.16711	2.94736	2.76418	3.5232	3.2393	2.66151	3.63675
Os03g0194600	-0.237668	-0.314817	0.248725	-0.406911	-0.218557	-0.216009	-0.217706	0.0494604	0.464911	2.34882	1.53707	1.45674	-0.339652	-0.228848	-0.436562	-0.433722	-0.263994	-0.124578	-0.0199718	-0.0410175	0.280262	1.53416	1.20039	1.00712
Os03g0194900	-2.14939	-1.62295	-2.4104	-1.38088	-1.19125	-0.878968	-1.40219	-2.12069	-1.86437	1.81827	-0.0145521	0.510791	-1.70052	-1.57676	-2.34668	-1.37893	-1.20616	-1.36552	-1.74284	-1.86367	-2.15788	0.470527	0.928577	-1.28739
Os03g0196400	-0.469461	-0.495692	-0.603356	0.548399	0.551397	1.25815	1.59244	1.24051	1.79282	2.16304	2.17401	1.64594	-0.510329	-0.598338	-0.894251	0.990014	0.545486	1.17624	1.82103	0.96907	1.64893	2.06761	1.71952	1.71194
Os03g0197200	-7.19774	-8.15709	-6.57296	-5.33382	-5.43277	-4.97527	-5.11718	-5.98766	-4.94468	-4.26034	-3.43024	-4.54169	-6.52708	-5.80076	-6.90667	-5.23715	-4.95053	-4.76541	-5.07171	-5.55797	-4.81592	-5.56024	-5.59634	-5.39938
Os03g0197300	-4.06487	-4.55181	-5.96005	-2.9773	-3.06143	-1.75178	-1.84928	-3.50463	-0.814636	-0.859891	-1.83325	0.217723	-4.67464	-4.539	-3.89393	-3.17915	-2.77393	-1.1681	-2.09053	-3.05575	-1.64758	-0.187987	-2.01782	-2.11877
Os03g0200200	-7.03776	-5.93531	-5.24527	-6.00569	-5.6908	-4.6755	-4.30713	-4.95092	-4.35655	-3.75703	-3.96736	-3.81578	-5.75179	-5.6909	-4.72149	-5.41677	-5.73998	-5.19141	-3.50962	-4.2903	-3.84014	-3.2228	-3.57912	-3.46231
Os03g0204700	-1.10201	-1.30187	-1.17584	-1.74097	-1.61171	-1.32146	-1.03008	-1.18836	-0.992789	0.949878	-0.229425	-0.114923	-1.21862	-1.50925	-1.98732	-1.97463	-1.64387	-1.54	-1.59895	-1.47451	-1.32582	-0.62447	-0.955395	-1.01245
Os03g0208600	-7.80711	-7.86286	-6.8479	-6.87257	-6.96021	-6.82965	-7.21624	-7.4071	-6.75678	-5.83809	-6.37775	-5.57879	-7.53475	-7.04811	-6.44345	-6.18238	-5.91264	-6.3913	-6.99595	-6.69662	-6.98078	-6.06977	-6.03357	-6.01127
Os03g0209700	-7.78702	-7.27397	-8.01557	-6.4701	-7.90782	-7.27028	-6.80533	-6.30237	-7.60243	-5.72229	-6.16245	-5.1918	-6.53754	-7.92509	-6.94529	-7.85103	-5.70018	-6.64815	-7.10731	-8.17862	-6.70082	-6.61198	-7.78366	-6.33736
Os03g0211200	-7.7716	-6.79915	-7.22122	-8.05052	-6.6078	-6.44642	-7.85624	-7.64375	-6.82714	-6.4921	-6.50698	-6.60556	-6.08653	-7.99804	-6.92245	-7.92745	-7.91889	-7.35891	-8.17888	-6.90255	-7.43706	-6.5248	-7.70754	-6.61261
Os03g0221500	-7.70314	-6.51206	-6.94541	-8.01229	-7.50115	-6.9726	-6.5967	-6.80719	-5.9744	-6.86349	-5.95768	-6.03658	-6.65613	-6.49128	-6.87924	-7.74331	-6.44141	-5.84967	-5.46597	-5.14682	-5.25581	-5.98706	-5.2966	-5.09989
Os03g0230300	-0.996841	-1.17477	-0.542172	-1.53489	-2.00682	-1.82672	-1.33149	-1.40903	-0.752109	0.274135	-0.433521	0.328956	-0.815354	-1.21526	-1.26376	-1.64444	-1.92415	-1.93304	-1.30141	-1.37867	-1.29819	-0.61634	-0.725845	-0.628171
Os03g0231300	-4.7597	-4.21723	-4.5575	-4.58482	-4.26269	-4.12462	-3.74527	-4.41565	-4.24566	-0.822503	-2.67411	-2.00911	-4.55739	-4.73698	-5.1249	-4.53873	-4.93509	-4.93299	-4.00231	-4.65874	-4.61229	-2.69909	-3.32763	-3.74913
Os03g0231600	-2.1721	-2.69669	-3.05527	-2.77153	-2.82532	-2.34623	-1.30346	-1.89322	-0.594853	-0.817778	-1.02699	-0.90093	-2.00046	-2.61144	-2.85808	-3.14194	-3.20024	-2.68994	-2.13578	-2.63078	-1.93913	-1.8577	-2.92584	-1.58652
Os03g0235000	-7.79477	-8.22371	-8.05802	-8.22566	-8.10733	-7.44782	-8.28754	-3.96373	-8.49031	-5.15965	-7.20887	-6.37714	-7.96156	-7.9625	-8.80029	-7.89077	-7.90369	-8.75347	-8.17556	-8.22865	-8.8022	-8.56496	-8.51925	-8.28465
Os03g0236200	-3.65445	-3.84915	-2.30066	-3.68405	-3.7676	-3.21741	-4.48353	-4.47005	-5.09594	3.85216	1.63709	3.27365	-3.50105	-3.6828	-2.17084	-3.35165	-3.7612	-2.75439	-4.24889	-3.81015	-4.70721	2.1026	2.46179	1.32452
Os03g0240600	-6.24379	-5.98329	-5.67394	-5.98772	-6.25789	-4.98411	-5.75196	-7.10914	-5.61644	-0.682711	-2.60892	-2.25984	-6.01428	-6.49003	-6.08656	-5.90849	-6.05212	-5.19239	-6.57832	-6.75407	-5.54245	-2.32353	-2.86102	-3.30686
Os03g0244700	-7.69308	-6.51167	-7.12425	-5.82909	-6.65347	-6.56187	-5.57279	-5.56591	-6.45537	-2.57702	-4.65384	-4.81611	-7.70601	-6.41813	-8.09158	-6.38742	-6.68838	-5.77189	-5.29589	-6.0407	-5.955	-4.17642	-4.70612	-5.84119
Os03g0247900	-2.18065	-2.01541	-2.03848	-2.30198	-2.30915	-2.09333	-1.65115	-2.11362	-1.56064	0.582712	-0.0673332	-0.704721	-1.8947	-2.05299	-2.392	-2.36193	-2.15247	-2.10536	-1.57637	-1.7882	-1.75986	-0.258562	-0.758877	-0.871767
Os03g0253600	-7.77082	-5.94583	-8.0308	-6.42368	-5.96049	-5.00027	-4.94347	-5.80497	-5.34377	-5.43131	-5.04195	-5.55523	-7.93338	-7.46286	-7.98959	-6.53201	-5.76297	-5.39041	-4.68136	-5.53257	-5.85328	-4.15097	-5.61835	-6.26191
Os03g0258000	-7.41968	-7.0788	-7.13911	-5.69001	-6.3665	-6.5762	-5.9491	-5.2708	-6.62129	-5.56852	-6.5476	-4.75666	-6.95784	-6.92588	-6.75251	-7.0666	-6.00131	-6.03209	-5.28623	-6.90576	-6.53351	-5.90041	-5.42077	-6.13097
Os03g0264300	-5.63953	-7.23979	-6.44884	-6.06231	-5.88795	-6.84314	-6.93364	-5.99225	-7.52971	-3.597	-5.41613	-5.30751	-6.06936	-6.2993	-6.34245	-6.48677	-7.25319	-6.3788	-6.12521	-6.36135	-4.74265	-4.57722	-5.43897	-6.07277
Os03g0269900	-6.54404	-6.5722	-5.36463	-6.21598	-6.38682	-5.96381	-6.45763	-7.24042	-6.98116	-5.12717	-6.38806	-5.0091	-6.5482	-7.25521	-5.03891	-5.80063	-7.24791	-6.04871	-6.81436	-5.02331	-5.93404	-5.43099	-6.26435	-5.53203
Os03g0270000	-6.18718	-5.10409	-5.30767	-5.51988	-5.16576	-4.91595	-5.03299	-6.06427	-5.81671	-3.5753	-4.54974	-4.19773	-4.89494	-4.7635	-5.75507	-5.08364	-5.16148	-4.24149	-4.18216	-4.77278	-4.53753	-3.75645	-4.01925	-4.33157
Os03g0270900	-4.79306	-3.97898	-5.04102	-3.30191	-3.75339	-3.8461	-3.32069	-3.29468	-3.25961	-2.38036	-1.75089	-3.07788	-4.23051	-3.3382	-4.799	-2.8602	-3.13348	-3.13267	-1.58112	-1.9671	-2.42041	-2.19808	-1.49839	-2.47435
Os03g0275700	-7.81761	-8.19681	-8.07452	-8.19938	-7.87253	-6.95902	-7.30689	-7.80655	-6.21161	-6.81034	-7.07292	-5.79541	-7.96969	-5.50742	-8.35035	-7.9128	-7.90537	-8.7343	-6.62891	-7.38311	-6.52341	-6.43632	-8.0022	-6.80119
Os03g0278400	-7.74547	-6.17926	-5.55243	-6.53212	-6.23972	-5.76933	-5.37879	-4.89053	-5.63911	-3.86837	-4.43488	-4.63443	-6.17845	-6.48686	-5.76905	-5.66513	-5.29689	-5.50926	-5.47852	-4.92195	-5.81071	-5.14727	-4.59544	-5.24548
Os03g0281300	-7.78266	-8.08627	-8.04185	-8.16737	-8.08704	-8.46689	-7.8799	-7.34755	-4.82535	-6.70785	-7.39339	-6.74014	-7.93549	-7.9291	-7.75135	-7.87588	-7.87942	-7.39589	-8.17173	-7.4779	-7.42001	-8.47019	-6.74557	-6.28582
Os03g0281900	-7.50389	-7.65573	-8.06897	-8.21703	-8.10997	-8.52738	-8.27393	-6.90299	-6.87606	-4.28383	-3.5948	-4.88645	-7.97689	-7.43101	-7.79207	-7.92071	-7.91109	-8.74423	-3.51658	-6.1833	-5.02904	-3.56059	-3.53215	-4.62649
Os03g0283000	-7.79017	-6.19809	-7.0282	-5.44221	-5.86864	-3.43266	-3.75349	-4.5217	-1.82007	-1.71745	-1.87188	-0.946203	-5.63858	-6.93625	-5.9936	-5.86351	-5.2746	-3.50617	-4.22141	-5.09952	-3.61354	-2.81887	-3.32719	-3.51468
Os03g0283500	-7.79651	-8.16478	-7.98473	-7.31578	-8.09837	-7.64723	-8.24136	-7.27718	-8.27976	-6.74776	-6.28544	-4.5462	-7.91686	-7.7594	-6.82268	-7.82808	-7.14339	-6.60697	-6.90274	-7.8943	-5.56177	-5.86646	-5.46861	-6.98306
Os03g0286500	-7.83036	-6.97276	-5.93639	-6.44717	-8.13507	-6.20676	-7.68742	-8.25163	-6.20071	-8.17039	-6.73078	-5.34856	-7.02985	-8.02397	-8.81224	-7.95512	-7.94272	-7.78181	-6.82196	-7.44625	-6.9411	-6.4564	-6.87969	-6.44871
Os03g0286900	-7.64941	-4.88595	-6.6291	-8.07625	-6.55565	-5.20284	-4.65633	-4.44294	-3.62678	-1.99712	-1.70291	-1.4955	-4.02495	-5.40848	-4.81093	-7.6501	-6.17014	-5.55494	-6.35096	-5.91449	-4.73545	-2.51068	-2.66062	-4.55262
Os03g0287000	-3.72063	-5.32124	-6.56961	-8.23751	-6.7436	-5.50485	-4.83177	-4.82525	-4.01155	-2.60019	-2.19297	-1.96541	-4.59975	-5.40456	-5.40432	-7.89392	-6.75682	-6.14823	-8.19303	-7.38178	-3.87866	-3.10831	-3.32401	-5.06386
Os03g0288000	-7.80107	-6.2858	-8.05883	-6.92015	-8.10523	-5.75822	-2.97044	-3.76216	-3.48864	-0.905844	-0.479449	-0.300027	-6.12461	-6.60497	-6.86554	-5.7859	-5.48748	-5.65679	-4.05076	-4.10361	-3.48586	-2.50957	-2.25267	-1.78448
Os03g0289300	-7.81875	-8.16875	-8.09279	-8.23389	-7.90988	-8.23778	-8.29613	-8.23968	-8.49412	-6.22514	-7.66048	-7.91703	-8.00254	-8.00328	-7.82766	-7.93963	-7.93265	-8.3704	-8.20028	-5.11609	-7.62506	-7.09523	-6.89133	-7.6493
Os03g0289800	-7.75565	-8.15869	-6.46159	-8.13928	-6.00782	-6.38735	-5.22995	-6.05846	-6.04303	-1.94646	-3.03932	-1.79933	-6.11215	-7.84416	-6.59677	-7.30673	-7.81598	-6.60079	-5.40596	-7.22601	-6.87734	-4.43638	-4.25723	-6.22457
Os03g0293600	-6.85118	-6.71998	-8.0095	-7.36501	-6.84743	-6.08995	-6.30795	-6.42854	-5.96828	-3.38711	-5.90881	-6.41112	-7.39819	-7.25822	-7.68777	-6.68069	-7.93111	-6.45672	-6.40629	-6.00507	-5.99888	-6.64527	-7.06895	-6.86941
Os03g0296000	-7.78823	-6.97132	-7.35358	-8.21293	-8.10243	-7.26282	-6.60441	-6.18447	-5.82844	-5.33387	-5.22487	-5.04081	-7.97177	-7.969	-7.17513	-7.90605	-7.89835	-7.61562	-7.32761	-7.44117	-7.67227	-6.60648	-6.62397	-5.92887
Os03g0305200	-3.06145	-3.26221	-2.47364	-2.7169	-2.62997	-2.39358	-2.84003	-2.90894	-3.7421	0.637761	-0.350404	-1.25726	-2.76659	-2.77228	-2.92354	-2.65375	-2.36624	-2.47663	-3.58338	-3.29822	-4.06585	-0.560996	-0.898425	-1.66014
Os03g0306700	-5.77588	-5.11816	-5.99856	-3.86455	-3.76254	-3.45146	-2.23818	-2.47576	-3.14698	-3.15362	-2.08248	-2.57481	-4.79594	-5.10516	-5.07175	-3.63977	-3.52495	-3.4619	-2.59888	-3.32718	-3.47029	-2.28528	-2.5814	-2.44077
Os03g0307200	-5.21108	-4.59868	-4.17352	-5.33	-5.25289	-5.56846	-4.57615	-4.31954	-4.47525	-5.57818	-4.76515	-4.6181	-4.83134	-6.35314	-6.53438	-5.49234	-5.18541	-5.63899	-3.25055	-3.35065	-4.08273	-3.81388	-3.98029	-4.34471
Os03g0310600	-3.28718	-3.23791	-2.98854	-2.36807	-2.37608	-2.27162	-2.58605	-2.79428	-2.44249	0.201498	-1.44986	-1.32221	-3.19024	-2.96137	-3.09135	-2.68688	-2.50347	-2.00803	-2.68145	-2.74775	-2.55987	-0.853712	-1.31702	-1.96817
Os03g0311600	-4.24976	-4.67532	-3.19866	-4.96347	-5.07743	-4.59264	-3.91621	-3.83555	-3.28172	-4.081	-3.92287	-2.78713	-3.89972	-4.31505	-4.05368	-3.67364	-4.60614	-4.90764	-3.37648	-3.78086	-3.47499	-3.47698	-4.12831	-2.71064
Os03g0314400	-6.57564	-6.91599	-6.12809	-6.59848	-6.21856	-6.67812	-6.1795	-6.88082	-6.38113	-4.69082	-5.36342	-4.77546	-6.79556	-6.20453	-6.91802	-5.68068	-6.25774	-6.1033	-6.36339	-5.81875	-5.99136	-5.41057	-5.09657	-5.62052
Os03g0319000	1.09251	1.47373	0.255401	2.43341	2.86965	2.96377	3.56791	3.22696	2.40207	3.27572	3.60252	3.34862	1.7455	1.76487	0.863305	2.50919	2.72992	2.82972	2.74942	2.82947	1.86885	2.99946	3.05735	2.63232
Os03g0320600	-3.27141	-2.91339	-2.35886	-2.75609	-2.05979	-1.98307	-1.13453	-1.40986	-0.893931	0.41174	-0.314036	-0.472667	-2.90391	-3.10631	-2.98284	-2.28943	-2.09959	-1.55651	-1.72363	-1.69913	-1.47358	-0.452657	-0.541786	-0.915679
Os03g0323700	-5.28553	-3.94884	-5.62945	-3.45531	-2.99739	-2.96455	-2.63693	-3.73107	-4.61279	-1.513	-2.45244	-3.69748	-4.47128	-3.82713	-5.645	-4.28218	-2.91991	-3.287	-3.46356	-3.55234	-3.52147	-2.71712	-2.46639	-3.86344
Os03g0324900	-4.33736	-3.80857	-3.43552	-3.88912	-3.74221	-3.2108	-2.28852	-3.26441	-2.17813	-0.615225	-0.711164	-0.612284	-2.71636	-3.2463	-2.89647	-4.05311	-3.95163	-3.66169	-3.0789	-3.76158	-2.57079	-1.66893	-2.00927	-2.27346
Os03g0326000	0.673679	0.634148	0.643369	1.20586	1.49903	1.70318	1.31607	0.957471	1.45526	3.66471	2.456	2.54727	1.15097	0.663791	0.995347	1.09388	1.04191	1.51163	0.964181	0.551243	1.07748	2.78153	2.41155	1.45803
Os03g0326200	-7.72357	-7.97802	-7.97177	-8.16698	-8.04272	-8.29696	-8.09184	-8.13415	-8.4138	-5.08719	-6.41441	-6.59557	-7.86902	-6.83892	-8.52514	-7.80345	-7.8183	-8.71228	-8.11802	-8.12391	-7.5936	-6.44681	-7.47285	-7.02159
Os03g0327100	-2.80375	-2.59801	-3.51296	-2.15257	-1.75763	-1.35574	-0.330253	-0.390789	-0.610237	0.996965	0.979875	0.353376	-2.5671	-2.6843	-3.68679	-2.28029	-1.8461	-1.79386	-1.09738	-1.39564	-1.72528	-0.251698	-0.393558	-0.976911
Os03g0327600	-5.47477	-5.42568	-5.55328	-5.73922	-5.17572	-4.57971	-4.62257	-4.36838	-3.8642	-3.71492	-3.72563	-3.71733	-5.77362	-4.78607	-5.43334	-4.93634	-4.94144	-4.49168	-4.16102	-4.17029	-4.4385	-3.43672	-3.42033	-3.60329
Os03g0327800	-3.24762	-2.52453	-3.08969	-0.896754	-1.03974	-0.898701	0.567372	-0.0727148	-0.174043	0.826362	1.16856	-0.709708	-1.80726	-2.12562	-3.20596	-1.38804	-1.08839	-1.48355	-0.221582	-0.489976	-0.450837	-1.29556	-0.894101	-0.73605
Os03g0338700	-4.53753	-3.97675	-5.07595	-3.39941	-3.61973	-3.86071	-3.2961	-3.25857	-3.33831	-2.36435	-1.82536	-3.10688	-4.13341	-3.4111	-4.74604	-2.97838	-3.29318	-3.0711	-1.58354	-2.01789	-2.37142	-2.24911	-1.40462	-2.47371
Os03g0342100	-0.78037	-1.51434	-1.11861	-0.141089	-0.207395	-1.11471	-0.224039	-0.821298	0.518122	1.02244	1.26274	1.19888	-1.536	-0.645105	-1.20591	-0.494814	0.186262	-0.791071	-0.958906	0.501106	0.16855	0.234013	-1.18511	0.239104
Os03g0351700	-3.03748	-2.89399	-4.11737	-3.01283	-2.91495	-2.82598	-2.9433	-3.10334	-3.34085	0.058918	-0.983044	-1.62956	-2.85796	-2.75502	-3.95893	-3.04968	-2.69644	-3.08688	-3.13037	-2.98466	-3.76469	-1.22682	-1.30357	-2.50884
Os03g0355500	-7.80273	-8.21995	-8.06093	-7.52107	-6.59371	-7.33591	-6.0347	-6.07772	-6.96542	-6.71478	-7.03349	-6.18809	-7.97704	-7.96969	-8.20611	-6.95478	-7.11901	-6.56041	-6.55739	-5.86807	-6.98418	-6.78865	-6.11148	-6.44874
Os03g0358200	-7.6765	-8.20458	-6.39277	-8.19356	-8.09386	-7.65547	-8.24364	-8.19808	-8.48552	-6.16799	-6.64938	-7.95521	-7.92249	-7.91343	-8.14143	-7.85109	-7.85687	-7.02806	-7.53668	-6.40667	-6.65207	-6.99736	-7.02859	-6.48777
Os03g0359700	-6.16828	-4.81379	-5.97634	-5.9871	-6.67506	-5.73327	-5.55903	-5.9556	-5.95403	-3.6573	-5.2506	-4.74003	-5.1195	-6.32589	-5.68693	-5.2165	-5.68788	-5.7922	-5.2724	-5.79161	-5.78996	-5.23192	-5.01148	-4.0351
Os03g0362200	-2.4615	-1.91105	-2.72517	-0.946104	-0.586448	-1.04896	-0.879158	-0.772459	-1.57936	0.191547	0.025054	-1.00448	-1.7191	-1.36733	-2.62004	-1.06035	-0.521042	-0.944307	-0.41559	-0.55495	-1.14977	-0.501327	0.0377817	-0.701268
Os03g0370400	-4.18568	-3.43136	-4.48545	-5.68356	-4.77911	-3.35107	-2.42528	-2.5666	-2.78738	-3.03057	-2.84206	-3.13811	-4.06357	-4.94621	-3.98307	-5.38213	-5.08714	-5.91304	-5.84321	-5.82192	-3.87824	-3.61511	-3.71184	-3.15217
Os03g0373500	-7.15801	-6.41789	-6.57365	-6.98524	-7.20924	-7.20065	-6.7976	-6.46783	-6.4048	-3.96664	-4.93297	-4.12349	-8.01488	-8.0108	-6.92951	-7.94605	-6.93073	-7.86781	-6.29115	-7.03141	-6.79141	-5.23032	-6.01152	-5.88789
Os03g0375900	-0.98895	-0.806717	-1.03313	-0.509522	-0.482363	-0.336112	0.519059	-0.0333681	0.193143	0.899165	0.758001	0.484229	-0.951963	-0.942096	-1.63692	-0.842265	-0.670443	-0.650982	0.0933924	-0.343836	-0.360631	0.353609	0.0261803	0.019352
Os03g0387300	-4.16626	-4.01022	-4.38619	-3.80449	-3.24451	-3.16028	-2.948	-3.2123	-3.14785	-1.4035	-2.02011	-2.26457	-3.90912	-3.83415	-4.45905	-3.62394	-3.32524	-3.24095	-3.20942	-3.20839	-3.58067	-2.09915	-2.30079	-3.22939
Os03g0394900	-6.56808	-6.22443	-6.36599	-5.77694	-5.54497	-5.28352	-5.70938	-6.14379	-6.40846	-3.53417	-4.84793	-5.39033	-6.48472	-7.23543	-5.66	-5.24755	-5.4412	-4.84285	-5.76092	-6.29349	-6.13146	-4.56894	-5.0708	-5.88184
Os03g0396200	-7.76694	-6.88041	-4.80475	-5.80779	-6.76804	-6.25443	-6.34061	-6.32118	-6.38452	-5.98977	-5.75343	-5.48642	-7.91604	-6.73014	-7.34714	-6.93002	-6.1483	-6.14651	-5.95198	-6.42445	-6.84464	-6.6433	-5.90504	-6.43737
Os03g0399000	-5.7498	-5.03267	-6.47853	-4.8951	-3.37524	-4.37462	-4.4825	-4.78236	-4.35242	-3.38451	-3.73023	-3.66741	-5.7631	-4.84695	-5.85204	-3.57663	-5.14239	-4.54854	-5.23474	-5.59879	-6.50098	-4.48554	-5.03455	-5.0902
Os03g0402800	0.608108	0.524372	1.71703	0.840678	0.798913	0.990256	1.40483	1.38267	1.25826	3.34077	1.91786	2.5929	0.807179	0.691892	0.527506	0.970287	1.01319	1.0429	1.30192	1.27425	1.46869	2.30349	2.01348	2.10327
Os03g0406100	-7.78674	-8.15931	-7.57184	-8.16097	-6.42971	-6.72536	-7.31242	-8.19395	-6.72173	-5.89451	-4.10148	-7.42342	-6.63965	-7.90175	-8.33908	-7.72974	-7.58712	-8.34615	-6.91633	-3.9436	-8.72648	-6.6137	-5.92583	-6.90292
Os03g0407900	-2.46012	-2.18065	-3.04496	-1.7641	-1.48548	-0.848693	-1.20675	-1.77034	-1.52339	0.0782547	-0.902243	-1.27646	-2.34869	-1.87601	-2.60965	-2.0859	-1.59618	-1.0442	-1.72166	-1.82232	-1.62307	-0.609938	-0.869661	-1.995
Os03g0419500	-5.61504	-5.78398	-6.13659	-5.15742	-5.19607	-4.8617	-4.99924	-5.18594	-4.48731	-2.97639	-4.21117	-4.05587	-5.53948	-5.51933	-5.38595	-5.14677	-5.0436	-4.45156	-4.99831	-4.869	-3.96898	-3.55449	-3.71964	-4.25142
Os03g0423300	-6.76805	-7.94333	-5.69058	-3.93661	-4.92993	-4.21435	-3.42799	-3.55828	-5.08399	-4.92124	-5.0628	-4.25465	-6.69106	-5.62291	-5.27975	-4.74733	-4.32399	-4.37569	-3.96157	-3.83878	-4.84783	-3.94401	-3.55755	-3.81756
Os03g0424900	-2.36731	-1.35059	-2.53065	-0.527233	-0.338286	-0.0290556	0.579287	0.339569	0.82866	-1.49801	-0.708414	-0.295022	-1.97539	-1.66372	-2.4576	-1.47631	-0.274422	-0.18049	0.0233374	0.191633	0.911868	-0.677032	-0.0989094	0.195531
Os03g0437200	-7.66737	-7.91401	-7.90886	-8.12416	-8.00175	-8.40436	-8.15546	-8.08762	-8.37723	-0.0935173	-3.81237	-4.61819	-7.81068	-7.78532	-8.79495	-7.73929	-7.7631	-8.66462	-8.07379	-8.0725	-8.72823	-2.34578	-3.24743	-7.35207
Os03g0437500	-7.66931	-6.20499	-6.79068	-5.99554	-7.19216	-6.68909	-6.10579	-6.00892	-7.74236	-5.27623	-5.90548	-7.57077	-5.51492	-7.10455	-8.13116	-6.38349	-6.16438	-7.40669	-5.58196	-5.86581	-6.54278	-5.19373	-5.96879	-6.54564
Os03g0439000	-3.36863	-3.41023	-2.44874	-3.57711	-3.77975	-3.47815	-2.95709	-2.99955	-2.55286	0.380584	-1.76272	-1.46354	-3.20323	-3.28033	-2.77817	-3.47613	-3.33147	-3.06719	-3.55217	-3.43429	-3.08799	-1.59741	-2.42399	-2.19547
Os03g0439500	-6.29621	-7.63585	-6.77575	-8.19743	-6.45298	-6.97829	-6.46661	-6.95078	-7.11891	-6.98534	-6.23713	-5.17701	-7.94707	-7.88166	-6.5295	-6.58077	-7.20334	-6.71377	-6.96811	-4.22558	-6.31102	-6.00063	-6.51721	-6.05579
Os03g0439800	-0.323074	-0.384142	0.326137	0.265563	0.592568	0.169441	0.68259	1.35054	1.64052	0.306612	0.619681	0.855631	-0.324296	-0.473902	0.254687	0.0728903	0.147027	0.1731	1.34093	0.990151	1.70241	0.812745	1.22185	1.58433
Os03g0449000	-2.30063	-1.49801	-2.62855	-0.519531	-0.406898	-0.054121	0.573206	0.28408	0.632947	-1.5319	-0.81003	-0.460805	-1.90852	-1.76552	-2.47834	-1.51728	-0.358643	-0.199379	-0.0095253	0.04881	0.88579	-0.709347	-0.329166	0.18578
Os03g0561400	-5.86877	-6.18794	-6.13556	-6.22995	-6.51025	-6.52612	-6.9633	-7.71553	-6.80064	-4.23093	-5.25425	-5.74152	-6.27955	-5.83095	-6.56655	-6.27097	-6.27923	-7.07317	-6.27915	-7.36773	-6.2355	-5.57297	-5.62645	-5.7719
Os03g0589100	-5.40121	-5.68444	-5.71215	-5.67379	-5.10571	-5.7031	-4.86092	-4.79666	-3.75401	-4.18607	-4.01274	-4.29228	-5.03077	-5.44809	-6.09815	-6.12912	-7.80425	-6.40461	-5.28819	-5.66998	-5.25302	-4.51308	-4.91867	-3.84641
Os03g0594100	-4.5484	-4.42906	-5.03718	-3.67644	-3.27657	-2.44244	-1.54053	-2.10836	-1.27984	-2.04098	-0.885641	-1.28988	-3.65326	-3.81852	-4.77479	-3.79945	-3.08354	-2.30608	-1.88953	-2.66371	-2.19093	-1.73535	-2.18044	-1.70962
Os03g0599400	-6.7885	-5.82409	-7.97447	-6.46476	-6.01898	-7.10074	-5.59923	-6.64841	-6.30514	-4.90525	-5.47137	-6.41828	-6.20241	-6.23651	-7.03693	-6.19138	-6.19986	-6.39235	-5.90547	-6.01848	-6.99887	-5.4393	-5.60154	-5.73899
Os03g0602300	-1.14758	-1.20116	-0.338891	-1.79182	-1.33703	-1.04394	-0.21468	-0.274846	1.07306	0.0348024	0.118811	0.743539	-0.936653	-0.654342	-0.460412	-1.71333	-1.18183	-1.00382	0.0389996	-0.140387	0.828461	1.01127	0.266469	1.50356
Os03g0603100	-5.19501	-4.60465	-6.07894	-4.69116	-4.61702	-4.61454	-3.81587	-4.17798	-4.06564	-4.64371	-3.88693	-4.59878	-4.7153	-4.23005	-6.21075	-4.87224	-5.20986	-5.98672	-4.77524	-4.08926	-4.69385	-4.96172	-4.25611	-4.2698
Os03g0604500	-4.30968	-3.60247	-4.65661	-2.92731	-2.72037	-3.02513	-2.83763	-2.62915	-2.31556	-1.46524	-1.68314	-1.59779	-4.07036	-3.33925	-2.06422	-2.84973	-3.05955	-3.40417	-2.37743	-2.206	-1.50945	-1.97048	-1.11059	-1.87363
Os03g0622500	-7.47168	-6.91703	-6.3513	-6.17719	-6.37746	-5.79641	-4.91187	-5.45969	-5.09539	-4.16643	-5.21654	-3.81862	-5.9873	-7.24697	-6.58149	-6.85987	-6.19336	-5.94667	-5.71378	-5.77517	-5.31147	-5.02003	-4.4619	-5.25561
Os03g0641200	-2.17254	-2.13382	-2.00333	-1.42144	-1.25355	-1.30803	-0.898713	-0.992544	-0.546497	1.08797	0.00750542	0.305338	-2.11834	-2.12463	-1.92316	-1.6674	-1.56535	-1.1893	-1.13306	-1.2186	-1.04974	-0.0445442	-0.286924	-0.473677
Os03g0664400	-7.82865	-8.20355	-8.10032	-8.23859	-8.13365	-8.53259	-8.30132	-7.2493	-7.97293	-5.699	-7.64525	-7.06718	-7.67784	-8.01918	-8.91362	-7.94921	-7.9402	-8.77039	-5.90467	-7.45175	-7.49471	-6.57254	-7.61925	-7.83303
Os03g0664800	-0.670936	-0.853388	-1.45387	-0.483921	-0.188253	-0.0595522	-1.52689	-2.00354	-1.53539	3.32267	1.36566	1.55607	-0.255084	-0.819467	-0.728689	-0.478413	-0.444787	-0.0852118	-1.77059	-1.86037	-1.62939	2.03586	1.08167	0.539831
Os03g0673400	-1.97613	-1.73376	-2.14152	-2.1234	-2.10363	-1.87193	-1.65157	-1.69032	-1.27106	0.0851707	-0.287361	-0.124583	-1.99671	-1.91624	-2.25564	-2.43585	-2.30211	-2.67436	-2.2608	-2.1954	-2.40989	-2.25609	-2.27521	-1.49321
Os03g0688000	-4.07475	-3.33297	-4.44224	-3.96754	-3.64318	-4.34142	-2.53121	-0.449651	-2.29828	-3.37407	-0.643682	-1.09774	-4.08573	-4.6578	-6.28289	-4.70685	-2.96155	-4.25743	-2.51866	-2.11804	-2.36668	-2.87199	-2.08261	-1.42344
Os03g0689400	-6.39023	-6.17483	-6.53103	-6.31441	-7.81713	-5.98799	-5.89697	-5.91562	-5.97258	-4.59017	-5.16363	-5.39239	-6.38253	-5.83086	-6.49496	-7.71649	-6.52914	-5.86713	-6.30265	-6.12966	-6.01077	-5.25841	-5.0953	-4.97206
Os03g0690500	-2.52909	-1.43659	-2.65465	-0.800363	-0.632377	-0.134151	0.192024	-0.190414	0.447715	-1.75582	-0.606427	-0.58802	-2.1092	-1.70957	-3.02456	-1.77791	-0.465835	-0.372004	-0.141048	-0.27727	0.329079	-0.748397	-0.346272	0.0785246
Os03g0692700	-6.57998	-5.81437	-7.95546	-6.64147	-6.54018	-7.27813	-6.24907	-6.74446	-6.35997	-4.97022	-5.46483	-5.87996	-7.43254	-6.10864	-7.87337	-6.72387	-6.88061	-6.28817	-7.02609	-6.63525	-6.99184	-6.00781	-6.2665	-6.59337
Os03g0693000	-0.311439	-0.302064	-0.0203962	-0.35404	-0.361221	-0.187874	-0.172206	-0.441527	0.0736265	2.40961	0.515145	1.35409	-0.258533	-0.209339	0.0707102	-0.348344	-0.364497	-0.143292	-0.16581	-0.332243	0.119802	1.19928	0.850296	0.617636
Os03g0701200	-2.46489	-2.16117	-3.53285	-3.38994	-2.60813	-2.44959	-1.72697	-1.87559	-2.1408	-1.48049	-1.58427	-2.45148	-2.63356	-2.35052	-3.6541	-4.08641	-3.14314	-2.98998	-2.79462	-2.84766	-2.95784	-2.54251	-2.31917	-2.97274
Os03g0709000	2.07014	1.57018	1.68044	1.27276	1.11054	1.91957	1.99752	1.42112	1.77491	3.78681	3.54856	2.71512	2.033	1.68084	2.23127	1.49319	1.29062	1.7871	1.2119	1.32546	1.46411	2.47709	2.32733	2.10369
Os03g0709300	-5.14097	-5.49534	-4.62538	-6.75034	-5.87243	-5.59448	-5.58138	-5.35903	-5.26503	-4.15861	-4.55256	-5.42735	-5.44541	-5.19881	-5.58447	-5.89476	-5.19633	-4.92782	-4.50168	-4.26417	-4.32633	-3.41871	-4.1553	-3.90051
Os03g0714100	-7.21668	-7.0948	-7.74125	-7.96842	-7.86045	-8.08799	-6.36407	-6.29523	-5.76739	-7.11352	-5.98844	-5.2641	-6.64102	-7.62396	-7.69941	-7.56348	-7.5999	-6.59417	-7.42277	-7.39962	-8.30565	-6.51648	-6.09477	-6.21837
Os03g0716400	-2.81747	-3.01827	-2.70466	-2.75149	-2.96017	-2.69212	-2.29809	-2.25638	-2.51564	-1.74441	-1.57152	-1.42468	-2.83666	-2.94676	-3.27219	-2.26734	-2.82954	-2.91953	-1.33526	-1.64088	-2.00239	-1.14626	-1.49629	-1.06548
Os03g0718800	1.50402	0.528762	2.17399	-0.099597	0.70347	-0.226439	0.197976	0.636294	0.452114	1.4866	1.43077	0.143203	-0.430536	0.388893	0.326508	0.232667	-0.108162	0.45479	1.06047	0.813507	0.461445	1.90921	1.31537	1.2024
Os03g0724600	-5.33754	-5.34163	-5.2984	-5.19876	-5.54184	-4.86191	-4.64769	-4.64211	-5.02308	-4.42537	-3.96579	-3.90554	-5.79746	-5.52181	-6.06943	-4.69547	-5.44408	-5.21824	-3.84771	-4.40042	-4.66561	-3.64274	-3.97738	-3.61895
Os03g0734100	-7.81212	-5.93158	-7.94683	-7.41324	-8.11429	-6.83719	-7.70092	-5.25654	-8.51725	-6.30471	-5.33178	-6.075	-6.36708	-7.48162	-8.85975	-7.9174	-7.50342	-7.48907	-6.81745	-6.91538	-7.27445	-4.98144	-5.78436	-6.89471
Os03g0737300	-4.42452	-4.68338	-4.026	-3.48095	-3.5844	-3.44237	-3.53372	-3.84063	-3.83027	-1.63804	-2.73902	-2.7374	-4.35176	-4.53248	-3.70516	-3.85629	-3.54094	-3.20859	-4.15139	-2.70148	-4.14187	-2.86484	-3.11576	-3.52343
Os03g0739700	-0.322852	-1.40023	0.248021	-0.84313	-1.43596	-0.926067	-1.27597	-0.33028	-0.13258	2.06204	0.694846	1.48954	-0.250022	-1.06063	-0.520096	-1.37084	-1.83762	-1.07667	-0.791261	-1.02593	-0.316947	0.918361	-0.171574	1.15014
Os03g0740900	-2.67479	-2.57496	-1.96147	-1.9987	-2.24804	-1.57416	-1.0786	-1.45922	-1.19101	0.75183	-0.623696	-0.0405569	-2.24323	-1.86355	-2.69852	-2.19571	-1.95361	-1.95898	-1.60843	-1.72898	-1.71391	-0.480679	-0.769985	-1.20728
Os03g0741100	-3.77318	-4.11409	-2.62779	-3.24235	-3.43686	-2.68669	-2.62614	-2.69019	-2.0204	-0.84588	-1.87914	-1.13706	-3.96644	-3.74955	-3.23436	-3.52851	-2.79265	-2.83035	-2.84104	-2.6469	-2.05953	-1.31172	-1.78537	-1.65637
Os03g0741200	-6.66859	-6.2612	-6.65584	-6.24829	-8.08402	-7.56916	-5.68233	-6.38451	-5.80014	-4.79603	-5.49122	-5.10911	-6.86683	-7.37347	-6.13961	-6.69255	-7.15719	-5.96243	-6.76226	-6.40873	-5.67218	-5.32265	-6.34944	-5.64745
Os03g0743500	-7.79536	-7.39295	-6.97358	-6.82213	-7.42523	-7.01798	-6.45232	-8.13472	-7.66487	-4.34686	-5.82289	-5.70596	-7.74463	-7.33911	-7.25365	-7.44784	-7.82697	-6.74127	-6.9945	-8.10158	-7.1022	-5.18255	-5.72719	-6.37317
Os03g0745200	-6.59283	-7.06231	-6.85647	-8.13624	-8.03062	-8.41729	-8.17564	-6.61167	-6.41018	-5.46671	-5.06061	-6.07165	-7.53438	-7.25212	-6.67518	-7.73784	-7.7606	-8.63033	-4.46084	-6.52229	-5.69829	-4.46856	-4.62243	-5.4403
Os03g0745600	-3.70322	-3.78066	-3.32934	-4.45321	-4.7306	-4.05878	-3.58096	-3.82221	-3.12067	-2.08789	-2.99963	-2.03791	-3.59677	-3.85871	-3.93663	-4.56553	-4.54725	-3.93159	-3.96331	-4.1821	-3.91745	-3.17882	-3.38062	-3.09055
Os03g0746000	-7.28323	-7.22963	-7.85706	-7.74838	-7.83169	-8.4306	-7.96421	-7.55963	-8.45782	-5.01034	-7.05422	-5.65792	-7.84233	-7.9001	-7.65558	-7.06126	-7.16435	-6.63196	-6.51686	-7.36137	-7.13495	-5.81156	-6.13636	-6.24123
Os03g0746900	-2.42847	-2.19905	-2.84155	-2.26861	-2.21529	-2.08478	-1.87268	-1.3025	-1.70376	0.85839	-0.190996	-0.904814	-1.86156	-1.99971	-4.69292	-2.73204	-2.24471	-2.22772	-1.1075	-1.33803	-0.870484	-0.868459	-0.13842	-1.54099
Os03g0748500	-7.81624	-8.09971	-7.99134	-6.70858	-8.12194	-7.10793	-6.57034	-7.4865	-7.29894	-5.41899	-5.97902	-5.7939	-8.00246	-8.00521	-7.49795	-6.26127	-7.63786	-7.39695	-7.30153	-8.17106	-8.45832	-5.65542	-6.33665	-7.13076
Os03g0750000	-7.80537	-8.18431	-8.05512	-8.20802	-7.17366	-8.49148	-8.27615	-7.64095	-8.18358	-6.82924	-6.6394	-5.50329	-7.94666	-7.95121	-8.92423	-7.78349	-7.44939	-8.26883	-7.90376	-7.64462	-7.27882	-5.86093	-5.83079	-6.52942
Os03g0751600	-5.24289	-6.41479	-5.8344	-6.39427	-5.89118	-6.13549	-5.24529	-5.52104	-5.28252	-5.91108	-4.04725	-5.72154	-5.77198	-5.94132	-7.70748	-6.29242	-6.40107	-5.97462	-5.47213	-5.68866	-5.46491	-5.4914	-5.80394	-4.738
Os03g0754400	-2.30241	-1.11026	-2.45684	-0.401711	-0.0560236	0.242947	0.754833	0.616397	1.12981	-1.35206	-0.419208	0.0703526	-1.89043	-1.3171	-2.36931	-1.32564	-0.0239096	0.103246	0.388478	0.49417	1.21783	-0.329203	0.324784	0.52827
Os03g0758000	-1.16683	-0.907199	-1.10805	-0.166103	-0.0971317	0.189915	0.947262	0.691968	0.678292	0.0805979	1.06908	0.833417	-0.933661	-0.731654	-1.28404	-0.123212	0.156291	0.0909786	0.504485	0.411416	0.337243	0.466301	0.653378	0.771307
Os03g0760800	-6.11602	-6.75025	-7.97097	-6.34811	-8.06028	-7.65868	-6.17395	-7.37233	-8.22325	-6.42622	-6.96343	-6.01318	-7.06319	-7.39373	-8.80223	-6.81114	-7.80312	-6.91775	-8.10498	-8.12877	-6.66111	-4.80526	-6.59465	-6.16542
Os03g0761100	-7.723	-8.11451	-7.94611	-8.14897	-8.04406	-7.42182	-8.05948	-8.13827	-8.23591	-5.67337	-6.7808	-6.2749	-7.71738	-7.81711	-8.36656	-7.54937	-7.77934	-6.9515	-8.08872	-8.10608	-6.14067	-6.88778	-6.42814	-6.56389
Os03g0761300	-7.73929	-8.11642	-7.97622	-7.70546	-7.37185	-6.82899	-7.87373	-6.03588	-7.83361	-4.75496	-6.66387	-5.57985	-7.88314	-7.8674	-7.18754	-7.27267	-7.39984	-5.89375	-7.50421	-6.55891	-5.94366	-5.44863	-5.40235	-6.0277
Os03g0766600	-6.30078	-5.71616	-5.88592	-4.83772	-3.83657	-4.45045	-3.04278	-2.54106	-4.3978	-3.62091	-2.21435	-3.16043	-5.73786	-5.92397	-5.39558	-4.58956	-4.02635	-4.38425	-2.89234	-2.83552	-4.16453	-3.20713	-2.13499	-3.45665
Os03g0766700	-1.56128	-1.54412	-1.21657	-0.808985	-0.2815	-0.404244	0.753307	0.896298	0.123376	-0.0694361	1.47601	0.935063	-0.786738	-1.34654	-1.53753	-0.855048	-0.420374	-0.847592	0.605813	0.37337	0.315982	0.198004	0.798762	0.75287
Os03g0766800	1.83015	2.02973	2.15888	2.67199	2.9891	2.95828	4.17138	4.06244	3.39098	3.49604	4.65741	3.92032	2.63039	2.13815	1.91681	2.59166	3.04273	2.43712	3.8886	3.79972	3.48751	3.61135	4.00996	3.94985
Os03g0767000	-0.731471	-0.357862	0.132695	-0.479494	-0.523361	-0.476009	-0.209325	-0.243877	-0.338409	2.41379	0.575026	1.03541	-0.37939	-0.604568	-0.842741	-0.524089	-0.675458	-0.559164	-0.389676	-0.328069	-0.445607	0.699176	0.464233	0.0488939
Os03g0767900	-0.554491	-0.634087	-1.22186	-0.604737	-0.461823	-0.00111866	0.597747	0.326757	0.87125	0.606803	0.877726	0.607345	-0.5168	-0.618433	-1.26897	-0.770347	-0.629804	-0.265166	0.297525	0.0246277	0.286317	0.423854	0.271019	0.595747
Os03g0787100	-4.94791	-4.52182	-4.82253	-4.24871	-4.21905	-3.66262	-3.54264	-3.77194	-3.74689	-2.11821	-3.19219	-3.00047	-4.642	-4.90478	-4.65031	-4.0463	-3.92256	-3.69139	-3.229	-3.53704	-3.87613	-2.7428	-3.06551	-3.37939
Os03g0790500	-5.96177	-6.87721	-5.1491	-7.32782	-6.16942	-6.72859	-6.69532	-7.32496	-6.84067	2.29474	-1.55579	-0.304655	-3.84293	-6.37996	-5.98869	-5.96741	-7.83877	-6.11658	-6.75075	-5.51868	-5.90821	-0.496343	-1.07305	-2.26033
Os03g0793800	-4.08343	-3.52205	-6.4615	-7.85108	-6.33161	-3.05348	-4.80974	-4.87141	-4.68453	-2.46102	-1.75275	-2.74682	-6.6673	-6.71073	-4.93648	-7.09088	-7.41862	-5.87403	-1.28234	-3.64618	-2.72093	-1.67397	-1.65085	-3.10898
Os03g0793900	-7.60304	-7.41896	-7.80007	-8.00288	-7.92278	-7.80167	-8.06413	-6.61723	-7.68648	-5.04105	-4.38521	-5.13711	-7.68798	-7.02019	-7.73307	-4.50263	-7.61534	-7.63136	-3.46816	-5.72451	-5.01623	-3.97529	-4.16961	-5.3475
Os03g0794000	-6.21173	-8.04716	-7.80444	-8.04462	-7.63464	-8.28019	-8.07659	-8.02462	-8.32142	-5.56664	-5.44458	-6.31861	-7.6959	-7.67282	-8.69428	-7.6004	-7.63425	-8.52724	-5.15137	-7.96369	-6.68257	-5.08434	-5.04663	-6.99831
Os03g0794200	-1.45121	-1.83679	-1.61147	-1.48476	-1.36702	-1.20337	-1.22959	-1.36528	-1.26151	1.66583	0.0641794	0.826558	-1.1722	-1.50973	-1.77287	-1.44996	-1.47522	-1.37702	-1.57952	-1.60044	-1.62647	0.378538	-0.292438	-0.147403
Os03g0796600	0.0721455	0.225396	-0.0128498	0.229298	0.86157	0.766718	2.47926	2.30564	2.01613	0.469454	2.1196	1.17456	-0.321737	0.0340509	-0.22717	-0.019989	0.173102	0.232709	1.39234	1.44399	1.23802	0.398334	0.595951	0.820518
Os03g0797100	-7.06887	-8.17424	-8.08281	-8.21439	-6.81352	-8.54087	-7.18471	-7.53788	-6.58935	-7.01144	-6.6793	-7.48107	-7.3391	-7.98665	-8.86859	-7.92591	-7.9156	-8.74096	-8.20172	-8.23074	-6.51861	-7.62517	-6.3389	-8.15192
Os03g0797300	-3.39412	-3.83271	-2.71229	-3.6952	-2.42514	-2.36772	-3.08312	-1.95489	-2.08436	0.561745	-1.89486	-2.72259	-2.80974	-3.7091	-4.66284	-3.95161	-4.39916	-2.74612	-2.93132	-3.89788	-1.63756	-0.809842	-0.69034	-2.14287
Os03g0797400	-1.99692	-1.94816	-1.27491	-2.01906	-1.8562	-1.65651	-2.41158	-1.65	-2.51486	0.603682	-1.28604	-1.97736	-1.66281	-1.536	-3.42017	-2.02018	-2.23965	-2.36538	-2.97084	-2.29725	-2.31265	-0.859204	-0.501675	-1.75933
Os03g0802500	-4.49415	-5.29912	-5.34876	-4.26625	-3.9824	-3.90335	-5.28673	-5.51779	-5.17124	-2.38734	-2.96591	-3.96604	-4.26743	-4.46558	-6.37474	-4.40338	-4.36871	-4.59154	-5.75093	-5.0374	-5.12196	-4.29319	-4.40419	-4.79785
Os03g0802600	-6.36799	-6.09191	-5.99473	-3.25552	-5.09619	-4.96085	-4.75737	-4.95303	-4.38424	-4.87193	-4.20267	-4.15653	-6.58847	-6.65501	-6.15563	-5.52482	-5.2145	-4.61907	-3.99883	-5.02405	-4.7791	-4.06478	-4.87422	-4.26278
Os03g0803100	-5.1175	-6.48017	-5.67445	-8.23481	-6.19909	-7.95585	-8.30057	-8.24047	-8.49867	-4.19593	-5.14964	-5.2844	-7.99541	-6.10711	-8.92617	-7.93107	-7.93044	-8.41069	-8.19881	-8.13065	-8.81887	-5.51042	-6.31252	-5.77987
Os03g0806600	0.0338259	0.0111961	-0.939188	0.509861	0.974373	1.28231	2.32895	1.87801	2.05775	3.63601	3.23204	2.57818	0.441911	-0.304613	-1.11122	-0.166679	0.352494	0.657879	1.10806	0.564635	1.21668	1.99946	1.52402	1.49845
Os03g0807000	-3.25865	-2.72224	-3.26401	-1.2621	-1.519	-1.48781	-0.875564	-1.44522	-1.6379	0.693366	-0.0196934	-0.658381	-2.79114	-2.86233	-2.95737	-2.10443	-1.59725	-2.03947	-1.67775	-1.85172	-2.07403	-0.840972	-1.10037	-2.05209
Os03g0811400	-4.00131	-3.92269	-2.89885	-3.87767	-2.98773	-4.14368	-3.54694	-3.03173	-3.49499	-2.00414	-2.24783	-2.65999	-4.44652	-4.3917	-3.34201	-4.00351	-3.37089	-4.01446	-3.34626	-2.91824	-3.79814	-2.51964	-2.55998	-3.13786
Os03g0812300	-7.38679	-7.7654	-7.5812	-7.77224	-7.70686	-6.28135	-7.68503	-7.26189	-6.67863	-6.2615	-6.86548	-5.56503	-7.50904	-7.50042	-7.77424	-7.40762	-7.44179	-6.05148	-7.38236	-6.48542	-6.63599	-6.05595	-5.73903	-5.55831
Os03g0820200	-3.78292	-4.6392	-3.79036	-5.36141	-5.66084	-5.49162	-3.28924	-5.55305	-4.30965	-3.00329	-4.2763	-4.17824	-4.94505	-5.76504	-4.12132	-5.67059	-5.62143	-4.65089	-3.22495	-6.1363	-4.64499	-3.54744	-3.67789	-4.33739
Os03g0820400	-3.55339	-3.07383	-2.91606	-3.04628	-3.53098	-3.26624	-2.59357	-3.36076	-3.41568	-0.818913	-1.73098	-1.69526	-3.0345	-3.38742	-3.2916	-3.44107	-3.62695	-3.32743	-3.46838	-3.85422	-3.52876	-1.59983	-1.39423	-2.72907
Os03g0820500	-0.540902	-0.998654	-0.826932	-1.90513	-1.78404	-1.22479	-0.934667	-0.65305	-0.331096	1.29444	0.605995	0.856633	-0.605223	-0.533044	-1.04579	-1.16591	-1.51726	-0.91925	-0.0939894	-0.471139	-0.102112	0.731163	0.626806	0.268991
Os03g0823500	-2.18019	-2.25771	-2.26001	-2.98032	-2.75274	-2.46431	-2.17687	-2.16759	-2.11544	0.486418	-0.943921	-0.929715	-2.21246	-2.5801	-3.25962	-3.15703	-2.8231	-2.80926	-2.66621	-2.55917	-2.59784	-1.24137	-1.70634	-2.03466
Os03g0830400	-3.79582	-3.42603	-5.03293	-3.62855	-3.7733	-3.73119	-3.61858	-4.55844	-4.37553	-2.29236	-3.2879	-3.6348	-3.71314	-3.5029	-5.15741	-3.96611	-3.83524	-4.10474	-3.84135	-4.18331	-4.81246	-3.12941	-3.36263	-3.76826
Os03g0833100	-7.65267	-8.06752	-7.83901	-8.07637	-7.96402	-7.11362	-6.99586	-8.0277	-7.51281	-4.77342	-5.67814	-6.40359	-7.74158	-7.75213	-8.73179	-7.67723	-7.72294	-7.60769	-8.05254	-8.01402	-7.17399	-5.93874	-5.46093	-6.15559
Os03g0837700	-7.55209	-6.47192	-8.07428	-6.17135	-5.81788	-3.7302	-5.39331	-5.40194	-6.92964	-3.9089	-4.32936	-5.4666	-6.42474	-6.54031	-6.86705	-6.76404	-5.54092	-5.92061	-4.9362	-4.89732	-5.85617	-4.82344	-4.28081	-4.86483
Os03g0838400	1.74812	1.46365	1.20702	2.97795	3.21473	3.5116	3.24411	2.8047	3.32568	4.28815	3.22996	3.56624	1.73445	1.4811	1.66595	3.10358	3.06505	3.45299	2.99869	2.57663	2.72854	4.10864	3.31302	2.65332
Os03g0838500	-5.14259	-5.09888	-5.39704	-4.20313	-3.50952	-3.91279	-3.84403	-4.08003	-3.464	-3.18884	-4.03596	-3.39404	-5.05056	-5.33763	-4.73482	-3.78304	-3.89435	-3.70952	-4.18119	-4.46144	-3.98427	-3.10104	-3.81815	-3.83081
Os03g0839900	1.11594	1.02016	1.37651	0.964753	0.926644	1.34684	1.41962	1.36338	1.6345	3.46698	2.57064	2.87801	1.58274	1.3608	1.39909	1.11591	1.07023	1.4082	1.43452	1.33712	1.43304	2.48475	2.31725	2.31964
Os03g0841600	-3.09243	-2.964	-3.07548	-3.77455	-4.1444	-3.64542	-3.60619	-3.93572	-3.46965	0.799864	-0.818194	-0.248392	-2.48188	-2.7988	-3.67003	-4.51827	-4.14883	-4.03871	-4.39081	-3.7456	-4.93878	-2.06038	-1.9821	-2.91885
Os03g0850200	-0.501599	-0.733746	0.44369	-0.0250664	0.196327	0.651418	1.01995	0.980648	1.4723	1.37315	1.7534	2.22246	-0.32491	-0.0963717	0.0575733	0.25111	0.423842	0.903678	1.6841	1.10584	1.40482	1.89817	1.60234	1.91242
Os03g0853500	-7.05199	-6.78267	-7.06021	-6.7411	-6.13069	-6.30394	-4.65404	-4.48934	-5.72934	-5.04953	-5.60344	-6.87826	-6.70649	-7.79857	-6.62612	-5.79054	-6.2145	-6.762	-5.29356	-5.26551	-4.90592	-5.67701	-5.0909	-5.96672
Os04g0103500	-5.18362	-4.80877	-4.53806	-4.59417	-3.96327	-3.70629	-3.10106	-3.42127	-3.85297	-1.78341	-2.51018	-2.99584	-4.40872	-4.82389	-4.47104	-4.38805	-4.14435	-3.83874	-3.6083	-3.67709	-4.00033	-2.61094	-2.82111	-3.34603
Os04g0112100	-7.55229	-7.12438	-7.22728	-6.17181	-7.60476	-7.76881	-7.26835	-5.89277	-6.15069	-6.14463	-7.09286	-6.64651	-7.41049	-7.60601	-6.46354	-6.82543	-7.59074	-6.72802	-6.50772	-7.90597	-5.9102	-5.91576	-6.54407	-5.62713
Os04g0120000	-2.39898	-1.44595	-2.54855	-0.475722	-0.325977	-0.0132751	0.597523	0.284648	0.827963	-1.42457	-0.770354	-0.290459	-2.03002	-1.69705	-2.42448	-1.4791	-0.288627	-0.162942	0.0853624	0.0922155	0.905186	-0.653894	-0.195683	0.255514
Os04g0120100	-7.09982	-8.18683	-8.00748	-8.18634	-7.19765	-8.45347	-7.80173	-7.30465	-5.18885	-7.08481	-7.44848	-4.92726	-7.91961	-7.92038	-8.89654	-7.845	-7.85495	-8.72926	-6.76363	-8.15505	-7.67521	-6.70611	-6.85908	-6.72642
Os04g0120200	-7.68049	-6.44556	-6.15407	-5.84497	-5.90289	-5.13503	-5.79594	-6.17064	-5.53685	-5.85348	-5.69942	-5.55066	-6.26312	-6.90859	-7.1261	-6.85809	-5.90525	-5.31325	-5.92457	-5.71382	-5.60136	-5.13583	-5.29764	-6.06058
Os04g0121300	-7.80478	-6.98967	-6.82617	-7.57045	-6.88491	-6.91132	-7.12447	-4.13218	-6.58521	-6.54525	-7.1738	-5.65483	-7.95138	-7.81651	-6.58271	-7.89212	-7.43841	-6.32476	-6.79583	-7.34656	-6.16151	-5.66923	-6.79081	-6.69673
Os04g0121800	-7.80009	-8.15688	-7.20308	-8.18419	-8.10928	-8.53232	-7.38138	-6.99335	-7.92335	-0.353374	-2.90677	-2.98123	-7.94182	-7.93811	-7.26136	-7.89182	-7.88698	-7.06124	-7.01498	-6.36854	-8.46144	-3.07232	-2.77877	-4.72508
Os04g0125700	-6.19721	-5.78982	-6.12918	-6.35161	-6.83708	-6.62826	-5.89396	-6.22928	-6.1428	-5.39887	-5.11227	-4.36486	-7.74036	-5.64014	-5.24132	-7.65045	-7.06187	-7.13342	-6.75964	-6.65106	-5.67646	-5.20852	-5.68886	-4.81355
Os04g0127500	-2.90038	-4.50927	-4.91162	-3.42347	-3.00548	-2.73502	-3.21372	-3.90173	-3.18191	-1.25123	-2.92749	-2.50579	-4.48789	-4.39007	-4.55075	-3.50739	-3.18364	-2.65969	-3.28993	-3.5349	-3.29894	-2.0423	-2.7153	-3.02695
Os04g0128700	-4.22051	-4.40721	-3.99637	-2.91824	-2.78939	-2.50577	-2.11636	-2.89373	-3.3929	-0.883978	-1.86068	-2.4043	-3.88589	-4.5685	-4.10066	-2.78706	-2.62164	-2.57306	-3.16913	-3.67048	-3.53062	-1.33129	-2.23555	-2.79771
Os04g0128900	-4.85844	-4.18344	-4.87388	-5.09788	-4.31479	-4.58165	-3.43505	-4.32935	-3.71023	-2.92259	-3.06493	-2.59245	-3.39291	-4.15015	-4.24513	-4.33185	-3.97686	-3.40821	-2.94371	-3.02955	-3.9166	-2.39979	-2.42189	-3.10554
Os04g0142400	-2.1065	-2.99659	-3.15827	-1.72428	-1.85338	-1.27532	-0.444743	-1.01287	-1.5354	-0.947623	-1.75171	-2.14687	-3.06079	-3.44981	-2.23266	-1.54072	-2.25031	-2.12138	-2.04309	-2.44371	-1.9561	-1.59803	-1.54942	-2.58297
Os04g0182200	-1.35167	-1.26793	-0.776958	-1.49036	-1.06466	-0.902736	-1.07729	-0.505036	-0.838327	1.84437	0.611047	0.712969	-1.58135	-1.21961	-1.57828	-1.27566	-0.885816	-0.802157	-0.482245	-0.44773	-0.465879	1.33895	1.38481	0.527638
Os04g0184100	-3.67375	-4.07771	-3.58272	-3.09701	-2.91911	-2.86512	-2.86348	-3.23138	-3.29331	-1.72888	-2.31489	-2.38743	-4.25516	-3.07014	-3.30636	-2.89723	-2.58447	-2.01989	-1.78418	-2.13681	-2.11764	-1.30991	-1.89798	-2.36403
Os04g0185600	-5.55288	-7.86026	-7.37855	-8.12837	-6.87866	-5.65238	-4.33422	-5.05509	-4.41132	-3.30595	-2.62505	-2.69295	-6.39505	-6.47641	-8.7774	-6.32155	-6.84572	-5.76009	-3.97262	-3.89076	-2.04543	-2.58034	-2.91309	-3.00541
Os04g0186800	-7.58444	-6.94797	-8.05859	-5.46951	-5.23803	-4.96851	-5.36525	-5.65277	-5.18598	-3.6804	-3.65196	-3.72874	-7.00295	-7.96504	-8.51201	-5.56179	-5.93881	-4.77363	-5.81952	-6.73829	-6.39582	-4.55571	-4.87031	-5.8901
Os04g0188500	-7.82983	-7.02205	-8.09729	-6.78828	-6.06466	-5.54963	-5.1436	-7.43108	-5.13838	-6.08353	-6.23412	-5.54929	-8.01365	-7.34101	-8.17831	-5.82213	-4.98368	-3.7056	-5.08718	-7.07634	-5.26223	-5.26487	-4.75736	-6.76259
Os04g0193300	-7.7979	-8.16813	-8.04158	-6.46427	-6.4472	-6.96571	-5.85879	-6.2329	-6.65082	-5.94497	-5.56672	-5.72706	-6.84013	-7.92881	-7.24004	-6.44548	-6.19757	-6.92524	-5.01716	-6.24166	-6.36353	-5.89731	-5.55112	-5.86695
Os04g0197500	0.43671	-0.000455	-0.470119	-0.750572	-0.636122	-0.184983	0.368719	0.175701	0.64043	0.184072	0.879021	1.13544	0.290071	-0.171602	-1.18972	-1.01702	-0.969042	-0.590249	-0.256743	-0.393844	-0.270105	0.788527	0.281711	1.00211
Os04g0203700	-7.80177	-8.20802	-7.97454	-8.21236	-8.10352	-8.49221	-8.28143	-6.47567	-6.62209	-7.68984	-8.23964	-6.5863	-7.94535	-7.95373	-8.92476	-7.88504	-7.89369	-7.91608	-7.54767	-7.54947	-8.81117	-8.45513	-7.80456	-6.82791
Os04g0205200	-5.0765	-4.49895	-4.67264	-2.99607	-3.36	-3.11731	-2.6961	-3.2932	-3.8463	-2.97821	-2.87163	-3.90045	-3.93762	-4.38286	-4.57703	-3.44098	-3.15773	-3.18819	-3.21166	-3.66487	-3.54376	-3.80981	-3.54813	-3.80592
Os04g0206500	-7.78637	-8.17811	-7.49879	-7.89236	-7.91498	-7.79901	-8.24482	-8.15542	-8.35498	-4.98302	-7.70099	-4.30132	-7.29551	-7.90635	-7.79572	-7.82693	-6.9508	-7.34854	-8.15998	-5.74113	-7.34642	-8.23016	-5.20896	-4.55114
Os04g0208200	-5.98222	-6.70087	-3.69863	-6.98182	-6.26057	-6.57624	-6.34109	-5.89387	-5.78489	-4.64558	-3.87272	-4.10826	-5.98457	-7.00018	-5.85479	-6.33544	-6.83048	-7.39383	-5.36084	-6.78405	-5.53564	-4.55913	-5.31195	-4.06246
Os04g0218400	-3.40921	-3.41896	-2.23041	-3.50706	-3.1649	-3.10413	-2.7267	-2.6279	-2.69091	-0.899831	-1.81663	-1.83381	-3.4983	-3.41441	-2.95304	-3.40115	-3.13613	-2.79487	-2.47653	-2.63296	-2.7365	-1.907	-2.39321	-2.51304
Os04g0223900	-7.57467	-7.71718	-7.44481	-8.0091	-7.77462	-8.23309	-7.02302	-7.05396	-8.23852	-5.23413	-6.12152	-5.61321	-7.29516	-7.64296	-8.2716	-6.73721	-7.59671	-8.02745	-5.87491	-6.55173	-5.91737	-5.44668	-5.6026	-5.8257
Os04g0224100	-7.73005	-6.84578	-7.12281	-6.72162	-6.30434	-6.89501	-5.9236	-5.53916	-6.20847	-4.68553	-5.41241	-5.37512	-6.98761	-7.42685	-5.99811	-6.06837	-6.18071	-6.11771	-5.03949	-5.27729	-5.61566	-5.18367	-5.10164	-5.23399
Os04g0225100	0.560124	1.03077	0.744675	1.83369	2.08123	1.72298	2.26979	2.38829	1.94351	2.29884	2.78897	2.39187	1.18978	0.848141	0.993626	1.95014	2.1945	1.80298	2.57581	2.32884	1.90053	1.97613	2.5165	1.8326
Os04g0226600	-4.3157	-4.25968	-3.35964	-3.50464	-3.88936	-3.51587	-3.20836	-3.59461	-2.98691	-1.30838	-1.85082	-2.4528	-4.21386	-4.23066	-4.25034	-3.98348	-3.89547	-3.97346	-3.67362	-3.44786	-3.42667	-2.74929	-2.69578	-3.31477
Os04g0262800	-7.59001	-6.87246	-7.80499	-6.222	-6.50796	-5.4988	-4.63075	-4.80471	-3.97991	-5.10059	-4.92245	-3.64977	-7.03707	-6.87642	-7.51559	-6.38934	-6.4065	-6.05102	-4.38773	-4.9635	-4.36508	-4.37281	-4.78414	-3.75896
Os04g0286900	-7.48985	-8.12458	-7.92431	-8.23267	-8.12418	-8.52955	-8.07674	-7.33457	-8.49033	-7.45177	-6.20929	-7.57282	-8.00752	-8.00336	-7.3371	-7.28668	-7.93019	-8.15463	-7.33397	-8.23777	-7.0506	-6.02153	-7.72	-6.51974
Os04g0288500	-5.55131	-5.08309	-6.55922	-2.35073	-1.76303	-1.36761	-0.751783	-1.90903	-1.59466	-0.272097	-0.66598	-0.743415	-5.36392	-4.89287	-6.52828	-2.66732	-1.96084	-1.6314	-1.79394	-2.55519	-2.1206	-1.15608	-1.11517	-2.17639
Os04g0301500	-7.8231	-8.14633	-1.07005	-8.22207	-8.12273	-5.77211	-6.41868	-8.24259	-4.70821	-1.92925	-4.30405	-2.59824	-7.99216	-8.00157	-5.12615	-7.93767	-7.92484	-8.74894	-8.20421	-8.23411	-3.06651	-2.93681	-3.48876	-3.23741
Os04g0302300	-5.10603	-4.82296	-6.146	-4.70639	-4.59986	-4.2551	-4.16248	-4.36491	-4.16149	-3.26262	-3.68291	-3.69095	-5.31054	-5.41717	-4.83967	-5.07164	-4.61145	-2.88215	-4.26856	-4.22388	-4.18505	-3.61758	-3.62976	-3.45419
Os04g0316200	-4.72218	-6.88476	-4.83037	-5.43325	-5.46246	-5.31729	-6.20135	-5.18572	-7.17354	-1.69387	-3.73962	-3.82834	-5.56556	-5.24744	-4.96379	-5.98978	-4.78891	-4.11839	-5.15184	-4.51253	-5.9563	-3.76412	-3.10119	-6.01617
Os04g0322100	-4.5765	-6.50628	-5.3963	-5.53696	-6.31233	-4.56337	-6.37621	-4.97717	-7.85941	-1.65526	-3.98184	-4.77437	-6.16292	-4.61907	-4.9966	-5.88273	-4.71731	-4.25746	-5.49836	-4.67328	-5.73	-3.87267	-3.28142	-6.35927
Os04g0349700	1.13843	1.31956	1.02688	1.46708	1.79309	2.17819	2.8398	2.5607	2.49471	0.846775	2.61669	2.42321	1.28028	1.3493	0.586585	1.32272	1.8346	2.01041	2.4761	2.21658	1.94539	2.38171	1.77279	2.4773
Os04g0361500	-6.28562	-7.24085	-8.03285	-8.10441	-6.87194	-8.15797	-7.28437	-6.55177	-7.65285	-6.27568	-5.77221	-6.85406	-7.83612	-7.54692	-8.90871	-7.86471	-7.2193	-8.49969	-7.85177	-8.20742	-8.31652	-6.76558	-6.87433	-6.93799
Os04g0361900	-7.06086	-8.0511	-7.34635	-6.41559	-6.90031	-6.70653	-6.21293	-5.46612	-6.01452	-8.05169	-5.92991	-6.17509	-7.70677	-6.56201	-7.53122	-7.47587	-6.96949	-6.67827	-5.42399	-6.14234	-4.8619	-6.11949	-5.486	-5.39628
Os04g0369100	-2.29306	-3.45993	-2.60939	-0.267688	-2.19068	-0.0569353	-1.60931	-1.78676	0.203087	0.35325	-1.46446	-0.399514	-2.63676	-3.58319	-2.17666	-0.543462	-0.268533	0.350999	-0.767371	-2.03624	-0.829518	-1.52571	-2.12739	-0.932817
Os04g0370100	-5.49047	-6.63738	-7.55749	-6.75967	-6.40909	-6.43555	-6.45894	-5.59637	-6.2802	-5.30891	-5.90985	-5.86473	-7.33414	-7.06783	-8.21733	-7.50577	-5.97495	-7.279	-7.29302	-6.7236	-7.5581	-7.14319	-6.6407	-6.70921
Os04g0372700	-0.789652	-0.925871	-0.983738	-1.23574	-1.48299	-1.09835	-0.286844	-0.0453291	0.638788	0.216311	0.509472	1.19934	-0.625932	-0.917441	-1.25402	-1.23896	-1.41609	-1.14849	-0.614101	-0.93603	-0.585332	0.0126791	-0.516349	0.396683
Os04g0373400	-3.70248	-3.372	-2.82475	-2.04577	-2.43272	-2.08322	-1.36228	-2.32028	-2.04813	1.15657	0.217321	-0.0788431	-1.93379	-2.88459	-2.53168	-2.02039	-1.99305	-1.97133	-1.51966	-1.59951	-1.57057	-0.383126	-0.35738	-0.879904
Os04g0376400	-7.72199	-8.159	-7.95654	-8.17061	-8.04179	-7.16688	-6.49267	-6.99989	-8.41243	-7.41134	-6.19509	-8.35991	-7.85038	-7.85158	-8.83269	-7.77903	-6.74528	-8.6812	-6.67865	-6.17517	-6.71295	-7.14062	-6.3377	-7.1755
Os04g0391500	-1.18175	-0.757621	-1.48636	-0.969493	-0.862367	-1.00598	-0.076808	-0.540747	-0.400969	1.71679	1.2409	0.538225	-1.03346	-0.605512	-1.44546	-1.06568	-0.604091	-1.09171	-0.343472	-0.346895	-0.621754	0.624021	0.807284	0.00326347
Os04g0395800	-7.75173	-8.17458	-7.95573	-7.41673	-7.27341	-6.71378	-8.23025	-7.03383	-8.35936	-2.51545	-5.34382	-4.789	-7.87296	-7.87937	-8.85318	-7.02876	-7.82846	-7.20243	-6.85698	-7.46916	-6.90024	-4.44047	-4.62802	-6.3188
Os04g0398000	-6.196	-5.94808	-7.62309	-6.77571	-6.6812	-6.32072	-6.35022	-7.53752	-7.14166	-4.52925	-4.83285	-5.739	-7.86261	-5.53583	-7.56124	-6.63546	-7.6652	-8.7624	-7.67887	-7.49279	-8.23287	-5.5828	-5.5771	-6.0535
Os04g0401700	-0.436542	-0.412684	-0.446234	1.43381	1.92414	2.25716	2.74588	2.28995	1.29675	4.58836	3.57621	3.95651	-0.153126	-0.266029	-1.10991	1.22541	1.93249	1.90823	1.76892	1.86727	1.19274	3.11681	3.09237	2.27304
Os04g0408600	-6.66401	-7.60347	-6.08802	-8.14616	-7.37616	-8.51385	-7.83464	-7.37324	-8.34978	-5.96491	-6.16081	-8.33726	-7.92829	-6.62126	-7.46376	-7.65462	-7.85594	-6.9385	-6.06709	-6.62556	-7.02525	-5.10432	-6.29612	-5.32166
Os04g0410600	-7.69806	-6.71717	-7.948	-7.66995	-6.09973	-4.02158	-3.72644	-3.03402	-3.67307	-3.97683	-3.55313	-3.61627	-7.86811	-6.48272	-5.72705	-7.15703	-5.3313	-5.96343	-6.91611	-5.69968	-4.97696	-4.85291	-4.98518	-3.60726
Os04g0411200	-3.22742	-8.19776	-8.00983	-7.82189	-8.08487	-7.3224	-7.42899	-8.18732	-6.32361	-6.51683	-5.87761	-4.85188	-4.05166	-7.8942	-8.82956	-6.54443	-7.84078	-7.46987	-5.74105	-6.34917	-5.41732	-5.00974	-5.09456	-4.91516
Os04g0417400	-3.80175	-4.04844	-4.02583	-4.49725	-4.42295	-3.77355	-2.50964	-3.28582	-2.43978	-0.834065	-1.62183	-1.45167	-3.93893	-4.12763	-4.15388	-4.02121	-4.0623	-3.69275	-2.99259	-3.06037	-3.42822	-1.72354	-2.8812	-1.47973
Os04g0419100	-6.43123	-7.91543	-5.51758	-7.07783	-7.52673	-7.11792	-7.19765	-4.86091	-8.34819	-2.1958	-3.45488	-2.807	-7.80345	-7.77267	-5.99833	-7.4235	-4.73166	-5.50016	-7.24643	-5.06478	-5.3117	-2.68627	-2.6275	-5.10822
Os04g0420100	-7.63868	-7.35341	-7.84329	-8.04513	-7.43056	-8.28758	-6.1391	-6.94529	-7.46735	-5.75544	-6.09865	-7.89168	-7.73543	-7.71847	-8.45237	-7.63525	-7.66939	-7.80573	-6.49452	-7.9733	-5.42559	-6.92979	-7.87248	-6.7298
Os04g0429600	-4.45149	-4.2977	-4.90839	-2.19517	-1.22385	-0.735311	0.517278	-0.211157	1.09112	-0.436076	0.89224	1.04133	-4.02215	-3.57722	-3.09508	-2.15458	-0.35182	0.0943165	0.464681	-0.091053	1.73449	0.836273	1.09154	1.47606
Os04g0435000	-5.76144	-5.53935	-5.12787	-5.12592	-5.10033	-5.00769	-4.91267	-5.2732	-5.31522	-1.13146	-2.83557	-2.96267	-5.2672	-5.889	-5.36578	-5.22125	-5.16982	-5.08162	-5.11613	-4.80599	-5.55444	-2.68377	-2.75038	-4.05681
Os04g0435100	-2.92488	-2.67743	-2.53625	-1.6446	-1.73933	-1.62369	-1.5254	-1.7406	-1.34162	0.501868	-0.526489	-0.175451	-2.09352	-2.32342	-2.76148	-1.92007	-1.57166	-1.46914	-1.46366	-1.49239	-1.64891	-0.488519	-0.537188	-1.15434
Os04g0437300	-4.59661	-4.4997	-4.45699	-5.04147	-5.20818	-4.93531	-5.74618	-6.17199	-5.58775	0.125267	-2.1035	-1.96471	-4.94479	-4.71254	-4.85056	-4.35819	-5.59005	-4.72479	-4.30782	-5.09035	-4.69618	-1.26736	-1.99476	-2.7007
Os04g0447700	-5.92559	-5.88545	-6.00427	-4.3774	-4.25995	-3.1909	-2.11522	-3.25992	-2.29684	-0.822753	-0.939727	-1.73693	-5.68466	-5.71084	-6.02953	-5.13545	-4.11586	-3.67032	-3.54127	-4.17184	-3.93372	-2.70353	-2.94669	-3.36689
Os04g0448300	-1.15453	-0.771537	-1.9622	-0.560831	-0.0859242	0.155429	0.449612	-0.0357437	0.252763	1.17228	1.05363	-0.170257	-0.883387	-0.961488	-2.00104	-0.643826	-0.299088	-0.00309563	0.0358286	-0.643719	-0.144598	0.410968	0.225312	-0.161962
Os04g0449500	-2.7632	-2.99499	-2.9101	-2.2451	-2.04524	-1.51778	-1.8719	-2.42465	-2.06887	1.48641	-0.181306	0.0910139	-2.66205	-2.86672	-2.54917	-2.28507	-2.04948	-1.46031	-2.20714	-2.49293	-2.23083	-0.1013	-0.501696	-1.20075
Os04g0449800	-7.75248	-7.71882	-8.00216	-8.16734	-8.07477	-8.50006	-8.23724	-8.19429	-8.47725	-5.68493	-5.8871	-6.17896	-7.89591	-7.89959	-8.39274	-7.84829	-7.85147	-8.69882	-5.89361	-8.16823	-7.23968	-5.03931	-5.95835	-6.2184
Os04g0451000	-7.64215	-8.10072	-7.84092	-6.62269	-7.94659	-8.28312	-8.05341	-8.03375	-8.22101	-4.10093	-5.50403	-6.9996	-7.74636	-7.73488	-8.7024	-7.6736	-7.66513	-8.53499	-8.0306	-8.02285	-8.58559	-6.46544	-5.97104	-8.60218
Os04g0454600	-7.77917	-8.10053	-8.01749	-3.95044	-8.10646	-8.52861	-8.2604	-7.94108	-8.00369	-4.44816	-5.34889	-5.71626	-7.92468	-7.91359	-8.82422	-7.87288	-7.49835	-8.44912	-6.88308	-7.22003	-8.18071	-5.8679	-6.50636	-6.93193
Os04g0456100	-7.49935	-7.60383	-7.37118	-6.74463	-5.92673	-6.84531	-6.07086	-5.7716	-6.20719	-6.03762	-5.75713	-6.50933	-6.36875	-6.6638	-7.38675	-7.0085	-5.84591	-7.548	-5.54928	-5.80627	-6.60706	-6.44434	-6.72591	-7.82503
Os04g0456400	-4.71845	-4.66422	-5.38397	-4.18919	-4.2886	-4.10943	-4.06175	-4.54583	-4.7409	-2.51962	-3.42596	-3.94803	-4.96084	-4.71372	-5.17039	-4.01288	-4.14538	-4.32982	-4.09727	-4.02924	-4.51082	-3.33815	-3.34769	-4.32076
Os04g0460300	-5.26082	-6.23966	-4.60884	-6.20872	-6.72677	-5.67276	-5.30694	-5.37	-4.15182	-3.45107	-3.59513	-2.35132	-5.51223	-5.72583	-4.34443	-5.68247	-5.80824	-5.31341	-3.97596	-4.54404	-3.93082	-2.61472	-4.14488	-2.63999
Os04g0460600	-4.62116	-4.84862	-4.98007	-4.59764	-4.73041	-4.65068	-3.77707	-3.74925	-3.65991	-4.44847	-3.63861	-3.36266	-5.16064	-5.18317	-5.35832	-5.19983	-4.59571	-4.72377	-3.37608	-3.63457	-4.03243	-3.73693	-3.69628	-3.42847
Os04g0462600	-1.46246	-1.82313	-1.35906	-1.28855	-0.995799	-0.495373	0.0818691	-0.215107	0.180267	-1.07791	0.12997	0.0170717	-1.72366	-1.59613	-1.41698	-1.10527	-0.896594	-0.488069	-0.0482092	-0.450122	-0.203703	-0.29932	-0.574287	-0.0480909
Os04g0462700	-5.50605	-5.32498	-5.90555	-4.99109	-4.4372	-4.73337	-3.40668	-3.76845	-3.88246	-3.4729	-3.48886	-3.48605	-5.43812	-5.9982	-6.16531	-4.79348	-4.59964	-4.44166	-3.80573	-4.50152	-4.90208	-3.85652	-4.31058	-4.41073
Os04g0463300	-7.62735	-7.41868	-7.85805	-6.01459	-6.43485	-6.32733	-6.12168	-6.76872	-5.64796	-6.04001	-6.30591	-5.93304	-6.43532	-7.43538	-7.01646	-6.66501	-5.7836	-6.23244	-6.71866	-6.51521	-6.01232	-7.38305	-6.03638	-5.99533
Os04g0474600	-7.71549	-7.91927	-7.91065	-8.11233	-8.00327	-7.31502	-8.05305	-6.98919	-6.27295	-6.34893	-7.50286	-7.13948	-6.89376	-7.78844	-8.77878	-7.73507	-7.74827	-7.40354	-6.6378	-8.00967	-6.55387	-7.34186	-6.77793	-6.40477
Os04g0474800	-3.64055	-3.24573	-2.00451	-1.91994	-1.83918	-1.75097	-1.85062	-1.80935	-2.76611	-0.408598	-1.19811	-2.53648	-3.65006	-3.24205	-2.35619	-2.09484	-1.49237	-1.74889	-1.5079	-1.73479	-1.65839	-0.472679	0.0798531	-2.4082
Os04g0476100	0.367149	0.378409	0.0130253	-0.197745	0.656313	0.954506	1.40758	0.961774	2.29013	1.1027	1.63253	0.981368	0.520094	0.436437	0.0584059	-0.205955	0.542685	1.18153	1.21986	1.39199	1.44072	2.04598	1.65362	1.81624
Os04g0481200	-5.62363	-7.27405	-7.45403	-7.40273	-5.78001	-5.72756	-4.24019	-3.49139	-4.27845	-5.81427	-5.92744	-4.79295	-7.77412	-7.21793	-6.6109	-6.86603	-6.01551	-6.62892	-7.0454	-6.48679	-4.95784	-6.47832	-5.72188	-5.15395
Os04g0481900	-6.1292	-5.50307	-5.89972	-5.51866	-5.02854	-5.202	-6.41397	-6.68251	-6.31165	-2.73024	-4.18695	-4.55363	-5.58405	-5.66328	-6.08398	-5.51317	-5.43741	-5.29055	-5.82433	-6.03894	-6.12137	-4.3345	-4.52975	-5.48903
Os04g0487200	-5.48506	-5.17232	-5.54941	-4.90772	-5.07071	-4.59618	-4.89717	-4.88314	-4.76271	-2.57716	-3.72104	-3.21401	-5.32561	-5.50333	-5.36076	-4.8466	-4.72855	-4.80566	-4.6652	-5.10205	-4.83341	-3.67197	-4.02251	-4.63415
Os04g0488400	-5.74817	-6.74525	-7.84476	-5.47149	-5.23826	-4.93246	-4.0141	-3.3833	-4.81525	-4.16411	-3.3268	-6.40737	-6.54032	-6.48009	-7.95076	-7.67276	-7.09109	-7.63575	-6.99238	-7.17611	-5.24511	-7.43009	-5.98981	-6.55576
Os04g0490000	-7.63602	-8.04791	-7.82052	-8.04519	-7.52197	-7.07646	-8.07753	-7.99127	-7.28632	-5.60849	-6.98574	-7.34258	-7.59916	-7.7275	-7.7785	-7.65281	-7.69695	-6.84413	-8.03938	-7.98563	-8.55187	-7.15864	-5.725	-6.53269
Os04g0491100	-7.21783	-8.02019	-7.94244	-8.11262	-8.03844	-6.42255	-6.73905	-7.71364	-4.67895	-5.04913	-6.5736	-6.05051	-7.84198	-7.19594	-8.06083	-7.43001	-7.14363	-6.21391	-7.23191	-6.93496	-6.81792	-5.27339	-5.86168	-6.50092
Os04g0497000	-0.573956	-0.358971	0.581268	-0.313733	-0.65745	-0.572186	0.339726	-0.04597	-0.710245	2.12448	0.508416	0.436665	-0.545024	-0.436221	-1.05884	-0.32988	-0.476962	-0.990203	-0.44986	-0.261172	-0.562315	0.689649	0.587318	0.00339508
Os04g0497200	-2.38277	-2.43807	-1.5101	-2.28739	-2.19079	-1.48416	-1.71201	-1.82734	-1.21681	-0.420363	-1.04435	-0.570221	-1.89943	-1.91901	-1.82858	-1.69554	-1.60346	-0.731767	-0.0514183	-0.907696	-0.603579	0.348026	-0.209229	-0.0017395
Os04g0506800	-6.62786	-5.75754	-6.04301	-6.53351	-8.06901	-7.01838	-5.63737	-5.39034	-7.96419	-6.00155	-6.46707	-5.4764	-6.92312	-6.66917	-6.67101	-7.66509	-7.21242	-7.00379	-6.54996	-5.31226	-7.08679	-4.70118	-5.83684	-5.71309
Os04g0509500	-2.62037	-2.60006	-2.75564	-2.34886	-2.00148	-2.10841	-1.73855	-1.57681	-1.37881	0.443547	-0.777955	-0.628594	-2.72099	-2.43808	-3.25192	-2.11339	-1.76175	-2.11458	-1.55489	-1.69554	-1.50922	-0.816849	-1.03591	-1.01264
Os04g0511200	-7.75492	-8.18588	-7.98788	-8.17606	-8.07187	-8.46416	-8.21971	-6.38211	-7.18157	-3.23547	-4.57194	-4.45546	-7.88374	-7.86841	-8.81575	-7.80462	-7.81907	-8.68063	-8.1133	-8.1422	-7.93996	-5.38272	-5.60909	-5.76573
Os04g0512900	-6.52898	-6.99045	-6.56172	-5.59741	-5.3882	-5.50368	-5.59235	-5.32328	-5.71903	-4.79652	-5.63646	-5.31438	-7.14651	-6.53674	-6.16259	-6.19342	-6.11234	-5.58196	-5.70311	-6.10073	-6.24162	-5.16706	-3.99276	-5.95074
Os04g0514600	-5.2849	-5.32055	-5.13333	-4.32257	-4.7568	-4.27412	-3.36998	-3.87747	-3.62721	-1.62194	-2.60944	-2.89973	-4.4648	-5.63118	-5.22128	-4.85732	-4.78543	-4.12171	-4.15007	-4.25736	-4.55669	-2.68078	-3.25945	-3.25002
Os04g0516600	2.38015	2.25946	2.74401	1.99761	2.00248	2.18265	2.99764	2.87642	3.38762	4.57763	3.95423	4.33826	2.61834	2.2082	2.31718	1.86492	2.04435	2.07753	3.06442	2.85057	2.92673	3.67897	3.26505	3.67375
Os04g0516800	-7.12257	-8.03516	-7.43604	-6.98782	-7.98648	-7.18103	-8.06168	-7.13473	-5.97374	-3.99413	-6.13658	-4.88477	-7.78912	-7.38723	-7.76709	-7.72511	-7.39694	-7.1868	-6.78125	-7.24105	-6.2888	-5.99156	-6.15782	-5.96333
Os04g0517000	-2.79406	-2.55419	-1.93795	-2.67663	-2.63496	-1.88734	-1.71958	-1.43718	-1.64373	0.536924	-0.13527	-0.193749	-2.09015	-2.44749	-3.28793	-2.10247	-2.38457	-1.43727	-1.16561	-1.03226	-1.1237	-0.173276	-0.132076	-0.542454
Os04g0517100	-3.47492	-3.64443	-3.41892	-3.69349	-3.89172	-3.34892	-3.34435	-3.61582	-2.69429	1.92629	-0.981684	-0.181803	-2.97847	-3.59941	-3.30941	-3.65497	-3.84359	-2.90055	-2.82125	-3.17035	-2.38112	0.732765	-0.031971	-1.06008
Os04g0519700	-6.11998	-6.19122	-5.32072	-6.41069	-6.01399	-5.73397	-5.64863	-5.15147	-4.84571	-6.4215	-5.29683	-5.62542	-6.60827	-6.44623	-6.41398	-7.50352	-6.39339	-5.59031	-5.67187	-5.60228	-5.50446	-5.68141	-5.8465	-4.54157
Os04g0522500	-1.41	-2.53143	-1.37961	-3.5299	-2.30831	-1.56804	-0.72485	0.179952	1.32913	0.790976	1.70531	1.80004	-1.85669	-2.13142	-1.27351	-3.38017	-3.20976	-1.56767	-0.655303	-0.786605	-0.110419	1.43211	-0.157489	1.51004
Os04g0524500	-3.48977	-2.95081	-3.63092	-1.41759	-1.50491	-1.33653	-1.2428	-1.63055	-2.20948	-1.81738	-0.729997	-2.93181	-2.86614	-2.62669	-4.33121	-2.2316	-1.39192	-1.84156	-1.73842	-1.8261	-1.88884	-2.18361	-2.34555	-2.13569
Os04g0526300	-7.79607	-8.21751	-8.053	-8.22228	-7.99784	-8.50012	-7.45088	-8.22346	-7.52729	-7.2314	-6.84952	-6.90147	-7.96729	-7.95954	-8.88386	-7.67826	-6.95308	-6.68336	-6.963	-7.31685	-7.22424	-6.72289	-6.15981	-6.60656
Os04g0527400	0.971016	0.510602	2.00751	0.529823	0.611063	0.870871	1.53758	1.67103	2.61724	3.28669	2.93435	3.03909	0.592032	0.600423	1.51011	0.415552	0.581639	0.834105	1.62398	1.40974	2.53949	2.53214	2.00986	2.97939
Os04g0527700	-0.724978	-0.846237	-0.339876	-0.666263	-0.695903	-0.444493	-0.643661	-0.883056	-0.515397	2.2092	0.680233	0.93318	-0.74353	-0.822517	-0.249122	-0.507022	-0.508388	-0.211313	-0.733145	-0.665365	-0.711567	0.959726	0.532575	0.353412
Os04g0529800	-2.95513	-2.83245	-3.08117	-2.21708	-2.14744	-1.58979	-1.5718	-1.97168	-1.80593	-0.397217	-1.2158	-1.00954	-2.64735	-2.48423	-2.663	-2.08013	-1.97327	-1.43177	-1.92712	-2.04517	-1.71587	-0.764822	-1.13371	-1.63769
Os04g0531600	-6.24965	-7.63165	-8.09958	-7.516	-6.36485	-6.18198	-6.09901	-6.15668	-6.21075	-5.6335	-5.49351	-5.46933	-6.72853	-7.14315	-7.61858	-6.95659	-7.93845	-7.39819	-6.29713	-6.74583	-6.71974	-5.55886	-6.79173	-6.81443
Os04g0531900	-7.69127	-7.26873	-6.91555	-7.43813	-6.65018	-6.92772	-5.42823	-5.5103	-6.01734	-5.65379	-4.08225	-5.83691	-7.82756	-7.83775	-7.1358	-7.03333	-5.90284	-6.04406	-6.18842	-5.44679	-5.62447	-5.61189	-4.98054	-5.3447
Os04g0532700	-6.71038	-7.46675	-7.34861	-5.77996	-5.8837	-5.83765	-5.09403	-5.3685	-5.9648	-6.74737	-5.18684	-5.93579	-5.67556	-6.44355	-7.04486	-6.19756	-5.71286	-5.70969	-5.21196	-5.97208	-5.63222	-5.96268	-5.09723	-5.57855
Os04g0548100	-7.75232	-7.75763	-6.75634	-7.05102	-6.46409	-6.40077	-7.21139	-6.49688	-5.69739	-4.1182	-5.36227	-5.34329	-8.00635	-7.88514	-7.13904	-6.99848	-6.69632	-6.3578	-8.19544	-7.57314	-7.69638	-5.73598	-5.73227	-6.12513
Os04g0552700	-7.69957	-6.22027	-7.97053	-4.97975	-4.6229	-4.29486	-3.87615	-4.04287	-4.03834	-4.43861	-3.81074	-4.48254	-6.73032	-6.52297	-6.91597	-5.06733	-4.99789	-4.54467	-4.58973	-4.48916	-4.39447	-4.69781	-4.41475	-4.56385
Os04g0556000	-3.31324	-3.36531	-3.38087	-4.04242	-3.10275	-2.82628	-1.78196	-1.98556	-1.84387	-2.06648	-1.71711	-1.96822	-3.44405	-3.3931	-4.19001	-3.74839	-3.19452	-3.35765	-2.04015	-2.65772	-2.02889	-2.17547	-1.9032	-1.70655
Os04g0556400	-7.51936	-7.84908	-6.41775	-7.95832	-7.87231	-7.47171	-7.57224	-7.94118	-6.76264	-2.61142	-3.76715	-3.19419	-7.65036	-7.6278	-8.69612	-7.56687	-7.60193	-7.8179	-7.96142	-7.16323	-7.84672	-4.33416	-4.70053	-5.49611
Os04g0556500	-3.39311	-3.42841	-3.97372	-4.3413	-3.94452	-3.83511	-3.29575	-4.04526	-2.79834	-2.56964	-2.24171	-1.75937	-2.89638	-3.27381	-4.40124	-4.01696	-3.20097	-3.89898	-4.01493	-3.96345	-3.95063	-3.06107	-3.51062	-2.93815
Os04g0561000	-3.25022	-3.52305	-4.82005	-4.07565	-4.38273	-5.07538	-5.23456	-4.11568	-4.83786	-2.32002	-2.86898	-3.46338	-3.61528	-3.43167	-5.31756	-3.63774	-3.63109	-4.53487	-2.54603	-3.03413	-3.23023	-3.30996	-2.42885	-3.36738
Os04g0563000	-4.89541	-4.88845	-4.8269	-4.39466	-4.03582	-3.64713	-3.17637	-3.45885	-3.56584	-2.87086	-2.90868	-3.03582	-5.37438	-5.00825	-4.38069	-5.11648	-4.39744	-3.86672	-4.03809	-4.00438	-4.48329	-3.34202	-3.77138	-4.01908
Os04g0565200	-5.45872	-5.23956	-5.09417	-5.2412	-5.95084	-5.47702	-4.96701	-5.9121	-4.47602	-1.64985	-3.52274	-2.28391	-5.09825	-5.031	-5.54356	-5.72171	-5.86916	-5.50681	-4.21199	-4.4023	-5.27301	-3.29513	-3.68531	-3.764
Os04g0566700	-7.6637	-6.63593	-6.80156	-6.53092	-6.7864	-4.35538	-6.93488	-8.06058	-7.7452	-5.45038	-5.62751	-6.02519	-7.2202	-6.84947	-7.06469	-7.11811	-7.31164	-7.30159	-6.87491	-7.10748	-7.23094	-5.86866	-5.58818	-6.50456
Os04g0569100	-2.87868	-3.35123	-2.62454	-3.42591	-3.28729	-2.8793	-2.29483	-2.33713	-2.00565	-0.923678	-1.39994	-1.06012	-3.18071	-3.23735	-3.30893	-3.53124	-3.09564	-2.6629	-2.43121	-2.58483	-2.45261	-1.30355	-1.46501	-1.55033
Os04g0571200	-6.90673	-7.13541	-8.09198	-8.14573	-7.6704	-7.17734	-6.54836	-7.88765	-6.81262	-6.14098	-6.4493	-6.81685	-7.693	-8.00357	-8.72204	-7.93417	-7.93238	-6.8454	-3.17957	-6.36762	-6.35117	-7.48529	-7.33745	-6.86195
Os04g0573000	-0.0707836	0.0725536	-0.278571	0.0448771	0.237472	0.73408	1.37389	1.33646	1.75028	0.774026	1.29553	1.46208	0.221313	-0.119593	-0.381607	-0.197354	0.16129	1.00384	1.26258	1.04633	1.38771	1.22059	1.18123	1.38244
Os04g0574200	-7.68189	-6.78563	-7.23081	-8.09877	-8.01755	-8.38133	-8.11947	-8.03805	-8.17519	-5.87089	-5.15213	-5.29809	-7.78246	-7.7846	-7.73791	-7.69938	-7.73587	-8.4362	-8.04964	-7.99753	-7.46967	-5.8884	-6.70367	-7.18162
Os04g0578000	-4.96961	-7.7965	-7.9948	-8.16544	-8.05942	-7.542	-8.22576	-7.85662	-6.47411	-2.68866	-5.28732	-4.84759	-6.92058	-7.8944	-8.79821	-7.83633	-6.97081	-8.45298	-8.15982	-6.91973	-8.64731	-3.94433	-5.59046	-5.93553
Os04g0581000	-2.72821	-2.10573	-2.68367	-1.19735	-0.763645	-0.826349	-0.649115	-0.898276	-0.86076	-0.451878	-0.328009	-1.24621	-1.61188	-1.89231	-1.95638	-1.35881	-1.02502	-1.03227	-1.06074	-1.34432	-0.651356	-0.952054	-0.896978	-1.13195
Os04g0583100	-4.91722	-5.14713	-5.89486	-6.01768	-6.22593	-5.52932	-4.94405	-5.31961	-4.69797	0.297598	-2.64352	-2.40086	-4.73332	-5.60366	-5.96369	-5.74946	-5.88057	-6.09279	-5.14401	-5.86205	-5.64028	-2.76172	-3.31051	-4.17327
Os04g0583900	-7.67244	-8.09444	-7.88953	-8.09858	-7.83117	-8.35739	-7.6024	-6.86942	-6.50664	-7.17195	-6.59858	-6.32742	-7.78191	-7.77094	-8.76999	-7.69452	-7.73424	-8.60115	-7.23182	-6.93264	-7.84688	-6.30524	-7.04386	-6.25252
Os04g0584100	-3.94156	-3.93623	-4.21427	-4.35278	-4.11103	-4.62706	-4.46539	-3.74163	-3.16969	-3.57251	-4.35599	-3.22117	-4.02561	-3.98033	-4.53516	-4.31018	-3.36688	-3.4673	-2.81436	-3.02867	-2.97335	-2.26129	-3.14066	-2.10399
Os04g0584500	-7.69223	-7.53862	-6.81612	-8.13732	-8.01216	-8.41396	-8.16524	-8.09378	-8.37787	-4.59677	-6.86391	-6.85297	-6.9699	-6.85653	-8.58789	-7.75713	-7.77791	-8.3768	-8.0832	-8.07961	-8.7458	-6.56921	-7.87146	-8.70748
Os04g0584600	-6.55891	-5.32259	-7.58721	-5.91071	-6.1046	-5.80579	-4.98692	-5.53219	-5.79931	-2.57405	-4.01056	-5.06982	-5.48342	-5.70094	-6.81917	-5.78152	-5.91534	-5.95623	-5.78314	-5.74772	-6.17051	-3.757	-4.31329	-5.49769
Os04g0585700	-0.424371	-0.104739	0.13931	-0.0449219	0.463932	-0.364473	0.787035	1.45942	1.77136	0.924783	1.69072	1.68902	-0.164263	-0.273887	-0.826478	-0.542081	1.19622	1.42009	0.659655	1.33015	0.131755	1.81816	1.50363	0.843008
Os04g0587300	-7.66284	-5.38637	-6.94834	-3.80025	-3.94831	-4.40278	-3.43464	-4.58548	-4.17462	-2.16641	-2.70103	-3.58409	-5.36894	-5.18566	-5.61703	-3.96748	-3.95073	-4.22401	-3.80568	-4.04564	-4.16123	-3.49258	-3.21503	-4.38204
Os04g0587400	-2.31637	-1.5957	-2.74869	-1.01461	-1.04063	-1.26046	-0.538057	-1.65157	-1.33757	0.869863	0.30372	-1.21752	-2.08109	-1.65642	-2.73591	-1.43803	-1.05442	-1.4851	-1.07155	-0.967373	-1.17512	-0.478471	-0.196309	-1.32252
Os04g0587500	-3.51231	-3.26273	-3.12972	-1.60784	-1.64007	-1.4703	-1.62322	-2.33899	-1.90418	-2.17973	-2.44103	-2.1447	-3.26506	-2.96194	-2.51586	-1.69597	-1.28744	-1.56336	-1.25221	-1.64022	-1.22187	-1.5635	-1.06705	-2.01634
Os04g0589400	3.44609	3.39205	2.87258	3.14011	3.44261	3.4429	3.29279	3.3751	3.58806	6.2531	4.94803	5.30732	3.84791	3.17323	2.59702	3.09841	3.05084	3.4134	3.28366	2.92974	3.31694	5.18608	4.94545	4.35423
Os04g0595100	0.356459	0.377345	0.776154	0.576225	0.871553	0.697937	1.11128	1.22681	0.76182	3.35035	2.1585	1.78905	0.424452	0.369902	0.673683	0.602119	0.755475	0.557728	1.05354	1.08114	0.68988	1.39595	1.59485	1.06206
Os04g0597600	-7.82511	-8.18998	-8.08639	-8.2192	-8.12358	-8.53861	-8.27955	-8.23896	-8.51379	-1.87873	-6.12436	-4.60731	-7.98718	-7.99338	-8.8733	-7.92908	-7.91831	-8.74372	-8.19445	-8.23264	-8.79315	-6.64717	-5.3748	-8.08492
Os04g0597800	-7.75887	-6.27979	-8.01801	-8.2004	-7.42083	-8.48281	-8.24912	-8.19607	-8.45798	-2.39054	-5.81545	-6.06759	-6.17514	-7.92906	-8.84258	-7.87241	-7.87201	-8.73276	-8.15314	-8.1708	-8.77913	-6.33052	-7.03887	-8.83081
Os04g0600200	-0.916261	-0.988103	-0.986462	-1.22442	-1.25123	-0.913502	-0.8286	-1.09956	-0.518683	1.9081	0.404841	1.23098	-0.728519	-0.854322	-1.03553	-1.42259	-1.35821	-0.943945	-0.989691	-1.03972	-1.04685	0.476079	-0.136959	-0.0195599
Os04g0600300	-1.90517	-2.30253	-1.95316	-2.52483	-2.63591	-1.78451	-1.99172	-2.71721	-1.84096	2.57893	0.608499	1.62371	-1.31439	-1.85598	-2.1845	-2.51875	-2.75397	-1.93161	-2.53032	-2.0613	-2.4436	0.861196	0.326905	0.0913496
Os04g0601200	-7.53744	-7.85749	-7.76568	-7.98	-7.89259	-8.22802	-6.79785	-7.20698	-6.4099	-7.95266	-6.23696	-6.31407	-7.67251	-7.6478	-8.7103	-7.5891	-7.6226	-7.90479	-7.97954	-6.14773	-6.86161	-7.15318	-5.58338	-7.30834
Os04g0606200	-6.045	-5.87233	-7.26427	-7.20013	-7.97017	-7.41792	-7.74332	-7.07653	-6.6057	-2.24543	-6.48565	-4.12933	-7.58714	-6.22468	-6.57099	-7.80986	-7.02748	-7.46208	-8.14665	-7.32986	-5.96785	-5.21717	-5.16636	-8.52902
Os04g0607600	-6.95594	-8.00154	-5.64848	-7.14204	-8.13265	-8.1058	-6.5182	-6.49654	-6.34219	-3.55834	-4.48419	-3.63573	-7.54471	-8.02077	-6.64339	-7.25383	-7.85068	-7.01714	-5.7661	-8.18901	-6.98032	-4.59989	-4.95811	-5.37308
Os04g0618200	-3.8009	-3.40219	-3.66149	-3.12991	-3.28072	-3.02777	-2.54938	-3.33151	-3.1013	-0.188205	-1.53206	-2.27854	-3.6064	-3.57177	-3.6912	-3.41327	-3.21621	-2.78853	-3.16147	-3.29585	-3.09962	-1.95431	-2.18853	-2.75305
Os04g0618400	-7.74962	-8.03352	-7.9979	-8.16384	-8.07302	-7.05546	-5.45009	-5.84726	-6.84097	-5.03297	-5.8078	-6.48757	-7.89213	-7.72196	-8.8025	-7.84417	-7.84778	-8.69556	-8.18066	-8.11392	-6.53512	-4.652	-6.37603	-5.93054
Os04g0619000	-7.71405	-8.14436	-7.94671	-8.15674	-8.03398	-7.70806	-6.74771	-8.13625	-6.88229	-7.51312	-6.20728	-6.09666	-7.8437	-7.83502	-8.81634	-7.7612	-7.79835	-8.66238	-8.10553	-8.11199	-8.71374	-8.19547	-7.83367	-7.72128
Os04g0624400	-6.98673	-7.219	-6.41823	-6.60741	-6.02847	-5.99219	-5.44319	-4.96443	-5.03595	-5.27024	-5.00203	-4.74344	-6.28198	-6.28459	-7.15167	-6.48081	-7.09245	-6.35982	-5.04577	-5.83674	-6.52499	-4.79632	-6.23055	-4.93023
Os04g0624500	-6.97895	-5.93361	-6.91914	-4.8251	-6.50746	-6.33609	-4.53951	-4.97453	-4.72444	-5.29025	-4.59693	-4.39544	-6.62455	-5.22718	-7.15365	-4.95598	-5.58551	-5.91037	-4.67824	-5.07137	-5.47199	-5.14599	-5.5631	-4.4988
Os04g0627900	-6.98386	-5.99428	-5.64328	-5.54272	-4.36552	-4.36891	-5.17572	-6.26408	-6.14858	-3.39121	-3.58828	-3.61406	-3.74276	-6.56364	-4.92038	-5.72093	-5.08025	-4.95668	-6.43535	-4.90793	-5.48947	-3.92	-3.40335	-3.41467
Os04g0629300	-3.94643	-3.56328	-4.26847	-2.87563	-2.72042	-2.4998	-1.99847	-2.30313	-2.33173	-1.59686	-1.7205	-2.14371	-3.52237	-3.64313	-4.43776	-2.6553	-2.61557	-3.00941	-2.54219	-2.54343	-3.13253	-2.2784	-2.18989	-2.77326
Os04g0632500	-5.08127	-5.83876	-6.52204	-4.92085	-5.10682	-4.72613	-4.44212	-4.6901	-4.00039	-5.47327	-4.34706	-4.45168	-5.61577	-5.89925	-6.61017	-6.09457	-5.31799	-4.82386	-4.04445	-4.40002	-4.06066	-4.79788	-5.71541	-4.68762
Os04g0632600	-0.30458	0.176036	-0.116965	0.758572	0.708193	0.960849	1.91008	1.54715	2.03242	1.82607	2.23174	2.62459	0.133557	0.00306606	-0.510411	0.225097	0.713601	0.936142	1.22207	1.28017	1.31915	1.8196	1.31753	2.21783
Os04g0632700	-0.787993	-0.454766	-0.607676	0.14563	0.189491	0.411385	1.27074	1.02792	1.49385	1.20223	1.85644	2.05036	-0.488233	-0.605943	-1.12123	-0.410538	0.120873	0.397906	0.591	0.709951	0.747152	1.21814	0.748011	1.614
Os04g0633800	-7.56122	-6.21574	-6.16376	-6.41384	-5.41625	-5.87776	-4.71963	-4.79714	-4.79012	-4.93121	-4.14162	-4.49819	-7.38889	-6.94711	-6.65268	-6.08504	-5.42134	-5.91179	-5.45148	-5.25991	-4.92425	-4.9767	-5.44077	-4.70044
Os04g0636400	-7.79002	-7.37469	-7.98435	-7.82807	-6.84167	-7.36375	-6.23281	-6.95206	-7.60831	-6.84866	-6.50219	-4.85025	-7.22809	-7.37214	-6.47884	-7.82785	-7.6767	-7.28577	-7.12614	-8.12529	-5.68907	-6.31171	-7.19616	-6.10244
Os04g0639800	-6.17659	-5.99405	-5.54309	-7.61631	-6.49634	-5.58765	-5.53571	-6.33006	-2.8675	-5.54255	-5.38332	-5.71334	-6.97689	-5.51788	-6.80495	-6.69304	-6.28392	-4.93256	-4.70238	-4.52252	-4.87877	-4.12595	-4.36553	-4.07411
Os04g0649900	-4.97286	-4.23984	-4.87604	-3.70921	-3.85468	-3.43911	-2.04405	-3.25125	-3.57947	-1.05687	-1.0449	-2.47866	-4.36344	-4.60714	-5.66517	-4.09972	-3.66657	-3.92922	-3.44652	-3.3289	-4.72656	-2.73233	-2.82287	-3.5468
Os04g0650000	0.821147	1.08974	0.285417	1.06839	1.32679	1.77476	2.27394	1.75004	2.08756	2.21875	2.60334	2.20445	1.1248	1.05763	-0.0808439	0.66451	1.18053	1.20325	1.5949	1.64187	1.42334	1.90013	1.83055	1.77575
Os04g0650400	-5.74214	-4.74868	-6.05958	-5.25084	-4.86085	-5.31722	-4.68705	-4.67577	-4.64884	-3.44397	-3.92994	-4.14507	-5.23672	-5.63739	-6.69994	-5.22758	-5.58102	-4.83095	-4.88382	-5.36307	-5.23706	-4.39455	-4.13125	-4.57904
Os04g0650700	-1.73399	-1.18329	-2.28563	-1.61159	-1.60658	-1.33074	-0.297002	-0.91458	-0.0870647	-0.427202	-0.110428	-0.423917	-1.09038	-1.94261	-2.09494	-2.30755	-1.39402	-1.52785	-0.728415	-1.05951	-0.770811	-0.960632	-0.602683	-1.08852
Os04g0655300	-6.15307	-4.94696	-5.19968	-3.14446	-5.04579	-4.86405	-4.31155	-5.69707	-4.61409	-2.36372	-2.92796	-4.09332	-5.29503	-4.89945	-5.73868	-4.84886	-4.77729	-4.69571	-4.45322	-4.75996	-4.4971	-3.81535	-3.73506	-3.945
Os04g0659800	-7.72157	-6.77641	-7.96909	-8.14148	-7.40864	-8.43595	-7.2495	-8.12405	-8.44135	-3.45737	-5.98211	-6.21427	-7.81255	-7.86548	-8.78181	-7.80666	-7.69938	-8.68195	-8.13963	-8.12822	-8.75786	-5.10753	-5.37304	-8.4086
Os04g0671100	-1.40779	-1.54459	-1.11713	-1.20494	-1.865	-0.92611	-0.483302	-0.659706	-0.199088	1.56743	0.856862	0.870131	-1.1508	-1.36527	-1.441	-1.34473	-1.13989	-0.989985	-0.547342	-0.65388	-0.388988	0.301358	0.0871611	0.297173
Os04g0672700	-7.72902	-7.96177	-7.983	-8.17851	-8.06547	-8.45377	-7.84593	-8.16951	-8.43736	-6.50242	-5.96554	-6.21963	-7.91028	-7.88702	-8.82443	-7.83309	-7.83933	-7.07665	-7.86098	-7.03121	-7.78808	-7.62332	-6.72878	-7.15782
Os04g0674700	-2.69851	-2.67585	-2.99395	-1.47687	-1.23658	-0.727192	-0.804914	-1.90382	-1.57315	2.78209	1.07118	0.494493	-2.12126	-2.5823	-4.24356	-1.96341	-1.07927	-0.61195	-1.91677	-2.16489	-2.39968	0.385264	0.90466	-1.46036
Os04g0674800	-7.6519	-8.09131	-7.85872	-8.09194	-7.98296	-8.35342	-7.54079	-8.06861	-8.36634	-1.98289	-3.71251	-3.56452	-6.23009	-7.72409	-8.72256	-6.87547	-6.59792	-6.88856	-7.99511	-8.025	-8.63842	-5.13815	-4.11705	-6.30996
Os04g0675400	-6.11494	-3.88656	-3.54145	-3.7406	-3.59319	-2.51478	-1.28107	-1.35203	-1.88166	-1.49426	0.0560665	-0.0137281	-4.57822	-4.21507	-3.61201	-3.48828	-2.55276	-2.82744	-0.259714	-0.204832	-2.12514	-0.36222	-0.0528698	-0.299385
Os04g0677300	-3.03535	-2.90064	-2.25888	-2.1394	-2.63293	-1.43421	-1.89968	-2.25799	-1.26938	1.05387	-0.415108	0.392585	-2.39001	-1.72767	-2.26394	-2.69297	-2.77231	-1.50399	-2.01166	-1.82734	-2.00156	-0.177655	0.0790806	-0.954237
Os04g0677600	-7.8265	-8.13201	-8.09476	-8.23242	-8.13014	-7.40457	-8.28939	-8.24798	-8.50361	-4.64645	-7.22149	-8.40789	-8.01684	-8.01893	-8.88009	-7.95137	-7.53527	-8.75823	-8.19742	-8.23755	-6.19084	-7.21984	-5.82752	-8.31027
Os04g0678400	-3.09044	-3.26786	-2.64282	-3.16043	-3.56633	-3.12804	-2.63985	-3.22082	-2.40483	-0.843663	-1.91744	-1.2866	-2.47595	-2.69913	-2.63877	-2.92074	-2.65478	-2.77997	-2.73279	-2.71472	-2.41457	-1.21804	-1.78541	-1.67693
Os04g0678900	-3.44311	-3.24397	-3.73719	-3.21716	-3.18728	-3.04357	-3.17981	-3.84873	-3.83034	-0.963948	-2.39808	-2.42506	-3.33197	-3.81504	-3.29101	-3.26187	-3.39016	-2.79183	-3.67108	-3.85481	-3.61814	-2.34008	-2.58352	-3.01525
Os04g0684900	-4.88719	-4.84242	-4.2354	-4.93644	-4.95321	-4.31959	-4.02079	-5.12135	-4.73861	-0.191117	-1.25088	-2.79006	-3.70396	-4.37059	-5.80808	-4.56538	-4.31219	-4.53277	-4.48958	-4.63782	-4.62936	-0.872478	-2.01677	-3.7188
Os04g0685300	-1.85221	-1.7402	-2.79922	-1.88684	-1.84771	-1.0203	-0.099865	-0.753845	-1.09484	-0.384192	0.0997295	-0.277772	-1.94063	-2.03548	-2.52968	-1.6961	-1.79522	-1.82327	-1.50051	-1.62378	-1.70892	-0.733281	-0.891575	-1.27495
Os04g0686000	-6.34381	-7.87271	-7.71932	-7.21893	-6.20877	-6.62987	-5.83244	-3.21042	-6.38988	-1.51777	-3.53162	-4.31652	-6.83132	-7.87296	-8.39522	-7.87105	-6.61241	-7.76229	-7.48663	-6.2434	-7.79627	-4.13805	-3.33775	-6.07244
Os04g0687800	-3.69016	-3.28003	-1.52689	-3.49252	-3.26741	-3.2151	-2.25511	-2.14914	-2.39551	-0.259211	-0.371151	-0.293753	-3.50055	-3.56651	-4.15653	-3.32416	-2.9148	-2.49105	-2.626	-2.31852	-2.94387	-1.57022	-1.29828	-1.92427
Os05g0100100	-6.34713	-6.28291	-6.63764	-4.84415	-4.96033	-4.86076	-4.43664	-4.5982	-4.58924	-5.38998	-5.16102	-4.68483	-5.70697	-5.66676	-5.64653	-5.16525	-4.7668	-4.92499	-4.92929	-4.06573	-4.77071	-5.35961	-4.43145	-4.34427
Os05g0100600	-6.7356	-6.16848	-7.24602	-6.09596	-5.69916	-5.41418	-5.56564	-6.18038	-5.89072	-4.03316	-4.85213	-5.59609	-6.97606	-6.35278	-7.57519	-4.84801	-6.52372	-6.49119	-5.82195	-5.84565	-6.55964	-5.22505	-5.45381	-6.00531
Os05g0101300	-7.21061	-7.87594	-7.75253	-7.27352	-6.3096	-5.39278	-4.54437	-6.1462	-5.66598	-7.6332	-6.21378	-6.09208	-7.66526	-7.6394	-6.3652	-7.57576	-6.30351	-5.49399	-5.81577	-5.95438	-5.96768	-5.41066	-5.58272	-5.59786
Os05g0104700	-6.49732	-6.91014	-6.75448	-7.85023	-7.14745	-7.51599	-7.28302	-7.77662	-6.52537	-4.94259	-6.15885	-6.82929	-6.64354	-7.54428	-6.94016	-7.29633	-6.6858	-7.18895	-6.30827	-6.01959	-6.86443	-5.98434	-6.61233	-6.54087
Os05g0108600	-6.02457	-5.68918	-5.81125	-6.6639	-6.16913	-5.29655	-5.04091	-4.46806	-5.11015	-4.98824	-4.72136	-3.73741	-6.95474	-6.24732	-5.75407	-6.7497	-6.77423	-5.45705	-5.84885	-7.09891	-4.91626	-5.72791	-5.07379	-4.98502
Os05g0111300	1.13855	1.41884	1.17635	0.313284	1.30685	1.56324	2.33089	2.25031	2.7202	2.49052	2.28397	1.97888	1.78347	1.29478	0.202155	1.16527	0.614041	1.0847	1.7109	1.88472	2.23879	2.01017	2.58248	2.31093
Os05g0118900	-7.61946	-7.91282	-7.84817	-7.7833	-7.16039	-8.1341	-6.56505	-7.58527	-5.58214	-7.78009	-6.57589	-6.55224	-7.7761	-7.74346	-8.74188	-7.53228	-7.20364	-7.29857	-6.88083	-6.08804	-5.98375	-7.38932	-8.0885	-6.18462
Os05g0121700	-7.73126	-7.99145	-7.92036	-6.2078	-8.05861	-8.42735	-7.05357	-8.11892	-7.36217	-6.2274	-8.47954	-6.11081	-7.47134	-7.85229	-6.99734	-7.77192	-7.54406	-6.73253	-6.55939	-8.07251	-6.2759	-8.2829	-6.4902	-5.63278
Os05g0127300	-3.88061	-4.18131	-3.92865	-4.37019	-4.63479	-4.18143	-4.01369	-4.60314	-3.80869	-1.47211	-2.82531	-2.80156	-3.62525	-3.74297	-4.29458	-4.16188	-4.14463	-4.28344	-4.29937	-4.48108	-4.34902	-2.92124	-3.18964	-3.52099
Os05g0127500	0.477113	0.378667	1.01931	0.158146	0.109584	0.480483	0.959178	1.08625	1.16025	2.49788	2.04613	2.11175	0.829369	0.767774	0.373993	0.603419	0.289966	0.590572	1.48846	1.14066	1.49509	1.68938	1.94837	1.67515
Os05g0130300	-0.61641	-0.320574	-0.502932	-0.608657	-0.829839	0.100005	0.250655	0.092288	0.653	0.522027	-0.122092	1.00601	0.340901	0.176843	-1.31764	0.421359	-0.0646963	0.261116	1.37199	0.960617	0.311513	1.49461	1.0888	1.67083
Os05g0132000	-7.82167	-8.09819	-8.08729	-7.05113	-8.12141	-7.72093	-7.9524	-5.2887	-8.19941	-7.6764	-6.56652	-5.96319	-7.19546	-7.5096	-7.80752	-7.11205	-6.60087	-6.91585	-6.74113	-6.19485	-6.9564	-6.58276	-6.00179	-6.7596
Os05g0134400	-7.46439	-6.64237	-7.13501	-8.02574	-7.98324	-7.16993	-6.90433	-8.06184	-7.40137	-8.02395	-6.24179	-7.18515	-7.78766	-7.40783	-8.15235	-7.69694	-7.74123	-7.13441	-7.05847	-7.6131	-7.42804	-5.67895	-8.01446	-6.26526
Os05g0138300	-4.80923	-8.05846	-7.82628	-7.96273	-7.95233	-7.46016	-8.09393	-7.73223	-6.68722	-5.69454	-6.19061	-5.11891	-7.71716	-7.69869	-7.65168	-7.61534	-7.64788	-7.08978	-7.40284	-7.20487	-6.78508	-4.78158	-4.81455	-6.15211
Os05g0138800	-2.40958	-1.24001	-2.50712	-0.4932	-0.386198	-0.0846996	0.589045	0.296544	0.781491	-1.49249	-0.698496	-0.33823	-1.98541	-1.69455	-2.4339	-1.48087	-0.379644	-0.157484	0.00938988	0.116946	0.921801	-0.650282	-0.0824137	0.212397
Os05g0141300	-5.98676	-6.37759	-7.93677	-4.34455	-3.80087	-3.18818	-3.55394	-4.47803	-4.01607	-2.12312	-3.31746	-3.17874	-6.18767	-6.24124	-6.71366	-3.98939	-3.39952	-3.08973	-3.44155	-3.5986	-3.86251	-2.24486	-2.76245	-4.63583
Os05g0142200	-3.22203	-2.56899	-2.69819	-2.21704	-2.32511	-1.99211	-1.59055	-1.66388	-2.16453	-0.585845	-0.802291	-1.16246	-2.43787	-2.6533	-2.85252	-2.00967	-2.24212	-2.27453	-1.67976	-1.39067	-2.02518	-1.67376	-0.942105	-1.675
Os05g0144500	-6.28444	-7.28604	-7.28407	-6.81547	-5.99738	-6.98225	-5.98856	-6.24197	-6.54506	-6.12398	-5.87097	-6.20239	-7.28749	-8.00006	-7.68166	-6.66861	-7.92044	-7.05104	-6.9478	-8.23256	-6.70473	-6.21062	-7.30139	-6.04411
Os05g0146100	-5.07353	-6.66159	-6.01134	-6.05676	-6.2903	-5.88039	-5.33226	-5.27796	-5.15681	-5.47002	-4.91222	-4.65207	-6.11319	-6.2264	-6.74012	-6.08015	-6.65278	-5.8882	-5.26767	-5.86426	-5.41788	-6.97962	-5.66906	-4.87931
Os05g0147800	-7.81854	-8.16595	-8.08007	-6.94785	-8.11806	-7.02022	-6.95981	-7.65628	-7.10518	-5.33588	-6.07012	-5.58565	-7.33792	-7.98257	-8.86594	-7.20877	-6.94027	-7.29365	-8.18156	-8.22908	-6.83325	-6.60518	-6.43399	-6.67827
Os05g0149400	1.4207	1.49757	0.688195	1.16342	0.802139	0.972382	1.43218	0.460311	0.44753	3.09084	2.15396	2.57398	1.6809	1.57703	0.59306	1.56181	1.57351	1.56414	1.66216	1.07302	1.18334	2.99442	2.68163	2.43268
Os05g0150500	-5.27105	-5.4981	-5.05543	-4.72344	-4.80044	-4.69	-3.86505	-4.09034	-3.86578	-3.70566	-2.9852	-3.7647	-4.99699	-4.80274	-5.29901	-4.84248	-4.24684	-4.34088	-3.90283	-3.70009	-3.76988	-3.90658	-3.63461	-3.53634
Os05g0153400	-6.15418	-5.34809	-6.55285	-3.14682	-5.2752	-5.34097	-5.24303	-5.09649	-5.42188	-4.44116	-4.06684	-4.34197	-5.97691	-5.26484	-5.60128	-5.30825	-4.87673	-4.85694	-4.95267	-4.77552	-5.33706	-4.76494	-4.17521	-5.0473
Os05g0164400	-3.00613	-3.17378	-2.52683	-2.42299	-2.79739	-1.63065	-2.19373	-2.60837	-1.525	0.778071	-0.611104	0.0303688	-2.75276	-2.10195	-2.66184	-2.99792	-3.13648	-1.8015	-2.51201	-1.78972	-2.28676	-0.511867	-0.271001	-1.33314
Os05g0168200	-6.09599	-5.59348	-6.80683	-5.50005	-4.98478	-4.95444	-4.72594	-4.23064	-4.41019	-5.76602	-4.18284	-4.95793	-6.10194	-5.96773	-6.62898	-5.18905	-4.74782	-4.76782	-4.16546	-3.9969	-4.63884	-4.44993	-4.24537	-4.65349
Os05g0170300	-7.83458	-7.97068	-7.65135	-8.0132	-7.30172	-8.53859	-6.51148	-6.59282	-8.50553	-7.38405	-6.63559	-7.04066	-8.02323	-8.02448	-8.00675	-7.95397	-7.52119	-8.07703	-6.59215	-4.80088	-8.02151	-7.19791	-6.77088	-6.60457
Os05g0171900	-1.98605	-0.950544	-1.80352	-0.602411	0.123611	-0.389694	0.0164375	0.0784874	-0.764886	0.689491	0.407079	-0.277458	-0.738302	-0.780947	-1.20714	-0.379106	-0.213818	-0.705036	-0.334186	-0.180159	-0.567479	-0.0698967	0.4696	-0.586475
Os05g0175800	-7.80124	-5.96731	-7.15623	-7.72227	-7.32917	-6.6606	-6.27672	-6.6032	-4.94874	-4.17805	-5.51209	-6.07999	-6.32693	-5.63295	-7.12866	-6.37179	-7.82698	-6.79655	-6.11238	-6.05132	-5.79206	-5.54067	-5.98268	-5.07562
Os05g0179100	-4.31922	-4.14796	-4.67179	-4.81108	-3.97356	-4.15525	-3.32161	-3.80272	-3.86144	-2.02952	-2.44137	-3.25435	-4.10229	-4.44251	-5.09419	-4.75357	-4.2929	-4.38011	-3.67293	-3.89934	-4.2182	-3.75046	-3.49605	-4.13321
Os05g0186900	-4.41162	-4.09761	-3.95522	-3.23798	-2.90167	-3.10652	-2.4915	-2.5983	-2.47433	-1.70413	-2.32479	-2.02758	-3.50356	-3.8789	-3.98962	-3.4662	-3.22067	-3.07632	-2.54231	-3.09865	-2.63592	-2.61364	-1.92467	-2.78581
Os05g0194500	-5.82491	-6.23141	-5.07763	-5.82596	-4.89186	-5.37093	-4.93492	-4.52884	-3.8929	-4.60912	-4.51741	-4.12998	-5.58684	-5.5003	-5.31851	-6.14641	-5.705	-5.20219	-5.24534	-5.25263	-4.76996	-4.48213	-4.8514	-4.11434
Os05g0194900	-3.16533	-3.19404	-2.60196	-2.5415	-3.01973	-2.79456	-2.68866	-2.98371	-2.67255	-0.66657	-2.35902	-1.72904	-3.00216	-2.71481	-5.17676	-2.59773	-2.77953	-2.46054	-2.58428	-2.56177	-2.7152	-1.29288	-1.86826	-2.34659
Os05g0202300	-1.81153	-1.97596	-1.97608	-2.2231	-1.90986	-1.78462	-1.05887	-1.34955	-0.544299	-0.328231	-0.628682	-0.195631	-1.70585	-1.83605	-1.77078	-2.38001	-1.95579	-1.5099	-1.38554	-2.15067	-1.30188	-0.741813	-0.962276	-1.05571
Os05g0211100	-4.38873	-4.83911	-3.18031	-4.9048	-4.5388	-3.97469	-2.50956	-2.19777	-2.42049	-0.610683	-2.16107	-1.37437	-5.22649	-3.66447	-4.75297	-3.90342	-3.45728	-3.057	-1.306	-2.19664	-1.61154	-1.03232	-1.0611	-1.90001
Os05g0223300	-4.46698	-4.32964	-2.70702	-4.15626	-4.03712	-4.28281	-2.87733	-4.07425	-4.69455	-3.67174	-3.12868	-3.06961	-4.7188	-4.02015	-3.66673	-4.25983	-4.28314	-4.06293	-2.86686	-3.73244	-4.04089	-2.53517	-2.93511	-2.89086
Os05g0227600	0.42638	-0.059968	0.929113	-0.470135	-0.886745	0.327902	-0.313848	-0.0631809	0.176868	2.01683	2.07579	0.764609	-0.515786	0.409979	0.224936	-0.00277901	0.299804	0.822456	0.77776	1.20552	1.09186	2.71482	2.64882	1.83002
Os05g0228400	-7.66699	-7.63381	-6.80197	-6.6369	-6.38625	-6.74498	-5.70533	-5.74455	-5.56868	-5.75231	-6.00771	-5.79002	-6.71733	-6.68263	-7.05392	-6.57517	-5.73253	-6.16914	-5.86427	-5.8559	-5.71479	-5.65064	-5.23607	-5.48201
Os05g0244700	-7.52887	-7.48306	-6.44084	-5.95928	-5.24534	-4.62784	-4.35118	-4.72102	-4.27678	-2.49017	-2.82854	-2.70915	-6.25479	-6.72152	-5.98467	-6.17736	-5.49726	-4.77074	-4.84917	-5.01906	-5.05708	-3.65504	-3.479	-3.836
Os05g0245300	-7.76463	-7.99913	-8.02286	-8.1954	-8.08366	-8.48249	-7.94859	-8.20229	-8.47421	-7.1021	-5.79242	-7.09791	-7.94168	-6.5916	-8.76219	-7.87414	-7.87148	-8.72403	-4.06313	-7.53476	-5.67036	-4.33508	-4.45038	-5.51459
Os05g0255800	-7.37257	-8.08971	-6.94435	-8.01883	-7.48983	-7.15997	-6.31194	-6.61952	-6.67404	-7.67536	-6.03485	-6.69862	-7.97892	-7.18503	-7.42675	-6.59523	-6.64073	-6.04112	-5.69568	-5.35996	-6.00157	-6.02572	-6.01229	-5.7899
Os05g0272200	-7.80752	-7.94724	-8.07367	-8.22049	-8.11375	-8.5288	-7.39605	-8.23529	-8.50565	-6.59384	-6.68179	-6.87904	-6.88284	-7.99072	-8.75978	-7.32828	-7.91588	-8.74708	-5.33415	-7.31445	-7.84932	-5.67971	-6.37392	-5.73128
Os05g0272800	-7.65422	-6.58435	-7.86465	-8.06804	-7.96522	-7.84549	-6.6412	-6.80005	-7.62703	-6.06905	-7.35035	-8.32026	-7.75501	-7.32605	-8.00066	-7.37347	-7.70307	-8.13242	-6.22674	-5.69461	-7.51131	-6.3635	-7.95357	-6.56204
Os05g0273500	-7.10983	-6.63335	-6.79087	-5.95833	-5.35586	-6.2657	-4.90399	-5.91493	-5.34249	-6.49787	-4.89692	-5.79593	-6.41515	-6.41417	-7.08626	-6.45195	-5.28455	-6.39624	-5.87052	-5.44097	-5.40369	-5.3835	-5.38884	-5.84125
Os05g0287800	-2.50573	-2.77534	-2.55482	-2.5942	-2.46971	-2.30254	-2.26821	-2.53232	-2.2191	0.490574	-1.04607	-0.397848	-2.56143	-2.85758	-2.362	-2.49403	-2.46793	-2.28656	-2.48205	-2.75273	-2.4597	-0.499752	-1.00888	-1.5389
Os05g0297800	-4.64508	-4.66819	-4.87484	-4.70381	-4.4804	-4.87139	-3.97855	-4.23979	-4.55078	-2.15301	-2.07932	-2.80891	-4.61673	-4.78061	-5.3961	-4.88877	-4.59368	-5.07764	-4.51933	-4.21646	-4.82337	-3.2965	-2.81193	-3.95878
Os05g0298200	-3.70628	-2.88205	-3.36809	-3.08283	-2.92259	-2.87071	-2.60306	-2.93532	-3.16805	-0.197852	-1.37929	-2.47093	-3.38403	-2.79928	-3.99655	-2.87156	-2.40779	-3.25341	-2.52472	-2.16144	-3.42204	-1.90152	-1.41566	-2.97
Os05g0321900	-7.72897	-8.16139	-7.94142	-8.16954	-8.05265	-8.44072	-8.21598	-8.133	-8.36544	-2.60024	-4.26595	-4.35054	-7.84808	-7.85712	-8.83469	-6.97102	-7.81777	-8.68189	-7.43626	-8.1261	-8.02049	-4.64356	-5.54148	-4.8147
Os05g0324400	-7.64583	-6.80799	-7.18469	-6.33639	-6.70336	-6.42137	-6.61129	-5.78255	-4.48491	-5.51308	-3.32307	-7.08402	-6.81958	-6.73347	-7.71768	-4.16932	-6.48741	-5.9886	-6.15485	-6.07811	-6.36216	-3.61712	-6.76858	-6.87647
Os05g0324700	-4.02484	-4.04068	-5.22572	-2.992	-2.36157	-1.80485	-1.47622	-2.76962	-1.80361	0.81392	-0.328199	-1.25322	-3.29956	-3.47622	-4.52966	-3.19956	-2.61736	-1.94038	-2.3862	-2.93351	-2.58891	-0.0121899	-0.981912	-1.9343
Os05g0327000	-7.5903	-7.62731	-7.20845	-6.55835	-6.80329	-6.80863	-5.69956	-7.29892	-5.56385	-6.23642	-6.39499	-5.33863	-7.70405	-7.0492	-6.23102	-7.60346	-6.27809	-6.05396	-6.15243	-6.11164	-5.80184	-5.7185	-5.06232	-5.2635
Os05g0331200	-3.41417	-3.6337	-2.56489	-3.23978	-3.27187	-3.06702	-2.75149	-2.88918	-2.98038	-0.919091	-1.86285	-1.41742	-3.1987	-3.47218	-2.00875	-3.02644	-3.0474	-2.8968	-3.00362	-3.10439	-3.11871	-2.3737	-2.5301	-2.50131
Os05g0335800	-1.53244	-1.41477	-1.48948	-0.971611	-0.596289	-0.39488	-0.0076704	-0.0236883	0.436913	0.848296	0.601151	0.612291	-1.27925	-0.774678	-1.44959	-0.577805	-0.391256	0.0236826	0.324862	0.215887	0.42144	0.626001	0.806921	0.567502
Os05g0343400	-0.0720558	0.0184088	-0.250371	0.166553	0.5537	0.628254	0.939321	0.610358	0.504907	2.4444	2.07402	1.65106	0.194093	0.0935545	-0.509214	0.38389	0.387334	0.250713	0.45843	0.591028	0.323338	1.83766	1.70146	1.08794
Os05g0363200	0.622667	0.574007	0.79699	0.911486	0.942794	1.45252	1.47401	1.11285	1.54818	3.08691	2.07884	2.37162	0.991076	0.620541	0.600553	1.03986	0.865414	1.44103	1.41588	1.02392	1.38452	2.17669	1.78681	1.62915
Os05g0372100	-6.05198	-5.65081	-6.0871	-5.53318	-6.02932	-5.7627	-4.93673	-4.96942	-4.80683	-4.16003	-4.39199	-4.22473	-6.23162	-5.94486	-6.69467	-5.85769	-5.77851	-5.61477	-5.05835	-5.12892	-5.43199	-4.59084	-4.59468	-4.9529
Os05g0373900	-3.28307	-2.91333	-3.11686	-2.51126	-2.49456	-1.84702	-1.6888	-1.6827	-0.95034	-2.00365	-1.758	-1.08793	-2.45975	-2.56791	-2.94854	-1.91059	-2.13517	-1.46252	-0.510674	-0.633577	-0.585989	-0.731302	-1.13026	-0.315622
Os05g0374200	-6.08038	-4.78201	-6.33959	-5.14783	-4.24723	-4.62679	-3.11002	-3.64007	-4.287	-4.37534	-3.90322	-3.8538	-5.36819	-5.57209	-6.23208	-5.05559	-5.14281	-4.31669	-4.61803	-5.04922	-4.68191	-4.26546	-4.62297	-4.75911
Os05g0376100	-3.00383	-2.87918	-2.97357	-2.86485	-2.64626	-2.57724	-2.67518	-2.70475	-2.38173	0.0913849	-1.53337	-0.672107	-2.93402	-2.94984	-2.92126	-2.92735	-2.78243	-2.52782	-2.5995	-2.56712	-2.43233	-1.1378	-0.942807	-1.54761
Os05g0376700	-3.2325	-3.01151	-3.1451	-2.90967	-3.02304	-2.70869	-2.74169	-2.7594	-2.48386	-0.00790024	-1.72272	-0.903139	-3.07227	-2.97363	-2.95053	-3.00616	-2.84886	-2.65495	-2.63751	-2.64497	-2.51846	-1.18702	-1.13822	-1.65305
Os05g0382400	-4.27345	-4.07681	-3.89293	-3.20995	-2.95474	-2.97741	-2.91597	-3.16773	-3.34636	-0.346161	-1.6849	-1.88515	-3.79912	-3.53312	-3.82143	-3.2736	-2.87004	-2.60792	-2.55887	-2.9733	-2.81749	-1.50104	-1.46924	-2.36224
Os05g0384600	-5.50052	-4.92508	-5.9041	-6.26065	-5.95684	-6.34623	-5.02119	-5.13696	-5.23662	-4.78315	-4.62333	-4.62589	-6.14096	-6.01603	-6.39581	-5.62561	-6.09376	-5.5394	-4.68553	-5.20553	-5.60626	-4.5962	-4.75677	-4.65851
Os05g0399800	-7.80375	-8.17298	-8.05313	-7.12428	-7.0453	-6.42126	-7.95185	-8.21623	-8.50256	-3.89714	-4.9744	-5.23555	-7.21896	-7.94263	-7.89877	-7.02339	-7.88885	-6.49702	-8.19956	-8.20886	-8.06883	-4.60275	-6.29068	-5.50597
Os05g0402900	-7.76749	-8.19713	-7.86712	-8.19302	-8.08333	-8.46217	-8.25336	-8.17038	-8.40692	-2.13855	-5.45652	-3.91006	-7.36772	-7.90558	-8.22729	-7.09809	-7.85446	-7.99482	-8.16211	-8.16865	-8.18239	-4.29382	-3.69188	-5.27306
Os05g0403600	-3.26455	-2.97162	-3.36734	-2.70336	-2.5747	-2.45447	-2.38445	-2.45986	-2.6496	-1.35798	-1.40873	-1.25248	-3.08164	-2.98778	-3.1744	-2.23154	-2.27237	-2.56593	-2.14313	-2.18175	-2.88307	-1.68521	-1.31403	-2.09405
Os05g0421600	2.23049	2.2064	1.87527	1.82495	2.21416	2.67684	3.00619	2.69527	3.60004	4.36455	4.08371	4.57605	3.1486	2.67893	1.9246	1.87488	2.31126	2.48789	2.43005	2.32848	2.71714	3.52228	3.12614	3.7208
Os05g0423400	-7.27261	-6.50861	-7.31766	-6.27705	-7.90504	-7.41391	-6.01787	-5.90733	-7.50987	-6.3615	-6.11234	-6.37114	-6.13809	-7.05924	-6.53155	-7.60574	-6.51165	-6.24594	-5.76655	-7.97017	-5.86112	-5.94409	-6.5385	-5.56306
Os05g0424000	-1.54197	-0.907519	-0.22506	-0.61182	0.095335	0.449479	2.20775	1.96899	2.27614	2.26705	2.58679	2.48807	-0.874104	-0.603294	-2.40409	-0.997572	-0.248579	0.708059	0.811518	0.628563	1.29701	1.00455	1.44018	1.39638
Os05g0424300	-0.507561	0.111959	-1.2738	0.890091	1.64337	1.52634	1.5549	1.00657	1.03875	0.802372	1.57492	1.14071	0.173833	0.999949	-0.394917	1.31153	2.3904	1.93206	2.06233	1.84619	1.40983	1.74412	2.01775	1.45323
Os05g0424700	-5.87184	-5.28427	-6.31761	-4.63759	-4.82801	-5.00299	-4.32546	-4.7492	-4.83634	-5.26088	-4.74888	-3.79083	-5.32536	-5.20984	-6.21786	-5.43062	-4.76272	-4.6151	-4.04229	-4.33705	-4.7156	-4.28653	-4.50056	-4.22343
Os05g0429900	-4.47991	-4.15542	-4.17036	-4.13953	-4.009	-4.48764	-3.81918	-3.96576	-4.19286	-2.71485	-3.08861	-3.18115	-4.74498	-4.38998	-4.75818	-4.5124	-4.28487	-5.08975	-3.89464	-3.46734	-3.7564	-3.13436	-2.67892	-3.18211
Os05g0431000	-5.02637	-4.9195	-5.70294	-4.43879	-4.00474	-4.24486	-4.063	-4.1506	-4.91026	-2.34859	-3.31294	-3.40536	-5.34709	-5.30735	-5.45822	-3.97331	-4.09622	-4.56891	-4.69686	-4.73919	-5.25792	-3.32793	-3.51294	-4.45294
Os05g0431700	-0.121642	0.548469	0.399265	0.925954	1.262	1.24864	1.61864	1.40297	1.29667	2.91446	2.4743	2.02824	0.704152	0.441827	0.182782	0.550174	1.07041	0.960264	1.24702	1.11034	1.13981	1.94567	2.10805	1.68526
Os05g0431900	-5.4643	-4.81223	-5.89986	-4.60793	-5.06588	-4.59504	-4.07282	-4.23075	-4.38055	-2.41148	-3.41767	-3.21967	-4.95903	-5.2803	-6.39371	-5.57136	-5.01582	-5.09749	-4.37017	-4.49731	-5.12877	-3.05941	-3.29959	-3.56835
Os05g0432200	-7.78581	-8.09996	-8.03603	-7.98549	-8.10357	-8.53287	-5.99288	-7.56752	-6.26296	-4.64168	-4.99306	-5.08148	-7.93112	-7.93236	-8.83423	-7.84674	-7.70685	-8.70935	-8.08676	-7.86118	-7.10065	-5.50837	-5.39316	-6.80837
Os05g0432400	-6.23143	-6.45429	-6.9047	-6.04397	-6.24918	-5.87989	-4.53053	-5.0538	-5.11897	-4.28786	-4.30998	-4.71338	-6.38626	-7.54569	-7.06922	-5.66911	-5.36422	-5.77505	-4.78281	-4.96347	-5.54217	-4.56347	-4.76445	-5.31774
Os05g0438500	-5.95387	-5.86096	-5.21209	-6.78071	-6.64131	-6.00756	-6.04992	-6.39285	-5.44497	-1.22766	-3.62356	-3.33424	-7.7276	-5.80247	-6.96012	-5.30103	-5.65456	-5.09073	-3.77869	-4.8181	-5.08358	-1.74219	-2.05992	-3.19977
Os05g0438800	-7.74417	-6.49421	-7.99765	-8.17883	-8.06848	-6.8296	-6.62534	-8.18387	-6.13055	-5.18804	-5.85378	-5.39277	-6.31863	-6.50358	-7.67857	-5.98031	-7.84779	-7.55413	-6.9372	-6.46548	-6.5849	-6.1276	-6.27903	-5.99573
Os05g0439300	-4.60245	-4.70625	-4.76125	-4.35466	-4.85127	-4.40705	-4.24881	-4.7334	-4.8089	-0.89639	-2.44702	-2.68307	-4.26774	-4.45222	-4.82811	-4.59039	-4.49079	-4.14137	-4.34295	-4.74652	-4.68558	-2.59201	-3.27399	-3.29749
Os05g0444200	-2.04463	-2.0698	-0.179191	-2.17757	-1.81011	-1.29503	-0.828501	-0.916162	0.418351	0.378971	-0.255471	1.12277	-1.43847	-1.65295	-0.968362	-1.10633	-1.3121	-0.288503	0.813601	-0.304951	0.0747776	1.50502	0.495479	1.2584
Os05g0445000	-5.62804	-5.1745	-6.12393	-5.62123	-4.77896	-4.85328	-4.69067	-4.60196	-4.86389	-4.17276	-4.06618	-3.70238	-5.40748	-5.22458	-5.67537	-5.52473	-4.83499	-5.1461	-4.75678	-5.68373	-5.04715	-4.33118	-4.49283	-3.91369
Os05g0447700	-0.598145	-0.529922	0.219561	-0.378988	-0.265234	0.0937748	0.943441	1.02975	0.939094	2.03678	2.22929	2.14262	0.00856018	-0.0713959	-0.516068	0.0642204	0.457006	0.483952	1.98089	1.4536	1.04808	2.38362	2.12614	2.23258
Os05g0453700	-5.69128	-6.44659	-5.63413	-7.9435	-7.33642	-6.57111	-6.46629	-6.5997	-6.75056	-6.16669	-6.53348	-5.92826	-6.24578	-7.60565	-5.98366	-7.54215	-7.57969	-6.96445	-6.67057	-7.8951	-6.43743	-5.95759	-5.60344	-5.60304
Os05g0456900	-3.94194	-3.88534	-3.70377	-3.51794	-2.84843	-2.4819	-2.09454	-2.97293	-2.62909	-0.909053	-0.896663	-2.14746	-3.73304	-3.54272	-4.92176	-3.86139	-3.54787	-3.36281	-3.12672	-3.24407	-3.16774	-1.82735	-2.03005	-2.83851
Os05g0464200	-7.77005	-8.06576	-8.0198	-8.17651	-7.7679	-6.2567	-6.7443	-6.21352	-6.08995	-2.70498	-4.52287	-4.02945	-6.06884	-7.91747	-6.9743	-7.86919	-7.86948	-6.58098	-8.20138	-7.22776	-6.43995	-4.15506	-4.85296	-4.39318
Os05g0464300	-3.52858	-3.67756	-3.62323	-4.33504	-4.31746	-3.58279	-3.50415	-3.49706	-3.67413	-1.5699	-2.46989	-3.13903	-3.54667	-4.43988	-4.48303	-4.32451	-4.90672	-3.99471	-3.98944	-4.07996	-3.05524	-3.40308	-3.1128	-3.6449
Os05g0465000	-6.29297	-4.94935	-5.34392	-4.99931	-4.20611	-4.21069	-4.2621	-4.60869	-4.9741	-2.36502	-4.01937	-2.83111	-4.48451	-5.16138	-5.53956	-4.66235	-4.49909	-4.05784	-4.12657	-4.99241	-5.08811	-3.16277	-3.39391	-4.27672
Os05g0465800	-7.67231	-8.13143	-8.01032	-8.17337	-8.09061	-8.44561	-8.20068	-8.15289	-6.13621	-8.06532	-6.53627	-7.6303	-7.92401	-7.91097	-8.88868	-7.84228	-7.84258	-8.46753	-8.16172	-8.1263	-7.46597	-6.21314	-7.80934	-6.33658
Os05g0467700	-3.82367	-3.88254	-4.03738	-3.15858	-3.12037	-3.3989	-2.72407	-2.00168	-3.08663	-1.67576	-1.98446	-2.05559	-3.85466	-3.30505	-3.99179	-2.89538	-2.66912	-3.09138	-2.60735	-2.64328	-2.80636	-1.59992	-1.53021	-2.40267
Os05g0468900	-2.14749	-2.56691	-2.38176	-2.09678	-2.07488	-1.91304	-1.5597	-1.91923	-1.65792	0.903414	-0.217293	-0.502784	-2.19307	-2.53737	-2.62824	-2.07159	-2.29816	-1.93283	-1.89024	-2.22751	-1.99118	-0.207726	-0.844364	-1.15435
Os05g0472500	-7.78248	-7.0804	-7.9954	-7.59028	-8.09274	-8.42385	-7.03383	-8.16671	-6.43284	-6.53032	-6.58455	-7.99003	-7.2367	-7.91204	-8.88769	-7.83516	-6.89119	-7.82334	-7.35369	-7.74957	-8.07208	-7.06508	-5.69817	-6.53264
Os05g0474800	-7.54	-7.95366	-7.71525	-7.98605	-7.88253	-8.21292	-8.01534	-7.94267	-6.0189	-0.856355	-2.41011	-3.5666	-7.66506	-7.5963	-8.5995	-7.54552	-7.57773	-8.42099	-7.93408	-7.89644	-6.42358	-2.15404	-3.24158	-4.30514
Os05g0475400	-7.70832	-6.88561	-7.25603	-7.76574	-7.57964	-6.90975	-7.40665	-8.12721	-8.1556	-6.604	-6.19996	-5.71659	-6.8685	-6.89319	-8.23183	-7.75636	-7.43386	-7.43625	-8.10584	-8.03896	-5.91799	-5.53117	-5.90632	-5.61126
Os05g0478000	-5.49323	-5.13304	-4.40525	-5.34114	-4.69161	-5.26845	-4.42014	-3.43008	-5.88556	-5.5727	-3.50653	-4.24429	-6.34354	-6.48468	-5.06595	-5.57646	-4.67187	-4.87314	-3.49424	-3.3651	-5.19592	-4.18394	-3.0899	-4.43196
Os05g0485300	-4.83293	-4.52166	-4.53669	-3.17613	-3.02381	-2.93748	-2.56554	-3.30794	-3.40106	-1.78161	-1.87304	-2.60367	-4.17696	-3.96731	-4.06207	-3.69385	-3.074	-3.06202	-3.46917	-3.49077	-3.22991	-2.96043	-2.90458	-3.12958
Os05g0486100	-4.55463	-4.12481	-3.4564	-4.12528	-3.60008	-3.83078	-3.45153	-3.83731	-3.69403	-1.35211	-2.76683	-2.28288	-4.233	-4.07111	-4.06064	-4.87584	-3.93075	-4.0976	-4.637	-4.00386	-4.04629	-2.60734	-2.65147	-3.54857
Os05g0500100	-6.86412	-5.58358	-7.28444	-6.92	-7.36425	-6.55245	-6.22409	-6.05272	-5.39386	-5.10342	-5.44762	-4.89085	-6.68586	-6.91396	-6.20019	-6.8614	-6.97647	-7.12022	-5.90517	-6.67715	-6.84627	-5.09164	-4.99852	-5.61925
Os05g0500200	-7.77237	-8.21298	-6.8574	-7.68592	-6.90481	-6.86259	-5.07753	-4.69076	-4.05388	-3.72957	-3.13681	-3.06467	-7.9176	-7.14406	-6.24082	-7.85512	-7.87705	-6.34539	-5.44343	-5.70629	-5.82833	-4.02694	-5.23222	-4.12269
Os05g0500600	-4.84007	-4.50279	-4.10175	-4.66038	-4.51627	-4.46863	-3.55382	-4.07633	-3.81233	-1.90847	-2.4794	-2.4747	-4.25356	-3.83012	-3.29651	-4.49618	-4.2244	-4.91857	-3.7014	-3.38292	-4.24295	-2.8731	-3.03018	-2.98578
Os05g0506800	-7.58307	-7.97543	-7.79867	-7.03773	-7.14466	-6.10205	-6.4675	-6.81322	-5.7788	-4.56613	-7.20285	-5.38512	-7.71489	-7.68861	-8.7137	-7.61196	-6.75014	-5.47053	-5.48255	-7.96146	-4.49048	-6.21241	-6.4788	-4.81363
Os05g0509500	-2.18792	-1.80186	-2.22693	-0.864331	-0.225986	-0.265001	-0.214839	0.0125437	-0.355596	1.83717	0.442662	0.18764	-1.52944	-1.24073	-1.5534	-0.819355	-0.441142	-0.372892	-0.280398	-0.21284	-0.141353	0.267442	0.861639	-0.0426426
Os05g0515200	-2.46335	-2.79165	-1.86818	-2.51366	-2.77194	-2.40133	-1.94831	-2.03075	-1.50518	-0.530297	-0.896124	-0.142596	-2.42327	-2.71309	-2.67717	-2.95718	-3.02501	-2.46007	-1.71673	-1.58277	-1.88612	-1.19645	-1.70913	-1.0864
Os05g0518600	-2.75462	-2.41828	-2.59164	-3.35447	-3.23079	-2.4606	-2.24232	-2.16208	-1.2912	-2.95255	-1.95302	-1.7757	-2.92948	-2.72805	-3.25813	-2.99763	-2.13398	-2.38675	-1.3649	-0.923967	-1.03788	-1.49609	-1.21186	-0.640936
Os05g0522600	-4.66549	-3.26642	-4.38036	-4.59151	-4.52889	-4.18954	-4.38251	-5.14588	-4.30304	-0.554235	-2.21354	-2.47181	-4.21064	-4.25128	-4.46835	-4.44936	-4.60227	-4.13327	-4.5208	-4.53591	-4.28815	-2.46442	-2.29776	-3.36932
Os05g0522700	-7.8042	-8.20433	-8.05811	-8.21361	-8.10468	-8.49538	-8.28262	-8.20705	-8.45941	-4.95013	-5.72301	-5.71052	-7.94941	-7.95723	-8.927	-7.88974	-7.89668	-8.76691	-8.19573	-8.21818	-7.31715	-5.58775	-6.37813	-8.77068
Os05g0526700	-2.7011	-2.82546	-2.92838	-2.48247	-2.50478	-2.21211	-2.13064	-2.26724	-1.69653	-0.714301	-1.01159	-0.898498	-2.64822	-2.6892	-2.67062	-2.88543	-2.9254	-2.61029	-2.40028	-2.75485	-2.09344	-1.20253	-2.03348	-1.83146
Os05g0526900	-3.6349	-3.57893	-3.45872	-3.06395	-2.78775	-2.88763	-2.39442	-2.64653	-2.18823	-0.17872	-1.09317	-0.487248	-3.37938	-3.48682	-3.12631	-3.07009	-3.14525	-2.90109	-2.58981	-2.86875	-3.05654	-1.15993	-1.22675	-1.69087
Os05g0530400	-0.992511	-1.20039	-1.34514	-0.788449	-0.604588	0.155836	0.0196495	-0.389349	-0.235568	2.34615	1.19491	0.576404	-0.908227	-1.0879	-1.32398	-0.814281	-0.659978	-0.364956	-0.572097	-0.920689	-0.675889	1.64048	1.17378	0.0173483
Os05g0535100	-7.68804	-5.3033	-5.59984	-5.1713	-5.64996	-5.5069	-5.25066	-4.84502	-5.89201	-6.17657	-4.70881	-4.78641	-7.90302	-5.73153	-6.18761	-4.7734	-4.93478	-5.14674	-4.77475	-4.31426	-5.21096	-5.26826	-4.98748	-5.3212
Os05g0537100	-0.771473	-0.844888	-1.28498	-0.752025	-0.572678	-0.602253	-0.668412	-0.753345	-0.743629	1.80906	0.334431	0.433086	-0.364634	-0.707087	-1.41644	-0.978478	-1.07292	-0.674591	-1.01385	-0.959925	-0.85845	0.791258	0.561317	-0.0163383
Os05g0537700	-4.0807	-3.34034	-4.30773	-2.54157	-2.05932	-1.61226	-0.917197	-1.54256	-1.07677	0.576241	-0.0567474	-0.0854588	-2.68247	-3.25642	-3.52003	-2.77229	-2.17869	-1.8238	-2.0392	-2.58353	-1.78711	-0.750888	-1.12704	-1.47081
Os05g0540000	-0.893717	-0.589086	-0.76382	-0.484004	-0.462135	-0.507917	-0.427526	-0.637741	-0.644937	1.89004	0.543242	1.03984	-0.615996	-0.65336	-0.727228	-0.575464	-0.516586	-0.447948	-0.552975	-0.602357	-0.590274	0.56648	0.240862	0.0860681
Os05g0542500	-7.76034	-4.98006	-7.99861	-8.16026	-8.09325	-7.57468	-5.6535	-5.54027	-5.56923	-2.82153	-2.43674	-1.5116	-4.38995	-6.72168	-7.02877	-7.85423	-7.29245	-5.82926	-7.7921	-7.2601	-6.7439	-2.1707	-3.60451	-5.08178
Os05g0542800	-7.82759	-8.16578	-7.75085	-8.22277	-8.1264	-8.53811	-7.51583	-8.24164	-6.47642	-5.13263	-6.67718	-7.19828	-6.71071	-7.99965	-8.59761	-7.93332	-7.49963	-8.74639	-8.19232	-8.23478	-8.79413	-7.35232	-7.00383	-7.30521
Os05g0545300	-7.8307	-8.19481	-8.10215	-8.23879	-8.1353	-8.53473	-6.53291	-6.63319	-7.61923	-5.39648	-5.63317	-4.92545	-8.02366	-8.02313	-6.88821	-5.00017	-7.94203	-8.76952	-8.19644	-3.48953	-7.57739	-6.12894	-6.33239	-7.0395
Os05g0545400	-4.79935	-4.81645	-4.55396	-5.15228	-5.35911	-4.21241	-3.79574	-4.76133	-4.82919	-2.75382	-4.07998	-3.45021	-4.72825	-4.72426	-4.67806	-5.1868	-4.99871	-4.54342	-4.96289	-5.47625	-5.09833	-3.25264	-3.99739	-3.58199
Os05g0545700	-7.75944	-8.16096	-7.60029	-7.71877	-6.81792	-7.85349	-7.57718	-6.59251	-8.31272	-2.8654	-5.72336	-4.76188	-7.87786	-7.19349	-7.52851	-7.79259	-7.81366	-8.67791	-7.12794	-7.44606	-7.2605	-6.21619	-6.65068	-5.77059
Os05g0546400	-5.82645	-6.3816	-5.33435	-6.03967	-5.61727	-5.92565	-5.79141	-6.31724	-5.7359	0.210835	-2.44533	-1.19292	-6.32987	-6.4462	-6.21667	-5.64867	-5.91001	-5.98288	-5.15558	-6.21986	-5.37187	-1.56367	-3.17077	-2.68629
Os05g0549800	-1.41634	-0.968303	-1.57982	-0.115162	0.120164	0.361141	0.853065	0.210129	0.510378	2.04086	1.49191	1.01696	-0.605834	-0.800854	-1.17603	-0.1103	0.107284	0.30177	0.261645	-0.0359497	0.121224	1.18839	0.946137	0.450706
Os05g0549900	-5.31592	-4.83652	-5.43244	-3.4725	-2.9293	-2.76134	-2.46295	-2.84951	-2.73117	-2.66098	-2.22214	-3.16831	-4.25164	-4.51425	-5.04869	-4.02995	-3.27914	-2.93731	-3.10712	-3.631	-3.01791	-3.0446	-3.04101	-3.39582
Os05g0550800	-4.11983	-4.2472	-4.77843	-3.05245	-3.17714	-2.42922	-3.45343	-4.3303	-3.77584	-0.828413	-2.5965	-1.63127	-3.5056	-4.58809	-4.20986	-3.59072	-3.34765	-2.56319	-3.9806	-4.07895	-4.12191	-1.40578	-2.29238	-2.99613
Os05g0552800	-7.77858	-7.48218	-8.02	-8.20041	-6.7671	-8.48015	-6.63391	-6.08488	-8.4776	-4.13431	-5.78844	-6.17884	-6.94357	-7.91639	-8.84467	-7.84403	-6.25103	-8.70706	-7.40471	-8.17043	-7.57943	-6.62909	-7.15219	-7.73729
Os05g0556300	-4.38036	-4.68849	-4.6023	-5.62665	-5.13245	-4.79518	-4.44746	-4.23807	-3.42575	-2.51894	-3.46508	-2.99808	-4.64379	-4.68188	-4.34578	-4.98339	-5.36458	-4.47091	-4.18692	-4.13067	-3.26885	-3.88894	-3.95185	-3.80085
Os05g0560500	-3.92793	-4.38705	-3.0915	-3.1472	-3.62839	-3.53085	-4.37138	-4.96196	-3.55533	0.141959	-1.32371	-0.992082	-3.6118	-4.1055	-2.78325	-3.00342	-3.84204	-2.95826	-3.98037	-3.97162	-3.06153	-0.311257	-1.35969	-1.18931
Os05g0565900	-4.99255	-4.74916	-4.72074	-4.27727	-4.12579	-4.37155	-3.54346	-4.10182	-4.10557	-0.0157776	-1.34564	-1.40352	-5.17058	-4.73916	-5.38776	-4.47477	-4.25918	-3.95153	-4.04803	-4.19668	-4.28602	-1.10949	-1.50778	-2.06457
Os05g0572900	-6.49179	-6.7417	-6.64102	-6.11843	-6.00541	-6.27271	-5.58247	-6.1409	-6.4315	-5.65179	-5.64264	-5.67164	-7.51666	-7.36228	-7.60832	-5.68437	-6.74849	-6.86826	-5.97573	-5.74807	-7.3301	-6.32351	-6.06398	-6.98144
Os05g0574600	-2.70608	-2.94835	-3.27937	-3.52111	-3.68073	-3.33065	-2.43884	-2.92121	-2.65468	-0.543112	-1.20167	-0.441168	-2.76731	-3.11753	-3.435	-3.62864	-3.58833	-3.56062	-3.28747	-3.36405	-3.30757	-2.30326	-2.92045	-2.51161
Os05g0575000	-5.33801	-5.30367	-5.07135	-4.85579	-4.8563	-4.20908	-3.24697	-4.36125	-4.64607	0.0885229	-0.759063	-1.09757	-5.57416	-5.70005	-5.81338	-5.80099	-5.26992	-5.15615	-4.93083	-5.1697	-5.73703	-3.029	-2.52088	-3.79231
Os05g0576500	-5.54817	-6.44839	-7.90425	-5.72521	-5.22564	-5.20667	-5.29501	-6.06284	-5.98445	-3.42755	-4.58432	-5.12482	-6.82876	-7.11466	-6.20906	-5.89624	-6.12175	-5.47085	-5.59785	-6.42061	-5.61229	-4.34524	-4.77667	-5.52711
Os05g0576600	0.749495	0.65313	0.186731	1.542	1.69122	2.27495	1.91893	1.46228	1.93125	4.6585	3.54319	2.96526	1.00845	0.760094	0.418108	1.34216	1.25708	1.96359	1.44376	0.843369	1.501	3.42219	2.93678	2.01458
Os05g0576700	-0.854103	-0.680897	-0.910817	-1.1643	-0.69904	-0.774821	-0.484463	-0.0171509	0.2477	1.05947	0.60736	0.819152	-0.6051	-0.686728	-1.33584	-1.23773	-0.946219	-0.819098	-0.575037	-0.795198	-0.624994	0.069849	-0.367831	0.139611
Os05g0580500	-7.64154	-6.52391	-6.33579	-6.01754	-5.57869	-5.64605	-5.17895	-5.30722	-4.42131	-6.24144	-5.58809	-5.42306	-6.279	-6.04234	-5.83552	-6.66779	-5.41221	-5.15612	-4.96754	-4.87422	-4.2829	-5.45874	-5.29643	-4.72506
Os05g0582500	-7.81422	-6.83084	-8.07868	-8.21406	-8.11582	-8.54101	-8.27798	-8.23653	-8.04647	-4.57276	-6.33899	-4.96155	-7.97461	-7.9854	-8.86163	-7.92047	-7.91545	-8.74233	-8.20801	-8.20218	-7.21562	-6.90748	-6.32841	-6.34329
Os05g0583000	-5.21323	-6.01143	-4.85214	-5.28157	-6.35915	-4.71777	-3.13174	-5.41817	-4.3578	-2.70606	-3.78882	-3.73881	-5.14355	-5.68587	-5.56064	-5.48783	-5.22101	-4.34097	-4.55141	-4.9825	-4.14249	-3.61084	-4.14039	-3.91645
Os05g0584900	-7.81343	-8.21997	-8.07085	-8.22667	-8.12327	-8.51435	-8.28312	-8.23505	-8.4969	-4.48688	-7.73453	-6.00028	-7.98948	-7.98248	-7.60082	-7.9092	-7.9086	-5.91535	-8.16631	-8.22256	-8.78824	-7.08112	-8.55044	-7.32621
Os05g0586500	-6.68491	-6.34774	-3.31654	-6.59508	-6.65845	-6.41168	-6.0984	-6.06387	-4.50948	-4.85714	-5.1094	-4.53004	-6.13878	-6.1749	-5.43691	-7.01528	-7.08709	-6.6764	-5.96712	-6.17222	-4.94154	-5.39108	-5.83961	-4.39758
Os05g0586600	1.72263	0.818018	2.00826	1.22813	1.24997	1.43988	1.82003	1.98501	2.62821	1.82548	2.48128	2.78016	1.61443	1.23235	1.24396	0.614673	0.779479	1.22107	1.74563	1.40776	2.33168	2.0199	1.58269	3.00843
Os05g0586700	-6.08821	-6.02909	-5.83989	-6.15524	-6.41715	-5.43084	-4.71986	-4.10126	-3.55885	-4.22793	-3.56608	-2.92893	-5.75529	-6.06748	-5.77144	-6.53008	-7.59685	-5.84223	-3.30025	-5.26743	-4.44844	-3.83515	-3.54072	-3.57906
Os05g0587500	-2.51239	-1.25597	-2.59331	-0.518908	-0.366895	-0.0233068	0.587317	0.278879	0.81949	-1.47427	-0.796965	-0.309552	-1.97601	-1.76857	-2.385	-1.56529	-0.341579	-0.177125	0.0918455	0.146406	0.911777	-0.65568	-0.137007	0.24452
Os05g0588900	-2.48601	-2.78245	-1.67713	-2.95135	-2.89454	-2.62357	-2.35845	-2.16607	-1.67766	-0.983307	-1.58835	-0.576892	-2.3331	-2.67795	-2.829	-2.54841	-3.05861	-2.76761	-2.52165	-2.38666	-2.10453	-1.58336	-1.91189	-1.22574
Os05g0590000	-6.01543	-6.42969	-5.15697	-6.12624	-6.35267	-6.1716	-4.91116	-5.78828	-5.49648	-4.77374	-4.68276	-4.35584	-6.69693	-6.02074	-7.04396	-6.34113	-5.25404	-5.90767	-5.28074	-5.57537	-6.05558	-4.95193	-5.34453	-5.31399
Os05g0591600	-6.88853	-7.92661	-5.76984	-6.39846	-7.12832	-6.85538	-6.70554	-6.04501	-5.721	-6.27307	-5.54094	-4.93248	-6.96804	-6.87975	-8.5711	-7.00045	-6.31569	-6.62761	-6.16989	-6.33736	-6.12262	-5.57119	-5.83661	-5.4803
Os05g0591900	-5.37034	-4.36899	-5.41224	-3.9987	-3.75009	-3.7932	-3.36185	-2.34849	-4.08106	-4.0225	-2.82629	-3.85358	-5.3573	-4.66897	-4.91125	-4.12108	-3.51767	-4.60461	-3.45688	-3.26054	-4.62864	-3.95711	-3.13199	-4.51312
Os05g0593900	-5.19819	-5.42697	-6.32753	-5.1199	-4.43707	-4.06362	-3.87943	-4.72732	-4.07376	-3.91785	-2.81562	-4.11072	-4.51767	-5.74242	-6.12769	-5.00973	-4.66524	-4.39212	-3.71193	-3.98105	-3.49055	-3.66742	-3.40936	-3.86049
Os06g0103200	-3.58468	-3.27015	-3.99934	-3.3142	-3.49875	-3.08546	-3.93122	-4.0498	-3.75476	-1.3589	-2.64691	-2.89492	-3.28212	-3.50547	-4.13163	-3.44781	-3.53795	-3.15916	-3.88687	-3.90429	-4.19299	-2.74911	-2.87697	-3.89441
Os06g0109300	-1.74073	-2.08476	-0.673489	-1.95436	-2.25365	-2.0672	-1.34551	-0.995309	-0.647326	1.07198	0.370312	0.230887	-2.20817	-2.39071	-2.02221	-2.76699	-2.33287	-2.07547	-2.87992	-2.12902	-1.64411	-0.577086	-0.568464	-0.639344
Os06g0109500	-5.35944	-5.5518	-5.81824	-4.49807	-4.74451	-4.17174	-5.34138	-6.27644	-5.29322	-2.6378	-4.11508	-4.52373	-6.44557	-5.62829	-6.72268	-4.765	-4.34212	-3.93311	-4.81471	-6.12507	-5.47222	-3.77931	-4.38052	-5.11425
Os06g0111800	-7.8094	-7.97545	-7.3241	-7.26694	-8.11346	-7.34241	-7.20589	-6.69701	-6.4722	-5.24705	-6.64733	-5.89115	-7.81966	-7.317	-6.58537	-7.91237	-7.56816	-6.19328	-8.19938	-7.40044	-7.84122	-6.29311	-6.70225	-6.35366
Os06g0112300	-7.80663	-8.19179	-6.97896	-8.19609	-8.10872	-7.87615	-7.6716	-6.98616	-6.46901	-5.21536	-6.81483	-7.42806	-7.94826	-7.94752	-7.96368	-7.89376	-7.8895	-6.9169	-7.21235	-7.50005	-8.24338	-6.9909	-6.76538	-7.80784
Os06g0112700	-7.78016	-7.04292	-8.03896	-7.90639	-8.09337	-8.52237	-7.68121	-7.83518	-8.2238	-5.66949	-4.45132	-6.24801	-7.93129	-7.93996	-8.83073	-7.88537	-7.8835	-8.72264	-4.00637	-5.3078	-5.45743	-4.44985	-4.67693	-6.29299
Os06g0119600	-7.80153	-7.52483	-6.57726	-8.17637	-7.1499	-7.35313	-6.83742	-6.93762	-6.99769	-6.9106	-7.1484	-5.2533	-7.92358	-7.65177	-6.37736	-6.9396	-7.38657	-5.89132	-6.61721	-5.66447	-6.78986	-5.74071	-5.91778	-6.97417
Os06g0128600	-5.41364	-4.33498	-6.79423	-4.67683	-4.8698	-3.84655	-3.73476	-4.65958	-2.88383	-4.40785	-3.47286	-4.39344	-4.31409	-4.28747	-7.97105	-5.65041	-5.59634	-5.89821	-5.01255	-4.83556	-5.41138	-5.35389	-4.76961	-5.75897
Os06g0128700	0.867969	1.55325	-0.0139036	1.0756	1.45064	1.49535	2.34383	2.0543	2.68336	1.38558	2.19607	1.98007	1.57083	1.72765	-0.0498037	0.67683	0.728097	0.854579	1.34422	1.49818	1.38191	0.863842	1.25129	1.12683
Os06g0128800	-4.18244	-5.37626	-5.63006	-3.96352	-4.37168	-4.24653	-4.74554	-6.09476	-6.22799	0.394685	-1.99794	-2.42403	-4.4575	-4.49279	-5.685	-4.50414	-4.40894	-3.95141	-5.35141	-4.928	-6.14136	-1.14802	-1.31391	-3.88166
Os06g0132600	-7.46377	-6.40773	-7.58998	-6.56261	-6.12377	-5.75428	-5.44499	-6.40766	-6.76231	-4.91753	-5.17655	-5.78135	-6.66513	-7.42456	-7.13724	-7.51046	-6.68839	-6.30871	-5.61268	-6.30462	-6.59542	-5.29378	-5.98304	-5.81727
Os06g0133300	-7.45955	-8.01029	-7.35014	-7.95318	-7.88742	-8.19534	-8.0297	-7.96578	-8.13874	-3.10408	-5.2485	-6.04506	-6.13891	-7.11983	-7.60426	-7.5652	-7.12419	-7.0904	-8.02237	-6.67638	-8.49605	-5.12178	-5.48181	-6.77178
Os06g0133400	-0.280725	-0.537424	-0.634749	-1.27573	-1.17737	-0.628681	-0.739669	-0.968387	-0.409885	1.5468	-0.14553	-0.0904617	-0.293005	-0.465597	-0.834046	-0.792437	-0.883402	-0.701389	-0.620569	-0.816408	-0.396041	0.862353	0.238088	0.0503807
Os06g0138900	-5.79808	-5.63791	-5.36935	-4.87698	-4.1676	-4.16892	-3.08004	-2.26221	-3.2036	-3.91165	-3.27358	-2.09351	-4.76186	-5.4966	-6.50934	-5.9485	-5.02082	-4.63598	-2.34255	-4.1624	-2.44194	-4.35823	-3.11476	-3.00301
Os06g0141000	-4.47155	-4.49264	-4.06768	-2.90529	-3.75309	-3.85943	-4.65837	-4.83422	-4.23561	-0.138094	-1.98402	-1.73897	-4.42877	-4.70799	-4.37606	-3.40491	-3.70179	-3.34153	-3.20913	-4.1047	-3.61233	-1.28048	-1.50582	-2.44787
Os06g0147300	-4.60184	-4.82699	-4.98628	-4.35781	-3.96129	-3.99094	-3.81655	-4.18144	-3.93378	-2.09739	-2.90564	-2.73731	-4.20189	-4.94829	-5.31269	-4.37518	-3.90045	-4.68275	-4.20325	-5.57308	-4.72757	-3.02198	-3.49131	-3.41994
Os06g0150200	-7.5618	-6.44071	-6.62999	-7.13175	-6.76502	-6.89398	-6.22703	-6.02707	-5.8471	-6.18401	-5.60513	-5.87107	-7.90239	-6.52341	-7.22412	-7.1387	-7.78476	-6.69872	-6.21115	-6.35172	-6.49818	-6.02801	-6.03981	-5.54132
Os06g0151800	-7.80264	-7.63885	-8.05529	-6.70363	-7.01286	-6.88364	-6.35067	-6.06357	-5.82385	-5.06848	-5.99562	-5.36506	-6.45443	-7.58059	-7.85455	-6.8378	-6.29324	-6.49274	-5.49349	-5.29496	-6.15109	-5.47881	-5.82162	-6.01988
Os06g0158100	-5.04201	-5.81028	-5.14613	-5.85637	-5.49213	-5.34136	-6.07838	-8.18132	-6.03288	-2.03908	-3.4187	-3.12062	-4.83205	-5.75653	-5.55804	-5.61047	-6.65195	-5.35462	-7.52586	-7.62182	-6.05026	-2.918	-3.72085	-3.70613
Os06g0168500	-0.690798	-0.478297	-0.575847	0.419258	0.711075	0.69136	0.95276	0.809932	0.849775	2.32272	1.57	1.57327	-0.469812	-0.467353	0.126349	0.32716	0.681871	0.852758	0.832639	0.726462	0.835363	1.50371	1.36515	1.03366
Os06g0176700	1.98032	2.23869	2.37843	2.88171	3.00112	3.25621	3.16589	3.14987	3.08786	5.77241	4.46662	4.17414	2.41687	2.46046	2.31212	2.60641	2.83692	3.2549	3.13051	3.01118	3.30741	4.29362	4.48262	3.62698
Os06g0178500	1.94388	2.19116	2.32129	2.82482	2.98282	3.21231	3.08983	3.1016	3.07116	5.76158	4.56419	4.17058	2.36413	2.39764	2.27474	2.52498	2.78794	3.19587	3.09143	2.92395	3.2631	4.25517	4.43902	3.56723
Os06g0187000	-7.06938	-8.18953	-7.9943	-6.52705	-8.07496	-6.35899	-6.58588	-6.34315	-6.28793	-6.6116	-5.5374	-5.3989	-7.88888	-7.37069	-7.91352	-7.81304	-7.26039	-6.01244	-6.72997	-6.85991	-5.65838	-7.05037	-6.21591	-6.28925
Os06g0189600	-7.78238	-7.11353	-6.22583	-7.73407	-8.0817	-6.99246	-6.73289	-7.02729	-5.76335	-6.70945	-6.93194	-6.77517	-7.12187	-7.43346	-8.57791	-6.88125	-7.38745	-7.11517	-8.16676	-7.07376	-7.66974	-7.07141	-6.73543	-6.57686
Os06g0192000	-7.74142	-6.98437	-7.303	-8.12763	-6.33183	-7.65846	-6.84433	-7.37157	-7.02023	-6.34695	-6.30967	-6.39551	-6.98878	-7.63903	-8.77556	-7.78908	-7.13537	-7.06395	-6.15236	-7.37939	-7.04441	-6.28668	-6.20948	-6.20085
Os06g0192800	-2.46998	-2.06318	-3.51549	-2.31647	-2.48527	-1.91674	-2.61559	-3.53784	-2.83237	1.68233	-0.368397	-0.667918	-1.62182	-2.19248	-3.29108	-1.9098	-2.19592	-2.08063	-2.95483	-2.78905	-2.96432	0.431287	-0.448555	-1.33115
Os06g0200700	-7.82619	-8.1757	-6.99818	-8.23787	-8.1311	-6.98288	-7.74787	-7.16643	-6.11675	-6.09742	-5.56211	-4.33574	-6.86675	-8.01667	-4.84628	-7.94928	-7.94008	-5.73093	-7.43521	-7.42629	-8.09059	-6.22356	-8.17395	-6.72639
Os06g0200800	-7.73817	-7.05241	-7.99071	-8.16612	-7.24597	-6.97422	-5.40094	-7.3425	-6.34545	-4.10159	-4.62872	-5.25389	-7.13132	-7.00762	-8.79721	-7.83356	-6.8304	-6.37438	-6.02684	-6.58342	-6.1616	-4.51711	-4.38896	-5.79448
Os06g0202900	-2.50003	-2.46482	-2.69362	-2.49054	-2.4461	-2.04778	-1.4846	-1.92419	-1.35452	-0.834521	-1.05587	-0.554301	-2.21797	-2.28569	-3.32081	-2.74232	-2.60251	-2.62852	-1.86852	-2.0243	-1.10221	-1.43411	-2.13476	-1.83896
Os06g0203600	-3.31966	-3.28872	-2.19539	-3.16579	-2.94671	-2.93906	-2.9507	-3.10293	-2.5385	-0.865278	-2.24222	-1.36924	-2.73873	-3.05404	-2.66282	-2.62283	-3.1557	-2.58004	-2.66131	-2.92055	-2.19413	-1.49241	-2.22565	-1.7047
Os06g0207000	-3.67645	-3.41928	-3.76031	-2.83908	-3.03167	-2.45244	-3.12131	-3.5714	-3.42704	-0.892777	-1.8971	-2.08143	-3.18078	-3.12319	-3.85926	-3.32135	-2.99978	-2.63673	-3.42732	-3.24456	-3.43835	-2.42959	-2.16064	-3.31496
Os06g0207200	-4.58887	-6.5486	-7.15513	-8.22644	-8.11431	-5.74066	-5.01508	-5.62296	-5.66185	-5.2354	-5.06992	-5.29386	-7.98883	-7.98255	-8.4043	-7.92359	-7.917	-8.76731	-8.18684	-6.7611	-6.84753	-7.37325	-6.73711	-6.3754
Os06g0210000	-3.05632	-3.23274	-4.31725	-3.88931	-1.41334	-0.770629	1.63915	1.08581	0.676521	0.865734	1.85045	0.134539	-4.99666	-5.46607	-5.45031	-5.15367	-5.1488	-3.53491	-0.431311	-2.78825	0.22159	0.349699	-0.0363932	0.41862
Os06g0211300	-6.39094	-7.3021	-6.89989	-6.50684	-6.24283	-6.68312	-5.44285	-5.5593	-5.89198	-3.15365	-5.85818	-5.74036	-5.77535	-6.31766	-7.31214	-5.87352	-6.32858	-6.11504	-5.45041	-5.00405	-5.82542	-5.84918	-5.5481	-5.63928
Os06g0214300	-3.62009	-4.14747	-3.97324	-3.92765	-3.98194	-3.47464	-2.95009	-3.3784	-3.06164	-1.44164	-2.12412	-3.07767	-3.47435	-3.94135	-4.5133	-4.07826	-3.95713	-3.48706	-3.50627	-3.89341	-3.3759	-2.66505	-3.66332	-3.18227
Os06g0215100	-1.03438	-1.10941	-0.600996	-1.25278	-1.23895	-0.638227	-0.971991	-1.54169	-0.987962	2.60907	1.09453	1.09431	-0.657282	-0.982515	-1.02014	-0.813954	-1.03102	-0.641262	-0.899809	-1.03658	-0.942168	1.63934	1.18648	0.289846
Os06g0215600	-6.58372	-8.18179	-7.98518	-8.16483	-8.06903	-8.47104	-7.93264	-8.16446	-8.45851	-5.62893	-6.32855	-4.13856	-7.87907	-7.85879	-8.80827	-7.80708	-7.81873	-8.67043	-8.12204	-8.14467	-7.03522	-7.12359	-6.95043	-6.92472
Os06g0215900	-2.9323	-2.78345	-2.65581	-2.51891	-2.83345	-2.64845	-2.29745	-2.76179	-2.30228	-0.00893307	-0.937406	-0.0260401	-2.47911	-2.47756	-3.00917	-2.9278	-2.70163	-2.55865	-2.43063	-2.42006	-2.39689	-0.988929	-1.12868	-0.812474
Os06g0216000	-2.7309	-2.72264	-2.06	-2.35147	-2.28872	-1.99967	-1.70905	-2.22757	-1.53991	1.13982	0.540756	0.989487	-2.21665	-1.64992	-1.86637	-2.34193	-1.86401	-2.31946	-1.72486	-1.38863	-2.02026	-0.0230865	0.104127	0.246477
Os06g0216100	-3.35141	-3.83532	-4.16208	-4.26661	-4.1894	-3.81403	-3.33808	-3.54674	-3.02485	-3.35126	-2.49187	-2.69528	-3.4589	-3.90853	-5.37135	-4.99388	-4.74136	-4.38496	-4.01427	-4.28289	-3.76728	-3.32436	-3.71786	-3.02436
Os06g0216200	-0.00251103	-0.247674	0.153006	-0.3595	-0.766472	-0.478946	0.689616	0.658149	1.78747	2.14283	2.2657	2.9008	-0.29575	0.157582	-0.26265	-0.470966	-0.530267	-0.494048	0.0706348	0.611918	0.155433	0.798721	0.952964	1.62149
Os06g0216300	-0.384532	-0.675837	-0.431167	-0.860808	-1.29864	-0.981626	0.181121	0.0540247	1.15542	1.63924	1.53921	2.36335	-0.723934	-0.255321	-0.804711	-0.887462	-0.969661	-1.04298	-0.440598	0.123914	-0.411984	0.282596	0.387423	0.9395
Os06g0218900	-6.25554	-7.81082	-7.54542	-8.17909	-6.8925	-8.24436	-8.03539	-6.88936	-6.95081	-5.47128	-6.77394	-6.43546	-7.89015	-7.87129	-8.12412	-7.42265	-7.71543	-8.68064	-7.21816	-8.13135	-8.73578	-6.3637	-7.42973	-7.38375
Os06g0222400	-1.20704	-1.2928	-0.805935	-0.934413	-1.33532	-0.952563	-0.843353	-1.00086	-0.67602	1.32624	0.110952	0.656498	-1.17432	-1.09505	-1.17503	-0.785797	-1.12761	-0.805998	-0.621428	-0.788084	-0.868813	0.462904	0.500516	-0.0890961
Os06g0229400	-6.98086	-6.41492	-7.77313	-6.88785	-6.07112	-7.34145	-6.867	-7.59621	-8.2041	-5.86774	-6.12496	-6.23682	-7.07229	-7.66338	-7.8544	-7.17938	-7.58492	-8.49279	-4.13692	-7.02119	-5.75346	-4.40109	-4.69279	-5.48986
Os06g0231600	-7.55084	-6.80999	-6.17819	-6.57286	-6.96476	-6.53826	-6.08644	-7.36289	-6.26237	-4.90096	-5.96071	-5.83379	-7.19469	-6.4487	-6.76193	-7.83942	-7.34803	-6.62788	-7.43391	-6.59655	-7.17011	-6.40333	-6.21178	-6.37837
Os06g0232300	-3.62679	-4.10748	-2.94742	-2.92192	-2.78921	-2.38129	-2.55104	-2.21035	-1.5948	-2.36852	-2.32724	-1.24252	-3.08975	-3.80138	-2.97757	-2.53561	-3.0318	-2.68518	-1.26043	-2.55414	-1.37048	-1.42114	-1.48446	-0.843341
Os06g0233800	-1.85775	-2.1371	-0.683723	-2.00015	-1.85935	-1.72171	-0.803228	-0.972287	-0.297321	-1.36558	-0.164256	0.170203	-1.51744	-1.80634	-0.559673	-1.81978	-1.60655	-1.13941	-0.011754	-0.62429	0.233277	0.0398788	-0.420386	0.702823
Os06g0239100	-5.43288	-4.77619	-6.02899	-4.9416	-5.30171	-4.48306	-5.68199	-5.63409	-5.40462	-1.42243	-3.80925	-3.45973	-4.94577	-5.76645	-5.25582	-5.24505	-5.02897	-5.35249	-6.20765	-6.22842	-5.44926	-2.79876	-3.6794	-4.03872
Os06g0239500	-4.17691	-3.34602	-4.33878	-3.4337	-2.94984	-2.6515	-2.31951	-2.56272	-2.25103	-2.55725	-2.7129	-2.55967	-3.52565	-3.51827	-3.77356	-3.26068	-2.82309	-3.02219	-2.42509	-3.13219	-2.21739	-2.23048	-1.99073	-2.15146
Os06g0241100	-0.22265	-0.973669	0.463162	-0.642459	-0.799738	-0.214089	-0.313851	0.3672	0.835002	1.43926	1.2902	1.26999	0.019002	-0.811716	-0.312687	-0.867819	-1.11868	-0.431133	0.206581	-0.504257	0.43537	1.62984	0.804966	1.25079
Os06g0248500	-0.182245	-0.315326	-0.0716753	-0.0985279	0.0188456	0.101664	-0.327641	-0.551414	-0.503695	2.85689	1.62081	1.11912	0.168148	-0.233031	-0.185289	0.325492	0.148462	0.0516386	-0.60444	-0.568651	-0.36475	1.59632	1.38514	0.82502
Os06g0254700	-2.97806	-3.24871	-4.18829	-4.94076	-4.81747	-4.81838	-3.58782	-3.83101	-3.40643	-3.28068	-3.25519	-3.70774	-3.58175	-3.75829	-4.33059	-4.82237	-4.93652	-4.66656	-4.03032	-4.27706	-3.58192	-3.33944	-3.8696	-3.29568
Os06g0267400	-2.0331	-2.60336	-1.30522	-2.35376	-2.59207	-2.04238	-1.71815	-1.65712	-1.01997	-0.103658	-0.59095	0.362141	-2.0072	-2.28395	-2.32982	-2.57578	-2.67926	-2.16875	-1.34049	-1.24249	-1.40106	-0.810272	-1.20905	-0.516837
Os06g0272900	-5.78117	-4.57784	-4.49375	-3.48908	-3.01997	-3.18893	-2.86676	-2.67605	-3.90904	-1.4677	-2.01407	-2.88508	-5.32422	-4.97452	-4.66647	-3.65282	-3.10356	-3.29987	-2.74592	-2.07744	-3.16993	-2.24482	-1.81465	-2.89531
Os06g0274800	-4.68878	-5.59688	-6.44386	-6.02952	-6.06722	-6.47778	-5.27022	-5.59603	-6.51779	-3.96457	-3.67145	-4.74369	-6.24328	-7.91613	-5.48788	-6.23473	-6.85841	-6.06167	-2.54753	-5.17351	-4.01125	-2.97024	-2.97673	-3.86534
Os06g0275000	-4.27601	-5.67308	-5.99719	-5.88496	-5.93312	-5.7067	-5.01753	-5.37664	-4.4072	-4.02419	-3.81551	-4.02493	-5.40426	-4.75966	-5.83971	-6.16098	-5.03	-5.23536	-4.71298	-4.97205	-4.75633	-4.49083	-4.11568	-4.28357
Os06g0275800	-2.39402	-2.13808	-2.632	-2.15008	-2.16243	-1.71737	-1.0109	-1.54608	-1.08481	-1.25431	-0.129193	-1.65517	-1.92005	-1.96464	-4.00126	-2.66974	-2.09556	-2.80088	-1.43747	-1.734	-1.79577	-1.61547	-1.71439	-1.81291
Os06g0282000	-5.45733	-6.60926	-6.9571	-6.03923	-5.66417	-5.90533	-5.87291	-5.34013	-6.20666	-3.23019	-4.72959	-3.86139	-6.07217	-5.67111	-6.3146	-5.71716	-5.42538	-5.30952	-4.91233	-5.45973	-5.73253	-4.05449	-3.96413	-4.54114
Os06g0289200	-5.82062	-6.57702	-5.7884	-6.59413	-5.6865	-6.94972	-6.61422	-6.82891	-6.44584	-4.48987	-5.80986	-4.87242	-5.75246	-6.11195	-6.79552	-7.13521	-6.92209	-6.50737	-6.68008	-6.02163	-6.39916	-5.43249	-5.72306	-5.7812
Os06g0294000	-2.05632	-1.7175	-1.85741	-2.07686	-2.2999	-1.82111	-0.786043	-1.47552	-1.01292	0.158485	-0.105216	0.275344	-1.50456	-1.84903	-1.85721	-1.47366	-2.06656	-1.60791	-1.32281	-1.66155	-1.44784	-0.712902	-0.661334	-0.904198
Os06g0294200	-7.76922	-6.46027	-8.02822	-8.06409	-8.08352	-7.94109	-6.12419	-8.20611	-6.4097	-6.17524	-5.95482	-5.50492	-7.06519	-6.5433	-8.56299	-7.17113	-6.53075	-7.72759	-7.60535	-7.87937	-7.19291	-6.07288	-7.25729	-7.54653
Os06g0299200	-6.90003	-8.02368	-4.02663	-6.05788	-6.37747	-7.22145	-6.55916	-6.23284	-6.01293	-3.23695	-5.23934	-4.20308	-7.80008	-6.66573	-5.86164	-2.31506	-6.89142	-4.40726	-4.40635	-5.67464	-4.7955	-3.90268	-4.4464	-3.81071
Os06g0314100	-7.21891	-6.42221	-7.72504	-5.83261	-6.02084	-5.6515	-5.33826	-5.69741	-6.05039	-6.03211	-5.23621	-5.46764	-5.87586	-6.53819	-6.62851	-5.82346	-5.48166	-6.23374	-5.37054	-5.70407	-5.90848	-4.86512	-5.50794	-5.23045
Os06g0317200	-2.02171	-2.77092	-3.25822	-1.29226	-1.47221	-2.04477	-2.22325	-2.06533	-1.69092	-0.175601	-0.6896	0.0209875	-2.74765	-2.67706	-4.33985	-1.42052	-1.62018	-1.67028	-2.08342	-1.99137	-1.96004	0.0398808	0.161653	-0.748797
Os06g0322400	-5.51611	-4.32495	-6.22746	-2.84873	-1.35398	-1.29021	-1.41798	-2.03581	-2.28148	0.26168	0.408172	-1.40882	-4.58028	-3.84158	-5.17442	-2.79994	-1.08926	-1.57548	-2.4475	-2.7611	-2.62189	-1.44143	-0.256201	-1.98943
Os06g0326900	-7.61996	-7.82815	-7.81982	-6.39321	-6.01703	-6.04804	-5.06957	-6.25764	-5.55386	-5.36067	-4.31307	-4.01499	-7.71017	-7.69357	-6.0309	-6.64587	-5.29781	-5.32288	-4.74682	-5.35498	-5.1431	-4.17494	-4.69392	-4.75198
Os06g0328900	-5.03688	-4.22937	-5.57059	-3.93724	-3.73116	-3.95177	-3.33885	-4.57567	-4.0167	-2.9515	-2.60608	-4.16678	-4.14421	-4.24993	-5.3197	-4.35407	-3.87026	-4.04225	-4.12074	-4.40612	-4.64631	-3.79311	-3.98981	-4.45739
Os06g0329300	-3.35789	-3.07617	-3.58638	-3.30827	-2.96962	-2.93548	-1.86289	-2.68381	-2.41732	-2.32202	-1.47647	-2.46613	-3.0815	-3.10696	-4.14796	-3.21333	-3.49681	-3.90282	-2.40148	-2.84181	-2.59673	-2.89717	-2.22888	-2.25908
Os06g0341300	-7.45945	-7.22201	-5.67909	-6.5105	-6.29414	-8.48803	-5.72674	-6.99427	-6.89344	-5.34889	-5.96513	-6.42743	-6.79194	-7.87031	-6.74969	-7.83188	-7.83573	-6.18208	-4.78256	-3.84475	-6.36567	-4.34725	-6.65789	-6.66858
Os06g0343600	-5.84492	-5.66917	-7.27511	-5.41092	-5.64407	-6.38977	-4.58996	-4.86092	-5.73347	-4.67973	-4.68013	-5.7261	-7.09114	-7.01585	-6.63402	-6.57773	-6.24092	-6.06846	-5.59856	-5.6902	-5.73425	-5.75075	-5.86138	-5.78666
Os06g0354700	-2.91765	-3.0446	-2.22958	-2.40117	-2.07329	-1.90247	-1.15302	-1.02061	-1.15079	0.421561	0.015852	-0.369968	-2.72792	-3.01692	-2.84796	-2.31657	-2.27282	-2.41936	-1.72932	-1.75126	-1.70277	-1.10373	-1.1527	-1.31783
Os06g0358800	-7.2503	-8.14805	-8.09532	-7.20629	-8.12854	-6.41924	-7.84701	-7.05537	-6.1382	-7.20341	-7.21407	-7.85979	-7.0612	-8.01474	-8.87705	-7.30859	-7.32185	-7.39484	-8.20053	-7.39858	-8.18141	-5.69394	-7.17056	-6.96001
Os06g0367100	-3.04282	-2.80166	-2.19857	-1.80165	-1.9899	-1.95132	-1.78021	-1.37721	-1.57548	-1.60656	-1.53419	-0.941946	-3.21999	-2.91678	-2.06272	-1.85732	-1.48557	-1.6786	-0.963289	-1.07194	-1.37499	-1.22903	-1.02146	-0.939709
Os06g0367500	-5.74847	-6.03544	-5.54141	-5.98939	-4.84842	-4.79375	-4.16511	-4.33209	-4.36419	-5.41781	-3.68673	-4.45194	-5.0717	-5.51548	-6.70535	-5.54837	-5.31462	-4.93731	-4.54119	-4.58631	-4.14589	-4.78303	-3.98594	-4.00032
Os06g0474800	-4.85864	-4.06997	-3.02576	-2.17654	-1.2466	-1.36541	-0.77108	-0.380152	-1.4367	-1.14894	-0.164877	-1.20181	-4.44439	-4.14081	-3.23984	-2.18683	-1.07307	-1.49568	0.096962	-0.0201349	-0.457034	-0.424142	0.595274	-0.474529
Os06g0476200	-7.73925	-7.03514	-6.4351	-7.63094	-7.17908	-6.96457	-7.27385	-6.32542	-8.21255	-6.89955	-6.76657	-6.47282	-7.04325	-7.81378	-7.83203	-7.78605	-5.48001	-7.78359	-8.09172	-6.10878	-6.47317	-5.66321	-6.02637	-5.75678
Os06g0492900	-7.69168	-7.9388	-7.69153	-7.36594	-6.7845	-7.72846	-6.6759	-7.13443	-6.60803	-6.33964	-6.3188	-5.95184	-5.69796	-7.25134	-7.29553	-6.47804	-6.39673	-6.58097	-6.81183	-6.25098	-6.92133	-6.46997	-6.03285	-6.04172
Os06g0494400	0.163263	0.512952	0.354406	1.22776	1.41107	1.56829	2.21365	1.96059	2.27788	2.05549	2.44274	2.1855	0.873831	0.621144	0.455711	0.902372	1.24416	1.48734	1.83025	1.58458	1.93247	1.81548	1.66625	1.99954
Os06g0495100	-5.06613	-4.72729	-4.9127	-4.26397	-3.71544	-3.74289	-3.07992	-3.62849	-3.26492	-3.16588	-2.99034	-2.88134	-5.02039	-4.79018	-4.62233	-4.18593	-3.80733	-3.65394	-2.99311	-3.80471	-3.42169	-3.26342	-3.23194	-3.05078
Os06g0501900	-4.16709	-4.11287	-4.33561	-4.93254	-3.88591	-5.18642	-4.83022	-4.45458	-4.1124	-1.73319	-2.55966	-1.84404	-4.37317	-3.636	-4.32976	-4.84962	-4.36928	-4.57868	-3.8763	-3.75994	-4.00136	-2.74371	-2.8287	-2.94951
Os06g0507300	-6.5388	-6.20777	-6.03088	-6.95437	-4.42068	-6.08046	-6.85818	-7.08617	-6.91996	-3.72248	-4.98581	-4.82292	-4.99186	-6.39834	-6.85091	-7.56435	-6.97439	-6.09174	-6.82142	-7.10195	-7.26095	-4.65966	-5.33206	-5.1657
Os06g0526600	-6.79529	-6.78534	-7.58997	-5.66476	-7.49405	-7.12975	-7.27531	-7.62086	-6.78101	-6.53468	-6.31953	-5.4035	-7.89629	-7.01682	-6.42477	-6.04271	-7.02376	-6.53735	-8.12357	-6.57632	-6.69024	-6.60695	-6.39058	-6.31497
Os06g0529900	-6.97309	-8.11563	-8.05144	-8.20728	-8.09298	-8.5012	-7.81116	-8.194	-6.05458	-4.61214	-6.9588	-7.4471	-7.94292	-7.93986	-8.90837	-7.88404	-7.24666	-8.42466	-8.18057	-7.42887	-7.71396	-6.22639	-6.85449	-7.6711
Os06g0530600	-2.23924	-2.44979	-1.97519	-2.50907	-2.1708	-2.08768	-1.72855	-1.91175	-1.51096	1.63566	0.105588	0.537981	-2.1111	-2.34505	-2.69839	-2.46386	-2.32133	-2.34742	-1.99032	-2.00692	-1.78686	0.409875	-0.226721	-0.323416
Os06g0530700	-6.45611	-6.64326	-7.67701	-7.80165	-8.07373	-8.17437	-8.23738	-7.55083	-7.94764	-5.42439	-6.25867	-6.10146	-7.34751	-5.71732	-7.82044	-7.55882	-7.83063	-7.33926	-8.11745	-8.14421	-7.56581	-6.25165	-6.86917	-6.82287
Os06g0545900	-7.69805	-6.27195	-7.20977	-6.75163	-6.45305	-5.21412	-5.58318	-5.68353	-5.70735	-4.35888	-4.25664	-5.32487	-7.14317	-6.90142	-8.4644	-6.71922	-5.27398	-5.93213	-5.8734	-6.09861	-6.29425	-4.92025	-5.49713	-5.65766
Os06g0549600	-7.73896	-8.1302	-7.93461	-8.11341	-5.66218	-5.24532	-6.45774	-8.12797	-6.97788	-3.11983	-4.91665	-4.54074	-7.88119	-7.81122	-8.76295	-6.85014	-7.79132	-5.71026	-7.37738	-8.09775	-7.59694	-3.8383	-4.50553	-7.16334
Os06g0557100	0.261577	0.286798	0.515749	0.711011	0.916488	1.21278	1.13731	0.898605	1.03906	2.93892	2.06974	1.76192	0.419606	0.385003	0.403248	0.832129	0.937683	1.18456	0.964299	0.637203	0.908145	2.21651	1.80988	1.49716
Os06g0567200	-1.11642	-0.940206	-1.11448	-1.99743	-1.63838	-0.640521	-0.486058	-0.27121	-0.297235	-0.771313	-0.210739	-0.302229	-0.877665	-0.204354	-1.12519	-0.926256	-0.859273	0.195948	0.250489	0.181773	0.195115	0.390157	0.698981	0.558749
Os06g0574200	-2.28628	-2.40277	-2.53863	-1.80594	-1.47685	-1.55315	-1.49029	-1.79683	-2.07886	1.07804	-0.472206	-0.375764	-2.18902	-2.33417	-2.35857	-1.80986	-1.56121	-1.61878	-1.62007	-1.85589	-2.00627	-0.27174	-0.53686	-1.15118
Os06g0579000	-5.28531	-5.029	-5.08205	-3.58223	-3.51209	-2.91936	-2.96876	-3.16328	-3.13366	-1.32414	-2.6171	-2.17561	-4.45535	-5.22879	-4.46314	-3.31653	-3.31112	-2.96337	-3.20866	-3.88061	-3.26485	-2.37227	-2.59633	-2.91652
Os06g0579200	-5.4132	-5.7338	-4.18306	-2.86032	-3.94048	-2.21578	-1.67172	-1.96595	-3.18364	-0.572902	-3.19326	-1.19102	-4.61608	-7.30695	-3.41051	-3.02041	-2.01072	-2.11773	-2.36406	-4.55921	-3.02814	-1.52698	-3.08296	-1.89855
Os06g0579600	-2.78617	-2.71128	-2.49145	-2.24984	-2.31579	-1.97686	-1.42959	-1.23992	-1.20192	-2.08526	-1.80576	-0.991128	-3.35637	-2.98272	-2.48332	-2.54738	-1.70088	-1.46158	-1.86767	-1.67499	-1.2283	-1.53733	-1.19828	-1.01884
Os06g0579800	-7.48572	-6.20644	-5.1685	-6.4383	-5.97479	-6.18588	-6.34384	-5.91894	-5.55527	-2.64611	-5.57497	-4.71993	-6.11312	-6.21759	-5.26725	-5.73644	-6.27477	-5.36064	-5.4135	-6.32064	-5.37163	-3.92738	-4.38051	-4.71727
Os06g0586000	-3.1061	-3.58502	-2.32475	-3.03692	-3.15458	-2.55195	-3.22434	-3.89394	-3.24681	2.72142	0.346947	-0.405432	-3.68117	-3.95762	-3.036	-3.19024	-2.82202	-2.14479	-3.72149	-3.47688	-3.21262	0.714866	0.939404	-1.96106
Os06g0587300	1.02647	0.528703	1.75502	1.56436	1.66442	2.1952	1.33617	0.961274	1.0987	5.46693	3.52618	3.04828	0.80216	0.434593	1.22456	1.77962	1.5236	2.18791	1.06442	0.797329	1.38388	4.03065	3.92331	1.90304
Os06g0587400	-7.59758	-7.86837	-7.52112	-6.66188	-6.47281	-6.05308	-6.16252	-6.71267	-6.8493	-5.77632	-6.00134	-5.74825	-7.73535	-7.49546	-6.96189	-7.6576	-6.23419	-6.28411	-6.21456	-6.66538	-5.72185	-5.62911	-5.71895	-6.06516
Os06g0590700	-7.72476	-8.15846	-7.96186	-7.64029	-8.04487	-7.83646	-8.22181	-8.14922	-6.89188	-5.75405	-8.50856	-7.15251	-7.85855	-7.85293	-8.83061	-7.77988	-7.816	-6.72829	-8.11664	-8.13244	-7.94171	-7.80486	-7.41198	-8.11503
Os06g0594300	-6.1992	-8.18853	-5.92544	-8.17064	-7.16928	-6.64273	-5.62589	-6.56169	-5.40679	-2.26243	-3.91079	-3.30974	-5.37002	-7.03536	-6.0987	-7.82834	-7.79232	-6.89925	-4.3637	-6.43827	-5.78731	-4.09097	-3.98142	-4.93671
Os06g0599200	-7.78317	-8.09781	-8.0308	-8.17866	-7.86477	-6.79733	-5.75249	-8.21405	-6.80319	-6.69693	-5.88869	-6.41732	-7.92811	-7.92699	-8.83118	-7.88145	-7.47911	-6.59225	-6.19896	-8.19486	-8.39055	-5.56728	-8.57182	-7.08355
Os06g0602500	-2.42715	-2.04662	-2.04425	-1.21157	-0.909016	-0.642129	-1.61117	-1.94812	-1.31666	1.1101	-0.371683	-0.143931	-1.59083	-1.85436	-1.60077	-1.19972	-1.13302	-0.598094	-1.40152	-1.95293	-1.13573	0.110086	-0.0964546	-0.769508
Os06g0613800	-2.36584	-1.33099	-2.59085	-0.488177	-0.371936	-0.0326748	0.611744	0.279583	0.851031	-1.43782	-0.672921	-0.350677	-1.96571	-1.70785	-2.39335	-1.53748	-0.308379	-0.124647	0.0718422	0.141981	0.909495	-0.513591	-0.150453	0.210334
Os06g0614100	-5.12269	-4.79064	-4.8533	-3.88677	-3.5489	-3.22412	-2.55922	-3.39713	-2.9828	-3.15949	-2.50992	-3.60242	-4.5765	-4.57927	-4.71295	-3.99361	-3.509	-3.20528	-3.37591	-3.51279	-3.24546	-2.87902	-3.28616	-3.10758
Os06g0621300	-7.82526	-8.1471	-7.74221	-8.22485	-8.12499	-6.53014	-5.36671	-8.24456	-7.23961	-6.22416	-6.24567	-6.96561	-6.97832	-8.00696	-8.87273	-7.94175	-7.92796	-8.75118	-7.36343	-7.94855	-6.63105	-6.37077	-6.87123	-7.73202
Os06g0623600	-3.87388	-3.75268	-3.94668	-3.36127	-3.2368	-3.3395	-2.76313	-3.22617	-3.01603	-1.50121	-1.98987	-2.63355	-3.72962	-3.86349	-4.18743	-3.69034	-3.56712	-3.59663	-3.40414	-3.33869	-3.20385	-2.7429	-2.6926	-3.16993
Os06g0625700	-6.86441	-8.20343	-8.02482	-7.1858	-6.45235	-6.78531	-6.26669	-6.08943	-5.68245	-6.83906	-6.24226	-6.17296	-7.84569	-7.92258	-8.10767	-6.81332	-6.43541	-5.95114	-5.99281	-7.12254	-5.9241	-5.57605	-5.83338	-5.94852
Os06g0637500	-3.10928	-3.48219	-2.58629	-3.27834	-3.2605	-2.97502	-2.74278	-3.19932	-2.12863	-0.701849	-1.96409	-1.27517	-2.28213	-2.88256	-2.73434	-2.57389	-3.07786	-2.78543	-1.79154	-2.57164	-1.96895	-1.04275	-1.79329	-1.09161
Os06g0641100	-7.60974	-7.8821	-7.8465	-7.52669	-7.16513	-6.23869	-4.99322	-6.6774	-5.59338	-7.28689	-5.50023	-5.25939	-7.75927	-7.72979	-8.75625	-7.67793	-6.19648	-5.61937	-5.38539	-5.73151	-5.80921	-5.08345	-5.91293	-6.45343
Os06g0641200	-6.25848	-6.1069	-7.86966	-5.23115	-5.67542	-5.01928	-3.91353	-5.36851	-4.71076	-4.93075	-4.51672	-4.91195	-6.62139	-7.30003	-6.3514	-5.33639	-5.19181	-4.35217	-4.39505	-4.61013	-4.71588	-4.07576	-5.27924	-5.22655
Os06g0647300	-7.79727	-8.16401	-7.9857	-7.37684	-5.81112	-6.83737	-6.69363	-8.15004	-8.34004	-6.9936	-7.52078	-4.82608	-7.91756	-7.90785	-8.87839	-7.82875	-7.83373	-8.70671	-7.55287	-8.07252	-7.80604	-4.92544	-7.73611	-7.35387
Os06g0649000	-5.17753	-5.29005	-5.93952	-5.48941	-4.85746	-4.76727	-6.20002	-6.83611	-6.59356	-0.298754	-1.61026	-1.61123	-4.28608	-5.05859	-5.23741	-5.76042	-5.59737	-4.44684	-7.24576	-7.04852	-5.56334	-1.38712	-2.177	-2.70863
Os06g0651000	1.21327	1.04612	2.2407	2.10844	2.15159	2.10418	1.23092	1.00981	1.02658	4.5773	2.94971	3.76689	1.29875	1.15224	2.26547	2.25223	2.19823	2.40844	1.36785	1.28018	1.54924	3.67695	3.07721	2.65291
Os06g0651200	-0.231598	-0.683484	-0.751981	-1.28844	-1.03299	-0.174225	-0.315331	-0.0780573	0.304532	-0.427605	-0.075099	0.423961	-0.488973	-0.250389	-0.505444	-0.564475	-0.715263	0.305285	0.939809	1.01713	0.705048	0.953684	0.361096	1.30195
Os06g0661900	-2.78631	-2.75178	-2.66963	-2.35614	-2.2904	-2.25796	-2.45955	-2.4486	-2.5988	0.295149	-1.32509	-1.25864	-2.56595	-2.64591	-2.55502	-2.56513	-2.47987	-2.14798	-2.53764	-2.70326	-2.31703	-1.20943	-1.30636	-2.07126
Os06g0667000	-3.68565	-3.79546	-3.89689	-4.63237	-4.45545	-4.05727	-3.62061	-4.17927	-3.09845	-1.37388	-2.59586	-1.98428	-3.79713	-3.87867	-3.81022	-4.60752	-4.34452	-4.05133	-3.73042	-4.26171	-3.62742	-2.38347	-3.0523	-2.67919
Os06g0667300	-7.7619	-8.04086	-8.01843	-8.19404	-7.26278	-8.42034	-6.80943	-7.75532	-6.25948	-6.40336	-6.58889	-5.96962	-7.91478	-7.90291	-7.52048	-7.8531	-7.8603	-7.13371	-7.83235	-7.51139	-6.94388	-7.76621	-6.18971	-6.15898
Os06g0670300	-3.25697	-3.08374	-3.72593	-2.65892	-2.988	-2.47056	-2.4902	-3.00105	-2.42704	0.594553	0.115438	0.120053	-3.55339	-3.26404	-4.02753	-2.96936	-2.94419	-2.17117	-2.6572	-3.39731	-2.84174	-0.368101	-0.781054	-1.03916
Os06g0671000	-1.99851	-1.6026	-2.89152	-0.334874	-0.344334	0.201055	0.344681	-0.0778313	-0.010561	0.961931	0.527114	-0.814862	-1.62974	-1.85896	-2.2639	-0.796674	-0.662756	-0.323847	-0.807738	-0.74006	-0.586082	0.140886	-0.407265	-0.974194
Os06g0673800	-6.35758	-6.63883	-5.69391	-5.65005	-5.55419	-5.14578	-4.01448	-4.60828	-4.67958	-3.23295	-3.60143	-3.30173	-6.21175	-6.08574	-6.82978	-5.32374	-5.09007	-5.16841	-4.45841	-4.75538	-5.36981	-3.72969	-4.1249	-3.99796
Os06g0674000	-7.80693	-8.17232	-5.35744	-6.95097	-8.10523	-6.52599	-4.47523	-5.30848	-4.63135	-3.96265	-2.99962	-3.63526	-7.45343	-5.09504	-7.97974	-6.65755	-6.68158	-6.34318	-5.54733	-5.59853	-5.58491	-4.88486	-5.04949	-4.70556
Os06g0674100	-2.61512	-2.41893	-2.87194	-1.83811	-1.519	-1.197	-0.916046	-0.983116	-0.770501	-1.32495	-0.805576	-0.997971	-2.19855	-2.29619	-2.00469	-1.93426	-1.66408	-1.49904	-1.17474	-1.4105	-1.09299	-0.926323	-0.672559	-1.18764
Os06g0675600	-5.86198	-6.23677	-6.04426	-5.84647	-5.93032	-5.30785	-4.15401	-5.13594	-4.48562	-3.33827	-3.11138	-3.45262	-5.69661	-5.76642	-6.60754	-6.28338	-4.83451	-5.64282	-4.11879	-4.86441	-5.13212	-4.01146	-4.09968	-4.22237
Os06g0681200	-6.81685	-7.12517	-6.30594	-8.14206	-8.05376	-7.00887	-6.6372	-6.45227	-6.31947	-2.82957	-3.25872	-2.00012	-3.98217	-6.41329	-5.97981	-7.81555	-7.82122	-5.53491	-7.82249	-7.23273	-5.84379	-1.67438	-2.42494	-5.36899
Os06g0683100	-7.60581	-8.04973	-6.52398	-8.04864	-7.94061	-8.28672	-8.07979	-8.0273	-7.42236	-3.34563	-4.76571	-5.54379	-7.70018	-7.67545	-8.69468	-7.60482	-7.35949	-7.04824	-5.18806	-5.7197	-6.35994	-4.39642	-4.16237	-5.52556
Os06g0683400	-0.231551	-0.331885	-0.322348	-0.627712	-0.399132	0.0651598	0.564012	-0.0450649	0.147188	3.52562	1.94207	1.54381	-0.0242949	-0.319423	-0.528251	-0.335187	-0.290644	-0.27298	-0.453233	-0.522842	-0.433662	2.19806	1.4942	0.610789
Os06g0683500	-6.61698	-6.58857	-7.14398	-6.17384	-5.88453	-6.10285	-5.65051	-6.82379	-7.60754	-4.65383	-5.27672	-5.46757	-6.90459	-7.59521	-6.73375	-6.59744	-7.16144	-5.78775	-5.92165	-6.98796	-6.9808	-5.36538	-5.79479	-6.70677
Os06g0683800	-2.19038	-2.91167	-1.5903	-3.03037	-3.31086	-2.96163	-2.46765	-1.67154	-0.92173	-1.68907	-1.72676	-0.874949	-2.27193	-3.01586	-2.82143	-3.2482	-3.48089	-3.01668	-2.36128	-2.71114	-1.8774	-1.30035	-2.79659	-0.638486
Os06g0686400	-7.62756	-7.90359	-7.85985	-7.97462	-7.97707	-7.77766	-7.11935	-7.64441	-7.05743	-3.1108	-5.02872	-5.32276	-6.83039	-7.11621	-7.25861	-7.69479	-7.71061	-7.08692	-7.4398	-8.02955	-7.41491	-5.14752	-4.96267	-6.41438
Os06g0688700	-2.47957	-2.62729	-2.55009	-1.8578	-1.53955	-1.36491	-2.3598	-2.63045	-2.31723	0.835556	-0.666717	-0.829512	-2.2298	-2.95879	-1.80695	-1.59377	-1.79772	-1.25089	-2.21731	-2.79605	-2.14818	-0.307849	-0.530464	-1.41222
Os06g0688800	-1.57799	-1.83907	-1.60068	-1.07413	-0.690144	-0.57659	-1.52659	-1.86603	-1.48711	1.68729	0.111117	-0.0852947	-1.49726	-1.97004	-1.04849	-0.764426	-0.956739	-0.438536	-1.59842	-1.87928	-1.33419	0.479286	0.207194	-0.670722
Os06g0693300	-6.56015	-5.85614	-5.66402	-5.17302	-5.20393	-5.1247	-5.18553	-4.40207	-5.91224	-4.05877	-5.49699	-4.45115	-6.18496	-6.00765	-6.17316	-5.08046	-4.90792	-5.32636	-4.52338	-4.87849	-4.92584	-4.70575	-4.52075	-4.96046
Os06g0697200	-3.52502	-3.46194	-4.3294	-3.94625	-3.60226	-3.24383	-2.89196	-3.37077	-2.71412	-1.07936	-2.29804	-1.36723	-3.16897	-3.40695	-4.29167	-4.1541	-3.38825	-3.20109	-2.9188	-3.24583	-3.45802	-2.37885	-2.0635	-2.32551
Os06g0697500	-7.62444	-7.43827	-7.45555	-6.77442	-5.80846	-7.04278	-5.75759	-6.26537	-6.20289	-4.62892	-5.29593	-4.95458	-6.09321	-7.74456	-8.73562	-6.88533	-6.26724	-6.72725	-4.84134	-5.49594	-5.61984	-5.01158	-4.96315	-4.95091
Os06g0697600	-2.54592	-2.08373	-1.52111	-1.10708	-0.565743	-0.981033	-0.583048	-0.797593	-0.888598	-0.0386314	-0.255369	-0.0878811	-0.612694	-0.583158	-0.955143	-0.328384	-0.327283	-0.795092	0.0894566	0.181224	-0.493921	0.418069	0.430162	0.332249
Os06g0702500	-7.54197	-8.09233	-6.87917	-5.79988	-6.69105	-5.83109	-6.1071	-5.95983	-5.52833	-6.35371	-6.17472	-6.16804	-7.77343	-6.51269	-6.19693	-6.8895	-6.02722	-5.52622	-5.65522	-5.38803	-5.14566	-6.30941	-5.0813	-5.8805
Os06g0711000	-4.48741	-5.03163	-6.13337	-5.00878	-4.65589	-3.5559	-3.77454	-4.23663	-3.22426	-2.16294	-2.0039	-2.63644	-3.03279	-3.90311	-5.62426	-4.34808	-3.81424	-3.48243	-3.32105	-3.99631	-3.7105	-1.48328	-2.11666	-2.59644
Os06g0711100	-4.15129	-4.48347	-4.94879	-4.94092	-4.62371	-4.3002	-4.80327	-5.2985	-3.43014	-2.42528	-3.1184	-3.98197	-4.38555	-4.61063	-4.2408	-5.01446	-4.53627	-4.23831	-4.51903	-5.1193	-4.00409	-2.99684	-3.4212	-3.3236
Os06g0711200	-6.84954	-6.3503	-7.1674	-5.84584	-5.44228	-4.24998	-5.55922	-5.76934	-5.08259	-4.14068	-4.31758	-5.40795	-5.19423	-6.3928	-7.77002	-5.53631	-5.61961	-5.53074	-6.12275	-3.6711	-5.38581	-4.71687	-4.91775	-5.24005
Os06g0713800	-6.26399	-5.61622	-5.9879	-7.21567	-6.14687	-5.53672	-5.50862	-5.03858	-5.75791	-5.80499	-5.21567	-5.4781	-5.57428	-6.19255	-6.11669	-7.60364	-7.48988	-6.38475	-5.08243	-6.08517	-5.55353	-5.5081	-5.33812	-5.85829
Os06g0715700	-6.05724	-5.98375	-6.00024	-5.29625	-4.95212	-5.247	-5.38332	-6.70299	-6.33003	-2.29141	-3.89495	-4.36546	-4.82447	-6.35938	-5.33795	-5.96664	-5.70584	-5.21804	-7.00189	-7.09282	-6.50277	-3.76452	-4.6205	-5.10446
Os06g0726100	-6.34101	-8.21789	-6.41902	-8.06178	-8.11374	-7.48784	-8.27763	-4.63654	-6.37721	-3.96072	-3.72424	-4.97585	-6.41615	-7.97973	-6.49289	-7.06073	-7.90498	-5.69566	-8.16538	-7.93734	-7.54046	-4.70964	-4.37522	-6.62278
Os06g0727900	-7.37917	-7.37339	-7.96161	-6.29169	-6.42798	-6.80366	-6.2469	-6.95352	-6.98083	-5.03222	-5.70929	-5.82076	-7.07303	-7.88064	-6.73047	-5.98662	-6.44291	-6.43957	-6.50236	-6.96211	-4.79067	-5.85299	-6.50982	-6.20249
Os07g0100600	-4.74616	-6.33241	-6.13839	-6.53563	-6.01892	-6.33328	-5.67614	-5.45712	-5.76802	-5.87615	-5.29247	-5.26209	-7.25996	-6.0595	-6.00127	-7.33468	-6.16246	-6.56084	-5.75206	-5.71228	-5.63758	-5.5046	-5.37324	-4.87803
Os07g0103500	-7.18455	-7.68536	-6.33428	-7.30471	-7.23143	-7.2208	-6.27551	-5.95296	-4.58468	-3.64238	-3.72777	-3.59079	-7.51299	-5.53553	-8.47116	-7.38122	-6.32076	-5.97419	-5.96642	-5.59725	-5.33459	-3.73174	-4.22805	-3.65301
Os07g0106200	0.571371	0.970707	0.169032	2.09093	2.30755	2.31217	2.25986	1.65521	1.36885	3.09823	2.27686	1.38472	0.662766	0.80265	0.406885	1.82347	2.13953	2.17837	1.62198	1.57138	1.50222	2.09744	2.20782	0.840562
Os07g0111400	-2.54368	-1.90189	-2.90412	-1.19608	-1.0533	-1.35731	-0.51627	-0.840924	-0.65725	-1.67592	-0.54285	-0.904532	-1.8205	-1.85531	-2.84849	-1.39963	-1.10047	-1.1901	-0.410421	-0.590393	-0.4125	-0.773932	-0.261349	-0.418732
Os07g0115900	-2.35467	-1.33128	-2.52068	-0.482622	-0.362002	-0.00808048	0.602916	0.309986	0.811921	-1.465	-0.774586	-0.353577	-1.97128	-1.74518	-2.43201	-1.55359	-0.345043	-0.202376	0.0556202	0.14068	0.8919	-0.66954	-0.172215	0.232359
Os07g0116900	-5.61745	-6.08845	-6.06191	-5.77166	-5.86331	-4.62862	-5.2364	-6.13321	-5.59398	-2.71346	-4.14552	-3.95904	-5.9693	-5.39999	-5.89506	-6.19184	-5.56307	-4.74409	-5.68419	-5.46889	-5.31163	-3.73789	-4.25437	-4.80385
Os07g0118800	-7.60298	-6.38037	-7.3846	-6.28583	-7.93221	-8.25155	-6.44926	-6.59106	-6.52612	-4.56636	-6.71787	-6.1459	-7.12699	-7.67458	-7.42227	-7.5896	-7.27882	-7.29723	-6.6106	-6.15765	-7.11155	-6.51024	-6.33179	-6.25526
Os07g0120600	-7.25582	-6.62752	-6.72224	-6.45175	-5.97277	-6.49002	-5.28194	-5.48007	-5.90851	-5.08786	-4.87774	-5.03478	-7.92079	-6.59142	-8.80382	-6.11815	-5.72874	-5.77709	-4.98984	-5.2067	-5.17675	-4.92129	-4.71217	-4.88569
Os07g0121000	-4.41714	-4.05617	-4.31331	-4.20396	-4.87362	-4.56647	-3.55086	-4.1343	-4.07674	-1.83128	-2.99508	-2.51743	-4.13413	-4.43105	-4.92886	-4.64611	-4.4681	-4.31183	-3.60492	-3.93271	-3.78885	-2.77829	-3.21324	-3.30652
Os07g0121100	-7.10201	-7.97185	-7.92463	-7.44856	-8.00319	-8.36272	-8.16313	-8.11767	-8.38944	-3.54791	-5.60651	-4.76058	-7.82651	-7.8175	-7.72772	-7.20775	-7.7613	-7.4102	-8.10001	-8.08247	-7.7868	-4.41677	-5.90468	-5.38464
Os07g0121600	-5.3302	-4.57271	-4.84044	-3.93787	-4.00413	-3.42642	-3.65128	-4.0527	-3.65364	-1.11717	-2.671	-2.50073	-4.52816	-4.95074	-5.25065	-4.38441	-4.12709	-3.78401	-4.01236	-4.26786	-3.79873	-2.63292	-2.63263	-3.26692
Os07g0121800	-1.91135	-1.91988	-2.03317	-1.17918	-0.953922	-0.74227	-0.853542	-1.25225	-0.984062	1.34964	-0.122945	0.1051	-1.91368	-2.1462	-1.95053	-1.20798	-1.16842	-0.993323	-1.16216	-1.56221	-1.39817	0.470467	0.109879	-0.847959
Os07g0122000	-1.07982	-3.80681	-4.47545	-0.57497	-1.80347	-0.866225	-0.958075	-0.941106	-0.595278	1.03327	-0.143847	-0.0322342	-2.39607	-2.93351	-3.80697	-0.293139	-1.28423	-1.20052	1.41929	-0.945184	1.34621	-0.0412321	-0.00466919	1.17299
Os07g0122100	-1.89125	-1.96889	-2.5374	-0.726588	-0.548414	-0.14417	-0.560732	-1.00909	-0.617108	2.89673	1.17774	1.37695	-1.57146	-1.89407	-1.92066	-0.764499	-0.715226	-0.0196905	-0.771851	-1.19165	-0.621257	1.42158	1.28811	0.195399
Os07g0122200	-2.20391	-2.01449	-2.60217	-1.25048	-0.90023	-0.867386	-0.857109	-1.23636	-1.06779	1.66425	0.333035	0.0786018	-1.98754	-2.2756	-2.26301	-1.39024	-1.17706	-0.963282	-1.23348	-1.35922	-1.2932	0.588381	0.219804	-0.533276
Os07g0122300	-3.91739	-4.03584	-4.28093	-3.39481	-3.1623	-2.56426	-3.5546	-4.25833	-3.29527	-0.066844	-1.91246	-2.38067	-3.86588	-4.32671	-3.63492	-3.40727	-3.22483	-2.65008	-3.60386	-4.05876	-3.59594	-1.09596	-1.90443	-3.61414
Os07g0123100	-6.81979	-7.39811	-7.39931	-7.45691	-7.77494	-6.15061	-6.60547	-5.30281	-4.52651	-4.35927	-4.78973	-3.92244	-6.82224	-7.88179	-6.46737	-7.38117	-7.21881	-6.94877	-5.88312	-8.1595	-4.837	-4.15745	-6.20024	-3.28229
Os07g0123800	-3.51536	-2.72833	-3.24074	-1.36557	-1.01096	-0.92611	-1.69369	-2.28888	-2.40049	2.52153	0.0967112	0.0657482	-3.05571	-2.82375	-2.83985	-1.23223	-1.0583	-1.11153	-1.57387	-1.26923	-1.72811	0.797654	0.894797	-1.35426
Os07g0127700	-7.79715	-8.0552	-8.04376	-6.45231	-5.68193	-5.84819	-8.25423	-6.71004	-7.64167	-4.26851	-5.48348	-6.65724	-7.94081	-7.78682	-8.2286	-7.35365	-7.1268	-5.69232	-7.49008	-8.19483	-7.16999	-4.17482	-5.39203	-5.50923
Os07g0130100	-6.84428	-6.52761	-8.05621	-7.68019	-6.44053	-6.8749	-3.34335	-6.53216	-6.94595	-3.30635	-4.602	-4.9848	-7.60587	-7.02138	-7.15265	-7.88807	-7.2099	-7.15946	-6.62303	-7.83744	-6.45955	-4.90522	-4.62487	-5.06937
Os07g0130600	-3.50467	-3.45441	-3.91809	-2.47406	-2.10653	-1.81314	-2.13061	-2.61571	-2.13514	0.230906	-1.15182	-1.64157	-3.1319	-3.13057	-3.75044	-2.37905	-2.2161	-1.85951	-2.25476	-2.63869	-2.58671	-1.11719	-1.14422	-2.27814
Os07g0130700	-4.29961	-3.73642	-4.98802	-3.46949	-3.52808	-3.34766	-3.23543	-3.95957	-3.34291	-0.651839	-2.27152	-2.16664	-3.88706	-4.11519	-4.33471	-3.4499	-3.57467	-3.23099	-3.52902	-3.71303	-3.82426	-1.77509	-2.08057	-3.26845
Os07g0130800	-2.70372	-2.05719	-4.06112	-1.54615	-0.961696	-1.32489	-0.705192	-1.21065	-1.2583	0.625772	-0.0871725	-0.850489	-2.44235	-1.87439	-3.33959	-1.70729	-1.17009	-1.46528	-1.20885	-1.15164	-1.44271	-0.772364	-0.532255	-1.35919
Os07g0131100	-1.7856	-2.23	-3.36512	-0.48948	-0.540385	0.432994	0.525393	-0.127122	0.649889	0.422762	-0.0975361	0.371744	-1.47846	-2.21109	-3.03061	-1.0695	-0.389367	0.651773	0.0671339	-0.902024	0.153786	0.380417	-0.222549	-0.285398
Os07g0132500	-6.86052	-7.17925	-6.36903	-7.16159	-7.83637	-6.66443	-5.07082	-7.7226	-5.76444	-3.88692	-5.41322	-4.70752	-6.63499	-4.33521	-8.13016	-7.03561	-5.9507	-5.93952	-6.36273	-6.97746	-6.36851	-5.02648	-5.39012	-5.8485
Os07g0134600	-5.18986	-4.72758	-4.44868	-4.78134	-4.35502	-4.06117	-4.03127	-4.57228	-4.04321	-1.88357	-3.00704	-3.0472	-4.58949	-4.57338	-4.21613	-4.48216	-4.47633	-4.05968	-4.31362	-4.33138	-4.28223	-3.19976	-3.32779	-3.88272
Os07g0136300	-7.72223	-6.05141	-7.44109	-6.46183	-5.73279	-5.23857	-4.4771	-4.2251	-4.63033	-4.23762	-3.41157	-3.43898	-7.85684	-6.83275	-8.60646	-6.4956	-6.39308	-5.58106	-4.35392	-3.99702	-4.98658	-3.79641	-4.28333	-3.64227
Os07g0141200	-7.16067	-8.11268	-5.79681	-8.02411	-8.09889	-5.58313	-7.06306	-7.11059	-5.54038	-3.80751	-4.36086	-4.86532	-6.63992	-7.02991	-8.66598	-7.89684	-7.39488	-7.39142	-7.52821	-7.05651	-5.69329	-4.8858	-5.87844	-4.85959
Os07g0142200	-5.90858	-8.10696	-7.90289	-8.11567	-7.9973	-8.37946	-8.16606	-8.09226	-8.23259	-5.16348	-3.95457	-5.47724	-7.7949	-7.78772	-8.74082	-7.7132	-7.75449	-8.6189	-6.78374	-8.06245	-8.1489	-5.46442	-5.09351	-5.90118
Os07g0142300	-7.63691	-6.90851	-7.85804	-7.98478	-7.93687	-8.04744	-7.38045	-7.0998	-8.285	-5.08985	-4.03965	-5.07873	-7.75256	-7.7425	-7.70821	-7.67267	-7.67299	-8.5692	-4.72701	-8.01856	-6.74554	-4.54296	-4.75443	-6.06073
Os07g0142500	-6.68413	-6.98852	-7.90458	-8.12598	-8.00136	-8.39762	-8.17044	-7.90029	-7.55719	-5.68922	-5.2035	-5.52252	-7.79613	-7.79718	-7.32742	-7.72419	-7.76826	-8.62956	-6.51722	-8.07694	-8.51005	-5.56703	-6.28536	-8.64671
Os07g0146800	-6.48612	-6.01322	-5.61719	-5.27431	-5.89412	-6.06903	-6.08506	-6.62557	-6.13243	-4.81517	-5.21853	-4.77182	-7.45322	-6.27673	-6.27633	-5.89137	-5.8942	-5.28744	-5.47979	-5.36605	-4.77675	-4.87197	-4.96192	-5.34831
Os07g0147700	-7.38236	-7.54936	-6.82514	-7.32933	-6.03509	-6.71866	-6.87056	-6.4747	-5.63417	-5.3617	-6.25068	-6.04045	-7.11867	-7.4686	-7.05564	-7.38297	-6.42517	-6.93918	-6.0023	-6.21479	-5.30416	-6.13525	-6.87976	-5.17958
Os07g0149300	-3.3965	-3.12696	-3.1059	-2.57087	-2.13813	-2.11804	-1.96301	-1.84591	-1.98159	-1.21932	-1.19159	-1.35124	-3.07449	-3.10781	-3.26664	-2.63576	-2.14915	-2.32371	-2.23338	-2.2612	-2.46015	-1.70303	-1.05704	-1.99333
Os07g0162400	-0.0226879	-0.106934	-0.351919	-0.0561771	-0.120743	0.166595	-0.308851	-0.5479	-0.0480003	4.01276	2.91257	2.17846	0.157726	-0.0165033	-0.610488	-0.230694	-0.364615	-0.254395	-0.496318	-0.699512	-0.352347	2.43533	2.06804	1.50376
Os07g0167600	-6.24512	-5.95219	-6.59175	-5.99407	-5.75968	-5.67465	-4.40398	-4.83334	-4.7569	-4.96608	-4.33294	-4.27793	-6.23406	-6.42681	-6.1655	-5.80099	-6.07572	-5.56045	-4.77716	-5.1384	-5.03177	-5.08789	-5.12992	-4.94622
Os07g0168300	-1.03671	-0.784347	-0.642024	-0.990312	-0.987015	-1.2035	-0.0782118	0.0388975	-0.839414	2.22932	2.13283	1.80536	-0.902041	-1.02535	-1.16539	-0.894353	-0.804574	-1.20164	-0.221848	-0.029604	-0.857837	1.15676	1.55275	0.639789
Os07g0170000	-3.167	-3.12401	-2.78511	-3.15125	-3.25113	-3.37729	-2.84657	-3.12266	-3.1236	-1.67615	-1.31788	-1.16046	-3.00861	-3.17023	-3.27049	-3.29901	-3.16535	-3.56263	-3.54573	-3.25199	-3.62794	-2.72984	-2.87138	-2.56558
Os07g0175600	-5.18397	-5.47047	-5.26871	-5.02114	-5.0305	-4.33823	-4.71085	-5.3886	-4.82604	-1.66534	-2.26357	-3.33072	-4.86099	-4.62993	-5.12274	-5.41878	-5.40155	-4.55481	-3.52918	-4.73422	-4.17157	-2.46331	-2.73084	-4.22559
Os07g0176500	-4.45584	-5.45123	-4.52436	-6.92053	-7.26878	-5.46652	-4.80516	-5.28082	-4.75474	-4.61812	-4.19895	-4.94863	-5.31994	-4.92965	-5.60373	-6.59065	-7.17367	-5.35594	-4.22302	-4.68389	-4.67479	-4.18965	-4.73114	-4.69293
Os07g0184000	-7.80237	-8.15287	-8.05494	-8.20638	-8.09784	-8.49524	-7.9242	-8.19552	-6.3894	-7.98311	-6.68415	-5.83231	-7.94547	-7.94613	-8.91874	-7.88552	-7.8878	-8.1922	-8.1881	-7.40609	-7.33354	-8.4276	-7.61533	-7.87374
Os07g0184100	-4.47295	-3.79228	-4.23626	-3.36726	-4.05125	-3.35371	-2.96861	-2.76327	-2.56179	-3.08767	-3.11614	-2.44722	-4.95332	-4.0644	-4.35975	-3.31515	-3.43699	-3.44927	-2.90365	-2.85398	-2.72357	-3.20079	-2.79077	-2.59793
Os07g0191200	-2.88605	-3.01619	-2.82327	-2.93944	-2.78643	-2.43449	-2.65329	-2.80364	-2.60902	-0.414462	-1.46345	-1.53424	-2.74402	-2.54542	-2.82562	-2.81458	-2.58008	-2.49072	-2.83862	-2.78171	-2.82081	-1.12005	-1.15709	-2.02981
Os07g0191600	-7.30837	-6.94184	-7.71709	-7.14061	-6.69147	-6.11481	-6.61649	-5.78528	-6.61915	-7.07901	-5.6524	-5.10161	-7.29202	-6.5252	-7.76649	-6.84628	-5.99046	-5.91064	-6.0465	-5.62829	-6.42184	-6.38861	-5.06674	-5.43258
Os07g0194800	-2.94235	-3.31913	-2.58642	-3.38745	-3.19557	-2.59443	-2.7115	-3.13041	-2.3644	-0.128105	-1.66738	-1.40317	-2.52033	-3.50177	-2.39288	-3.43582	-3.63979	-2.8488	-3.29325	-3.66302	-2.58923	-1.2442	-2.00737	-2.25473
Os07g0204100	-2.11957	-1.94519	-2.48198	-1.96974	-1.33091	-1.00817	0.387531	-0.223931	0.0314665	2.48122	2.23092	1.15087	-1.85919	-1.94326	-2.79524	-2.1838	-1.00111	-1.54923	-0.707455	-1.09786	-0.96796	0.466706	0.399137	-0.241562
Os07g0211000	-3.91067	-3.89012	-3.54602	-2.60204	-2.57244	-2.22791	-1.93831	-2.46056	-2.83477	-1.19803	-2.27785	-1.90644	-3.80067	-4.01992	-3.68054	-2.74948	-2.70027	-2.45067	-2.56827	-2.69842	-2.68412	-1.63566	-2.09185	-2.66181
Os07g0225100	-5.62102	-5.54183	-6.01677	-5.46643	-7.2233	-5.72725	-4.74013	-5.62816	-5.70684	-3.13818	-4.38969	-5.01375	-5.68897	-5.59757	-6.54576	-6.21038	-6.41414	-5.6449	-5.74244	-5.65769	-6.67872	-4.43594	-4.79613	-4.81133
Os07g0225300	-2.32737	-2.21593	-2.62963	-3.43851	-3.56468	-2.52913	-1.91236	-2.04543	-1.59619	-0.597649	-0.695522	-0.545738	-2.08238	-2.61855	-3.33058	-3.05909	-3.12646	-3.08329	-2.25933	-2.51902	-2.06365	-0.8538	-1.47771	-1.03218
Os07g0257200	-6.17999	-5.95677	-5.25223	-6.38487	-6.37194	-5.45796	-5.11698	-6.35288	-4.26069	-4.94947	-5.40283	-4.63502	-5.81843	-4.84196	-5.90455	-6.03716	-5.61084	-5.24717	-4.29868	-5.0388	-3.79209	-4.30612	-3.71196	-3.94501
Os07g0271000	-3.46157	-3.64573	-3.51102	-3.07644	-2.60461	-2.59658	-2.19807	-2.44912	-1.5963	-1.11411	-1.56521	-2.01721	-3.23081	-3.34798	-3.57838	-3.18631	-2.81245	-2.64455	-2.4219	-2.59198	-2.26488	-1.82126	-1.89317	-2.25295
Os07g0273400	-7.80141	-7.05901	-7.31422	-7.05975	-8.10421	-6.99036	-6.70338	-7.28727	-8.08793	-4.71444	-7.38118	-5.69315	-7.69519	-7.78221	-6.94247	-7.88756	-7.89678	-7.91798	-8.14613	-8.22014	-7.23776	-7.46186	-7.34058	-7.36337
Os07g0293000	-7.07701	-7.90244	-7.56789	-5.37116	-5.88507	-5.48049	-4.65672	-4.71106	-5.29358	-5.84476	-4.66705	-4.28278	-7.25274	-7.11948	-6.39189	-6.9562	-5.36094	-6.10805	-5.32509	-5.72698	-5.82905	-4.9261	-5.4761	-5.10653
Os07g0296000	-6.91165	-8.19147	-7.9982	-6.84476	-7.92305	-7.92386	-7.07336	-6.2634	-6.83204	-5.8082	-5.93762	-5.81795	-7.2276	-7.32919	-8.64543	-7.81671	-7.82955	-8.68898	-7.48069	-8.1509	-7.69456	-6.56537	-6.3071	-6.31966
Os07g0410300	-6.09589	-6.37347	-6.65764	-3.74846	-6.63196	-6.89459	-5.68334	-6.90559	-6.44136	-2.71205	-4.80666	-1.81129	-6.08832	-7.0388	-8.04214	-5.66523	-5.03819	-6.09845	-6.45788	-5.69528	-6.84112	-3.23157	-3.29969	-4.50786
Os07g0417500	-2.44644	-1.42228	-2.59316	-0.536022	-0.398444	-0.133965	0.545889	0.26045	0.796897	-1.52342	-0.716614	-0.35815	-1.99531	-1.77163	-2.41576	-1.5668	-0.357232	-0.151081	-0.00172234	0.138159	0.867703	-0.666601	-0.145123	0.158703
Os07g0418500	-7.68237	-7.93952	-7.921	-8.10345	-8.01047	-7.87083	-8.17043	-8.11865	-8.38884	-3.49636	-3.43885	-5.39553	-7.84035	-7.82011	-8.76379	-7.75691	-7.76445	-8.6505	-8.09432	-8.07592	-8.70703	-5.9408	-5.35323	-7.98159
Os07g0419100	-5.68587	-5.61288	-4.18962	-5.17904	-5.39569	-4.57183	-4.56364	-4.89929	-4.35896	-1.03989	-1.31619	-2.19175	-4.95272	-5.42926	-5.16611	-5.74999	-4.89921	-4.74998	-5.12733	-5.24087	-4.4413	-2.88375	-2.4349	-3.42678
Os07g0426000	-3.63899	-3.48256	-3.99977	-3.95807	-3.88363	-3.47581	-3.90682	-4.13441	-3.56423	-2.35783	-2.6982	-3.12503	-3.20206	-3.1114	-4.46757	-4.49032	-4.46987	-4.04948	-4.96132	-4.62389	-4.31285	-3.63968	-3.87061	-3.33719
Os07g0438700	-5.18759	-5.48844	-4.73905	-5.26143	-5.3791	-5.05219	-5.29161	-6.0178	-4.81675	-2.42496	-4.03267	-3.57688	-4.45108	-5.29688	-3.72519	-5.08556	-5.20012	-4.84728	-5.70653	-5.33711	-4.85778	-3.63912	-4.24979	-4.30456
Os07g0442900	-7.67281	-8.11303	-7.88491	-8.11046	-6.43485	-8.20363	-7.62661	-8.09097	-8.08	-2.54828	-4.30948	-4.14208	-7.7797	-7.75166	-8.74339	-7.69165	-7.71965	-8.59849	-8.04898	-8.04795	-8.66202	-5.50861	-4.42486	-8.02501
Os07g0448400	-7.76574	-8.04855	-5.08219	-7.61161	-7.57965	-6.54744	-5.3305	-5.88564	-5.3031	-2.98162	-2.8886	-3.00996	-7.91201	-7.12227	-6.07386	-7.80099	-7.32206	-6.24327	-6.494	-6.96806	-6.45599	-4.0972	-5.24814	-5.12983
Os07g0460800	-5.37491	-5.00143	-5.38023	-4.35284	-4.2906	-3.5435	-3.21726	-3.43316	-3.54397	-3.01187	-3.18949	-3.18632	-5.30924	-5.49414	-4.72094	-4.73537	-4.25089	-4.07045	-4.07136	-3.85183	-4.5812	-3.43501	-3.8688	-3.98344
Os07g0466500	-6.36416	-5.29273	-6.15909	-4.87609	-5.31651	-4.68945	-4.72323	-5.15545	-4.74424	-2.74472	-3.87861	-3.72031	-5.95754	-5.99639	-5.51283	-5.24599	-5.29879	-4.59979	-5.02916	-5.23178	-4.86749	-3.50469	-4.04165	-4.14391
Os07g0468200	-6.62764	-5.26001	-5.27534	-5.23436	-5.56986	-4.589	-4.61827	-4.81986	-3.64501	-3.36965	-5.2798	-4.10103	-6.02448	-5.40374	-5.08015	-5.3265	-5.16585	-4.30818	-5.54715	-4.79573	-4.00324	-4.44186	-4.7933	-4.08767
Os07g0474400	-5.74256	-5.75295	-5.16195	-6.00251	-4.99161	-5.3581	-3.37646	-6.4979	-5.9311	-6.27451	-4.74769	-5.21285	-6.47784	-6.51494	-7.12472	-6.89545	-7.03219	-7.04133	-5.74029	-5.02334	-6.10148	-4.14033	-5.10153	-5.39924
Os07g0482900	-6.98042	-6.99627	-8.02646	-4.37674	-3.5906	-2.02399	-0.877422	-1.93227	-1.60314	-3.38323	-1.70268	-2.81693	-7.91938	-5.99611	-5.9722	-4.92665	-2.54643	-1.80691	-1.59018	-1.7616	-1.57831	-0.906299	-1.40218	-1.97762
Os07g0487100	-4.9607	-4.68633	-4.70723	-4.0679	-3.83073	-3.39707	-3.15035	-3.46304	-2.94051	-2.91379	-3.01409	-3.01976	-4.90401	-4.88166	-4.2243	-4.22653	-3.83103	-3.53374	-2.77236	-3.63472	-2.8997	-2.53635	-2.52718	-2.78778
Os07g0488200	-4.77119	-4.72924	-4.84169	-4.37799	-3.63099	-3.52638	-3.24415	-3.73799	-3.02681	-2.7717	-3.23014	-2.8478	-4.68952	-4.93737	-4.23056	-4.11113	-3.67998	-3.50693	-2.79568	-3.53156	-2.82376	-2.2967	-2.42441	-2.58424
Os07g0503200	-5.71503	-5.0459	-5.25358	-4.18353	-4.37171	-4.3342	-3.94494	-4.57594	-4.35937	-2.74221	-3.32999	-3.10687	-4.93539	-5.26837	-5.48239	-4.53766	-4.54118	-4.3467	-4.02606	-4.18527	-4.37242	-3.23552	-3.46367	-4.12117
Os07g0503300	0.928446	0.98647	1.03742	1.88485	1.88038	1.74187	1.84393	1.3104	1.39381	4.76793	3.07499	3.20699	1.51129	1.34319	1.28843	1.89647	1.75239	1.9265	1.70446	1.61386	1.55307	3.25147	3.27477	2.30398
Os07g0510900	-7.78765	-8.14998	-7.41256	-6.10899	-6.34872	-6.93396	-6.92692	-8.1981	-5.69661	-3.5783	-5.3095	-5.11764	-7.3418	-7.90605	-6.49485	-6.95245	-6.37568	-8.42919	-7.28258	-7.68944	-6.51983	-5.13469	-5.45463	-7.39858
Os07g0516300	-1.2115	-1.18347	-0.440864	-0.754721	-0.772202	-0.421215	0.912394	0.436187	0.365163	1.1122	1.7139	0.477027	-0.190196	-0.86259	-1.60516	-0.806033	-1.0912	-0.997652	-0.0862188	-0.342227	-0.0679264	-0.177832	-0.493534	-0.170914
Os07g0518100	-5.31789	-6.9184	-6.64791	-4.98054	-5.233	-4.65165	-3.32541	-4.63778	-5.10361	-1.56548	-2.68503	-3.30523	-5.63718	-5.61816	-5.09555	-5.35578	-4.39253	-4.16442	-4.53005	-4.31815	-4.61391	-2.57331	-2.51368	-4.28222
Os07g0519500	-7.72078	-7.38702	-7.93172	-6.89645	-5.3921	-4.57714	-3.75959	-4.74451	-4.61351	-3.23899	-2.86363	-3.51191	-7.83822	-6.4321	-7.12098	-5.92383	-4.57974	-3.93199	-3.72787	-4.12262	-3.69743	-3.28778	-2.66758	-3.6243
Os07g0520300	-3.81468	-2.1508	-4.13409	-3.0988	-1.81715	-2.70495	-2.94529	-1.15252	-2.70906	0.196872	-0.23816	-2.57848	-3.00582	-2.98289	-3.47259	-2.80084	-1.71156	-2.15005	-2.06436	-1.70916	-1.22852	-2.07583	-0.366796	-0.665881
Os07g0521300	-5.59415	-5.82934	-5.43513	-4.88995	-4.71192	-4.77964	-4.32104	-4.43025	-4.18438	-3.93486	-4.19265	-3.35063	-5.06602	-5.51926	-4.98758	-5.3065	-4.61886	-4.32161	-4.57489	-4.92012	-3.94509	-4.13018	-3.73716	-4.03382
Os07g0521400	-6.94652	-6.87491	-7.42218	-7.39142	-7.01247	-5.99564	-5.76675	-5.43674	-5.90217	-7.08192	-5.92906	-5.77077	-4.8192	-7.207	-7.16516	-6.40646	-6.50504	-5.86294	-5.67136	-5.5916	-5.9149	-5.74344	-5.83186	-5.49614
Os07g0524300	-4.23035	-4.10755	-4.62198	-3.9857	-3.37542	-3.16742	-2.65862	-2.89504	-2.91478	-2.93903	-2.50784	-3.11766	-4.04545	-4.25052	-4.42811	-3.91409	-3.34047	-3.19476	-2.94729	-2.8915	-2.96341	-2.87448	-2.66814	-2.74143
Os07g0534700	-2.45451	-2.32261	-2.37679	-1.16239	-1.22288	-1.45285	-0.632124	-1.02759	-1.92103	0.696845	-0.210288	-0.306727	-2.52829	-2.60321	-2.43775	-1.57332	-1.14474	-1.53445	-1.42047	-1.29256	-1.69859	-0.898551	-1.47345	-1.78011
Os07g0537200	-6.89732	-6.37763	-6.60475	-4.97933	-4.85383	-4.93248	-5.82959	-5.68957	-5.79113	-4.16658	-4.71661	-3.36394	-6.92963	-6.47038	-5.79737	-5.73249	-4.77503	-4.86153	-6.32599	-6.92481	-5.32908	-4.62028	-4.70939	-5.49191
Os07g0537400	-6.03452	-6.47711	-6.18388	-5.52302	-5.64545	-4.90712	-5.83154	-4.82675	-5.67238	-3.70003	-5.20296	-4.58662	-5.6035	-5.8067	-5.7193	-5.63199	-5.51881	-5.09867	-5.68715	-6.03495	-5.55082	-4.35045	-4.69505	-5.13271
Os07g0538300	-7.75639	-7.5656	-7.08722	-6.0649	-7.70238	-8.13761	-8.24823	-8.16649	-7.8929	-5.75129	-6.45818	-5.4386	-6.89946	-7.45069	-5.94545	-7.82111	-6.39177	-6.3711	-6.7318	-7.25991	-6.44281	-5.99362	-6.02205	-5.49898
Os07g0541000	-5.15955	-5.55341	-6.41102	-4.18363	-3.8098	-3.93259	-3.39399	-4.31753	-4.30007	-1.53623	-2.48752	-2.24896	-5.11759	-4.63971	-5.45499	-4.34644	-3.54725	-3.39395	-3.46176	-3.70874	-4.33553	-2.65443	-2.71877	-3.69418
Os07g0541700	-4.33587	-4.35127	-3.75048	-2.24904	-2.78816	-2.94845	-2.95374	-3.54603	-2.80328	-1.69012	-3.23983	-2.82393	-3.91867	-3.93891	-3.25314	-3.00568	-2.84341	-2.17197	-2.51042	-3.29698	-2.48065	-2.04765	-2.42241	-2.9581
Os07g0543100	-1.11911	-1.58562	-1.03625	-1.75407	-1.65355	-1.03882	-0.461777	-0.210184	0.255551	-1.01523	0.0118942	0.34805	-0.995919	-1.12612	-1.02183	-1.36722	-0.952186	-0.387794	0.45786	0.229135	0.433083	0.435008	0.16759	1.03327
Os07g0550900	-4.43803	-8.15045	-7.54213	-8.22495	-8.11159	-8.52035	-8.28586	-8.22338	-8.48273	-1.65282	-4.03216	-3.74789	-7.97767	-7.97856	-8.27733	-7.9188	-7.91625	-7.52708	-8.19623	-8.02325	-8.82112	-3.77861	-4.47018	-5.30695
Os07g0553600	-7.81527	-6.98065	-7.80895	-6.87482	-8.12496	-7.22209	-7.27395	-6.54978	-6.59164	-8.15069	-6.90576	-6.01392	-7.99609	-7.99126	-7.44556	-7.91811	-7.91814	-7.03503	-8.17512	-7.58029	-7.22103	-7.08127	-7.14527	-5.94786
Os07g0558100	-6.28763	-5.67432	-6.06606	-5.91154	-5.37426	-5.45759	-5.8665	-5.99116	-4.62448	-2.77396	-2.79751	-3.07847	-5.44559	-6.63571	-5.6747	-5.47538	-6.33525	-5.08515	-5.52286	-6.66725	-5.37238	-3.35151	-4.09749	-4.05855
Os07g0561300	-5.19138	-5.63723	-5.62877	-5.61262	-6.40965	-4.75048	-4.13147	-4.79522	-5.2351	-4.44221	-4.52185	-4.68576	-4.19431	-5.68718	-5.82275	-5.92161	-6.97282	-5.36466	-5.2023	-5.39961	-5.5078	-4.43058	-4.76802	-5.21569
Os07g0561800	-4.06508	-3.16745	-3.42325	-1.91989	-1.13736	-2.18759	0.572889	-0.228359	-1.33118	-1.02584	1.3694	0.133808	-2.73134	-3.48264	-5.14252	-3.01033	-1.64616	-2.84753	-0.183707	-0.985234	-1.06947	-0.478639	-0.404188	0.258799
Os07g0564100	-4.23986	-4.78443	-4.14686	-3.89414	-3.58187	-3.74455	-3.27789	-3.43012	-3.37121	-1.79034	-2.43044	-2.14225	-4.79798	-4.5886	-4.09957	-3.98867	-3.88136	-3.87934	-3.44644	-3.92972	-3.69897	-2.62283	-2.8201	-3.07498
Os07g0564500	-6.68702	-8.21265	-8.04626	-8.2092	-8.10829	-8.31003	-6.79459	-8.21567	-8.33193	-2.5156	-4.1256	-5.61453	-7.95277	-6.88209	-7.83521	-7.87594	-7.8784	-8.46971	-8.14998	-8.19547	-8.77129	-5.02537	-5.38685	-5.98855
Os07g0566500	-5.06339	-4.55728	-4.98622	-3.25241	-3.87206	-3.6768	-3.09876	-3.5418	-3.31866	-3.75353	-3.48063	-3.61241	-3.88299	-3.88791	-5.21437	-2.8218	-3.31093	-4.18788	-2.75448	-2.22883	-2.61439	-3.09173	-2.38004	-2.35182
Os07g0569800	-2.43983	-2.50503	-3.1565	-1.77726	-1.58322	-1.50829	-2.06811	-2.6489	-2.70507	1.13256	-0.496985	-0.467391	-2.00481	-3.01602	-2.45786	-1.75874	-1.94006	-1.59472	-2.24594	-2.78622	-2.46671	0.217724	-0.679378	-1.31487
Os07g0571000	-7.74723	-6.28673	-7.14526	-8.23487	-6.71267	-6.62904	-3.82348	-6.30678	-6.61138	-3.67698	-4.9135	-4.89758	-5.86206	-6.21125	-8.59337	-7.23835	-7.92649	-8.76241	-6.37179	-7.18492	-7.32031	-5.67503	-6.31931	-7.87404
Os07g0572100	-3.99503	-3.31977	-1.87526	-2.8778	-2.29732	-2.64377	-2.05956	-1.75311	-2.33798	-0.0940905	-1.22654	-0.765552	-3.43798	-3.20206	-2.44856	-2.66989	-2.55288	-2.75588	-1.87425	-1.4526	-2.03893	-0.984374	-0.750607	-1.33811
Os07g0572500	-4.243	-4.11109	-4.39833	-4.07552	-3.83569	-3.97717	-3.08299	-3.18988	-3.45135	-2.20492	-2.46193	-2.62783	-4.15547	-4.36869	-4.4233	-3.93152	-3.83892	-3.90408	-3.24039	-3.35823	-3.62043	-2.98069	-2.63576	-2.99209
Os07g0573800	-4.15002	-4.16756	-4.03212	-4.57261	-4.43182	-3.93838	-3.60093	-3.70362	-3.30722	0.304358	-1.37255	-1.38625	-3.97878	-4.32543	-4.66357	-4.20835	-3.90259	-4.34251	-3.8109	-3.83762	-4.1975	-1.38553	-1.24265	-2.32862
Os07g0575700	-2.22209	-2.17428	-1.8502	-1.29327	-1.60074	-1.6599	-1.33871	-1.76166	-1.48088	0.484893	-0.492243	-0.680468	-2.15186	-2.22671	-1.84102	-1.62217	-1.83015	-1.48211	-1.72877	-1.79396	-1.6662	-0.609133	-0.93209	-1.3963
Os07g0576100	-5.75789	-5.26924	-4.31492	-5.37927	-5.41865	-4.79443	-4.91774	-5.88785	-4.6342	-2.71235	-3.97975	-3.03225	-4.851	-4.79903	-4.46451	-4.95322	-4.49184	-3.66096	-3.91411	-4.53197	-4.35446	-3.15918	-3.69734	-3.63859
Os07g0578700	-6.7114	-6.87695	-6.59657	-7.007	-7.24267	-6.84365	-6.38049	-7.94151	-6.94577	-6.45059	-6.41163	-5.342	-7.68791	-6.71578	-7.00505	-7.5994	-6.94723	-6.40445	-5.90132	-6.26164	-6.8937	-6.51791	-5.81151	-5.37503
Os07g0582400	3.08741	2.96163	3.86305	4.01575	3.90844	4.13904	5.13777	4.90541	4.82099	5.74641	5.48079	5.49882	3.10504	2.98673	3.45895	4.01936	3.99972	4.17778	4.68179	4.19121	4.44909	5.21565	4.84769	5.00906
Os07g0582500	-7.28343	-8.2188	-8.08589	-7.80061	-7.1142	-7.40322	-6.11556	-6.28233	-6.38061	-5.55713	-5.34222	-5.11232	-7.98744	-6.67329	-7.54771	-7.92436	-7.92622	-7.00392	-6.72923	-6.69361	-6.85859	-6.40236	-6.46963	-5.73661
Os07g0584100	-2.62776	-2.72177	-1.95346	-2.34166	-2.37436	-2.58339	-1.97136	-1.97445	-2.08881	0.247676	-1.17521	-0.484792	-2.48356	-2.78233	-2.01828	-2.35533	-2.27962	-2.32758	-1.75423	-1.94086	-1.84633	-0.588679	-1.02932	-1.26187
Os07g0584200	-5.29511	-4.73974	-4.92192	-4.89962	-4.14399	-4.03479	-3.16266	-3.78588	-3.28945	-2.33317	-2.01398	-1.8471	-4.44929	-4.41041	-5.33707	-5.54871	-4.24013	-3.73141	-2.62928	-3.95732	-3.61001	-2.19621	-2.45172	-2.22346
Os07g0587300	-7.39872	-7.30922	-7.82053	-7.81574	-7.92933	-6.93361	-7.20166	-7.99635	-7.17884	-4.27295	-6.69244	-5.7797	-7.72298	-7.69457	-8.16641	-7.09176	-7.67668	-8.07937	-6.78105	-7.98397	-7.64033	-5.46061	-5.72294	-6.52749
Os07g0592600	-4.47886	-5.61214	-4.421	-5.37178	-5.53273	-4.64245	-4.60034	-4.93409	-4.55949	-0.570633	-2.24326	-1.23187	-4.97881	-5.63788	-3.31257	-4.88394	-4.58944	-3.65335	-4.29129	-4.08488	-4.69075	-1.30019	-2.76618	-2.63971
Os07g0595900	-5.94363	-6.48795	-6.30179	-6.46024	-6.87004	-6.19312	-5.92346	-6.06297	-5.93335	-5.42906	-4.88832	-4.34838	-7.65534	-6.21155	-6.56349	-6.63362	-5.83004	-5.28345	-5.00276	-5.37691	-5.99251	-5.30868	-4.98501	-5.8194
Os07g0597200	-1.68072	-1.621	-1.82551	-1.42451	-1.05927	-0.912584	-1.01094	-1.35053	-1.24332	2.46845	0.61259	1.00406	-1.1911	-1.55146	-1.88722	-1.52565	-1.14284	-1.13273	-1.42319	-1.4241	-1.63358	0.925295	0.547961	-0.476183
Os07g0599100	-7.46499	-7.81751	-6.37158	-6.44195	-6.70116	-6.53753	-6.38031	-6.63083	-6.59591	-5.8165	-5.70301	-4.79791	-6.70089	-7.16703	-6.21428	-6.24004	-6.04138	-5.47701	-6.06233	-5.58331	-5.81166	-5.5889	-5.33552	-5.16822
Os07g0599300	-4.71748	-8.17964	-8.03959	-6.48462	-6.21528	-2.72973	-7.64125	-4.01394	-7.38701	-6.52456	-5.81049	-3.12276	-7.15256	-7.92462	-7.8676	-6.96097	-7.87592	-8.70117	-7.23192	-7.77209	-7.01128	-6.4461	-6.69781	-7.19429
Os07g0599500	-7.0715	-4.7508	-7.87186	-7.8517	-5.98464	-6.69816	-6.32264	-5.76462	-5.28043	-2.98166	-2.61207	-3.78417	-7.81625	-7.81964	-6.5468	-3.76083	-6.95181	-5.9758	-4.98042	-4.70162	-5.49412	-3.15115	-3.01282	-4.53919
Os07g0599600	-5.08733	-4.63085	-6.05151	-5.88003	-5.34234	-5.21474	-4.25008	-3.2979	-4.36116	-0.751895	-0.23309	-1.53556	-6.16017	-5.27108	-4.78475	-5.99378	-5.88768	-4.932	-3.82458	-5.31973	-4.64321	-1.18923	-0.70935	-3.46632
Os07g0599700	-4.96566	-5.1097	-6.57495	-5.93702	-5.16783	-5.18686	-3.78653	-3.84737	-4.56104	-1.07956	-0.429621	-1.60218	-7.83772	-7.06204	-5.54659	-7.35921	-6.49754	-4.94097	-2.34434	-5.63115	-3.9183	-1.5123	-1.02926	-2.95094
Os07g0599900	-6.37663	-6.92539	-7.77602	-8.18101	-6.97141	-7.91345	-6.98739	-5.83905	-8.39005	-3.14511	-2.3703	-4.05663	-7.86545	-7.16757	-6.45254	-7.79947	-7.83331	-6.91581	-6.78863	-8.14671	-7.49191	-3.10418	-2.49975	-4.89562
Os07g0603600	-2.85696	-2.52546	-2.88792	-2.75765	-2.46511	-2.93445	-2.72491	-2.86269	-3.07911	1.20071	-0.849967	-0.598482	-3.16653	-2.49074	-2.7886	-2.69173	-2.51238	-2.89816	-2.58293	-2.55357	-2.61488	-0.775153	-0.688501	-2.0621
Os07g0606900	-7.6881	-7.5964	-7.92744	-8.10084	-8.00808	-8.36423	-7.03548	-8.12138	-7.94924	-6.62987	-6.57119	-6.57942	-7.83487	-7.82271	-8.76136	-7.75963	-7.76638	-8.65078	-8.10077	-8.0832	-7.64734	-6.79136	-8.42694	-6.68322
Os07g0613000	-1.36112	-1.29836	-1.79876	-0.884488	-0.556513	-0.214658	0.236871	-0.0785608	0.159259	-0.0422287	0.519296	0.0484247	-1.3227	-1.27579	-1.44307	-1.0571	-0.752206	-0.332629	0.0180645	-0.485791	0.0750504	0.314834	0.158729	-0.130026
Os07g0613300	-7.30619	-7.12862	-7.96113	-7.64605	-7.14408	-5.9984	-5.64279	-5.93418	-6.15358	-5.67602	-5.52638	-5.46727	-6.66056	-5.79739	-6.40997	-7.28305	-7.22862	-6.34488	-5.93289	-5.69058	-5.77069	-5.57654	-6.20183	-5.59263
Os07g0613600	-7.74782	-8.13304	-7.57196	-7.74973	-8.07739	-7.45425	-8.21496	-8.13733	-8.38789	-6.1972	-6.59473	-6.3716	-7.40323	-7.82325	-7.88835	-7.79864	-7.80186	-8.49262	-7.30154	-8.1065	-8.42637	-6.71035	-7.23595	-8.42492
Os07g0615200	4.01969	3.77715	4.48108	3.80676	3.91748	4.09674	4.42654	4.6209	4.67058	6.10665	5.23759	5.77115	4.2058	3.93968	3.85428	4.0671	4.05787	4.31068	4.66034	4.62628	4.70217	5.72215	5.31955	5.33077
Os07g0617000	-6.23965	-5.88896	-6.14408	-6.36176	-7.28467	-6.73877	-7.13243	-6.50049	-5.1607	-5.80023	-5.93391	-6.1425	-6.91487	-6.96758	-5.9475	-6.23777	-7.37151	-7.22638	-4.89578	-5.93395	-6.48319	-3.43952	-6.06605	-6.05587
Os07g0618700	-7.77615	-6.93267	-7.53696	-7.24049	-7.63389	-6.11387	-5.21661	-5.63561	-5.64612	-3.3191	-4.28986	-4.08814	-7.67395	-7.92281	-6.21163	-6.99767	-5.8241	-6.10642	-5.43921	-5.96087	-5.31228	-4.68613	-4.13371	-5.00776
Os07g0619500	-2.91996	-2.74724	-3.17372	-2.39185	-2.00719	-1.60044	-0.881869	-1.70076	-1.31787	2.22352	0.812674	0.226743	-2.5195	-2.45767	-3.25192	-2.32038	-2.04227	-1.82548	-1.51885	-1.99172	-1.84835	0.591187	0.394212	-0.951331
Os07g0622200	1.22088	0.997627	1.05758	1.54513	1.77494	2.42737	1.47389	1.03424	1.09103	4.08626	1.91457	2.94923	1.08032	0.991722	0.744075	1.70771	1.7393	2.51915	1.212	1.2691	0.778915	2.93082	2.39734	1.72465
Os07g0628500	-1.65489	-1.9666	-2.6924	-2.78039	-2.30189	-1.94624	-0.961458	-1.4596	-0.720039	-1.33947	-0.543523	-1.3152	-1.50265	-1.9065	-2.95587	-3.08046	-2.73964	-2.50576	-2.02003	-1.6923	-0.846581	-0.971323	-1.01543	-0.936058
Os07g0631200	-3.48251	-4.14406	-2.35109	-3.64711	-3.6607	-2.5613	-2.93068	-3.21467	-1.96752	-1.5091	-0.953215	-1.76472	-2.2139	-3.27253	-2.81426	-3.84707	-3.75062	-3.39697	-3.27614	-3.75962	-2.28053	-1.93629	-2.55064	-1.93121
Os07g0631700	-0.700611	-0.869053	-1.63102	-0.36579	-0.516591	-0.124159	-0.0306005	-1.17225	-0.671611	2.57743	1.12986	1.19413	-0.022193	-0.236006	-1.0769	-0.101767	-0.241838	-0.0559282	-0.379734	-0.628201	-0.816471	1.73612	1.26516	0.274245
Os07g0635200	-4.67772	-4.21873	-4.40293	-3.55415	-4.30239	-3.98558	-2.86817	-3.84901	-3.35661	-2.10162	-2.08807	-2.64216	-4.29774	-4.54202	-4.25445	-4.49273	-3.90139	-3.72802	-3.8129	-4.11158	-3.39786	-3.25703	-3.54272	-3.06297
Os07g0635300	-0.655331	-0.527929	-0.433659	-0.198675	0.00145912	0.389856	0.535419	0.43821	0.776741	1.41424	1.17549	1.34773	-0.360125	-0.625345	-0.320703	-0.560195	-0.0437202	0.236007	0.235108	-0.163759	0.51531	0.869086	0.562576	0.887192
Os07g0635500	-7.64411	-7.94997	-4.8145	-6.30664	-7.43896	-6.71583	-5.616	-6.78101	-6.73653	-2.18655	-3.51657	-2.97502	-6.04455	-7.09035	-7.46293	-7.68951	-6.23937	-6.39222	-6.75586	-7.74215	-7.43301	-4.42926	-3.88544	-5.51012
Os07g0643000	-5.19508	-4.4698	-6.58487	-7.95277	-6.92917	-6.09571	-5.0414	-4.63577	-4.53847	-2.53926	-1.94511	-0.929298	-5.00643	-6.19067	-6.2909	-6.51106	-6.55387	-2.87828	-4.99457	-5.36774	-4.63756	-3.26034	-3.17505	-3.87473
Os07g0643500	-5.10997	-4.57844	-5.46236	-4.67521	-4.68583	-4.18326	-3.78906	-4.04258	-4.32697	-2.12507	-3.26065	-3.06223	-4.72917	-5.03161	-5.49723	-4.43469	-4.63993	-4.34947	-3.82688	-4.15982	-4.70817	-3.32572	-3.23866	-3.85132
Os07g0645300	-7.66404	-8.10528	-6.89916	-6.6791	-4.96961	-3.43344	-2.71415	-2.24263	-3.02532	-3.79381	-3.27219	-4.87138	-7.42944	-7.22816	-5.83324	-7.28049	-4.84284	-5.8437	-6.84664	-5.91035	-4.75849	-4.33137	-4.5026	-4.27029
Os07g0653900	-7.60752	-7.88653	-7.84269	-8.05592	-7.58849	-8.30351	-8.11285	-8.04975	-8.33352	-3.93532	-7.36966	-6.44686	-7.76219	-7.73086	-8.75247	-7.67582	-7.55263	-8.60481	-8.0405	-4.45643	-8.65244	-6.15017	-6.0774	-6.60738
Os07g0656600	-3.70701	-3.90331	-4.53039	-3.90313	-3.87526	-4.00256	-2.90675	-2.74517	-2.45385	-3.07209	-1.92649	-1.0433	-3.39035	-3.32343	-4.9984	-3.53709	-2.86142	-2.75011	-1.37762	-1.92269	-2.53198	-1.74392	-2.1708	-1.42466
Os07g0657100	-3.23329	-3.04489	-2.78285	-3.0349	-2.84413	-3.3275	-3.00556	-2.12846	-1.98651	-2.44998	-1.79558	-1.75378	-3.06158	-3.46466	-2.85634	-2.5375	-3.07608	-2.57141	-2.22169	-2.48042	-0.985117	-2.2023	-2.08028	-1.19461
Os07g0660100	-1.6177	-0.240355	-0.855817	-0.40996	0.262268	-0.414332	0.564569	0.55535	0.248466	0.496064	0.765868	0.323818	-1.26453	-0.9047	-0.510944	-0.258026	0.00675583	-0.751484	0.549689	0.672883	0.4446	0.0638161	1.34147	-0.104917
Os07g0663000	-2.21908	-2.6551	-2.56542	-2.78429	-2.95454	-2.38374	-1.95859	-2.25308	-2.68805	0.226263	0.400367	-1.48842	-2.60704	-2.43784	-2.5523	-2.74234	-2.67197	-2.82577	-2.13196	-2.51941	-2.71339	0.121956	-0.248381	-1.25101
Os07g0664600	-7.70798	-6.58941	-7.95021	-8.11983	-8.02596	-7.97477	-8.18654	-8.14472	-8.42056	-5.68105	-7.99039	-6.05182	-7.84493	-7.84347	-8.71396	-7.78522	-7.79182	-8.14076	-7.99863	-8.11364	-8.74194	-6.15923	-8.48514	-7.38827
Os07g0667300	-0.159678	-0.334604	-0.521398	-0.72346	-0.715068	0.172293	0.938787	0.700586	1.46181	0.762862	1.63377	1.63296	-0.294458	-0.428389	-0.601677	-0.794877	-0.3515	0.226026	0.932322	0.450117	0.879946	1.16819	0.390927	1.19766
Os07g0668300	-7.76515	-8.03607	-8.022	-8.18381	-8.08093	-8.50504	-8.24741	-8.20446	-8.49159	-4.77459	-4.28582	-5.8769	-7.91563	-7.92256	-7.94131	-7.86712	-7.86777	-8.71525	-4.10381	-7.33201	-5.74	-4.36517	-4.66058	-6.09454
Os07g0677900	-6.3935	-8.0727	-7.08588	-7.79696	-5.90438	-6.28565	-7.17837	-5.57836	-4.61954	-6.78926	-5.05587	-5.35383	-7.77638	-7.76075	-7.5986	-7.7063	-7.70306	-7.38901	-6.67156	-6.38633	-6.04958	-5.84953	-7.17262	-4.6282
Os07g0678600	1.75007	1.55084	2.3694	1.68159	1.63931	2.17021	2.67681	2.46265	2.82798	3.96929	3.22052	3.49385	2.10293	1.28297	1.96681	1.65437	1.50114	2.14404	2.43964	1.97591	2.55235	3.07687	2.56219	2.94938
Os07g0681300	-7.79135	-7.41106	-8.02902	-7.75067	-6.93995	-6.76159	-5.14599	-5.30066	-6.05572	-6.2747	-6.10769	-6.16976	-7.92797	-7.91211	-8.83518	-7.86971	-7.86793	-7.14201	-6.82008	-7.20304	-6.22073	-7.27313	-6.14734	-5.98173
Os07g0683200	-5.45628	-7.47922	-8.04642	-6.03318	-5.63865	-4.81418	-1.75008	-2.84492	-2.02056	0.699929	0.481323	-0.335007	-6.87001	-7.95162	-7.82951	-7.8777	-6.28401	-5.10304	-4.00759	-4.54954	-3.42654	-2.38635	-2.22832	-3.23241
Os07g0684800	-0.244126	0.0538721	-0.624551	0.142754	0.530769	0.668968	2.11284	1.83494	2.31327	2.49662	3.1661	3.04131	0.125074	-0.081006	-0.591619	0.139249	0.325543	0.34334	1.78962	0.833116	1.25826	1.94446	1.64473	2.25247
Os07g0685900	-7.66112	-7.80834	-7.80508	-7.08523	-7.98893	-6.16228	-6.27991	-8.01494	-6.74188	-7.48854	-7.40187	-6.11696	-7.75345	-7.76092	-8.70601	-7.67887	-7.39532	-7.60644	-7.69816	-7.98429	-7.20521	-7.12993	-6.92603	-7.16888
Os07g0686100	-1.30991	-0.854732	-0.603096	-0.142311	0.650101	0.90716	1.78829	1.86184	1.84851	-0.415214	2.03653	1.79021	-1.81051	-1.2854	-0.516686	-0.0980225	0.476148	0.336021	1.40811	0.999292	1.45142	1.06291	1.40597	1.63587
Os07g0686600	-7.65484	-8.07425	-7.73576	-7.45308	-7.06694	-7.90827	-6.89069	-7.25137	-8.31412	-6.09013	-6.5428	-5.74357	-7.75289	-7.74727	-8.75101	-7.67106	-6.50369	-7.3506	-7.46879	-8.01487	-8.6132	-5.09917	-6.41258	-6.33113
Os07g0686800	-6.9598	-7.76632	-7.22266	-6.16297	-5.3669	-4.95974	-5.37971	-7.0435	-6.10182	-3.16089	-4.53005	-5.00395	-6.64709	-6.40403	-7.25017	-5.9223	-5.66606	-5.89065	-6.46955	-6.58405	-6.49047	-3.94067	-4.684	-5.4963
Os07g0687400	-7.80146	-6.90864	-8.06675	-3.98412	-2.81193	-2.45639	-1.32965	-1.665	-3.10896	-2.54204	-0.876704	-2.96958	-7.24106	-5.53686	-8.04769	-4.43105	-2.4036	-2.51959	-2.27101	-1.83829	-2.49338	-1.83478	-1.2206	-2.60553
Os07g0687900	-4.29763	-3.56336	-2.68984	-1.60038	-1.6345	-2.10782	-1.62477	-1.19722	-1.12963	-0.576752	-0.498239	-0.877092	-3.52393	-3.45181	-2.6576	-2.49145	-2.52915	-2.6013	-3.08467	-2.04686	-2.09216	-1.43701	-0.703468	-1.52241
Os07g0688200	-7.80153	-7.18265	-5.89724	-6.53228	-6.9471	-6.84089	-6.41212	-7.74561	-7.04337	-4.11762	-5.12329	-4.49075	-6.70946	-7.08442	-6.15362	-7.53456	-6.38478	-6.84112	-5.73718	-5.71223	-6.12221	-4.32128	-4.73543	-5.04322
Os07g0690500	-7.78156	-5.40089	-6.86978	-7.3542	-6.53729	-6.47564	-6.09961	-5.77708	-5.26366	-7.00902	-6.34483	-6.08068	-6.80365	-7.1644	-7.29138	-7.61743	-6.3745	-5.86287	-5.42394	-6.03892	-4.6343	-6.13287	-5.78297	-5.2352
Os08g0103300	-3.1042	-2.81054	-3.04993	-2.54852	-2.37516	-2.51834	-2.14598	-2.48669	-2.60747	-0.522897	-1.70041	-1.34253	-3.05472	-3.06871	-3.22338	-2.72621	-2.5356	-2.40886	-2.57367	-2.5721	-2.97568	-1.73825	-1.91038	-2.38379
Os08g0103900	-5.93846	-6.23195	-4.4075	-6.17315	-6.09846	-5.24211	-4.39564	-4.01033	-4.70792	-5.01284	-4.4927	-4.97907	-6.24031	-6.08697	-4.59614	-6.23117	-5.08797	-5.34784	-5.64564	-5.33574	-4.3722	-4.96775	-4.52864	-4.58324
Os08g0104700	-5.77601	-5.40712	-5.50545	-4.75333	-4.64646	-5.784	-4.85449	-5.10466	-5.9819	-2.52483	-3.1121	-4.5001	-5.33783	-4.79923	-5.70188	-5.24352	-4.14492	-4.98496	-5.08689	-4.2639	-5.45739	-4.15777	-4.30738	-4.94631
Os08g0109800	-5.92083	-6.50276	-6.8921	-5.51947	-5.19473	-3.67892	-4.21894	-5.57056	-4.99308	-3.51994	-4.33625	-4.61771	-5.49144	-6.17077	-7.31265	-5.62628	-4.74534	-4.34056	-5.22028	-5.32908	-5.65793	-3.37765	-4.42738	-5.07865
Os08g0112200	-7.69593	-6.78448	-7.94141	-7.93396	-7.45251	-6.76679	-6.33694	-8.13979	-8.0229	0.936698	-1.79936	-0.134274	-5.6167	-6.17068	-7.42917	-7.51172	-5.95198	-5.68421	-7.31687	-5.44628	-7.85104	-1.70869	-1.19626	-3.53533
Os08g0112300	-7.80116	-8.01661	-8.06631	-8.22199	-8.11348	-7.51127	-8.23724	-8.23105	-8.49097	-0.00176621	-2.54105	-1.3825	-7.56845	-6.5374	-8.85735	-7.92395	-7.81276	-6.82125	-8.18467	-6.04236	-8.33313	-2.82581	-2.38423	-4.75495
Os08g0113000	-6.09463	-6.02409	-3.67464	-5.93554	-5.27777	-5.04003	-3.8833	-4.26188	-3.48238	-2.75797	-3.40039	-2.61018	-5.69997	-5.31135	-4.6299	-5.92168	-5.97844	-5.48383	-5.19949	-5.56405	-4.75806	-3.67747	-4.61397	-4.57656
Os08g0114300	-6.78725	-5.92098	-7.71507	-7.90029	-7.85084	-4.729	-4.24531	-6.17396	-5.78071	-3.40896	-3.29343	-2.6139	-5.39911	-5.91993	-8.23519	-7.53476	-6.60344	-5.36836	-5.2214	-6.03825	-5.92643	-4.21689	-3.66825	-5.22646
Os08g0120600	-4.60415	-4.24444	-4.11683	-3.23349	-3.86259	-3.6278	-3.99328	-4.65353	-4.48964	-0.468738	-2.48307	-1.85948	-3.88749	-3.62303	-4.23187	-3.83412	-4.0233	-4.38825	-4.59141	-3.9365	-4.359	-2.21787	-2.25332	-3.12785
Os08g0125800	-7.76465	-7.81375	-8.00914	-7.36674	-6.42138	-6.6235	-8.24973	-8.20358	-6.60984	-4.13642	-6.0861	-5.49318	-7.21817	-7.90592	-8.43311	-7.12214	-7.36168	-6.96929	-7.65698	-8.17814	-8.41741	-4.97787	-7.12597	-5.84873
Os08g0127100	2.51799	2.5382	2.63108	3.66882	3.89791	3.97916	4.17052	4.05258	3.66262	5.64822	4.78454	5.22313	2.87596	2.74155	3.03555	3.6791	3.82896	3.99336	3.55799	3.43329	3.38678	4.84225	4.27377	4.23924
Os08g0131100	-7.83439	-7.11911	-7.50909	-7.89184	-6.91069	-6.49906	-6.82859	-6.44668	-6.63675	-5.95713	-6.01277	-6.08193	-8.02634	-8.02656	-7.19413	-7.28618	-6.6619	-6.15565	-6.03606	-6.1109	-6.19999	-4.60394	-5.75054	-5.59347
Os08g0137800	-7.73642	-7.98379	-7.98858	-8.16338	-8.0551	-8.45168	-8.22139	-8.17617	-8.45714	-3.83756	-6.35377	-6.25784	-7.89345	-7.89064	-8.79539	-7.83045	-7.83388	-8.69888	-8.14855	-8.14225	-8.77001	-6.81955	-7.71977	-6.57365
Os08g0137900	-7.75416	-8.0614	-7.98068	-8.1466	-8.09769	-8.51514	-8.24298	-8.19344	-8.4484	-3.2291	-6.79662	-4.84659	-7.90181	-7.88282	-8.79768	-7.84438	-7.84513	-8.66523	-8.19631	-8.15744	-7.84996	-6.92216	-7.4071	-6.09036
Os08g0150700	0.674972	0.880069	0.819347	0.596311	1.16145	1.56153	2.13363	1.44396	2.36045	4.48085	3.763	3.48512	1.23898	0.911069	0.920627	0.46319	1.01152	1.4073	1.29756	0.704251	1.38298	3.27426	2.44048	2.68522
Os08g0151200	-5.03561	-8.16744	-7.98779	-6.76305	-7.31564	-6.26278	-7.75731	-8.16628	-6.84668	-5.17074	-5.29422	-6.27161	-7.89918	-7.86332	-7.3361	-6.62533	-7.83088	-7.29248	-8.1507	-3.59968	-8.70196	-4.20925	-6.34682	-6.09576
Os08g0153900	-6.57159	-6.45998	-5.62569	-4.57663	-6.13029	-4.90502	-5.93602	-5.59087	-5.29468	-3.27627	-3.6598	-3.79777	-5.77047	-3.41703	-5.37949	-5.11227	-5.37727	-4.02293	-4.99805	-4.70178	-4.66673	-3.01455	-3.96544	-4.21871
Os08g0170200	-6.75479	-7.54748	-7.32586	-7.48508	-6.69648	-5.8136	-5.74676	-6.88124	-5.77268	-5.49691	-5.40745	-5.86902	-7.91924	-6.98734	-7.43564	-7.7785	-6.87105	-5.86796	-6.31214	-6.3976	-6.03942	-5.69293	-5.44529	-6.17357
Os08g0170800	-3.5105	-3.16748	-3.32743	-3.25268	-3.81787	-3.65269	-2.3838	-2.93512	-2.70211	-1.58912	-1.68684	-1.96496	-2.80529	-3.21186	-3.58244	-3.66129	-3.45352	-3.53993	-2.66075	-2.62485	-2.764	-2.24821	-2.32288	-1.84091
Os08g0174300	1.85767	1.70966	1.15802	1.96781	2.48084	3.06236	3.29353	2.92711	3.7388	5.07989	4.39477	4.3919	1.87873	1.9842	1.26695	2.11298	2.56215	2.91604	3.06563	2.65153	2.9724	4.11228	3.81289	3.59821
Os08g0176900	-0.477367	-0.198915	-0.846214	0.206367	0.503194	0.475595	1.31273	0.939896	1.39796	0.84275	1.65013	1.21871	0.323413	-0.0156307	-0.407515	-0.030818	-0.0427189	0.0231028	0.529642	0.290281	0.760188	0.390002	0.514981	0.895509
Os08g0177000	-6.52016	-5.88437	-8.07584	-7.05977	-7.0593	-6.64366	-6.02073	-5.57856	-5.82256	-5.32575	-5.05458	-5.14381	-7.26759	-8.02727	-5.80878	-6.60701	-7.41847	-7.09203	-6.78941	-6.77767	-6.25472	-5.00232	-6.73697	-5.8591
Os08g0177400	-7.65764	-7.27966	-7.27545	-8.07343	-6.97119	-7.02809	-7.4431	-7.5277	-8.33347	-1.90924	-4.38546	-3.64637	-5.83274	-7.65826	-7.80288	-7.66845	-7.70626	-7.66947	-7.12557	-7.6104	-7.15387	-4.13587	-5.3571	-4.73929
Os08g0189600	-5.81899	-7.12313	-5.16422	-7.98381	-7.46043	-4.33829	-8.24792	-8.18226	-5.84362	-1.99162	-5.3797	-3.66534	-5.59429	-5.95721	-7.22605	-4.08965	-6.32358	-7.35077	-7.04667	-5.92149	-4.26521	-2.6663	-4.13746	-4.47861
Os08g0189900	-5.22525	-8.01049	-8.03422	-8.20444	-8.09298	-8.49232	-8.25638	-8.21022	-8.47719	-2.46505	-5.54312	-4.29106	-7.95763	-7.9505	-4.8927	-7.88853	-7.88362	-8.0738	-8.16793	-8.18041	-7.85552	-4.83413	-5.06803	-5.00204
Os08g0190100	-5.90098	-8.21222	-8.0418	-8.21726	-6.89666	-7.9181	-8.27394	-8.21583	-5.00361	-4.77541	-7.87664	-6.20704	-7.95452	-7.94553	-8.14143	-7.87175	-7.2827	-7.11096	-8.12877	-8.20284	-7.66444	-6.3256	-6.12621	-6.40954
Os08g0195800	-6.42342	-6.57328	-3.54552	-6.79532	-5.03511	-6.41456	-5.43716	-5.77482	-6.19479	-4.78281	-4.57891	-5.37068	-7.95558	-7.72711	-8.1676	-6.39363	-7.2076	-6.56681	-5.17154	-6.20843	-6.62722	-4.96781	-5.19442	-5.81357
Os08g0197100	-6.56695	-7.07769	-7.91494	-7.14136	-6.70059	-6.15809	-5.9191	-6.16254	-5.96449	-6.10972	-5.53544	-6.35993	-7.80676	-6.877	-7.29665	-7.73217	-5.964	-6.64642	-6.74506	-6.08298	-5.85404	-5.87128	-5.70419	-3.3296
Os08g0200100	-0.453302	-0.403615	-0.738381	-1.25197	-1.11162	-0.543871	-0.101555	-0.318293	0.715112	0.588722	0.728296	1.30749	-0.744677	-0.457214	-0.869165	-1.40888	-1.08909	-0.554208	-0.0159597	-0.260301	-0.0349636	0.814985	0.210201	0.123336
Os08g0201100	-7.36626	-7.81472	-6.20429	-7.3251	-7.15095	-6.48187	-5.11019	-6.15489	-5.687	-2.75924	-3.41569	-4.2809	-6.19857	-6.13518	-6.46011	-7.1036	-6.9924	-7.50803	-6.14558	-5.90149	-5.76275	-4.28152	-4.17096	-5.03484
Os08g0203100	-7.54415	-7.88181	-7.77169	-7.62359	-7.05865	-8.20353	-7.71565	-6.619	-8.21409	-3.6961	-5.39762	-6.0474	-7.68781	-7.65931	-8.71796	-7.5966	-7.62358	-8.53182	-7.80094	-7.96462	-8.57424	-5.84477	-5.93884	-8.51029
Os08g0203900	-5.58678	-5.68399	-5.73593	-5.56607	-5.63487	-5.22525	-5.05753	-5.0385	-5.10029	-4.5196	-4.64167	-4.8884	-5.28373	-5.66978	-5.56338	-5.00086	-5.10694	-7.21682	-5.01808	-5.34657	-5.41027	-3.37285	-4.88579	-5.14101
Os08g0204800	-7.13952	-8.20849	-7.67094	-7.48005	-6.81651	-6.88257	-6.26747	-6.89334	-4.55706	-7.2234	-7.20212	-6.35341	-7.98202	-7.04327	-6.1486	-6.65231	-7.9177	-8.69694	-6.39688	-7.53013	-6.55103	-6.02861	-6.87576	-6.18974
Os08g0205800	-1.86299	-2.28593	-1.71689	-2.56519	-2.70528	-1.54391	-1.13399	-1.39451	-1.51729	0.0304308	-0.226335	-0.400181	-2.03228	-2.11074	-2.0936	-2.58918	-2.70802	-2.03797	-1.89245	-2.01787	-1.58696	-0.301086	-0.112517	-1.30593
Os08g0206400	-4.90203	-5.41351	-5.32044	-4.20422	-2.81091	-3.84385	-3.49717	-3.56182	-3.92558	-3.48341	-3.45995	-3.9199	-4.98712	-3.04779	-5.01973	-4.39027	-4.26414	-3.94192	-3.62513	-3.85316	-3.66573	-3.5772	-3.59471	-3.86468
Os08g0206500	-6.91468	-8.19643	-8.09842	-8.2329	-8.13475	-8.53708	-6.71682	-7.55883	-6.53969	-4.68239	-6.09522	-6.97327	-8.01721	-8.01847	-7.58614	-7.94778	-7.93426	-7.78574	-8.19081	-7.47674	-7.99077	-7.57145	-8.57775	-8.19764
Os08g0222600	-7.38562	-6.0356	-7.47761	-6.37136	-7.92754	-7.28769	-6.61266	-5.93573	-6.5196	-6.96442	-5.70142	-7.11052	-7.68513	-7.66075	-8.24116	-6.70398	-6.21718	-7.41896	-6.78002	-7.25252	-7.07847	-6.37845	-6.83772	-6.70633
Os08g0249500	-6.8118	-6.71606	-6.70315	-6.66993	-5.6796	-5.43501	-5.83841	-5.53705	-4.83289	-4.87755	-5.28063	-5.49907	-6.81376	-6.5512	-6.10678	-6.53986	-5.51365	-5.18792	-5.87049	-6.00466	-4.90552	-5.88935	-5.12691	-5.3253
Os08g0250200	-5.70123	-4.23966	-6.622	-5.35947	-6.1043	-6.67519	-5.24851	-5.70393	-5.05353	-4.82331	-4.90773	-5.17668	-5.31168	-6.53323	-6.34122	-5.79659	-6.645	-5.97999	-5.67072	-3.53839	-5.96648	-4.80022	-5.97667	-5.1141
Os08g0256000	-0.783187	-0.547112	-0.778804	-0.621873	-0.464555	-0.50643	-0.513821	-0.871527	-1.25362	2.22344	0.802312	0.670354	-0.719101	-0.637542	-0.912362	-0.593829	-0.522375	-0.596502	-0.984495	-0.869049	-1.29644	0.795157	0.525738	-0.195691
Os08g0258500	-2.49014	-1.34688	-2.50858	-0.595569	-0.467403	-0.0981445	0.538885	0.24752	0.829321	-1.44392	-0.765063	-0.342882	-1.96864	-1.72788	-2.41312	-1.60224	-0.392316	-0.193963	0.0109501	0.0830994	0.850598	-0.672533	-0.147282	0.172192
Os08g0290400	-6.41624	-5.82763	-6.4886	-5.75745	-5.85407	-5.39039	-4.75546	-5.5917	-5.22452	-3.56865	-4.71309	-4.68125	-6.21507	-6.69363	-5.90739	-5.71887	-5.79341	-5.30148	-4.91431	-5.2396	-5.87994	-4.53476	-4.78393	-5.26176
Os08g0293400	-7.71038	-8.13644	-7.93871	-8.14738	-8.03213	-7.21613	-6.83875	-8.13278	-5.32905	-5.69428	-6.254	-5.14275	-7.84027	-7.82448	-8.59224	-7.74878	-7.78289	-6.61808	-6.87166	-8.09368	-6.62226	-6.00252	-6.52389	-6.88823
Os08g0298700	-2.27949	-1.2731	-2.57693	-0.552277	-0.406486	-0.0835447	0.55839	0.292231	0.816184	-1.44095	-0.723629	-0.302644	-1.93048	-1.66318	-2.45267	-1.48642	-0.274098	-0.220076	0.119086	0.139366	0.904638	-0.605248	-0.0949459	0.209211
Os08g0321600	-4.54796	-4.84585	-6.75189	-5.48373	-5.36271	-4.44011	-3.94377	-4.32651	-3.46867	-3.06845	-3.81458	-3.90935	-4.85984	-5.25569	-5.94789	-5.05594	-5.15818	-4.55585	-3.84038	-4.1088	-4.4661	-3.83902	-4.56229	-4.54121
Os08g0326000	-6.57698	-5.50935	-6.0534	-6.22733	-5.15568	-5.77355	-5.35611	-5.05517	-5.19932	-4.78582	-4.27768	-3.93752	-6.3718	-5.8281	-5.8118	-5.53799	-5.75809	-5.33573	-4.84122	-4.99059	-5.30167	-4.66379	-4.59509	-4.29007
Os08g0326500	-5.97034	-7.99493	-7.74136	-7.95608	-7.87537	-7.93157	-7.12516	-7.50367	-6.92614	-6.70818	-6.77783	-6.9926	-6.78877	-7.0011	-8.66463	-7.5229	-6.95414	-7.64283	-5.74926	-7.00304	-6.67135	-5.76548	-6.38112	-5.52559
Os08g0331000	-6.18294	-5.90783	-6.25948	-4.71689	-4.87126	-3.52662	-3.25838	-4.76045	-4.2633	-5.09947	-4.12755	-5.06434	-7.72182	-6.51543	-7.21259	-5.40718	-4.08298	-3.55308	-3.01118	-2.12719	-4.85253	-3.39102	-4.41426	-3.87626
Os08g0335200	-7.76341	-7.74409	-7.99892	-6.92013	-6.41441	-5.95036	-5.60418	-5.73248	-5.4229	-1.74135	-3.2887	-3.26846	-7.90902	-7.47622	-7.52486	-6.63466	-6.07866	-5.63622	-5.83068	-5.77133	-5.65167	-3.40547	-3.28321	-4.50524
Os08g0357300	-6.95041	-6.28912	-6.16456	-5.5383	-5.79444	-5.53217	-5.00926	-5.33277	-4.71473	-2.44623	-3.42003	-3.91041	-7.95385	-6.55996	-6.34905	-6.21893	-5.65172	-5.28299	-3.95072	-5.37693	-5.22313	-4.14106	-4.02402	-5.38344
Os08g0376100	-5.56084	-7.00516	-8.05922	-7.30217	-6.81499	-6.2595	-7.1936	-7.75008	-6.76528	-6.66325	-6.80264	-6.33517	-6.92485	-7.64854	-7.35682	-6.07535	-6.69967	-6.87272	-6.86256	-6.95854	-8.40927	-6.02489	-4.92385	-6.19702
Os08g0377500	-6.61577	-6.77529	-7.77596	-8.06129	-6.82687	-6.56435	-6.71161	-6.03093	-6.19738	-7.0307	-6.65491	-6.55593	-7.06191	-7.7311	-7.2812	-7.23093	-6.31584	-7.61856	-7.05746	-7.97394	-6.87738	-6.00087	-6.22937	-5.2642
Os08g0384500	-5.31239	-4.71993	-4.02651	-4.20848	-4.40213	-4.04713	-3.89825	-4.47991	-4.74594	-1.01541	-2.25031	-2.14109	-4.82186	-4.48368	-4.23185	-4.58136	-4.00756	-4.28481	-4.55494	-4.12286	-4.41224	-2.53805	-3.06689	-3.31413
Os08g0390700	-6.85029	-8.19276	-8.00007	-7.01492	-6.43736	-6.40996	-5.27682	-6.97903	-6.81797	-6.49764	-5.67223	-5.9641	-7.8972	-7.88353	-8.32513	-6.92687	-7.83114	-7.94731	-8.12112	-8.15334	-8.43764	-6.26649	-6.11096	-7.23702
Os08g0402500	-7.78513	-8.15301	-6.05719	-8.15709	-6.81198	-5.87715	-6.95676	-6.48956	-6.07561	-6.1489	-5.39833	-5.29769	-7.92646	-7.89844	-8.40456	-7.8629	-7.38721	-8.67164	-7.9089	-8.17426	-6.7684	-6.47121	-6.0429	-7.32253
Os08g0403300	-3.47504	-3.27184	-4.75443	-4.56992	-4.76267	-3.07716	-2.26627	-3.08844	-1.8804	-2.29076	-1.80902	-1.33573	-3.01171	-2.74005	-4.80096	-5.07803	-5.42865	-4.06225	-2.97244	-3.39733	-3.93871	-3.30936	-3.1416	-2.59406
Os08g0409500	-7.79207	-6.73512	-7.34163	-7.01731	-6.30463	-6.23766	-5.16264	-6.20169	-5.22651	-5.80922	-4.99066	-5.65475	-7.883	-7.01236	-6.87751	-7.08153	-6.71553	-7.44267	-6.38516	-6.00552	-3.74602	-6.14628	-5.81441	-5.69413
Os08g0409900	-4.2029	-4.02367	-3.49904	-3.11045	-3.13881	-2.96205	-3.10321	-3.28211	-3.19946	-0.73258	-1.72584	-1.41774	-3.58181	-3.60475	-3.44903	-3.35323	-3.34352	-2.94434	-3.38186	-3.17782	-3.38358	-2.58217	-2.42102	-2.76534
Os08g0411300	-7.80424	-8.21384	-8.06414	-7.33375	-7.96733	-8.50196	-7.96411	-7.98148	-8.47189	-5.70164	-6.33443	-5.81916	-6.30138	-7.96448	-8.92851	-7.89657	-7.90438	-8.77004	-8.19716	-8.22964	-8.81702	-7.31303	-8.36118	-8.79323
Os08g0412700	-7.81715	-8.19968	-7.68201	-7.47108	-6.46943	-5.93048	-6.45021	-6.79975	-6.00955	-2.15906	-3.92334	-2.91854	-5.05786	-7.34035	-6.43894	-6.83214	-7.58765	-5.98971	-8.18671	-6.36082	-7.29236	-4.07876	-4.3184	-4.40684
Os08g0412800	-7.68155	-4.51851	-5.9096	-5.12174	-5.65732	-4.51672	-3.52135	-4.5748	-4.22685	1.11409	-0.607121	-0.0976295	-5.47675	-5.92608	-5.41864	-5.06524	-5.18455	-4.53566	-4.68822	-4.31147	-4.73856	-1.23525	-1.67693	-2.32205
Os08g0428100	-3.51923	-3.34064	-1.69221	-3.32511	-3.26777	-2.54052	-2.78264	-3.08579	-2.71453	-0.422402	-1.63482	-1.32888	-3.31855	-3.27193	-3.08737	-2.86747	-2.80145	-2.86339	-2.81963	-2.47946	-3.02424	-1.49585	-1.24022	-2.03176
Os08g0433400	-7.54673	-6.43335	-7.76258	-5.47982	-5.75319	-5.77964	-5.26618	-5.435	-4.68055	-6.1646	-5.58714	-5.00981	-7.68542	-7.65527	-6.24411	-6.65591	-6.52679	-5.7449	-5.31309	-5.6833	-4.19376	-5.46241	-5.09021	-4.77572
Os08g0434000	-6.58112	-7.32392	-7.10687	-6.05819	-6.96572	-6.96122	-6.68127	-6.57087	-6.54835	-6.12053	-5.3102	-5.56265	-7.92858	-7.45881	-7.25685	-7.85343	-7.62663	-6.77019	-6.17435	-6.51829	-7.72654	-5.21769	-5.85569	-6.8062
Os08g0434100	-0.874869	-1.28129	-0.501422	-1.88741	-1.72584	-1.01993	-1.35104	-0.926502	-1.03909	0.407525	0.462891	0.209889	-0.77634	-0.97913	-1.52584	-1.86415	-2.05202	-1.68859	-2.03473	-2.01262	-1.67637	-0.203868	-0.828775	-0.948008
Os08g0439000	-5.68696	-5.55436	-5.39368	-4.98965	-4.86225	-4.67965	-4.23333	-4.07132	-3.40675	-5.50173	-4.53731	-3.9751	-5.72988	-5.55932	-4.34817	-4.94323	-4.29837	-4.03693	-3.58314	-4.12596	-2.78474	-4.19091	-3.48024	-3.1821
Os08g0443800	-6.95062	-7.91992	-7.82611	-6.17625	-5.95071	-7.29165	-6.36531	-5.56976	-5.32218	-7.60791	-6.32313	-4.6091	-7.75252	-7.72018	-8.73178	-6.2028	-7.66557	-6.92838	-6.5712	-6.21524	-4.69375	-7.66592	-6.12484	-5.20154
Os08g0445700	-3.35102	-3.4108	-3.57644	-3.36018	-2.87768	-2.89953	-3.33663	-3.49184	-3.41687	-0.309279	-1.66974	-1.83406	-2.88251	-2.84489	-3.47392	-3.60065	-3.5003	-3.44849	-3.80836	-3.43333	-3.50532	-2.3223	-2.15532	-3.19942
Os08g0446200	-5.74873	-6.6803	-5.38847	-7.85155	-5.98339	-5.97701	-5.55834	-4.49966	-5.94991	-2.67045	-3.95617	-4.04856	-7.11663	-6.61795	-5.70914	-7.09312	-6.55812	-6.50175	-6.37133	-6.44964	-6.29686	-4.64224	-4.68698	-4.8783
Os08g0448100	-7.82182	-8.14245	-8.09405	-8.2356	-8.12935	-6.38918	-7.67598	-7.43789	-7.31733	-6.73848	-7.37651	-6.81793	-8.01682	-8.01413	-8.903	-7.94908	-7.93677	-8.77036	-8.19627	-7.18913	-6.99117	-5.10407	-7.06571	-7.5715
Os08g0450100	-7.77725	-8.20422	-8.0278	-8.21022	-8.09559	-8.48188	-7.70508	-8.20609	-6.56476	-6.9924	-6.66485	-6.76088	-7.93938	-7.92865	-8.86735	-7.85471	-4.77922	-7.127	-7.75724	-8.13532	-6.64587	-7.21975	-8.03932	-6.89572
Os08g0454600	-3.76577	-3.22857	-4.02892	-2.92588	-2.45276	-2.58483	-2.0244	-1.79758	-2.2472	-1.85341	-1.87554	-2.26368	-2.96808	-3.25432	-4.01588	-2.96299	-2.18684	-2.82156	-2.22975	-2.27836	-2.51482	-2.34323	-2.01887	-2.61168
Os08g0457000	-6.91698	-6.91387	-7.97197	-7.52463	-7.37125	-6.78426	-8.21138	-8.17031	-8.44698	-4.81988	-5.90386	-6.12724	-7.86649	-7.38988	-8.67851	-7.14104	-7.82052	-6.95158	-8.15729	-7.34029	-7.93163	-5.87367	-7.26949	-6.43938
Os08g0462900	-2.38	-1.76494	-2.77465	-1.82256	-0.864551	-0.644894	-0.523288	-0.833372	-0.117218	-0.976359	-0.769263	-0.646071	-1.5474	-1.30811	-2.05699	-0.947398	-1.01413	-0.61243	0.192772	-0.722722	0.411764	-0.201054	0.338359	0.21013
Os08g0475300	-6.78719	-6.2934	-6.008	-5.69238	-6.1032	-5.46398	-5.04506	-5.41488	-4.71739	-1.05375	-2.43308	-1.7057	-7.72392	-6.53693	-6.45441	-5.9434	-5.8607	-5.05459	-5.29885	-5.29832	-5.12588	-2.59167	-2.92019	-3.31385
Os08g0476300	-5.84838	-5.68468	-6.11475	-6.85545	-6.87902	-5.96073	-5.65267	-5.65817	-4.6855	-6.30233	-5.49294	-4.80739	-5.83195	-6.05258	-6.38786	-7.48432	-5.98119	-5.92346	-7.03076	-6.1104	-5.56911	-5.71633	-6.56175	-5.40568
Os08g0478000	-7.68881	-6.93185	-7.93434	-8.1399	-8.03369	-8.40129	-6.98991	-6.99245	-8.4051	-4.21649	-3.50034	-4.95133	-7.86295	-7.83405	-8.79406	-7.77965	-7.79186	-8.67812	-3.20752	-6.61189	-5.30632	-4.28319	-4.15158	-5.38634
Os08g0480200	-1.10389	-0.495169	-0.00223732	0.0869322	0.54503	0.620354	1.17497	1.02851	0.664042	1.6777	2.10508	1.44877	-0.48497	-0.23901	-0.0333233	0.097168	0.852615	0.683763	1.31397	1.1586	0.818511	1.40264	1.72146	1.33881
Os08g0481000	-7.79888	-6.54955	-8.01271	-6.7814	-5.79954	-7.49269	-6.34064	-5.51387	-6.81231	-6.24178	-5.60817	-5.82692	-7.29437	-7.93395	-7.04166	-7.77611	-6.34714	-8.03085	-7.31074	-6.37747	-6.54212	-6.03608	-6.61589	-6.42911
Os08g0481100	-5.64751	-3.69451	-5.32566	-4.77647	-4.71872	-4.45685	-4.18565	-4.35111	-3.84492	-2.85027	-3.65689	-3.21481	-5.01407	-4.76842	-5.24143	-4.57463	-4.53892	-4.30153	-4.19037	-4.36941	-4.21221	-3.47338	-3.7618	-3.63158
Os08g0482700	-2.229	-2.17984	-1.98296	-2.14313	-1.92834	-2.5415	-2.79355	-2.23946	-2.92029	1.9521	-0.639867	-0.243552	-2.26306	-2.48121	-2.57609	-1.48445	-1.62961	-2.2913	-2.38584	-1.99315	-2.28303	0.0102596	-0.0894918	-0.96187
Os08g0485400	-2.76396	-2.78892	-2.15592	-2.19603	-2.01121	-1.56223	-2.35642	-2.45619	-1.93019	1.16575	-1.21208	-0.747159	-2.59063	-2.47951	-2.13231	-2.16176	-2.09002	-1.39543	-1.77841	-2.08246	-1.57562	-0.728459	-0.894109	-1.32499
Os08g0495500	0.704067	1.025	-0.477254	0.59258	0.895319	0.749897	1.652	1.31815	1.71027	1.16448	1.99215	1.32733	1.03121	0.561342	-0.517916	-0.0518026	0.331924	0.219814	0.719299	0.347604	0.393835	0.316453	0.574663	-0.257566
Os08g0497900	-5.34994	-4.74862	-4.72186	-4.87423	-4.62469	-4.6932	-4.37939	-4.74674	-4.40089	-2.25934	-3.29567	-4.03293	-4.61847	-4.57624	-5.08318	-4.72141	-4.59719	-4.51257	-4.42271	-4.1777	-4.26492	-3.63644	-3.58704	-3.97704
Os08g0500400	-7.6132	-7.90183	-7.56577	-6.15447	-6.54808	-7.33216	-8.11397	-8.05344	-8.32435	-2.96739	-4.62177	-5.2909	-7.77147	-7.73783	-6.7263	-6.6029	-6.22231	-6.19578	-8.04386	-7.70882	-8.14665	-4.78636	-4.09806	-6.60936
Os08g0508500	-5.01687	-5.44431	-3.50198	-5.50164	-5.64176	-4.70014	-3.79774	-4.33412	-3.15645	-3.29421	-2.15788	-2.06012	-4.8446	-5.01117	-2.79647	-5.62755	-5.38721	-4.6789	-3.90625	-3.72434	-3.18262	-1.85356	-2.6874	-1.8113
Os08g0508700	-3.99917	-4.36994	-5.40007	-3.99223	-5.23565	-5.55006	-2.61219	-2.19956	-1.88232	-2.26951	-1.17346	-1.70428	-5.43726	-3.85382	-5.46547	-4.88325	-4.85542	-4.40571	-4.11832	-2.79202	-3.20895	-4.24177	-3.71244	-3.556
Os08g0508800	-3.8898	-4.00157	-1.90479	-2.31375	-2.04722	-2.15883	-2.02596	-2.78531	-4.08196	2.33349	0.000596	-0.475982	-3.75498	-3.54584	-2.29437	-2.62226	-1.28749	-1.87959	-3.07981	-2.87574	-3.22618	0.0748415	0.732698	-1.29893
Os08g0512600	-7.42444	-6.4746	-7.1373	-7.55974	-5.72933	-7.98442	-6.75337	-7.10096	-6.90652	-6.16223	-6.61896	-6.2598	-7.6319	-7.92811	-6.8282	-7.87858	-7.87759	-8.02309	-6.13919	-6.60064	-6.02289	-6.02321	-5.90535	-5.72836
Os08g0517400	-3.84659	-3.69472	-3.88584	-3.72596	-4.04312	-3.46358	-3.27784	-3.39316	-2.91988	-1.44818	-2.55292	-2.37247	-3.71533	-3.72915	-3.75773	-3.84203	-3.52494	-3.51385	-3.11987	-3.13096	-2.93296	-2.47492	-2.51445	-2.5609
Os08g0517700	-5.25896	-5.30309	-5.54007	-5.53022	-5.1764	-5.30894	-4.84111	-5.09992	-5.51519	-2.89869	-3.96839	-4.15821	-5.13486	-5.57261	-5.68404	-5.36433	-5.66448	-5.94458	-5.12757	-5.05731	-5.20054	-4.21787	-4.25298	-4.29272
Os08g0519900	-7.14747	-6.25445	-6.46892	-3.68729	-5.84442	-6.14952	-6.16031	-6.15497	-7.06246	-4.47183	-5.09852	-5.42876	-6.49618	-8.00531	-7.55241	-6.11454	-3.75664	-6.28283	-5.34553	-6.47651	-6.30809	-5.41092	-4.93271	-5.23727
Os08g0520000	-0.981518	-1.15429	-0.754166	-0.807683	-0.313791	-0.207814	-0.157424	0.398081	-0.312344	2.24612	1.4817	1.29398	-0.829724	-0.813721	-1.4434	-0.546941	-0.236362	-0.346747	0.26743	0.557142	0.14695	1.05082	1.30343	1.10325
Os08g0520700	-7.74217	-7.26114	-7.97188	-7.71191	-8.01191	-8.44546	-7.42656	-8.04614	-7.01008	-4.27871	-6.29086	-5.35346	-7.8715	-5.7124	-7.50482	-6.26845	-5.92696	-7.1676	-6.28233	-5.70097	-6.08289	-4.91577	-5.09619	-5.94301
Os08g0520900	-6.51011	-7.37205	-4.98985	-5.12113	-5.10602	-4.73703	-4.35993	-4.05313	-3.71701	-4.01831	-4.05126	-3.94272	-7.98137	-5.53897	-6.05403	-4.9695	-4.12775	-3.76961	-2.6893	-2.99924	-2.68336	-2.80807	-2.80201	-2.59093
Os08g0526400	-0.921818	-0.828195	-0.624934	-0.477601	-0.38127	-0.346725	-0.767806	-0.96798	-1.67776	1.66484	0.253897	0.782575	-0.589089	-0.873184	-0.628641	-0.395996	-0.465391	-0.326192	-0.690431	-0.928978	-0.82373	0.807644	0.23016	-0.121614
Os08g0528200	-4.69097	-5.19967	-5.89812	-5.64971	-5.32972	-4.54678	-3.45609	-3.64903	-3.58202	-2.24246	-1.85152	-2.26651	-5.48205	-5.27972	-6.4343	-6.27518	-6.00308	-5.58456	-5.81319	-5.57419	-5.61724	-4.86068	-4.53458	-4.02716
Os08g0531000	-3.897	-3.74199	-3.15527	-3.96985	-4.08374	-3.42655	-3.4138	-2.95932	-3.04056	-2.32125	-2.22854	-1.91646	-4.18031	-3.29398	-4.04228	-3.86831	-3.17454	-3.02382	-2.56544	-2.20937	-2.6016	-2.37238	-2.28685	-2.01688
Os08g0538200	-7.73944	-8.17241	-7.96837	-8.16759	-8.06111	-8.44337	-7.15036	-8.16045	-8.45173	-4.55687	-6.28478	-5.71687	-7.86665	-7.84908	-6.28766	-7.78098	-7.08346	-8.11592	-7.41591	-7.96841	-7.44646	-5.63835	-5.70672	-7.94862
Os08g0540900	-7.70161	-5.80548	-7.04117	-5.23826	-4.57555	-4.45845	-3.5251	-6.01012	-5.69429	-0.469386	-1.64358	-2.82666	-5.24753	-5.36853	-5.97941	-5.12431	-4.84723	-4.67595	-5.4937	-5.03941	-5.35497	-2.08407	-2.52586	-3.62714
Os08g0544700	-7.61022	-7.25318	-7.27162	-6.38698	-6.69152	-8.28428	-6.93506	-6.75723	-6.20044	-5.82883	-6.40852	-5.68103	-7.67676	-6.84707	-7.15628	-6.60162	-7.65144	-6.19112	-6.05996	-5.79997	-6.12722	-5.94548	-5.88717	-5.28484
Os08g0547100	-7.73302	-6.8493	-6.07998	-7.47267	-6.25309	-6.31918	-5.30401	-5.44254	-5.67497	-4.93718	-5.31666	-5.32406	-6.98483	-7.11021	-6.86977	-6.43002	-6.21977	-6.27637	-5.00331	-5.33071	-5.54632	-5.10134	-5.36986	-4.94592
Os08g0554100	-6.24539	-8.17828	-7.46618	-7.63489	-7.52102	-8.4374	-6.97445	-7.98352	-8.35057	-5.88164	-7.33211	-5.00474	-7.89528	-7.65524	-8.16445	-7.29541	-7.8334	-8.70258	-6.88317	-8.12679	-7.04293	-6.65602	-7.13712	-6.80244
Os08g0554300	-4.69744	-5.08797	-6.17995	-4.04221	-3.46748	-3.04448	-3.41936	-3.20175	-2.74338	-3.05686	-3.33432	-2.41442	-4.94036	-4.62924	-5.49857	-3.7052	-4.10253	-3.28432	-3.51771	-3.31879	-3.1719	-3.76742	-3.206	-2.79802
Os08g0556900	-1.48319	-1.49763	-1.31479	-2.30202	-1.06241	0.230613	1.33156	1.63851	0.765407	-0.333293	0.222287	-0.811199	-1.64462	-1.83037	-1.09784	-1.7394	-1.51531	-1.88452	-2.27871	-1.26197	-0.764261	-0.985805	-0.877728	-0.489176
Os08g0557300	-6.16978	-5.51223	-6.90752	-5.30984	-4.86413	-6.58402	-5.03245	-5.76374	-5.8141	-5.48723	-5.15417	-5.93282	-6.23774	-7.35581	-7.67236	-5.85907	-7.54955	-6.65895	-5.13645	-6.2063	-5.59449	-4.93449	-5.51981	-5.71611
Os08g0557600	-1.33362	-1.44667	-0.995496	-1.22516	-1.51362	-0.97149	-0.489589	-1.06971	-0.420636	1.57567	0.821845	0.979028	-1.15126	-1.22163	-1.23456	-1.32733	-1.30538	-0.967711	-1.0059	-0.962847	-1.16455	-0.0928135	-0.300854	-0.292624
Os08g0558400	-7.78344	-8.20636	-6.2172	-6.60629	-6.99314	-6.71956	-6.66802	-7.10759	-6.55636	-5.03114	-6.0368	-5.9954	-7.94715	-7.93476	-6.25485	-6.98559	-7.30789	-6.27596	-6.37924	-6.15514	-6.29851	-6.42485	-5.22112	-5.75522
Os08g0560000	-7.46399	-7.12007	-4.66221	-6.2475	-6.91968	-5.60267	-5.95833	-7.08272	-6.06438	-2.69947	-4.45	-4.21974	-6.44599	-7.46095	-5.01415	-6.08314	-6.08256	-5.59016	-4.98994	-5.85462	-4.89809	-3.92572	-4.16187	-3.739
Os08g0562300	-7.30455	-7.71747	-8.07004	-6.72884	-6.00361	-6.12822	-5.42523	-6.27844	-6.72737	-5.33295	-4.98027	-4.2901	-7.96426	-6.93214	-8.65363	-6.85606	-5.96043	-6.26604	-5.66884	-6.02466	-7.44786	-5.01708	-5.435	-5.63549
Os09g0110300	-5.44796	-5.09723	-5.63429	-4.53385	-4.66531	-4.05954	-3.34235	-4.33234	-2.86975	-3.80877	-3.2008	-1.94454	-4.6357	-4.47959	-4.8115	-4.92197	-4.48837	-3.98431	-3.726	-4.2053	-3.57846	-3.87068	-3.77873	-3.7612
Os09g0115500	2.96918	2.79917	3.57832	2.94638	3.14098	3.32158	3.96727	4.10367	4.2279	4.97517	4.7918	4.92031	2.94738	2.95127	3.35668	3.09628	3.31893	3.23506	3.91695	3.97411	3.96693	4.31279	4.20225	4.68105
Os09g0127300	-4.43872	-4.61383	-5.94228	-5.43801	-7.69654	-6.62377	-7.32463	-7.36371	-6.68895	2.64854	0.255829	-0.0758333	-6.10159	-4.75719	-8.04721	-7.13276	-5.96662	-6.0092	-8.19554	-5.83791	-7.46758	-0.824083	-0.886585	-3.39896
Os09g0129500	-1.42486	-1.44804	-2.35967	-0.389492	-0.0663376	0.234647	-0.399117	-1.00309	-0.716246	1.08064	-0.0868664	-0.724899	-1.15617	-1.61124	-1.6727	-0.481722	-0.433325	0.053772	-0.844466	-1.10581	-0.880367	-0.0812521	-0.280248	-1.64587
Os09g0240200	-0.0360851	-0.324075	-0.511	-0.567244	-0.384081	-0.319581	0.79834	0.51827	0.881042	0.0279942	1.19682	0.639971	-0.138868	-0.29549	-0.982226	-1.25526	-0.984935	-0.995169	-0.411586	0.0681543	0.0583773	-0.214927	-0.5345	0.45806
Os09g0240500	-7.76661	-7.19232	-7.40851	-7.93159	-8.07905	-7.45329	-6.30343	-5.49456	-5.95463	-6.19432	-6.09644	-5.64236	-7.10555	-6.94191	-6.96811	-7.82315	-6.80966	-7.79596	-6.03502	-5.97523	-7.31254	-6.84105	-7.0137	-6.55911
Os09g0243200	-5.96168	-7.07109	-8.10018	-6.9434	-6.1731	-6.89433	-5.82278	-5.38825	-5.40228	-6.51456	-5.22322	-6.62757	-8.01903	-8.01873	-7.56319	-6.46491	-7.29629	-7.69371	-5.71758	-5.65039	-7.01921	-7.05852	-5.84971	-7.05969
Os09g0255400	-3.52982	-3.43656	-4.09828	-3.30146	-3.20984	-3.54761	-3.64462	-3.69287	-3.93641	1.29027	-1.44312	-1.35568	-2.94682	-3.62187	-3.90851	-3.56601	-3.64886	-3.26255	-4.26336	-3.63351	-4.07153	-1.17666	-1.03178	-2.66188
Os09g0266300	-4.18303	-3.21885	-5.27575	-2.71823	-2.56808	-1.66054	-1.37123	-2.37125	-1.69386	-1.19054	-1.31696	-1.70966	-2.85164	-3.0135	-3.94674	-3.86024	-2.77923	-2.08821	-1.51986	-0.844493	-1.37678	-1.10227	-0.807882	-1.44159
Os09g0266600	-1.19536	-2.05886	-1.1126	-1.88295	-1.77217	-1.34604	-1.24982	-1.21989	-0.352336	-0.249818	-0.102202	-0.0403147	-1.14193	-1.38114	-1.06112	-1.67035	-1.33163	-1.09436	-0.311117	-0.842798	-0.362497	0.271049	-0.103992	0.283314
Os09g0271900	-2.65201	-1.27185	-2.73745	-0.825172	-0.699006	-0.141695	0.0860481	-0.246826	0.422748	-1.81173	-0.688831	-0.630661	-2.21631	-1.74789	-3.05901	-1.8648	-0.494694	-0.491328	-0.175616	-0.288465	0.288667	-0.74658	-0.358141	0.0920534
Os09g0286600	-6.57502	-6.40957	-5.99937	-7.51229	-7.71355	-5.3316	-5.41376	-5.7811	-5.61421	-7.18522	-6.08755	-5.04064	-7.7435	-7.70561	-6.24599	-6.39158	-6.07392	-5.60316	-5.55208	-5.63874	-5.44569	-5.52554	-5.46209	-5.15895
Os09g0286800	-7.70822	-7.94054	-7.95345	-7.32321	-6.34431	-6.94042	-5.98261	-6.23058	-6.68914	-5.64519	-5.33211	-6.80989	-7.48688	-7.85873	-8.10308	-7.09344	-6.84393	-7.07813	-5.46463	-6.63546	-7.37124	-5.06325	-6.28275	-6.66587
Os09g0287000	-0.830788	0.0455542	-0.996033	0.00902462	0.723238	0.059063	0.791859	1.04186	-0.24005	0.223915	1.62976	0.0478792	-0.522071	-0.149097	-1.18211	-0.273901	0.474621	-0.512809	0.503446	0.76952	0.466123	0.0413713	1.4741	0.0683155
Os09g0289800	-5.59686	-5.1104	-5.48945	-5.17501	-5.5256	-5.76223	-4.99271	-5.64552	-5.23041	-2.12122	-3.74549	-4.027	-5.67725	-5.77093	-6.43529	-5.13091	-5.98837	-5.27043	-6.07805	-5.78283	-5.92017	-3.46483	-4.34689	-4.17814
Os09g0295100	-7.23045	-6.43033	-6.58732	-6.23396	-6.77343	-6.86659	-5.31021	-6.99133	-6.4858	-6.03232	-5.32392	-4.67958	-5.81747	-6.70839	-7.26162	-6.53825	-6.57302	-7.26691	-5.84511	-6.12786	-6.19111	-5.86514	-5.86368	-6.31527
Os09g0305300	-1.12229	-1.35928	0.00133133	-0.583413	-0.0666256	-0.332015	0.106372	0.566507	0.78751	1.42088	1.07762	1.34804	-0.977034	-0.594319	0.0493269	0.216367	0.360234	0.0983563	1.81678	1.30811	1.03118	1.9066	1.75658	1.80045
Os09g0323000	-3.64363	-3.51016	-3.62461	-2.70497	-2.73217	-2.24877	-2.04169	-2.43799	-2.31268	-0.854871	-1.64002	-2.26782	-3.35231	-3.62058	-3.36641	-3.04867	-2.69368	-2.26193	-2.63327	-2.67321	-2.31329	-1.97218	-2.03321	-2.71745
Os09g0325700	1.60814	1.23408	2.34566	1.87932	2.05335	2.43798	2.70871	2.93462	3.37558	3.24785	2.92838	3.20643	2.13651	1.24484	1.98601	2.32849	1.982	2.30852	3.26158	2.68397	3.77376	3.3592	2.94131	3.43335
Os09g0325800	-4.27444	-4.27257	-4.98743	-3.78948	-3.534	-3.3945	-2.6522	-3.04008	-3.02708	-2.55746	-2.28011	-3.27039	-4.37324	-3.74121	-4.47296	-3.37126	-3.44099	-3.50414	-2.52701	-2.55009	-2.3691	-2.22416	-2.1488	-2.90736
Os09g0326100	-7.78304	-8.1142	-6.92635	-7.82093	-8.04649	-7.48332	-6.84017	-7.61109	-6.81327	-7.14805	-7.77662	-6.70412	-7.92844	-7.2274	-8.67118	-7.87437	-7.87125	-8.45954	-7.49802	-5.80262	-7.58027	-6.44539	-7.09162	-6.76917
Os09g0334500	-0.53524	-0.336214	-0.557873	0.297494	0.228917	0.628508	1.22662	0.685335	0.455806	1.89506	1.67514	0.908505	-0.0931425	-0.136099	-0.838243	0.472384	0.500181	0.128449	0.599011	0.447	0.0503778	1.10123	0.970305	0.400782
Os09g0336600	-6.168	-6.55306	-7.53042	-8.21236	-6.38793	-8.12748	-6.68663	-8.21746	-7.22834	-5.37559	-6.20602	-6.55391	-6.84519	-7.35605	-8.22666	-6.30833	-6.38264	-6.87986	-7.6972	-7.36004	-6.84959	-6.47242	-6.61618	-6.58275
Os09g0341500	-7.63164	-7.87852	-7.86272	-8.08539	-7.96375	-8.36228	-8.10925	-8.03889	-8.33239	-4.70843	-6.44301	-6.30727	-7.76313	-7.7356	-8.76094	-7.68818	-7.71739	-8.31031	-8.03374	-8.02486	-8.69302	-5.57929	-6.00252	-8.53132
Os09g0361700	-0.753171	-0.739206	-1.37689	-0.143876	0.162868	0.15112	0.730434	0.57075	0.680084	-0.25164	0.698236	0.511966	-0.551808	-0.517029	-1.43226	-0.21804	0.0702763	0.172024	0.56022	0.29263	0.446187	0.53494	0.592193	0.643198
Os09g0363500	0.776449	0.887507	0.183838	1.0405	1.40958	1.57857	2.24676	2.1537	2.05405	2.42488	2.96086	2.06673	1.20859	0.935702	0.155369	0.600699	1.05842	1.29991	1.59791	1.55479	1.56667	1.7609	1.70278	2.04173
Os09g0364400	-2.86844	-2.2133	-4.0764	-1.71908	-1.07331	-1.35364	-0.0571623	-0.506541	-0.855329	0.328574	0.69971	-0.460901	-2.68889	-2.42528	-3.80715	-1.95955	-1.00461	-1.82868	-0.631683	-0.593903	-1.43549	-0.449502	0.241587	-1.16949
Os09g0364800	-7.48287	-7.91971	-7.16103	-7.92915	-7.82286	-8.13015	-7.95504	-6.89428	-7.15733	-5.87975	-7.48745	-5.36705	-7.58608	-7.55098	-8.58108	-7.47713	-7.5105	-8.37756	-7.91658	-7.84294	-8.44911	-8.37954	-7.13399	-6.01161
Os09g0370500	-0.0113401	0.0138483	-0.242305	0.43078	0.725831	0.920116	1.37823	1.0826	1.21721	2.12813	2.01132	1.51856	0.232569	0.267333	-0.315928	0.504136	0.693889	0.736326	0.973974	0.720982	0.707744	1.6917	1.41283	1.2299
Os09g0371000	-1.6223	-1.25209	-1.45029	-0.673541	-0.648647	-0.521954	-0.309781	-0.653791	-0.71508	1.23368	0.6657	0.203216	-1.40611	-1.30576	-1.69724	-1.03423	-0.838864	-0.841044	-0.752626	-1.00226	-1.00996	0.0681515	-0.134694	-0.546893
Os09g0387700	-7.52637	-7.63935	-7.97295	-7.89091	-6.9931	-8.43561	-7.97087	-6.6889	-8.24657	-6.46398	-6.92711	-6.53502	-7.87352	-7.85342	-8.84071	-7.79831	-7.80459	-8.51932	-7.35715	-8.08033	-8.76036	-6.51088	-6.87131	-6.44664
Os09g0392400	-7.46058	-7.2405	-6.12549	-5.99641	-5.79692	-6.60771	-5.68728	-5.68496	-5.54318	-5.72335	-5.58383	-7.1861	-7.68537	-7.21513	-6.27961	-6.85372	-7.40042	-6.72037	-6.01577	-6.04395	-5.55764	-6.55689	-6.05059	-6.4084
Os09g0394600	-7.67473	-7.66521	-7.88052	-7.50913	-7.32112	-7.43931	-6.53622	-8.07008	-6.36679	-4.6602	-5.84317	-5.74533	-7.77634	-7.7831	-8.76968	-7.70963	-7.75539	-8.61166	-8.0778	-8.05795	-7.63739	-6.51876	-8.26303	-8.06951
Os09g0400500	-3.00013	-2.64768	-2.60623	-2.427	-2.7054	-2.6619	-1.33467	-1.81157	-1.58772	-1.77203	-1.16854	-1.38016	-2.84458	-3.13998	-3.11721	-2.49608	-2.68916	-2.79127	-1.8543	-2.13338	-2.31354	-1.40384	-2.30991	-1.29309
Os09g0408800	-6.27509	-5.13891	-5.84449	-5.51957	-5.75657	-5.48344	-4.61909	-5.13092	-4.83787	-3.4178	-4.09966	-4.3597	-5.85048	-5.37063	-5.79007	-5.37359	-5.55708	-5.82879	-5.16275	-5.49614	-5.51117	-4.6828	-4.79508	-4.8966
Os09g0409000	-6.06056	-5.86034	-7.42027	-7.66899	-7.68043	-7.42714	-5.93371	-6.03588	-5.63216	-4.71289	-5.18759	-5.30585	-6.69747	-6.96931	-7.72337	-7.64529	-7.68887	-8.29467	-8.03653	-7.97747	-7.02091	-5.5291	-5.26087	-5.25198
Os09g0411500	-7.74515	-7.72751	-6.82071	-7.13576	-7.04803	-6.78439	-5.93701	-4.9568	-6.50669	-5.62412	-5.3137	-5.93389	-6.33816	-7.66844	-6.79664	-7.7931	-6.75994	-6.1184	-7.29056	-5.70337	-5.66277	-6.0284	-7.86283	-5.5052
Os09g0412300	0.830217	0.624169	-0.0733748	1.19929	0.745126	1.17807	1.79046	0.880392	1.28117	3.19259	2.14414	1.84546	1.6029	1.18883	0.171587	1.67512	1.38762	1.35073	1.86814	0.963684	1.12796	2.70995	1.87772	1.71054
Os09g0413300	-7.53125	-6.50819	-7.81324	-5.73568	-2.8793	-5.86272	-4.69837	-4.89459	-5.49961	-5.35394	-5.51284	-4.91524	-7.75377	-7.07452	-7.62035	-6.42257	-5.63768	-5.54453	-5.00388	-4.47321	-5.5945	-5.63046	-4.75735	-4.82013
Os09g0431100	0.0167408	-0.170238	-0.535739	0.553138	0.994833	1.07928	0.84214	0.76736	0.691077	2.61165	1.58969	1.70471	0.326635	-0.341733	0.0779161	0.516333	0.510887	0.822327	0.278405	0.00427437	0.415804	1.52056	1.03595	0.623527
Os09g0432300	-4.80399	-5.22619	-3.11756	-4.75258	-6.75115	-5.3508	-3.41827	-4.38367	-4.11294	-4.87204	-2.23711	-2.22626	-5.21425	-5.4774	-4.26922	-4.67211	-4.62753	-5.41141	-3.91044	-3.79351	-4.83608	-3.26233	-4.50794	-2.42346
Os09g0439200	-0.805425	-0.928014	-0.182328	-0.461437	-0.472548	-0.277179	-0.69816	-0.487164	-0.201466	1.64111	0.427567	0.827188	-0.391219	-0.228478	-0.616756	-0.181386	-0.217208	0.135797	0.35212	0.12006	0.198745	1.3314	0.984172	0.658345
Os09g0440300	-7.35296	-6.89166	-7.95799	-8.15137	-7.52575	-7.37166	-8.19895	-8.14459	-8.05302	-4.70503	-6.52304	-6.65504	-7.85328	-7.82804	-6.66741	-7.77644	-7.79295	-8.65083	-7.09879	-6.49209	-8.70738	-5.87277	-6.68938	-4.35063
Os09g0442600	2.70155	2.52403	1.88839	2.37	2.70565	2.89801	3.10448	2.95063	3.29112	4.78875	4.09687	3.97123	2.83112	2.65788	1.7799	2.18946	2.43163	2.43793	2.69287	2.43247	2.77144	3.66682	3.26608	3.27047
Os09g0443800	-7.71388	-8.11523	-7.90687	-7.51374	-7.14669	-7.52511	-8.18082	-8.10367	-8.36419	-2.59752	-8.68992	-6.09104	-6.92384	-7.77913	-8.74127	-7.75109	-5.84567	-8.58121	-5.47457	-6.32878	-4.84163	-2.64791	-6.08298	-5.84162
Os09g0447300	-7.81028	-8.20847	-8.07711	-8.2253	-8.11236	-8.51227	-8.29295	-8.22446	-3.79131	-3.71341	-5.96348	-6.33503	-7.97041	-7.97802	-8.93195	-7.91182	-7.91537	-7.79635	-8.20102	-8.24087	-8.82229	-6.25171	-5.8759	-7.6494
Os09g0447500	-7.55758	-7.59773	-7.62836	-6.42582	-5.78528	-7.4725	-6.53791	-6.9321	-7.10858	-5.88005	-6.03596	-5.78283	-6.44728	-5.60789	-7.35021	-6.57053	-6.71853	-6.98114	-5.62346	-6.45589	-5.91369	-6.10756	-6.86011	-6.40035
Os09g0449400	-7.73422	-7.84298	-7.42169	-8.15362	-7.09219	-7.78408	-6.59682	-6.98059	-7.35829	-6.03531	-7.22254	-6.60229	-7.15982	-6.49338	-6.81594	-6.60473	-7.43587	-6.7751	-5.65773	-6.52003	-5.90214	-5.4414	-6.06211	-5.84101
Os09g0451000	-3.91631	-3.15718	-1.54225	-3.42236	-3.00757	-3.05391	-2.75031	-3.437	-2.34373	-2.44689	-2.97487	-1.74313	-3.16713	-3.66675	-2.55934	-2.83058	-3.27828	-2.62899	-1.70509	-2.78043	-2.15925	-1.57881	-2.08915	-1.16776
Os09g0454600	-2.12312	-2.13911	-2.07674	-1.59105	-1.79777	-1.34082	-2.01652	-2.52862	-1.92819	1.07382	-0.292034	0.187439	-1.7223	-2.21442	-1.99027	-2.03697	-2.08229	-1.37882	-2.4313	-2.57733	-2.21004	-0.59581	-1.06999	-1.1695
Os09g0454900	-5.33275	-5.80645	-6.0268	-5.69729	-5.29986	-5.518	-4.9451	-6.00962	-5.54127	-3.27441	-3.83868	-4.01226	-5.31888	-5.16921	-5.84718	-5.92807	-5.46142	-5.28515	-5.28066	-5.59208	-5.85247	-4.4693	-4.92429	-5.21879
Os09g0456100	-6.85301	-7.75549	-7.15666	-7.96479	-7.85548	-7.86076	-7.95655	-7.87753	-8.13842	-6.15986	-7.62106	-6.36287	-7.67234	-6.46645	-8.62323	-7.56047	-7.58973	-7.99894	-7.03319	-7.19804	-6.94186	-7.03481	-5.05442	-6.13213
Os09g0456800	-0.44089	-1.04672	-0.373046	-0.131598	-0.233733	0.517235	1.20168	0.499009	0.843635	2.38803	1.89364	2.03961	-0.446769	-0.555465	-0.487276	-0.0708008	0.0645638	0.51816	0.62942	0.145792	0.345531	1.98364	1.41208	1.13648
Os09g0462300	-5.58529	-4.74926	-4.74464	-5.35548	-5.16436	-5.06954	-4.90326	-5.56464	-4.88578	-2.46296	-4.06406	-4.07601	-4.61027	-4.77194	-4.71707	-5.33682	-5.13559	-4.9223	-4.80903	-5.13143	-4.72609	-3.92672	-4.24284	-4.46433
Os09g0464100	-7.07389	-7.99758	-8.02271	-8.19637	-7.09206	-8.48181	-6.92552	-8.20224	-7.70578	-6.56921	-6.5069	-6.41107	-7.68646	-7.93651	-8.82332	-7.09438	-7.65525	-7.61081	-6.81287	-7.83447	-7.56558	-6.69536	-7.25173	-8.42346
Os09g0468000	-6.13481	-5.84495	-8.01503	-8.14769	-8.08593	-6.61807	-5.92653	-6.52897	-5.10706	-6.66762	-5.99381	-5.35595	-6.45292	-6.41386	-6.31121	-7.02797	-7.0511	-6.28377	-6.21629	-5.78389	-6.46175	-5.99721	-6.3159	-5.65827
Os09g0468300	-1.04539	-1.08625	-1.12002	-1.34037	-1.46924	-1.13471	-1.09127	-1.38535	-0.812	1.73411	0.680257	0.29005	-0.871974	-0.991861	-1.56237	-1.58254	-1.60141	-1.69588	-1.60529	-1.75937	-1.39393	0.218808	-0.0165081	-0.630888
Os09g0472100	-6.26833	-5.11973	-7.41047	-5.60597	-5.53264	-5.25086	-4.35689	-4.91521	-4.73313	-3.34301	-3.29775	-3.45868	-6.81455	-5.81962	-6.85112	-5.62412	-4.95072	-4.87549	-4.51886	-4.57273	-5.27321	-3.84887	-3.86687	-4.60213
Os09g0472200	-4.17045	-3.4435	-4.44654	-2.87301	-2.23919	-1.95608	-1.18544	-1.57021	-1.53613	-0.212955	-0.326874	-0.188113	-3.91287	-3.16544	-4.03022	-2.84525	-2.17369	-1.73446	-1.38421	-1.75937	-2.0037	-0.778662	-1.02554	-1.53828
Os09g0480100	-7.09036	-6.26666	-6.86783	-5.89537	-6.7521	-5.86112	-5.86719	-6.08264	-5.3095	-5.54057	-5.35965	-4.81405	-5.94104	-6.63825	-7.34135	-7.0302	-5.85704	-5.81449	-6.26604	-5.99153	-5.24075	-5.72534	-4.98274	-5.3404
Os09g0484200	2.60304	2.86079	1.46919	1.49942	1.74561	2.71732	3.09146	2.50362	2.61487	1.99749	3.15097	3.08673	2.85042	2.97673	1.49382	2.3507	2.48693	2.58455	3.99543	3.60917	3.06418	3.66892	3.3067	3.53915
Os09g0484800	0.148583	-0.0258293	0.94601	0.703475	0.173597	0.480801	0.785966	1.11618	1.3083	1.09051	1.66727	2.2111	0.0392714	-0.237838	0.618457	0.613205	0.196495	0.121415	0.581068	0.53141	0.846393	1.51712	1.31094	1.93521
Os09g0489200	-7.648	-8.064	-7.83986	-8.0679	-7.95498	-6.96516	-7.51359	-8.02414	-6.38986	-7.42123	-6.70063	-8.24595	-7.7354	-7.74453	-8.67895	-7.67026	-7.71572	-8.3348	-7.72167	-6.44915	-7.96925	-6.24646	-5.70235	-6.77661
Os09g0490200	-7.46582	-7.89357	-7.64281	-7.91342	-7.80745	-7.90876	-7.93787	-5.9327	-6.25679	-6.86975	-5.65344	-5.28992	-7.57935	-7.53444	-7.64834	-7.4632	-7.49562	-8.33698	-7.89754	-7.01546	-7.35308	-7.60121	-6.81829	-6.40393
Os09g0492700	-3.18478	-3.44773	-3.24372	-3.10772	-3.32684	-3.17399	-3.0841	-3.48285	-2.87369	-0.798888	-1.77898	-1.6016	-3.52663	-2.47882	-3.28807	-3.39174	-3.92279	-3.52982	-2.9461	-2.91061	-2.64355	-1.88656	-2.44287	-2.17222
Os09g0492900	-7.77477	-6.14766	-7.33417	-7.18477	-6.31266	-5.89748	-5.70906	-7.28294	-4.31301	-3.88525	-3.95987	-3.70855	-4.50849	-6.1847	-7.88132	-7.83967	-7.84254	-7.15507	-6.24184	-7.52881	-8.71745	-6.10358	-6.63831	-6.82115
Os09g0494500	-2.99607	-4.24113	-3.31375	-3.22234	-3.75847	-3.04344	-2.52374	-2.37948	-0.811171	-2.54487	-2.80325	-0.73812	-3.39278	-2.86765	-1.3651	-3.27052	-3.64009	-3.08396	-1.28874	-1.30726	-0.834681	-2.15415	-1.49088	-1.53314
Os09g0494600	-0.346387	-0.568146	-0.674004	-0.690681	-0.0950384	0.332416	1.33012	0.973215	1.18432	0.849098	1.46838	1.42103	-0.903982	-0.645531	-1.42086	-0.701758	-0.899467	-0.318791	0.645282	0.262757	0.462897	0.930553	0.926099	1.2144
Os09g0498400	-2.97208	-2.93055	-3.3417	-1.18899	-1.41479	-1.42602	-0.455968	-1.00657	-1.22873	-1.1446	0.518398	-0.147841	-2.85715	-2.70394	-2.4651	-1.58138	-1.00749	-1.59274	-0.617522	-0.727765	-1.08098	-1.466	-1.48532	-1.33851
Os09g0498500	-0.989182	-0.881389	-1.33482	0.729831	0.542738	0.51906	1.50385	0.940931	0.729766	0.717889	2.46047	1.76794	-0.97065	-0.877436	-0.722939	0.375861	0.872501	0.278334	1.29432	1.11404	0.73709	0.465135	0.351523	0.560156
Os09g0499400	-6.47741	-5.75314	-7.80159	-6.54567	-7.96224	-8.07633	-8.07564	-7.99918	-7.81995	-4.9679	-6.49646	-7.09096	-7.61791	-6.0079	-7.32055	-7.66333	-7.70583	-7.06467	-8.02986	-7.05872	-7.38316	-5.91173	-6.69144	-6.62746
Os09g0500800	-3.01963	-2.80332	-2.99375	-2.82964	-2.93939	-2.61265	-2.61312	-2.82104	-2.22707	0.213052	-1.46452	-0.253561	-2.96743	-3.05777	-2.77071	-2.90984	-2.78009	-2.46834	-2.53606	-2.65055	-2.45085	-0.882909	-0.509433	-1.38881
Os09g0502500	-4.54733	-5.04682	-3.8101	-4.37451	-4.37396	-4.31401	-7.0963	-6.37064	-5.227	2.60002	0.32451	1.23592	-4.59122	-4.67518	-3.11103	-4.39949	-4.22185	-3.84984	-5.34688	-4.71524	-4.53279	0.211449	-0.00535583	-0.504886
Os09g0509700	-7.8282	-8.20816	-7.70759	-8.22765	-7.04992	-7.72449	-6.016	-6.38391	-7.29082	-5.05135	-5.76771	-5.20167	-8.00281	-6.60656	-8.19338	-7.49748	-7.92281	-7.53851	-5.45015	-6.34762	-7.15355	-5.65091	-4.87835	-6.14637
Os09g0512100	-7.79776	-7.45704	-7.3627	-7.93398	-7.04366	-6.48474	-6.41868	-6.06385	-6.09489	-7.87336	-6.87552	-6.06384	-7.62872	-6.30077	-7.94776	-6.86763	-6.45369	-6.20527	-5.60516	-6.32579	-5.99172	-6.15967	-5.09342	-5.64092
Os09g0517100	-6.45819	-6.38986	-7.63729	-6.41349	-6.31027	-6.77505	-6.71913	-6.27067	-8.04716	-4.76216	-5.56285	-6.38118	-6.81037	-7.50597	-7.09671	-6.47513	-6.55068	-7.3288	-6.81494	-7.53959	-7.41991	-5.5098	-6.21564	-6.72228
Os09g0517200	-7.4617	-6.83588	-7.62728	-6.05337	-5.77413	-7.19728	-5.74155	-5.39767	-7.20075	-4.31674	-4.91083	-5.17296	-6.87932	-7.5269	-8.5298	-7.46612	-7.49653	-7.72676	-6.3343	-7.81388	-8.30003	-5.04908	-5.07097	-6.57301
Os09g0525500	-5.86033	-5.78597	-6.05258	-4.89041	-4.76673	-4.84339	-4.63441	-4.66325	-4.4109	-5.30867	-3.95158	-4.41792	-4.7308	-4.71373	-5.54128	-4.20998	-4.65619	-4.62058	-3.72031	-4.04145	-4.03185	-3.5807	-3.66902	-3.51618
Os09g0532000	0.324608	-0.447265	0.450827	0.0416145	-0.0716324	0.627047	1.86477	1.50469	2.40761	2.74084	3.05669	2.86308	0.180364	-0.461104	-0.290217	-0.572928	-0.353461	0.0141306	1.07003	0.41018	1.30564	1.8566	0.897178	2.20443
Os09g0539000	-6.70615	-6.0737	-7.74279	-6.87642	-7.18749	-6.40551	-6.00377	-5.71664	-6.55086	-4.08407	-3.8117	-3.89462	-6.86005	-5.96204	-5.39927	-7.56358	-6.64388	-5.61709	-8.12346	-7.44081	-5.5193	-4.47987	-4.48135	-5.95478
Os09g0547500	-2.19322	-2.80092	-2.42159	-2.24601	-1.95714	-1.89602	-1.6939	-2.63769	-2.01703	-0.0318928	-0.883928	-1.34031	-2.8808	-2.56365	-1.75249	-2.20926	-2.34307	-2.10348	-3.21073	-3.01993	-2.33344	-1.29689	-2.23223	-2.68232
Os09g0555100	-7.69133	-7.92531	-7.93697	-8.14132	-8.03553	-8.40234	-8.19325	-8.13548	-8.40679	-2.92622	-5.6995	-5.40056	-7.86633	-7.83764	-8.79402	-7.78271	-7.79416	-8.67919	-8.10282	-8.09902	-8.72717	-5.94237	-5.82314	-8.78511
Os09g0561500	-7.81621	-6.16199	-7.08063	-7.32665	-7.48006	-8.53008	-7.65473	-7.68219	-7.10305	-4.04805	-6.07505	-5.46793	-7.56254	-6.18591	-8.00329	-7.94213	-5.54851	-8.6922	-8.19233	-8.22713	-8.6458	-6.2894	-7.17202	-7.0746
Os09g0561600	-7.82869	-8.21358	-7.85201	-7.06536	-8.13393	-8.52975	-8.29488	-8.24857	-8.50257	-1.31729	-3.88121	-3.36125	-6.53455	-7.66552	-4.9543	-7.90707	-7.932	-6.53866	-8.185	-8.24423	-6.56903	-4.06944	-4.37734	-5.27212
Os09g0565800	-2.6208	-2.42404	-1.94342	-1.55995	-1.31784	-1.25157	-0.958172	-1.07985	-1.45167	0.0811825	-0.726019	-0.538887	-2.36314	-2.15835	-2.53128	-1.36169	-1.16732	-1.47	-1.02969	-0.995889	-1.69395	-0.634036	-0.602285	-1.03227
Os09g0567500	-7.82925	-7.21813	-8.09354	-7.43149	-8.12774	-8.54106	-7.16087	-7.76156	-6.33162	-6.3151	-5.78835	-6.34498	-7.46829	-6.91927	-8.24719	-7.94052	-7.68919	-7.99341	-7.42572	-8.23797	-8.79814	-5.93755	-6.62266	-6.97439
Os09g0569800	-4.07097	-4.5149	-4.49163	-3.08214	-2.92699	-3.03373	-3.14396	-3.31269	-3.50597	-0.644033	-1.73761	-1.83659	-4.20008	-3.93969	-3.66248	-3.01632	-2.75686	-2.76821	-3.33997	-1.82659	-3.18271	-1.75213	-1.72866	-2.57098
Os09g0571200	-0.36632	-0.61126	0.158473	-0.111529	0.103847	0.316998	0.752728	0.411175	0.497162	2.70511	1.44773	2.19132	-0.133374	-0.430177	0.0132084	-0.130702	-0.0676851	0.215233	0.0262899	-0.104133	0.161727	1.67949	0.906544	1.15476
Os09g0572700	-2.88792	-2.73709	-2.88083	-1.79035	-1.75271	-1.18216	-1.60846	-2.00032	-1.91782	0.325192	-1.11876	-1.21625	-2.69457	-2.55528	-2.86295	-1.93325	-1.57619	-0.884573	-1.6214	-1.82016	-1.68196	-0.180875	-0.830979	-1.41082
Os10g0100900	-3.20678	-2.59503	-3.30514	-2.43862	-1.91033	-2.06661	-1.35602	-1.32308	-1.30186	-2.10157	-1.31943	-1.58302	-2.74024	-2.64395	-3.67612	-2.59347	-2.34613	-2.45931	-1.8145	-1.90342	-1.45975	-2.28195	-1.79651	-1.74927
Os10g0106900	-7.76349	-8.15995	-7.7919	-8.14194	-8.03861	-8.479	-6.10427	-5.79952	-8.43328	-6.62644	-6.84901	-5.97507	-7.8985	-7.85579	-8.79941	-7.82233	-7.82594	-8.64462	-7.38689	-8.14149	-8.69013	-5.05271	-8.49548	-8.73442
Os10g0109600	-7.71343	-7.93041	-7.9207	-8.12188	-8.00736	-8.40544	-8.14551	-8.06346	-7.71744	-3.37576	-6.21736	-6.0443	-7.82957	-7.79546	-8.79162	-7.74451	-7.75958	-8.65129	-8.06271	-8.03248	-8.72944	-7.8369	-7.75928	-8.29348
Os10g0112100	-4.88498	-4.77623	-5.26407	-3.36741	-3.31506	-3.30572	-2.99865	-3.53814	-3.19238	-2.22771	-2.68263	-2.55306	-4.51582	-4.65269	-5.19409	-3.89914	-3.60572	-3.53641	-3.87788	-3.83499	-3.92076	-3.07637	-3.56552	-3.75516
Os10g0112700	-0.625438	-0.535311	-0.675343	-0.16571	0.170464	0.24269	0.403419	0.2417	0.308789	2.13983	1.08463	1.15196	-0.532105	-0.386987	-0.636946	-0.22161	0.026473	0.231149	0.0872574	0.0676594	0.0877276	1.05284	1.14158	0.485487
Os10g0119100	-3.9475	-4.39234	-4.91198	-3.54275	-3.35095	-3.03921	-2.71883	-2.99033	-3.16903	-3.23947	-2.81699	-3.6284	-4.47566	-4.38449	-4.9532	-3.6967	-3.47931	-3.23376	-3.00359	-3.40901	-3.19827	-3.24069	-3.35303	-3.39819
Os10g0119200	-7.8252	-8.21392	-8.09618	-8.23773	-8.13107	-8.52898	-5.07736	-7.37231	-6.88633	-6.02643	-6.46094	-6.3818	-8.01264	-7.42534	-8.91489	-7.94201	-7.93626	-8.76928	-7.63532	-7.54879	-8.19974	-6.61568	-6.25091	-7.25671
Os10g0125300	-6.9805	-5.82299	-6.03513	-5.66871	-5.1243	-5.2286	-4.84988	-4.77971	-5.08286	-4.97846	-4.39637	-5.01339	-6.11675	-6.1369	-6.07339	-5.47298	-5.68077	-5.25169	-4.62401	-4.66486	-4.69728	-4.93102	-4.49501	-4.49254
Os10g0125700	-7.79662	-7.66083	-8.06176	-8.22201	-7.43329	-7.05073	-7.45527	-8.22743	-8.48296	-4.54034	-5.96328	-6.5706	-7.99104	-7.98282	-8.56791	-7.12316	-7.91062	-8.42661	-8.17948	-7.73236	-8.08562	-6.69088	-6.45193	-7.05186
Os10g0127900	-6.27136	-5.9091	-5.70529	-5.54049	-6.02349	-5.61752	-6.49212	-5.09428	-5.19759	-2.95351	-5.52666	-5.39768	-6.4908	-6.34869	-5.85791	-5.30392	-5.52592	-5.74066	-5.53409	-4.75854	-5.58805	-4.59527	-4.81079	-5.33944
Os10g0129000	-7.63412	-8.04856	-7.8282	-6.38625	-6.73838	-6.5522	-5.72036	-6.03528	-6.04619	-6.8201	-6.35168	-6.09255	-7.01284	-5.83108	-6.04912	-6.88523	-6.39992	-6.12872	-5.71625	-5.49638	-5.3975	-6.35934	-5.14167	-5.36197
Os10g0130600	-6.10329	-6.36158	-5.00811	-6.93443	-6.73608	-5.85625	-6.38532	-5.3912	-5.16231	-4.13216	-4.85981	-4.29136	-6.01374	-6.47355	-5.03992	-6.02831	-5.76083	-5.53593	-5.14957	-5.32077	-4.88732	-4.49067	-4.96001	-4.51582
Os10g0133100	-5.38406	-5.46873	-6.21777	-5.1729	-4.62708	-4.233	-4.63999	-5.01674	-4.63719	-3.1078	-4.04535	-4.24995	-5.64748	-6.00121	-5.50163	-5.17124	-4.41599	-3.74257	-4.52059	-4.9306	-4.36979	-3.11157	-3.96355	-4.33279
Os10g0134500	-3.91392	-4.47999	-4.2148	-3.54994	-3.45339	-2.99896	-2.99084	-3.53588	-3.4663	-1.61923	-2.22764	-2.36059	-3.99688	-4.07076	-4.37456	-3.41696	-3.77856	-2.98257	-2.952	-3.58903	-3.31784	-2.35951	-2.3441	-2.40712
Os10g0136200	-5.47655	-5.81088	-4.72635	-3.8384	-4.4665	-4.62194	-4.15291	-3.81547	-3.69413	-4.17532	-4.52429	-3.78275	-5.65385	-5.13222	-4.69235	-4.95315	-4.55469	-4.62067	-4.05895	-3.90739	-3.87552	-4.41606	-3.60422	-3.91767
Os10g0138100	-1.41585	-1.18733	-1.3585	-0.845861	-3.12006	-0.608442	-0.974237	-1.16035	-2.57743	-0.970523	-0.100706	-1.5452	-2.18979	-1.21905	-3.2403	-0.953117	-2.98746	-2.71815	-0.259255	-0.234639	-0.268884	-1.0291	-0.394494	-0.024066
Os10g0139700	-5.70633	-6.13574	-5.82507	-5.7976	-6.66518	-6.14332	-5.28432	-5.49082	-5.94292	-3.54341	-4.66315	-5.13631	-5.7081	-5.63866	-7.42822	-5.94181	-4.73265	-6.22488	-5.6174	-5.04736	-5.63244	-4.93895	-4.25753	-5.5689
Os10g0145100	-5.68751	-5.66677	-6.33967	-5.86878	-5.73108	-5.3761	-5.0618	-5.09882	-4.40521	-4.9712	-4.58249	-4.45233	-5.92113	-6.29444	-6.58806	-6.07199	-5.46401	-5.74113	-4.69043	-4.78375	-5.29574	-4.79737	-4.82065	-4.86685
Os10g0154700	1.41351	0.98035	2.1557	0.258039	-0.144838	1.59527	1.81012	1.89748	3.62581	3.01913	2.4411	3.56613	2.00082	1.65891	1.67657	2.00397	1.42822	2.71821	4.35115	3.32217	3.62721	4.54774	3.75763	4.64464
Os10g0155100	-6.32442	-6.38303	-4.65395	-8.17384	-6.98984	-4.4082	-6.17701	-5.54597	-4.33976	-5.7108	-5.18989	-2.94814	-7.04132	-6.40207	-5.64944	-7.47232	-6.2927	-5.37085	-4.0405	-4.27134	-4.02285	-4.57386	-4.30433	-4.22104
Os10g0157400	-7.76953	-7.44451	-7.61645	-8.17123	-8.04695	-7.62138	-6.76901	-6.77766	-5.95162	-6.31174	-5.57764	-5.43764	-7.01061	-7.8842	-7.84042	-7.50739	-6.95448	-6.65632	-5.93276	-5.96597	-6.68986	-4.8995	-5.93696	-5.41184
Os10g0159800	-2.75087	-2.76443	-2.2682	-3.26048	-3.37049	-2.89014	-2.0494	-2.22229	-1.77282	-1.48984	-1.02781	-1.57404	-2.68218	-3.03627	-2.78142	-3.42912	-3.28305	-3.28364	-1.95051	-2.32243	-1.88891	-1.52608	-2.13307	-1.45291
Os10g0161400	-6.90298	-8.19746	-8.01445	-6.18349	-7.51691	-6.05992	-5.80114	-6.68315	-6.2566	-5.77891	-5.61892	-5.64974	-7.69716	-7.91203	-7.82654	-7.83885	-6.94639	-6.66166	-5.47601	-6.15782	-5.8113	-6.79286	-6.03024	-5.42964
Os10g0177400	-7.76212	-7.34592	-8.02458	-6.84286	-6.4918	-6.66103	-6.14891	-6.4979	-8.10168	-7.47069	-6.40143	-6.24101	-7.94078	-7.92546	-7.83478	-7.13137	-6.73258	-6.24158	-5.94199	-6.72846	-7.01288	-6.37259	-5.45449	-6.1218
Os10g0178500	0.774045	0.247542	-0.680984	0.960663	-0.407144	0.358456	1.61962	0.43582	0.976423	1.34185	1.21727	1.20625	0.464148	-0.47173	-0.889316	0.360443	0.11818	0.288115	0.939394	0.114969	0.362208	1.50043	0.59666	1.06661
Os10g0189600	-1.27947	-1.33132	-0.922738	-0.845769	-1.02923	-1.001	-1.23537	-1.22096	-1.01231	1.84268	-0.0444069	0.224412	-1.09213	-1.54686	-0.690886	-1.03145	-1.0899	-0.795437	-1.20442	-1.4146	-1.01193	-0.104059	-0.110762	-0.846471
Os10g0210500	-5.46419	-4.13387	-6.01693	-3.7034	-1.6131	-1.09522	-0.0517092	-0.346628	-0.581731	-0.99997	-0.313005	-0.53035	-5.16427	-4.09919	-4.61431	-3.19771	-2.50743	-1.61022	-0.164838	-1.85483	-0.975178	-0.387003	-0.338726	-0.0118561
Os10g0322200	-3.73	-3.71197	-3.54976	-2.79692	-3.07107	-2.90828	-2.82485	-3.50831	-2.87762	0.0687857	-1.26946	-1.47941	-3.43417	-3.4897	-3.33407	-3.11979	-3.01204	-3.05772	-3.11927	-3.68679	-3.91487	-1.64217	-1.79153	-3.12271
Os10g0326800	-6.48181	-6.16289	-6.40632	-6.07909	-5.67439	-5.99319	-5.16804	-5.68602	-5.60261	-3.84603	-4.83131	-4.44449	-5.94074	-5.99017	-5.74422	-6.30859	-5.82631	-5.51858	-5.7149	-6.01138	-6.20288	-4.72904	-5.35485	-5.53253
Os10g0340100	-7.63237	-7.84186	-7.83442	-7.02071	-7.93906	-7.5537	-8.06654	-7.9881	-7.19448	-6.61107	-6.14452	-6.52974	-7.74789	-7.1411	-7.71463	-7.6578	-7.68468	-6.85827	-7.53714	-7.45829	-6.43599	-6.10651	-6.54712	-6.25504
Os10g0342300	-4.99638	-5.79706	-4.81002	-4.89007	-4.96821	-4.42139	-6.02973	-6.18644	-5.71785	-2.37418	-3.68604	-3.79553	-4.84334	-5.81654	-4.81491	-4.718	-4.57217	-4.62577	-5.43975	-5.53313	-4.9458	-3.47801	-3.53191	-4.60189
Os10g0344000	-2.09193	-1.93882	-1.57953	-1.17487	-1.13498	-0.830919	-0.539627	-1.03042	-0.649061	1.14629	0.48677	0.508189	-1.21613	-1.67726	-1.52731	-1.40523	-1.21858	-0.60311	-0.543822	-0.695412	-0.641728	0.155435	0.124233	-0.0306101
Os10g0364900	-6.33458	-6.66365	-8.04056	-6.80124	-6.27987	-7.33767	-6.43736	-6.17094	-7.21462	-5.44146	-5.24175	-6.1581	-6.77512	-7.14076	-8.32028	-6.66714	-7.86229	-7.04797	-6.29039	-6.47302	-7.10186	-5.75206	-5.40827	-5.7779
Os10g0365200	-3.69001	-3.44461	-3.72247	-3.27071	-2.9096	-1.91028	-2.43619	-2.92738	-2.86377	-0.811097	-1.08346	-1.44769	-3.16789	-3.3427	-4.14668	-3.28799	-2.9757	-3.04385	-3.13707	-3.23564	-3.46691	-2.57202	-2.21453	-2.67871
Os10g0380100	-7.78905	-8.18132	-7.12348	-8.17271	-8.09816	-8.5115	-7.6472	-8.19506	-8.48004	-4.9336	-5.81255	-4.76044	-7.92361	-6.19718	-8.83363	-7.86381	-7.86344	-8.68999	-7.1036	-6.34622	-4.65132	-3.95961	-4.80417	-7.68411
Os10g0386300	-7.711	-6.86591	-7.9476	-7.16132	-6.49093	-6.09665	-5.40181	-5.92408	-5.39365	-3.02802	-4.12539	-4.02815	-6.05632	-5.81651	-6.51335	-5.77867	-5.97097	-5.7639	-4.9301	-4.38634	-5.67643	-4.01343	-4.33243	-3.99288
Os10g0389000	-1.42069	-1.43199	-2.28052	-1.08882	-0.926982	-0.705999	-0.0328341	-0.461526	-0.0924158	-0.153906	0.509275	-0.592249	-1.49042	-1.31197	-2.51388	-1.47146	-1.06083	-1.17576	-0.454971	-0.682352	-0.760958	-0.46529	-0.514099	-0.69504
Os10g0389100	-6.16982	-5.00917	-6.05216	-5.49407	-4.78983	-4.55631	-4.41761	-5.40285	-5.13213	-3.89021	-3.06536	-5.20599	-5.42716	-5.20941	-5.74865	-5.66192	-4.89788	-5.04767	-5.21376	-5.55775	-5.59895	-5.38294	-5.24955	-5.3692
Os10g0389500	-5.69772	-6.95697	-6.39304	-6.75593	-6.41771	-5.01001	-3.66847	-3.44236	-3.2898	-3.73477	-2.07946	-1.3479	-6.28577	-7.75222	-5.95218	-7.43651	-5.89953	-5.11054	-4.01143	-4.48352	-4.6502	-4.0164	-3.71355	-2.70502
Os10g0392400	-3.76371	-4.726	-2.51146	-5.25487	-5.59258	-4.2923	-3.2143	-4.4638	-3.09339	0.915109	-1.37473	-0.85528	-3.63556	-2.82992	-3.94798	-4.86888	-5.55752	-4.12642	-4.35169	-3.98532	-2.71995	-0.765293	-1.67312	-2.35968
Os10g0393800	-4.95042	-5.3914	-4.15886	-5.57034	-5.22013	-4.86267	-3.93005	-4.06123	-3.62676	-0.733499	-1.32654	-1.02087	-4.89081	-5.76091	-5.40684	-5.56901	-5.51419	-4.09774	-4.11923	-4.72743	-3.702	-1.08372	-1.78874	-2.35253
Os10g0394000	-7.80372	-8.09955	-7.20539	-8.12294	-6.75356	-7.22464	-6.66498	-8.0581	-6.65455	-4.49904	-5.38564	-4.49749	-7.05927	-6.97404	-7.11868	-7.33212	-7.9078	-6.84437	-6.62041	-7.33944	-7.13148	-5.08162	-5.35935	-5.76169
Os10g0395400	-6.0457	-7.44636	-6.10746	-5.7703	-6.39362	-6.61206	-6.71988	-6.1581	-6.31604	-5.69653	-6.46751	-5.25697	-6.57841	-5.57822	-5.60811	-6.7369	-6.46537	-6.44186	-4.34319	-5.86167	-5.9346	-5.4656	-5.43872	-5.22016
Os10g0401000	-3.5578	-3.4143	-3.92262	-3.43998	-2.90167	-3.27475	-1.84623	-2.09983	-2.26452	-2.34063	-1.55837	-2.63679	-3.84327	-3.71304	-3.78365	-3.83462	-3.48487	-3.8779	-2.67903	-2.58164	-2.93676	-2.93628	-2.608	-3.00096
Os10g0403000	1.92362	1.53013	1.52405	1.19759	1.0859	1.62991	3.10768	2.14889	2.70442	2.62612	3.37572	2.79187	1.92984	1.44449	1.95934	1.40499	1.60793	2.05699	2.43585	2.25799	2.10229	3.28003	1.6604	3.58639
Os10g0410200	-7.31644	-6.62114	-6.59938	-7.11312	-7.59951	-8.24834	-5.9376	-6.35341	-6.44029	-5.99842	-5.88596	-6.76028	-7.28617	-5.83814	-8.37511	-7.1992	-6.65553	-7.01427	-6.85845	-6.41018	-6.37328	-5.10157	-7.75684	-6.31641
Os10g0412700	-7.72708	-8.15332	-7.95594	-8.16134	-8.05196	-8.06371	-8.21062	-7.7898	-7.02602	-6.43648	-6.94293	-6.25112	-7.25477	-6.70916	-8.81017	-7.76701	-7.31326	-7.14338	-6.04405	-7.35242	-7.65505	-6.3367	-6.33734	-6.61582
Os10g0415100	-6.40924	-5.78261	-6.64588	-5.69881	-6.35096	-4.93941	-5.24784	-5.20269	-3.17151	-5.19562	-4.60954	-4.31094	-7.66905	-6.14906	-7.20692	-6.43656	-5.23091	-4.24997	-3.71794	-4.51906	-4.33401	-4.15702	-4.06411	-4.42791
Os10g0415300	-6.07901	-6.31016	-5.58499	-6.71006	-5.58635	-6.5407	-5.69479	-5.52633	-5.76209	-3.83134	-4.86853	-4.13594	-5.26023	-5.97093	-6.68781	-6.00468	-5.42808	-5.62257	-4.88267	-4.91252	-5.42537	-4.52053	-4.16462	-4.76699
Os10g0416800	-5.75946	-4.49127	-7.66384	-7.68623	-6.92749	-6.16144	-3.88389	-4.93867	-6.69214	-3.48537	-3.35299	-3.43378	-5.50694	-6.17166	-6.26999	-7.48798	-6.74678	-6.15065	-5.5461	-6.50135	-5.32974	-3.07493	-2.57663	-4.56663
Os10g0425900	-6.35777	-5.41883	-6.22631	-6.36107	-5.16941	-5.30757	-4.75587	-4.44895	-4.29285	-4.7433	-3.63874	-3.76809	-6.41091	-5.5478	-6.18762	-5.94892	-4.87739	-4.7541	-5.12859	-4.31636	-4.8564	-4.74018	-4.1574	-3.7225
Os10g0433100	-2.29578	-2.54948	-2.33568	-1.71609	-1.43675	-1.27882	-2.27149	-2.52789	-2.19871	0.968046	-0.674877	-0.717006	-2.30782	-2.82599	-1.7995	-1.56289	-1.70184	-1.19862	-2.453	-2.81595	-2.0541	-0.236098	-0.49157	-1.39143
Os10g0439800	-4.80412	-7.87198	-7.78895	-6.11194	-6.27238	-6.38038	-6.08886	-7.32093	-7.02404	-5.28818	-5.83938	-4.72792	-7.70142	-7.67319	-8.26067	-7.2873	-6.84956	-6.13561	-6.28034	-5.90487	-6.16174	-6.41876	-6.10249	-7.35802
Os10g0440000	-2.09943	-1.22082	-2.17258	0.539619	1.067	1.33124	1.58127	1.32707	0.663038	0.757963	1.53511	0.951218	-1.55417	-1.08278	-1.4069	0.322409	0.691425	0.91122	0.742107	0.545526	0.0939531	0.763156	0.667181	-0.00990009
Os10g0440500	-5.45135	-5.74655	-5.89701	-5.3579	-5.15181	-5.08256	-4.48306	-5.19318	-5.21685	-3.54189	-4.56536	-3.51958	-5.64573	-5.04443	-6.19792	-5.34184	-4.96757	-4.4422	-4.76171	-5.27274	-4.94022	-4.11331	-4.20486	-4.71765
Os10g0441900	-5.56297	-5.36799	-5.87373	-4.75217	-4.57887	-4.62419	-4.31547	-5.44204	-5.16848	-1.58264	-2.76526	-3.73718	-4.65295	-5.29618	-5.76711	-4.6343	-4.79574	-4.53424	-4.68626	-5.21788	-5.35487	-2.97222	-3.56293	-4.53464
Os10g0442000	-2.18966	-2.25798	-2.46413	-2.09836	-2.00862	-1.81211	-1.42376	-1.90248	-1.65942	0.715973	-0.324123	-0.531757	-1.96389	-2.23837	-2.3611	-1.91409	-1.98178	-1.75343	-1.5758	-2.20193	-2.04703	-0.308144	-0.989957	-1.18521
Os10g0442300	1.19686	1.61094	0.611657	2.8424	3.09325	3.08707	3.84808	3.73209	4.09046	3.27798	3.64976	4.06123	1.86813	2.05523	1.4389	2.72603	3.03183	3.13899	3.90746	3.64201	3.96771	3.72911	3.58456	4.04775
Os10g0442400	-7.04378	-7.05405	-7.91643	-7.39002	-5.72507	-6.59506	-5.27912	-6.16575	-6.22026	-6.35175	-5.72609	-5.62139	-7.37397	-7.80467	-8.46441	-7.09478	-7.77463	-7.5005	-5.67806	-6.51602	-7.06262	-5.72775	-6.64526	-6.75756
Os10g0444700	-4.6961	-4.56381	-3.92961	-3.80412	-4.02161	-3.90496	-4.02916	-4.28185	-5.1174	-2.06438	-3.58086	-2.52632	-4.76023	-4.3764	-3.98542	-3.59028	-3.67652	-3.63321	-4.38195	-3.81946	-4.29835	-2.41906	-2.90509	-3.2101
Os10g0450900	-1.33365	-1.35516	-1.15486	-1.74384	-0.789016	-0.582908	-2.11228	-1.91897	-1.57183	0.0699663	-1.45572	-1.22182	-1.74852	-1.75623	-1.72135	-1.1328	-0.610531	0.0616522	-0.862605	-1.00186	-0.515073	0.148971	0.035533	-1.18579
Os10g0456100	-0.320422	0.195186	0.883542	1.56688	1.95085	1.59306	1.60671	1.47882	1.75404	3.81748	3.10025	3.61592	1.09337	1.15525	0.564351	1.42699	1.901	1.72197	2.45389	2.37948	2.37268	2.76615	3.33268	3.00029
Os10g0464900	-3.09278	-3.23639	-3.49475	-3.42502	-3.50717	-3.26252	-3.7769	-3.11996	-3.94257	-0.374882	-1.82272	-1.80405	-3.06316	-3.08565	-3.60419	-3.18634	-3.19398	-3.11637	-3.4502	-3.53179	-3.80052	-1.49692	-1.96134	-2.60154
Os10g0467900	-7.528	-7.55756	-6.35625	-8.22823	-8.11292	-6.86813	-6.15054	-8.16957	-8.49418	-4.30352	-6.00188	-6.30941	-7.35154	-7.50043	-7.76056	-7.89966	-7.48937	-7.28871	-8.07825	-7.4597	-4.79064	-6.35156	-6.58605	-7.0581
Os10g0468500	-4.56044	-4.86233	-3.8554	-5.26027	-5.30227	-4.53076	-5.16099	-5.41946	-4.53425	-1.75619	-3.98974	-2.9194	-4.44635	-4.50628	-4.32707	-5.94639	-5.51318	-4.86442	-5.18717	-4.9575	-4.6247	-3.43508	-3.49058	-3.77634
Os10g0470700	-1.22764	-1.37977	-1.33224	-1.0687	-0.932457	-0.666864	-0.975822	-1.20003	-1.08497	1.53532	0.356314	-0.239459	-0.956907	-1.07861	-1.31292	-1.06147	-1.02403	-0.687891	-1.04723	-1.16531	-1.01439	0.466344	0.110568	-0.63661
Os10g0479900	-2.61775	-2.37622	-2.35466	-1.8628	-1.90998	-1.61061	-1.03118	-0.99813	-0.629427	-1.20982	-1.12044	-0.594405	-2.36053	-2.21178	-2.72021	-2.04303	-1.73387	-1.69256	-0.878097	-1.0194	-0.930762	-1.24018	-0.991233	-0.86251
Os10g0490900	-3.2853	-3.72984	-3.98885	-3.0217	-3.17846	-2.80845	-3.09825	-3.74041	-3.2934	-2.22897	-2.92341	-3.74117	-3.87445	-3.72339	-2.62544	-2.67287	-3.07286	-2.49998	-2.79917	-3.10833	-3.00184	-1.59832	-1.46693	-3.0801
Os10g0497300	-5.3167	-4.94197	-5.0337	-4.35709	-3.23488	-4.40726	-2.2687	-3.33658	-3.60531	-3.83918	-2.06474	-3.69967	-5.06152	-4.50969	-5.30091	-4.18265	-4.13134	-4.30956	-3.41291	-3.73782	-3.72221	-3.9792	-1.95251	-4.00745
Os10g0499500	-7.77573	-8.04466	-8.04087	-6.8315	-7.03979	-6.58173	-6.76057	-5.86447	-6.68377	-6.24134	-6.21539	-5.42677	-7.00849	-7.9448	-7.30926	-6.88485	-7.05916	-6.2923	-6.89672	-5.95649	-7.00771	-6.04336	-6.02015	-5.57105
Os10g0505900	-6.11251	-6.75464	-5.3806	-6.08565	-5.85064	-5.68243	-5.08652	-5.41872	-4.44833	-3.50121	-3.00663	-3.2541	-5.45134	-4.91645	-4.92822	-5.29243	-5.14884	-5.17262	-3.30659	-4.18246	-3.94059	-2.76345	-3.41107	-2.93787
Os10g0510800	-2.28425	-1.25821	-2.46829	-0.451454	-0.270933	0.0469723	0.667661	0.379006	0.907605	-1.35731	-0.741432	-0.247803	-1.94156	-1.67068	-2.37088	-1.47216	-0.254711	-0.106077	0.156574	0.181259	0.95632	-0.646511	-0.122662	0.261014
Os10g0512400	-3.50558	-3.00758	-4.44252	-1.64712	-1.19614	-0.775108	-0.936662	-1.74054	-1.26227	0.735992	-0.645103	-0.688279	-2.95173	-2.47078	-3.94871	-1.35728	-1.03402	-0.947558	-1.3519	-1.1794	-1.47475	-0.281827	-0.467237	-1.62885
Os10g0513900	-1.5174	-1.85812	-2.00857	-2.08358	-1.1799	-0.855889	-0.964012	-1.37683	-1.004	1.19547	0.676469	0.571683	-1.10937	-1.50677	-1.67376	-1.60454	-1.33428	-0.815918	-1.58656	-2.01349	-1.80897	-0.15346	-0.173971	-0.736352
Os10g0517500	0.310261	0.903391	0.537539	0.394856	-0.733329	-0.476649	-0.416492	-0.0200443	0.848219	4.02699	1.44147	3.15726	1.52025	2.01103	0.575645	1.2282	1.12447	0.902743	2.779	2.46085	1.87393	2.39988	2.89332	2.39797
Os10g0519500	-5.76319	-6.19913	-7.33369	-6.62391	-6.63893	-7.78044	-6.48561	-6.72927	-5.55718	-4.76138	-3.39793	-5.66506	-8.02633	-8.02521	-8.90004	-7.3811	-7.94216	-7.96934	-6.00979	-6.69497	-5.92089	-6.0757	-5.14019	-5.77622
Os10g0520100	-6.67457	-6.25823	-6.43691	-5.33919	-5.48581	-4.88546	-5.3092	-6.65345	-7.36757	-1.6046	-4.2487	-4.10278	-4.80023	-6.15034	-5.7386	-6.01665	-5.7024	-5.22	-6.26761	-5.99817	-6.18786	-3.21469	-3.59387	-5.70772
Os10g0521000	-3.46156	-3.46267	-3.22884	-3.55445	-3.29041	-3.21683	-2.18184	-2.18404	-1.60252	-0.594418	-0.991178	-1.62165	-2.75401	-3.02988	-3.09916	-3.30892	-2.73881	-2.61096	-2.51897	-2.31876	-2.03498	-1.19635	-1.38216	-1.47337
Os10g0524300	-4.51661	-3.98606	-2.83458	-3.89319	-3.69662	-3.84778	-2.68244	-3.32961	-2.82198	-0.526884	-1.10808	-1.66453	-4.56573	-4.41736	-2.72036	-4.3007	-3.8433	-3.90204	-2.90981	-2.71254	-3.02213	-1.51136	-2.05004	-2.1415
Os10g0524400	-7.81986	-7.05288	-6.18374	-7.92944	-7.21492	-6.68009	-7.47269	-7.08158	-8.29541	-6.51036	-6.29987	-6.54382	-8.01396	-6.52044	-8.87763	-6.22064	-7.76077	-8.20391	-7.98054	-5.96347	-7.79686	-5.57878	-6.71754	-6.85208
Os10g0524500	-7.70327	-7.94025	-7.95365	-7.75892	-7.45805	-6.99827	-7.62284	-7.55463	-8.41861	-6.55594	-6.18477	-6.31563	-7.87608	-7.84996	-7.34766	-7.44548	-7.8111	-7.42521	-6.3835	-7.33178	-7.17955	-6.27094	-7.00204	-5.6391
Os10g0527800	-7.56395	-6.2505	-6.73144	-5.28485	-5.67141	-5.09289	-5.83132	-7.20809	-6.23293	-1.52828	-3.02088	-3.466	-4.62214	-5.89237	-5.85325	-6.22731	-5.03542	-5.32279	-6.56617	-5.47317	-5.92988	-3.63469	-3.49511	-4.78505
Os10g0528100	-4.36393	-2.90385	-3.45911	-2.46827	-2.07226	-2.2667	-3.10544	-3.23038	-3.10468	2.08523	0.075861	-0.11156	-3.00499	-3.19306	-2.92523	-2.38214	-2.46271	-2.3668	-2.7049	-2.83344	-2.91314	-0.635664	0.133034	-2.21552
Os10g0529400	-3.5801	-3.225	-3.45204	-2.67095	-2.18403	-1.90319	-1.04263	-1.76802	-1.16636	0.534289	0.0836124	1.05773	-2.51801	-2.49953	-2.35572	-2.49605	-1.85261	-1.89488	-1.56035	-1.67751	-2.06473	-0.823223	-0.692556	-0.98029
Os10g0529500	-4.71999	-3.87135	-5.97557	-3.86758	-3.65857	-3.12948	-3.18745	-3.85581	-2.66492	-1.24297	-1.6975	-0.711726	-1.51518	-4.20572	-3.60798	-4.26101	-3.43003	-3.11532	-2.98713	-2.48908	-3.31928	-2.87254	-2.54721	-1.8287
Os10g0529600	-3.20026	-3.06702	-3.62781	-2.96613	-3.17427	-3.32543	-1.60692	-2.08182	-1.32104	-1.30887	-0.580924	-0.633023	-2.85582	-3.40323	-3.99137	-3.64637	-3.65249	-3.5453	-2.6224	-2.968	-2.77766	-1.59659	-2.18764	-1.67872
Os10g0529700	-7.76867	-8.15901	-6.47575	-8.14325	-8.08862	-7.50228	-5.84273	-6.51685	-6.53786	-6.70392	-5.24842	-5.57479	-7.1953	-7.25209	-8.30101	-7.27624	-6.61247	-7.27466	-6.89867	-6.87768	-5.98212	-6.32279	-5.35597	-5.99415
Os10g0530900	-4.09563	-3.9575	-2.91294	-3.32084	-3.61689	-3.51429	-3.05429	-3.1524	-2.67481	-1.38235	-1.86291	-1.7152	-3.94522	-3.02311	-3.40255	-3.18757	-3.11488	-3.35244	-2.52298	-2.33152	-2.45323	-2.20613	-2.20202	-1.5856
Os10g0531300	-5.8027	-6.06773	-7.66435	-5.77408	-5.6816	-5.60766	-5.20354	-5.70479	-5.07813	-4.33392	-4.37558	-5.49159	-5.7998	-5.91051	-6.58899	-6.02085	-6.12913	-5.64696	-5.64974	-5.88458	-5.75046	-5.1213	-5.21096	-5.34037
Os10g0534600	-6.8898	-6.94208	-6.0064	-6.5324	-5.94709	-5.94082	-5.93791	-5.92974	-5.69943	-3.91296	-5.14842	-5.29784	-7.1523	-6.45102	-6.32346	-6.20978	-5.94318	-5.85613	-6.33749	-5.74937	-6.11472	-5.16531	-4.79525	-6.1855
Os10g0534700	-4.2969	-4.06724	-2.71509	-3.79271	-3.62551	-3.1415	-3.34755	-3.49005	-4.55698	-0.902501	-2.21954	-2.14295	-4.52941	-4.86993	-4.24081	-3.36341	-3.07719	-2.5788	-2.98801	-3.64991	-4.33883	-1.13392	-1.3875	-3.02211
Os10g0543500	-4.17981	-4.63551	-5.24745	-2.56338	-2.17252	-1.38412	-0.959726	-1.46715	-1.65856	-1.72531	-1.10919	-2.01734	-4.53278	-4.20645	-4.37956	-3.01889	-2.07222	-1.41475	-1.4852	-1.5337	-1.52936	-0.771501	-1.5342	-1.75517
Os10g0546400	-5.37418	-4.87879	-5.10167	-5.16939	-5.00561	-4.52357	-3.68823	-4.39665	-3.72687	-2.1124	-1.77378	-1.63813	-4.92204	-5.13877	-5.59059	-5.60804	-5.01902	-5.37512	-4.45667	-4.45128	-5.08636	-2.7235	-3.67199	-2.93423
Os10g0548100	-4.3857	-4.41052	-4.6244	-4.50062	-4.67972	-3.93149	-3.51665	-3.73243	-2.72075	-3.79771	-2.65127	-2.35255	-4.29893	-4.21652	-5.2458	-4.99573	-3.95977	-4.28097	-3.75867	-3.61471	-3.87093	-2.79691	-3.59909	-2.8959
Os10g0550900	1.58184	1.54754	1.14067	2.15436	2.15264	2.23692	3.32661	2.82742	3.13477	3.54595	3.8612	3.41879	2.24858	1.46925	0.712915	1.51878	1.7513	1.70186	2.70831	2.01163	2.22592	2.67804	2.22325	2.72865
Os10g0552400	-0.276508	-1.20665	-0.723063	0.361913	0.75118	1.13312	1.7092	1.25677	1.5119	1.25715	1.39028	0.99543	-1.07621	-1.26855	-0.73891	0.0841332	0.648913	0.88142	1.21641	0.623301	0.864474	1.41586	0.633137	0.692995
Os10g0555100	-3.54964	-3.61214	-3.25136	-3.44572	-3.6114	-3.45305	-3.41989	-3.68978	-3.39644	-0.220057	-1.6046	-1.50681	-3.37483	-3.71946	-3.24664	-3.60588	-3.77265	-3.5954	-3.96283	-3.4962	-3.3113	-1.70671	-2.24046	-2.2526
Os10g0558700	-7.07424	-6.47748	-6.44539	-5.09638	-5.96225	-5.64306	-6.20414	-6.86986	-7.24901	-4.37313	-3.8214	-4.67684	-5.62636	-6.46924	-6.74305	-6.83009	-6.39286	-5.90002	-6.28485	-5.95553	-6.33242	-4.97756	-4.88655	-6.2956
Os10g0559400	-7.75998	-7.53285	-6.83123	-6.07347	-5.46855	-6.23166	-5.82571	-6.19982	-5.61053	-6.04857	-5.52466	-5.42461	-7.56991	-8.00458	-6.49498	-7.94164	-7.28229	-5.44788	-6.34752	-6.28518	-5.83481	-6.29947	-5.99785	-6.29464
Os10g0559500	-5.99301	-6.45016	-6.48311	-5.99028	-5.6275	-5.86603	-5.24459	-6.07997	-6.58601	-2.12856	-3.49944	-3.39767	-6.59876	-6.42985	-7.03213	-5.88436	-6.26208	-5.76438	-5.70803	-6.25609	-6.95835	-3.46527	-4.17821	-5.0597
Os10g0561600	-6.17392	-6.22884	-7.01935	-6.5863	-5.80495	-5.42651	-4.69348	-5.43542	-5.45319	-4.39251	-4.42944	-4.62845	-6.70535	-7.73951	-6.86164	-5.54968	-5.76798	-5.09334	-5.37041	-5.43367	-5.4987	-5.21752	-5.06665	-5.33621
Os10g0562900	-3.6151	-4.11457	-3.64697	-3.57539	-3.9501	-2.76488	-3.23516	-4.35243	-3.17749	0.158547	-1.41877	-2.01814	-2.72246	-3.15406	-4.29118	-3.18756	-2.87658	-2.2943	-3.37771	-3.60962	-3.95269	-0.763343	-1.61426	-3.26712
Os10g0565200	-4.15443	-3.85322	-3.75904	-2.82096	-2.57226	-1.88594	-2.06434	-1.78481	-2.15456	-0.46296	-1.98751	-2.26195	-3.26673	-3.32615	-4.40487	-2.35047	-2.12206	-1.79523	-1.71796	-1.96125	-1.88047	-1.2453	-1.30591	-2.02963
Os10g0571600	-7.82007	-7.89881	-6.66858	-5.50577	-5.3759	-4.69221	-4.46082	-4.37444	-4.17385	-2.51876	-2.70613	-3.40426	-6.5953	-7.42743	-6.63852	-3.20256	-5.01736	-4.32963	-2.97066	-4.07834	-4.42377	-1.87138	-2.52072	-2.9849
Os10g0574700	0.161585	0.292338	0.221219	0.136867	-0.0549812	0.19276	0.336598	-0.122321	0.109722	2.61529	1.54043	1.25391	0.451867	0.219359	-0.178716	0.054431	-0.237713	-0.0411701	0.0361147	-0.178483	0.0469732	1.14571	0.864726	0.576242
Os10g0576600	-7.72957	-7.17736	-7.97186	-8.14211	-7.1338	-7.8485	-5.95158	-6.79391	-7.5617	-6.38514	-6.47274	-6.96734	-7.86738	-6.46583	-7.33404	-7.51224	-7.6613	-6.99177	-6.63334	-7.51089	-5.95499	-6.41556	-6.68086	-6.35315
Os10g0577600	-0.592659	-1.1481	-0.320906	-0.818095	-1.14497	-0.692581	-0.88039	-1.1905	-0.800459	2.2895	0.743223	1.27492	-0.545412	-1.03425	-0.609029	-0.665847	-0.990313	-0.426481	-0.985394	-1.14605	-0.823533	1.24322	0.485431	0.698498
Os10g0580400	0.492351	0.586533	1.06698	1.10514	1.37486	1.58599	1.55423	1.13943	1.21969	3.55001	2.55138	1.96811	0.878418	0.424701	0.50676	1.226	1.5315	1.61395	1.38111	0.81228	1.14376	2.19804	1.76454	1.39292
Os10g0580900	-0.423352	-0.484588	-0.137157	-0.0668488	-0.235015	0.227212	0.35882	0.0189743	0.118323	2.36955	0.677423	1.29784	-0.36394	-0.529965	-0.562703	-0.130369	-0.20857	0.093545	0.151035	-0.067524	0.076026	1.17861	0.527329	0.413959
Os11g0106100	-7.45207	-6.78375	-6.53176	-5.21965	-5.33374	-4.82605	-4.39091	-5.30729	-5.16494	-1.22614	-2.24366	-3.10945	-6.65511	-7.02603	-6.29889	-5.8184	-5.18656	-4.65755	-4.78284	-5.36455	-4.78093	-2.8579	-2.9794	-4.01887
Os11g0106700	-1.08169	-2.62567	-3.67657	-3.56107	-3.47319	-2.60272	-1.87345	-2.62271	-1.63844	-1.50905	-0.712336	-1.97056	-1.36544	-1.55701	-4.75069	-3.65808	-3.44536	-3.24108	-2.97701	-2.27475	-1.38898	-1.16865	-1.41204	-0.963272
Os11g0124500	-3.29526	-3.28636	-3.73279	-3.04053	-3.11756	-2.73719	-2.90193	-2.82785	-2.748	-0.0850058	-1.12871	-1.93863	-3.47335	-3.38054	-3.47	-3.17097	-2.76647	-2.49503	-2.45324	-2.41953	-2.64677	-1.21224	-1.24716	-2.28973
Os11g0126100	0.186892	-0.278913	-0.0371075	-1.08395	-1.07185	-0.624768	0.109636	-0.015954	1.18589	-0.194491	0.857085	0.691509	-0.29739	0.0700731	-0.193221	-1.28829	-0.792673	-0.553315	0.105018	0.0926361	0.409992	0.404954	-1.01897	0.902867
Os11g0126900	-4.57033	-4.67712	-3.65317	-3.91727	-3.60767	-3.88491	-3.11685	-3.94	-2.25846	-0.86538	-1.40915	-0.679412	-3.74535	-3.97441	-4.26837	-3.55901	-3.81943	-3.97322	-1.83459	-3.1171	-2.71132	-1.38616	-2.31248	-1.60031
Os11g0128900	-5.17028	-5.24534	-4.77579	-5.9749	-6.2894	-5.0211	-4.75796	-5.19098	-3.42755	-4.74406	-4.34644	-3.78422	-5.17063	-4.8365	-4.73527	-7.23408	-6.57295	-4.79606	-5.12016	-4.80173	-3.92221	-4.40733	-5.57024	-3.26703
Os11g0129000	1.09605	0.805709	0.759448	-0.0225048	-0.192093	0.158263	1.12237	0.965017	2.08296	0.761839	1.72075	1.65436	0.611458	0.930286	0.448959	-0.469191	-0.00473023	0.226532	1.01089	0.90483	1.31835	1.35499	-0.0868912	1.66902
Os11g0130300	-6.09256	-5.1792	-5.52978	-4.98435	-5.28016	-4.76654	-4.91674	-4.68628	-5.06048	-4.75812	-4.27882	-4.06603	-6.5046	-5.44191	-5.20969	-4.70547	-4.71371	-4.48056	-4.38358	-3.23961	-4.82403	-4.65766	-4.44249	-4.6372
Os11g0133700	-4.55948	-4.88273	-3.95789	-4.06201	-4.23683	-3.98418	-3.94743	-4.36721	-4.46345	-0.61726	-2.69077	-1.62031	-4.49067	-4.60531	-3.99631	-4.27749	-3.7607	-3.83255	-4.41495	-4.2206	-4.2505	-2.52498	-2.50845	-3.23765
Os11g0133800	-7.76267	-7.99265	-8.02015	-8.19688	-8.08546	-8.47898	-8.24841	-8.20048	-8.46681	-7.04939	-6.09861	-8.40578	-7.94646	-7.93506	-8.31326	-7.87394	-7.87124	-8.7251	-8.15813	-8.16764	-8.77964	-7.39697	-7.27492	-5.80911
Os11g0136300	-3.63297	-4.27618	-3.16328	-4.28373	-4.65591	-4.29242	-5.27546	-5.22123	-4.69678	1.289	-0.854541	1.15735	-4.01654	-4.42736	-3.4559	-4.48758	-4.85445	-3.84176	-5.25514	-5.05823	-4.2938	0.154832	-1.09827	-0.201371
Os11g0141400	-0.908403	-1.03279	-2.12589	-1.13005	-1.05996	-1.03289	-0.489849	-1.07725	-0.764254	0.643951	0.104386	0.140539	-0.751409	-1.06808	-1.53108	-1.14624	-1.33003	-0.975895	-0.499457	-0.788609	-0.745329	0.323191	-0.0811863	-0.083642
Os11g0151200	-6.21338	-6.03234	-6.00831	-5.95881	-6.01583	-6.5239	-5.75716	-6.51011	-7.08787	-4.50129	-3.50431	-5.82318	-7.25345	-7.36866	-5.42643	-5.90448	-5.82	-6.1691	-5.56396	-5.29412	-6.04072	-4.96988	-5.10152	-5.76796
Os11g0153300	0.394114	0.336343	0.442838	0.212654	0.223356	0.605121	0.399097	-0.0914087	0.56599	3.08674	1.98542	2.1336	0.718897	0.607907	0.744896	0.19941	0.242521	0.452852	0.172976	0.0826826	0.275457	1.88366	1.55522	1.23917
Os11g0155600	-3.73932	-3.71329	-3.60494	-3.05357	-3.03133	-2.48402	-1.92111	-2.70486	-1.76908	-0.328816	-0.786406	-1.35507	-3.17767	-3.53572	-3.59637	-3.28783	-2.74609	-2.59856	-2.69324	-2.72858	-2.702	-1.67512	-1.78849	-2.34258
Os11g0155900	-7.28796	-7.73312	-6.13031	-5.57556	-7.56771	-6.95897	-6.06632	-6.31704	-6.95313	-4.15581	-4.66036	-4.65666	-7.97958	-7.96824	-7.41127	-5.76731	-5.63439	-7.19736	-5.13864	-6.06161	-7.55571	-5.67148	-5.70403	-5.8194
Os11g0156100	-7.80841	-8.0831	-7.60529	-8.2283	-7.99097	-8.52414	-7.28074	-7.51218	-5.89824	-8.15174	-6.57636	-6.05725	-8.00452	-7.99868	-7.82686	-7.93492	-7.92272	-6.56145	-8.11795	-7.17361	-5.41796	-6.56147	-6.48946	-6.01616
Os11g0159500	-7.62699	-7.11763	-6.26167	-6.26713	-7.22215	-7.08409	-6.22653	-5.3654	-5.84046	-4.02624	-4.61758	-4.23268	-6.22343	-7.05479	-7.27537	-6.69905	-5.93136	-5.85457	-5.58511	-5.25245	-6.1771	-5.32203	-4.42185	-4.81483
Os11g0160400	-4.57882	-5.69933	-5.09017	-5.36716	-6.66724	-5.09615	-5.25223	-4.55064	-6.32798	-1.72839	-2.27297	-1.44133	-5.28032	-5.21567	-5.00037	-5.01032	-3.9555	-3.33382	-5.27615	-2.95186	-3.86317	-1.95848	-2.07456	-3.66447
Os11g0160900	-5.67604	-5.27846	-5.43173	-4.1506	-4.6436	-4.13287	-4.88616	-5.50738	-5.24719	-3.19876	-4.65103	-4.56263	-5.7085	-5.37283	-5.58045	-5.03643	-4.48997	-3.88107	-4.81037	-5.21221	-4.68541	-3.94065	-4.10562	-4.71894
Os11g0161700	-1.10175	-0.720923	-1.21298	-0.842429	-0.696083	-0.355024	0.0499754	-0.0278749	0.325914	0.447883	0.596598	0.495304	-0.910829	-1.01141	-1.98258	-1.40052	-0.629081	-0.694071	-0.110376	-0.355057	-0.360461	0.0954294	0.0486345	0.190078
Os11g0170300	-7.67007	-8.11097	-7.88279	-8.10908	-7.99989	-8.36754	-8.14296	-7.20253	-8.39088	-6.00739	-6.9791	-6.56224	-7.77569	-7.75176	-8.74651	-7.68539	-7.71448	-8.31526	-8.04819	-8.04121	-8.66333	-8.37051	-8.32344	-7.33798
Os11g0171700	-5.46315	-5.60174	-5.65841	-4.81989	-4.73737	-4.64391	-4.17184	-2.19697	-5.18349	-3.1264	-3.90432	-4.08558	-5.11807	-5.32918	-5.53359	-5.21686	-5.17887	-5.12665	-4.53347	-4.54526	-5.17831	-3.83564	-3.74453	-4.14468
Os11g0180600	-6.72176	-6.23305	-6.5252	-5.55869	-5.71786	-5.46384	-5.41645	-5.356	-5.00615	-4.96521	-4.68062	-5.06027	-7.15049	-6.38197	-6.03081	-7.19369	-5.86438	-5.56089	-5.82042	-5.45638	-5.192	-5.21506	-4.70273	-5.05539
Os11g0181200	-7.61824	-7.87186	-7.84955	-8.07382	-7.95488	-7.82081	-8.09978	-8.03035	-6.2561	-4.55563	-6.38649	-6.03852	-7.75087	-7.72353	-8.75353	-7.67518	-7.70571	-6.5115	-5.88223	-8.01691	-6.5292	-4.48603	-6.76267	-5.94868
Os11g0182500	-3.13464	-2.90482	-2.89572	-1.35926	-1.35155	-1.57208	-0.714195	-0.564568	-1.90295	-0.632938	-0.753434	-0.592809	-3.03948	-3.05556	-3.25665	-1.34208	-1.17992	-1.78662	-1.38499	-1.23047	-1.50983	-1.3256	-0.930768	-1.83687
Os11g0204000	-6.63055	-7.7447	-7.73388	-7.96596	-7.85601	-7.50055	-7.83826	-7.88085	-7.31268	-5.92998	-8.58408	-7.06504	-7.67051	-7.36216	-8.6274	-7.56091	-7.59077	-7.90022	-6.4954	-7.31756	-6.65971	-6.48068	-6.46771	-6.97104
Os11g0207300	-7.78114	-8.02752	-8.04288	-8.20602	-7.56407	-8.40797	-6.82925	-7.72595	-7.11501	-7.11167	-6.4405	-6.63376	-7.95673	-7.86843	-8.8338	-7.89465	-7.47284	-8.01475	-8.17852	-7.05289	-8.79478	-7.4035	-7.00118	-8.06001
Os11g0210500	-5.60407	-5.16984	-7.83631	-5.93881	-5.82533	-5.82954	-5.59958	-5.99991	-6.25569	-6.22009	-5.36101	-5.47044	-7.19922	-5.66732	-7.71271	-7.12361	-6.4038	-5.69918	-5.97997	-5.99894	-5.87564	-5.62435	-5.73756	-5.4932
Os11g0227200	-1.87835	-1.42132	-1.57635	-1.04938	-0.727108	-0.556803	-0.643198	-0.594472	-0.81854	1.01514	0.286683	0.0280685	-1.4773	-1.38696	-1.62628	-1.38799	-0.794024	-0.814458	-1.22743	-1.12976	-0.888792	-0.146671	-0.361398	-0.650639
Os11g0233800	-5.8804	-6.11918	-6.56901	-7.00012	-6.79454	-6.70186	-5.23526	-5.24706	-4.76327	-5.81353	-5.67687	-5.5056	-5.82815	-6.64223	-7.08754	-3.95142	-7.94015	-6.62571	-6.05994	-5.19622	-5.94166	-5.44867	-5.35157	-5.06081
Os11g0252400	-6.24624	-7.68799	-7.95795	-8.16812	-7.39746	-8.43413	-7.68056	-7.40226	-8.42032	-6.47748	-7.39966	-7.37203	-7.85382	-7.84923	-8.82856	-7.77632	-7.81345	-8.67655	-8.11549	-8.12976	-6.95614	-6.40935	-8.42703	-6.39615
Os11g0260000	-6.73291	-7.17717	-8.042	-5.50334	-4.75445	-5.96944	-4.87945	-7.54316	-5.18874	-3.20294	-3.95512	-3.85149	-5.69107	-5.57539	-5.6704	-6.31888	-5.20994	-4.97344	-5.99806	-5.71467	-6.44477	-4.02908	-4.19905	-3.96024
Os11g0261900	-6.3934	-5.92609	-6.31991	-5.0969	-6.38089	-5.45048	-6.47815	-6.81361	-7.87571	-1.54787	-4.39765	-4.77514	-5.59921	-5.95371	-6.21027	-5.25247	-5.09756	-6.50659	-7.22195	-6.33517	-7.41583	-4.33344	-4.14464	-5.77024
Os11g0276100	-7.01958	-6.64347	-6.3248	-6.90398	-5.53072	-6.43298	-5.61925	-5.3815	-5.83597	-6.10415	-6.13195	-5.4987	-6.79439	-6.64368	-8.00335	-5.82929	-5.90816	-6.18557	-4.95062	-5.01451	-6.32292	-5.13538	-5.44938	-5.79628
Os11g0284700	-2.44667	-1.3616	-2.60385	-0.516318	-0.391155	-0.116685	0.528184	0.249808	0.744377	-1.54813	-0.726227	-0.343965	-2.04342	-1.82276	-2.45889	-1.45621	-0.41359	-0.212996	0	0.0654907	0.845887	-0.678876	-0.155124	0.127342
Os11g0443700	1.23757	0.511015	-0.0437527	3.50759	3.30818	3.45019	4.27271	4.70693	4.73975	3.93303	4.74119	3.88865	1.15009	1.15188	1.47312	2.81117	3.61623	4.25809	3.99193	4.41434	4.39736	4.33655	4.50471	4.49446
Os11g0454300	-6.73775	-5.92566	-7.26774	-6.79591	-7.88582	-8.4385	-6.33208	-6.96173	-8.36295	-4.67295	-4.41773	-4.30292	-6.2447	-7.24676	-6.47909	-6.85512	-7.8009	-6.81965	-8.10577	-8.08343	-7.35032	-3.87138	-4.48672	-6.7876
Os11g0459300	-7.22185	-7.2705	-8.07569	-6.7326	-6.8903	-4.52776	-7.39254	-8.15901	-8.47741	-5.31585	-5.90362	-5.56044	-7.20663	-6.45372	-7.26042	-7.18837	-6.38776	-6.54141	-7.68079	-8.23223	-7.2587	-5.18117	-5.44243	-6.62765
Os11g0471100	-5.2199	-5.34218	-7.46757	-5.53486	-4.51691	-4.6263	-3.9163	-4.4095	-4.78921	-4.02408	-3.43954	-4.7253	-4.93953	-5.86802	-8.76243	-5.11901	-5.71001	-6.24761	-4.27503	-4.62822	-5.60986	-4.23298	-4.90873	-5.46376
Os11g0477400	-6.75448	-6.44995	-4.53302	-5.67556	-5.69656	-5.07787	-4.84845	-4.90056	-4.54232	-4.69728	-4.41946	-3.68724	-5.99633	-4.43597	-3.62889	-5.95482	-5.0934	-4.35788	-3.97447	-4.58778	-4.63519	-4.06915	-4.42714	-4.16485
Os11g0482200	-7.69705	-7.92865	-7.94157	-7.5003	-8.0372	-7.13205	-6.68691	-6.82496	-7.25096	-5.92012	-5.71781	-6.16968	-7.87262	-7.08269	-8.78846	-7.78775	-6.53357	-8.67768	-7.61332	-7.0877	-7.05128	-6.13164	-6.61916	-5.50081
Os11g0483000	-3.82168	-4.53375	-3.32463	-4.11486	-4.11511	-3.51157	-2.54143	-2.27842	-2.47649	1.32349	-1.18993	-0.987051	-3.75954	-4.47277	-5.22079	-3.96549	-3.77334	-3.83814	-2.33416	-2.63185	-2.17573	-0.752996	-1.35383	-2.33
Os11g0490900	-3.52686	-3.56137	-4.58874	-2.44381	-2.37822	-2.04433	-1.68568	-2.45933	-2.02315	1.00528	-0.415256	-0.988821	-3.13824	-3.12195	-3.95263	-2.95348	-2.18003	-2.06123	-1.90576	-2.38911	-2.10258	-0.553535	-0.559256	-1.80435
Os11g0507200	-4.82211	-4.35603	-6.04396	-5.83346	-4.81632	-5.27924	-4.16166	-4.12124	-4.09533	-2.06151	-1.74	-2.64058	-5.27801	-5.65829	-5.11321	-5.78708	-6.10112	-4.84407	-0.25708	-2.85035	-2.00376	-0.729484	-1.07418	-2.0787
Os11g0513900	-4.24979	-4.42034	-4.73403	-3.62457	-3.47529	-3.54432	-3.18227	-2.59666	-4.05657	-3.37921	-3.16904	-2.26798	-4.11864	-4.18143	-5.10768	-4.40323	-3.46004	-3.19996	-3.12763	-3.61809	-4.18176	-2.95827	-2.88876	-3.82737
Os11g0514400	-1.52319	-2.21471	-2.44454	0.173347	0.904576	1.26949	-0.0286846	-0.386097	0.0179157	1.8989	-0.182585	-0.33905	-2.04446	-2.14144	-0.839354	0.294681	0.615479	1.6836	0.0698519	-0.107708	0.733881	1.53641	1.23493	-1.06882
Os11g0520500	-1.70699	-1.61994	-1.44197	-1.00568	-1.10939	-0.818366	-0.727772	-1.20889	-1.04583	1.62531	0.00321388	0.383477	-1.60431	-1.52386	-1.49656	-1.30282	-0.840919	-0.906288	-1.34687	-1.25607	-1.34065	-0.160048	-0.437785	-0.693162
Os11g0522300	-2.39516	-1.327	-2.66897	-0.563192	-0.406982	-0.100395	0.53396	0.29146	0.815242	-1.47793	-0.847317	-0.341026	-1.97261	-1.76894	-2.43295	-1.54202	-0.38758	-0.182309	-0.0478582	0.143616	0.863102	-0.653109	-0.145032	0.169291
Os11g0528600	-6.42824	-8.19778	-6.63125	-7.28749	-8.10537	-7.91916	-7.24362	-7.05371	-5.87193	-8.15258	-6.53105	-4.84997	-7.953	-7.18451	-6.67461	-7.89386	-7.89907	-7.63501	-7.40863	-8.22014	-7.59915	-6.08559	-7.63076	-5.79947
Os11g0532000	-7.639	-5.60986	-5.60004	-5.05072	-5.07404	-4.95375	-4.62477	-4.92296	-5.69207	-3.72177	-4.19062	-4.24372	-6.94694	-6.5015	-5.80382	-4.61336	-4.65798	-4.78942	-4.67801	-4.36844	-5.30253	-4.38713	-4.34933	-4.78194
Os11g0532900	-7.66713	-6.73336	-5.39629	-4.94911	-5.43174	-5.04867	-4.57212	-5.26981	-5.2593	-3.98186	-5.07888	-4.29396	-7.19889	-5.99636	-5.90062	-5.03276	-4.77904	-4.6943	-4.68903	-4.43476	-5.25796	-4.3344	-4.63844	-4.90685
Os11g0536000	-0.322716	-0.67072	-0.285684	-0.605404	-0.555918	-0.507421	-0.311945	-0.585075	-0.12827	2.64216	1.33401	0.923497	-0.321452	-0.310357	-0.508851	-0.514814	-0.639744	-0.427797	-0.301039	-0.559292	-0.306722	0.917901	0.61953	0.375669
Os11g0547000	-4.1604	-3.57792	-2.3319	-2.89158	-2.58283	-2.3849	-1.4662	-0.888999	-1.72276	-2.07591	0.259855	-0.586867	-3.89812	-3.4721	-3.21802	-2.98823	-2.1436	-3.53745	-1.14733	-0.763144	-2.24899	-1.24757	-0.593727	-1.03116
Os11g0549300	-7.42135	-6.57147	-7.07362	-7.79584	-6.90158	-6.37854	-7.63534	-7.83711	-7.40372	-5.54491	-5.44364	-6.91601	-7.1737	-7.53881	-7.20995	-7.04219	-7.48199	-6.11969	-6.84088	-7.86047	-6.45173	-6.22158	-6.44275	-6.08167
Os11g0551900	-7.07333	-6.86373	-5.02999	-6.12284	-6.54887	-5.71953	-6.28319	-6.21078	-4.83921	-6.83815	-5.18748	-5.11223	-6.4529	-7.16099	-6.03854	-6.92446	-6.17563	-5.4493	-5.33826	-5.73368	-5.18406	-4.99692	-5.12872	-4.92715
Os11g0557400	-7.74905	-8.01785	-7.99893	-8.18122	-8.05935	-5.9414	-7.84934	-8.1521	-8.24467	-5.12329	-6.19965	-6.36686	-7.89332	-7.87834	-8.86229	-7.83003	-7.84036	-8.54841	-8.07728	-8.14561	-8.78884	-7.76406	-6.42185	-8.22079
Os11g0570000	-5.07637	-5.28995	-3.83999	-5.53366	-6.55266	-5.45689	-4.98508	-5.10053	-5.7801	-2.39781	-3.78957	-3.68058	-5.38103	-5.65632	-5.29877	-5.66915	-6.15107	-5.51788	-5.42792	-5.05014	-5.07095	-4.53377	-4.2405	-4.37684
Os11g0579100	-7.69	-8.11428	-7.91285	-7.26021	-8.00846	-8.21443	-7.145	-7.39959	-6.17891	-6.49918	-8.18261	-5.21449	-7.80916	-7.2931	-8.47111	-7.7201	-7.75809	-7.34683	-7.78138	-7.6568	-6.78179	-7.06008	-7.73762	-6.56944
Os11g0582000	-2.85049	-2.97345	-2.79562	-3.36241	-3.34595	-3.37402	-3.53156	-3.60863	-2.83644	-0.864984	-1.55805	-1.87651	-3.00937	-2.82861	-2.8028	-3.89394	-3.62353	-3.43457	-3.24729	-3.45169	-2.91582	-1.28725	-1.50332	-2.10887
Os11g0594000	-6.87255	-8.21647	-8.06538	-6.77871	-7.78452	-7.02794	-8.27226	-8.22891	-7.39503	-3.4089	-5.35564	-4.62344	-7.97631	-7.42431	-6.33625	-7.90082	-7.89854	-7.38071	-7.19791	-8.21337	-7.27893	-4.5409	-4.68721	-5.7647
Os11g0595100	-4.89706	-5.06565	-4.69888	-5.30455	-6.08796	-4.60024	-5.19262	-5.26112	-4.63946	-4.62385	-4.10208	-3.58299	-4.46281	-4.75277	-5.17231	-5.3847	-5.05773	-4.77501	-4.07435	-4.82578	-4.97154	-3.41689	-4.07882	-3.19505
Os11g0598500	-7.62128	-7.22602	-7.80649	-7.52375	-7.27534	-8.30502	-6.6621	-6.97505	-6.459	-5.9524	-6.55394	-5.9707	-7.69452	-7.46446	-7.82604	-7.02449	-7.23396	-6.96033	-8.01942	-7.31543	-8.52131	-6.08076	-6.80855	-5.9877
Os11g0600600	-4.29783	-4.26196	-4.91525	-2.2712	-2.54519	-2.06026	-2.13471	-2.51422	-1.98996	-2.58687	-2.77208	-2.62699	-4.09847	-4.38491	-4.37328	-2.89592	-2.59357	-1.8748	-2.18371	-2.65653	-2.00632	-1.95295	-2.4041	-2.81637
Os11g0603100	-7.69105	-7.92494	-7.93647	-8.1404	-7.5384	-6.97219	-7.02515	-7.01547	-6.57955	-6.06974	-5.7184	-5.73917	-7.86619	-7.83756	-8.79297	-7.78227	-7.79351	-6.88363	-6.67048	-6.74841	-7.48788	-5.90502	-5.76819	-5.65031
Os11g0614400	-7.74567	-7.06403	-6.27027	-6.41679	-6.62562	-6.17266	-6.19276	-5.87159	-5.3785	-4.59244	-4.84534	-6.20431	-7.88325	-7.14862	-6.91782	-7.79533	-6.75957	-6.44949	-6.79068	-5.39466	-6.11381	-5.43463	-5.61824	-7.29828
Os11g0619000	-7.7737	-7.56448	-6.41163	-7.72565	-8.00918	-7.61085	-6.89624	-6.95263	-6.71396	-6.52842	-6.66171	-6.02956	-7.73737	-7.94324	-6.31462	-7.88852	-7.88787	-6.53935	-8.16579	-7.19921	-7.03915	-7.65615	-7.04482	-6.4584
Os11g0621000	-3.25234	-2.75641	-2.84459	-2.2288	-2.20466	-2.20663	-1.52701	-2.03031	-2.10103	0.823394	-0.66068	-0.938496	-2.62469	-2.84094	-3.01829	-2.35538	-2.29363	-2.365	-1.9947	-2.16122	-2.42274	-0.927114	-1.14075	-1.78076
Os11g0643600	-5.01969	-6.58849	-6.18367	-6.30855	-6.54437	-5.40553	-5.55605	-5.00474	-3.81306	-4.60694	-4.39354	-3.21269	-6.83123	-6.51189	-5.5982	-6.32287	-7.0302	-6.00311	-4.09476	-4.91137	-5.14954	-3.66189	-5.23817	-3.92202
Os11g0658800	-4.74487	-4.88458	-4.56797	-4.64276	-4.50275	-3.90552	-3.47041	-3.3545	-3.31374	-2.56848	-2.83747	-2.87354	-4.20394	-4.78046	-4.9987	-4.61546	-4.4801	-3.94104	-3.1307	-3.50659	-3.2529	-3.05994	-3.11384	-3.19133
Os11g0666200	-5.59148	-6.63215	-6.2579	-4.8411	-4.41466	-3.97856	-3.76087	-4.7908	-4.85552	-3.55132	-3.72441	-4.54394	-5.95492	-6.58348	-6.12608	-4.74872	-4.82268	-4.13735	-5.07546	-5.29864	-4.91713	-3.98064	-4.82637	-4.95977
Os11g0672200	-3.78696	-2.87638	-3.87586	-2.0383	-1.80686	-1.72208	-1.93427	-2.54838	-2.03477	-1.79032	-2.34992	-2.19701	-3.33881	-3.46554	-2.94864	-2.86447	-2.40297	-1.81989	-2.87037	-3.05752	-2.64864	-2.11818	-2.3014	-2.96473
Os11g0673600	-7.80802	-8.08042	-8.07517	-7.91014	-7.17703	-7.48007	-7.39803	-7.10997	-6.30773	-5.92459	-6.07506	-7.94237	-7.59803	-7.73525	-8.87245	-7.68921	-7.74531	-7.73784	-8.18657	-7.34585	-7.04015	-6.56572	-7.31867	-7.72199
Os11g0674500	0.217148	-0.0293474	-0.278947	1.5324	1.69733	1.54142	2.03098	1.35755	1.39518	1.78819	1.47234	1.00773	1.23831	0.356871	0.267234	1.66368	1.65618	1.22562	1.66674	1.49689	1.52809	0.848269	1.6039	1.13588
Os11g0684000	-5.6567	-5.61319	-6.05191	-6.09554	-6.99416	-6.08981	-6.34083	-6.3479	-6.40598	-2.44418	-4.85738	-4.74996	-5.56382	-5.88053	-5.83813	-6.47199	-7.63423	-6.30039	-6.01483	-6.26047	-6.19446	-4.91377	-5.43518	-6.08473
Os11g0684600	-7.81518	-6.18118	-6.9421	-6.94862	-6.2542	-6.41237	-5.87143	-5.98492	-6.08484	-5.9388	-5.65524	-5.04017	-6.7247	-6.59186	-6.8589	-7.82647	-6.85996	-6.88576	-6.05429	-6.07041	-6.56004	-5.89042	-5.95135	-5.54454
Os11g0691600	-6.79394	-8.0488	-6.81352	-4.76662	-5.31509	-5.09873	-5.60039	-5.84668	-5.43707	-1.9749	-4.34503	-3.10144	-6.41558	-6.97694	-6.95707	-5.70555	-6.25738	-5.17253	-6.61852	-6.34614	-6.38426	-3.94657	-5.25131	-5.61473
Os11g0702100	-4.17821	-5.07228	-5.71273	-5.1189	-5.12081	-4.72042	-4.57907	-4.22104	-4.42113	-0.754315	-2.74337	-3.06009	-4.96364	-4.75871	-5.05941	-4.89747	-4.9118	-4.95404	-4.50577	-4.61532	-5.12529	-3.05735	-3.06212	-4.27638
Os11g0704800	-6.32641	-6.8502	-6.63784	-5.88809	-6.37557	-5.70629	-5.33261	-5.92975	-5.60024	-4.73389	-4.50871	-5.64867	-6.40715	-6.49445	-8.28446	-6.0824	-6.07402	-5.83113	-5.71253	-6.10028	-5.90157	-5.63084	-5.78785	-5.61857
Os11g0705200	-4.73981	-4.01845	-4.06351	-3.57479	-3.22134	-3.32948	-2.86036	-3.67955	-3.93858	-0.0721407	-1.10622	-2.13524	-4.32571	-4.04375	-3.75261	-3.87838	-3.09394	-3.23887	-3.38555	-3.57279	-3.43449	-1.8205	-2.29672	-2.42816
Os11g0705800	-1.8446	-1.95117	-1.44009	-1.01895	-0.630666	-0.65574	-0.471432	-0.966077	-1.09663	2.60402	0.802729	1.19195	-1.44606	-1.56215	-1.30845	-0.858664	-0.501085	-0.52973	-0.73474	-0.954045	-1.08468	1.07758	0.761728	0.138711
Os12g0104300	1.59341	1.36062	0.966111	1.18348	1.59162	1.92812	3.64442	3.228	3.17682	2.44957	3.80265	2.98095	1.14324	1.10923	0.502866	0.75955	1.06549	1.22447	2.45551	2.2464	2.17401	2.17254	1.85154	2.52202
Os12g0105600	-0.891255	-0.804239	-1.63874	-0.781072	-0.79546	-0.529355	-0.234685	-0.797711	-0.624941	1.97777	0.868538	0.585646	-0.679163	-0.848474	-0.695912	-0.912704	-0.628353	0.410426	-0.40024	-0.773519	0.408235	0.895386	0.734764	0.583658
Os12g0106000	5.21501	4.55208	2.94122	3.37988	3.43169	4.06329	4.81926	3.85265	4.7805	4.4672	4.92103	4.33321	5.13727	4.83535	2.19918	3.23143	3.23267	3.42608	3.81188	4.25648	4.7229	4.85404	4.59175	4.89495
Os12g0109700	-7.19822	-7.96115	-7.86942	-8.09764	-7.99383	-7.72442	-8.13582	-7.60818	-8.36792	-2.55998	-4.822	-4.62976	-7.77563	-7.57584	-8.69695	-7.68484	-7.71175	-7.16654	-8.04001	-8.03853	-8.63863	-3.81331	-4.82317	-5.92739
Os12g0112000	-4.73867	-5.17212	-4.63182	-5.91449	-6.86332	-5.48006	-6.02911	-6.5859	-5.52729	-3.51565	-3.74668	-4.72166	-5.70652	-5.63509	-5.90217	-5.6607	-6.17082	-5.17407	-5.10999	-6.01675	-5.49079	-3.15347	-3.77661	-4.47984
Os12g0114500	-7.49261	-7.94438	-7.68189	-7.92194	-7.82694	-8.12261	-7.95844	-7.90887	-8.18887	-5.79539	-8.50837	-6.92024	-7.57511	-7.5621	-8.12034	-7.47487	-6.13536	-7.24462	-7.07704	-6.69715	-5.86187	-7.35607	-6.68874	-5.73251
Os12g0123800	-7.41026	-7.29913	-7.96218	-7.34643	-7.46048	-5.92383	-5.24923	-5.53358	-5.0383	-4.11099	-3.89412	-3.96406	-6.97046	-7.86223	-6.89372	-7.08866	-6.54449	-6.44194	-8.17007	-6.76958	-6.42396	-4.54875	-4.58381	-5.07901
Os12g0127100	-7.08122	-8.12411	-8.06783	-5.98778	-6.33384	-6.57246	-5.58255	-5.79888	-6.96055	-6.19519	-5.99336	-5.98162	-7.86896	-7.97855	-5.74479	-5.86679	-6.50354	-6.79579	-6.65763	-6.0946	-6.67914	-6.18952	-6.16996	-6.47833
Os12g0130100	-7.45041	-7.70107	-7.80147	-7.84315	-7.90711	-6.84911	-8.03926	-7.16706	-8.2509	-7.90144	-7.641	-6.21808	-7.56246	-7.67782	-7.59043	-7.62414	-7.6562	-8.33606	-7.96939	-7.94751	-8.09762	-5.99554	-6.15433	-8.19796
Os12g0131100	-3.77876	-3.61077	-2.76999	-3.0406	-3.33079	-3.05007	-2.99627	-3.24223	-3.29085	0.196483	-1.95517	-1.17167	-3.61805	-3.38505	-2.9238	-3.12199	-2.97302	-2.98191	-3.41333	-3.20793	-3.26584	-1.72248	-1.75742	-2.35819
Os12g0132200	-5.50176	-6.77498	-5.72801	-6.24017	-7.46292	-6.90118	-6.15855	-6.0199	-5.07517	-4.28546	-4.64649	-4.83383	-6.30884	-6.53486	-6.0068	-6.4982	-5.73068	-6.22507	-7.21982	-7.23627	-5.78151	-5.09327	-5.79831	-5.26083
Os12g0138000	-0.311082	-0.444545	-1.54249	-0.609092	-0.265242	-0.425295	0.292213	-0.167303	0.064806	1.10056	0.616562	0.879381	-0.079896	-0.4015	-0.982786	-0.371515	-0.611763	-0.386969	0.328156	0.0456133	0.0869846	0.970422	0.765147	0.726307
Os12g0142900	-6.5271	-6.40905	-5.92424	-7.12421	-6.92009	-5.94577	-6.44577	-7.32586	-6.23456	-4.53635	-5.45781	-5.09757	-6.24436	-6.4203	-5.96886	-6.583	-6.52288	-6.1532	-6.11415	-6.8553	-6.42574	-5.26853	-5.7016	-5.70221
Os12g0143800	-7.78749	-8.08039	-5.73347	-8.19572	-5.6208	-5.94423	-6.44989	-6.82801	-3.48869	-6.37753	-5.13414	-5.45894	-6.04092	-6.8516	-7.25227	-7.89344	-7.63072	-6.2878	-6.71001	-4.29563	-3.13732	-6.78415	-5.98817	-4.31552
Os12g0147800	-1.15788	-1.62688	-0.083519	-1.52986	-1.14772	-1.38597	-0.575323	-0.395261	-0.434181	1.14522	0.653046	0.743872	-1.53465	-1.52581	-0.246226	-1.32444	-1.24357	-0.646079	-0.148235	0.0647564	-0.502386	1.31164	0.048563	0.390912
Os12g0150200	-6.4001	-7.87688	-7.83317	-7.5774	-6.8792	-7.51144	-8.09912	-6.01602	-8.32585	-4.16015	-6.56071	-6.40022	-7.23123	-7.52944	-7.13498	-5.78659	-7.59982	-7.0968	-7.2105	-8.01561	-8.27301	-6.67113	-7.20517	-6.55467
Os12g0152900	-7.60946	-6.26723	-6.19526	-5.95305	-5.32022	-5.34537	-4.0935	-4.67887	-4.39248	-5.02197	-3.45015	-3.54785	-6.64004	-5.82974	-6.97046	-6.17076	-5.06497	-4.78334	-4.97416	-4.35827	-4.32518	-4.23268	-3.44753	-3.90434
Os12g0153200	-7.00618	-6.42791	-5.74533	-5.59896	-5.5025	-4.78156	-3.48571	-3.53231	-3.12592	0.684072	-1.23074	-1.02039	-5.4889	-4.56961	-5.35637	-4.74657	-4.62715	-4.73244	-3.71953	-3.4547	-3.49041	-1.18227	-1.42717	-1.94325
Os12g0155000	-7.79021	-6.30609	-8.01712	-7.31262	-8.10634	-8.49237	-7.85908	-8.21656	-8.48523	-4.04332	-6.61172	-5.27804	-7.95718	-7.94608	-8.8705	-7.87195	-7.8825	-8.72772	-8.14898	-6.05445	-8.77727	-6.25674	-6.95625	-8.04935
Os12g0156100	-7.78156	-7.46817	-8.00823	-7.70507	-6.5437	-6.36021	-8.25938	-8.19981	-7.30214	-4.37353	-6.33775	-5.51016	-7.92863	-4.91565	-6.6017	-7.2147	-7.66039	-7.88461	-8.20693	-8.17408	-7.12109	-4.8849	-7.5685	-6.0121
Os12g0158600	-5.67784	-6.76548	-6.26533	-6.7175	-7.9323	-5.87887	-6.63399	-6.45515	-6.12674	-3.78241	-5.2983	-4.18908	-7.40061	-5.90605	-6.44214	-7.59238	-6.14957	-5.79254	-6.72881	-6.86601	-5.99343	-4.37714	-4.95425	-4.74728
Os12g0162800	-5.30387	-6.59462	-4.92791	-6.11914	-6.6847	-5.81048	-5.75746	-5.67272	-4.74195	-4.92464	-4.77532	-3.7638	-5.73923	-6.74423	-5.26493	-6.32648	-6.27655	-5.18417	-5.24635	-5.61764	-4.61149	-4.14372	-4.96149	-4.28191
Os12g0168100	-7.77951	-8.20156	-7.71426	-7.69281	-8.09679	-7.61736	-6.34144	-8.20228	-7.10721	-2.02196	-3.69394	-4.49877	-7.93335	-7.9193	-7.09843	-7.84654	-7.85745	-8.23686	-7.80686	-8.17241	-7.04089	-4.11217	-4.60818	-5.25668
Os12g0175400	-7.79823	-7.11696	-7.28933	-6.25475	-5.49091	-3.79177	-4.95121	-6.50337	-5.84563	-4.21768	-4.54848	-5.48251	-7.87728	-6.76924	-6.69014	-5.57203	-5.16333	-3.95311	-4.7102	-5.23679	-5.84276	-2.98802	-4.33996	-5.53042
Os12g0194900	-4.55328	-3.80064	-4.34613	-2.97486	-2.18424	-2.16699	-0.209419	-0.543956	-1.64297	-2.43781	-0.779294	-2.63002	-5.68964	-4.61661	-4.9123	-3.7759	-4.24032	-3.87623	-2.0141	-2.43408	-1.92823	-2.32903	-1.7008	-1.76464
Os12g0202900	-2.75545	-2.75987	-2.81096	-1.89406	-1.85218	-1.63854	-1.86433	-2.29826	-1.9102	-0.0270777	-1.12726	-1.22795	-2.65785	-2.67684	-2.79581	-2.02958	-1.79952	-1.49485	-2.06341	-2.2425	-1.8665	-0.958609	-1.09363	-1.71534
Os12g0209900	-7.7489	-6.56615	-7.81804	-8.14262	-8.07091	-7.26186	-7.87413	-7.21811	-7.44703	-6.26375	-6.63197	-6.31368	-6.77045	-6.32422	-6.82189	-7.25401	-7.03887	-6.58037	-7.22991	-7.20681	-8.45795	-5.80225	-6.98391	-6.92566
Os12g0211500	-6.67568	-6.93097	-7.8619	-5.54669	-6.41803	-6.02283	-6.76671	-6.47729	-7.37547	-4.97206	-5.83137	-5.623	-6.54582	-7.00479	-7.02861	-7.08282	-6.77876	-5.73479	-7.89844	-6.80144	-6.8636	-5.65137	-5.41135	-6.30637
Os12g0218300	-1.97885	-2.55972	-2.17355	-1.44113	-0.820261	-0.642798	-0.357908	-0.196104	-1.01042	-0.83341	-0.330821	-0.447152	-2.5654	-2.43879	-2.54734	-1.69973	-1.59743	-0.732336	-0.702554	-1.10817	-1.35061	-0.542477	-0.955012	-0.820208
Os12g0218500	-7.44995	-6.64746	-5.92689	-6.90064	-5.50527	-5.83519	-5.24829	-5.15473	-6.08336	-4.22877	-4.65132	-4.90663	-6.26314	-6.15751	-7.03745	-6.49984	-6.35513	-5.57841	-5.72015	-5.42197	-6.34263	-5.10555	-5.36657	-5.6411
Os12g0218900	-2.20249	-2.02793	-4.01054	-1.02144	-2.7469	-0.264289	-1.20011	-1.02175	-1.1179	-2.0249	-2.63341	-1.36687	-2.54122	-3.55048	-3.18802	-1.15125	-1.61285	-0.99721	-0.572192	-2.01558	-0.485715	-1.13538	-0.945892	-0.913751
Os12g0221600	0.53821	0.197226	0.0638475	0.544831	1.26211	1.22536	1.77361	1.94133	1.52913	1.67421	1.96411	1.98894	0.271796	0.0988674	-0.253734	0.472474	0.435681	1.09597	1.58166	1.11113	0.946649	1.8183	1.45489	1.34711
Os12g0221700	-7.72819	-6.43576	-7.52836	-6.96759	-6.14687	-5.40532	-5.28035	-5.08951	-6.36331	-4.06266	-4.57547	-4.70847	-7.2558	-7.26479	-7.0326	-7.28745	-5.94919	-5.59818	-5.71298	-5.63179	-6.81163	-4.97777	-5.21404	-6.01529
Os12g0222000	-7.54902	-8.07223	-8.06666	-8.22505	-8.11501	-8.51868	-8.27807	-8.22812	-8.48174	-5.52854	-6.42568	-5.36354	-7.99326	-7.98433	-8.51395	-7.9236	-7.91472	-8.75801	-8.18166	-8.216	-8.80015	-7.66329	-6.43033	-8.84331
Os12g0223000	-7.67245	-7.94399	-7.90832	-6.24864	-6.61784	-5.3255	-5.20502	-4.74886	-5.23006	-6.65491	-5.53207	-4.94403	-7.76614	-7.17165	-6.42208	-7.74052	-5.92945	-5.67218	-4.67564	-5.41331	-4.73235	-5.16004	-4.18143	-4.61182
Os12g0230500	-7.61029	-7.11554	-8.10211	-7.97647	-6.21356	-7.37935	-4.96889	-7.01007	-6.60991	-5.10965	-6.33399	-7.83187	-6.76959	-8.02384	-8.15592	-7.32644	-7.94266	-8.09965	-7.30804	-8.253	-6.84706	-6.74629	-7.55277	-6.67926
Os12g0236400	-7.78647	-6.55465	-6.25064	-5.74703	-6.32562	-5.55895	-5.56376	-5.73538	-5.76776	-5.08254	-5.6509	-5.1963	-6.13298	-6.41632	-6.44316	-7.44242	-5.84489	-5.38718	-5.84786	-5.89903	-5.62406	-5.42752	-5.51108	-5.09148
Os12g0240000	-7.62626	-7.90843	-7.70446	-7.23104	-6.83798	-7.33225	-6.53055	-6.95472	-6.71484	-6.01908	-5.63354	-7.60039	-7.02384	-6.50927	-7.58813	-7.72701	-6.64763	-8.42582	-6.68715	-5.92726	-7.10397	-7.09711	-6.54945	-6.5515
Os12g0248600	-5.13586	-5.75879	-6.10935	-5.27816	-4.59981	-4.26217	-4.17005	-5.21182	-4.90957	0.305867	-1.88542	-1.58232	-4.50298	-5.29204	-5.52901	-4.46229	-4.61141	-4.23373	-5.10425	-4.08814	-5.37992	-2.15593	-2.45284	-3.40104
Os12g0264500	-6.1311	-5.72211	-6.10043	-5.80407	-6.28337	-6.11139	-5.30514	-5.38523	-5.89831	-4.82308	-4.26011	-5.08102	-5.71213	-6.10716	-7.10559	-5.67174	-6.13454	-7.0446	-5.88395	-5.79411	-6.49973	-5.45638	-5.63838	-5.95149
Os12g0268000	-2.85989	-3.33785	-4.28113	-1.81248	-1.70677	-1.17884	-1.97027	-2.58492	-2.23078	-0.405658	-1.58065	-1.45403	-2.53612	-2.81611	-3.64737	-1.53638	-1.31391	-0.7972	-1.64631	-1.6901	-2.0804	-0.63511	-0.491214	-2.21263
Os12g0268100	-7.79995	-8.14175	-8.04879	-8.20196	-8.09436	-7.05792	-8.26415	-8.1886	-8.4414	-6.51214	-7.20873	-6.40298	-7.93978	-7.93841	-8.9139	-7.8785	-7.88091	-8.60698	-8.18337	-8.19122	-8.81084	-6.59822	-7.26356	-8.74995
Os12g0278700	0.495473	0.615677	-0.918495	0.601217	0.145192	0.17276	1.48309	1.77112	2.53654	1.00571	1.63375	2.57424	-0.205565	0.87777	-0.362847	0.267308	0.256059	0.116059	0.993835	1.73978	1.42986	0.598449	0.946853	1.22854
Os12g0283400	-7.73721	-8.16549	-7.96656	-8.16883	-8.06168	-8.43287	-6.64417	-8.16201	-8.44585	-6.89472	-6.23962	-6.72907	-7.87304	-7.85327	-8.8117	-7.77889	-7.80093	-8.66902	-8.09878	-8.11569	-8.72534	-5.68897	-8.44815	-8.74388
Os12g0288500	-3.16962	-2.86922	-3.15227	-2.82725	-2.8795	-2.624	-2.71412	-2.74001	-2.37033	0.0868626	-1.57452	-0.75295	-2.90971	-3.04297	-2.88998	-2.85008	-2.66733	-2.54989	-2.51229	-2.51154	-2.50471	-1.20582	-1.01929	-1.5994
Os12g0293100	-7.70769	-6.982	-6.96771	-6.91273	-6.28942	-7.16695	-6.15868	-5.58932	-6.3508	-6.854	-6.23511	-5.9232	-5.86886	-7.85997	-7.71532	-6.87959	-6.42964	-6.5841	-6.69949	-5.7758	-5.61678	-6.59874	-5.91081	-4.58816
Os12g0432600	-7.81172	-8.08701	-8.07896	-7.88564	-6.94353	-7.5935	-8.28292	-8.23856	-8.49273	-3.3309	-4.90219	-5.51411	-8.00623	-8.00275	-8.87157	-7.93784	-7.92459	-8.75563	-8.18921	-8.22311	-8.80055	-5.99577	-5.79434	-8.84117
Os12g0434400	-7.79763	-5.57181	-8.04443	-6.74123	-8.10527	-7.42203	-5.8418	-8.21219	-6.68708	-4.55003	-5.37769	-4.15977	-7.9455	-4.86024	-7.88525	-7.87325	-7.87535	-7.78939	-7.12945	-8.19457	-6.8106	-5.44747	-5.59726	-7.92346
Os12g0437800	-6.04184	-8.14986	-7.93738	-8.16199	-6.58853	-6.34895	-8.20364	-8.1267	-7.88867	-3.97916	-5.01948	-6.08311	-7.83346	-5.2815	-8.47218	-7.76683	-6.4144	-6.70526	-8.11525	-8.12164	-7.57702	-5.91226	-6.44756	-8.39867
Os12g0451300	-7.75242	-8.06335	-7.98784	-7.89683	-8.07517	-8.4499	-8.23248	-8.17832	-8.45729	-6.49274	-5.61662	-7.33556	-7.89835	-7.87992	-7.8608	-6.1901	-7.82527	-8.68633	-3.25766	-6.85625	-5.84987	-4.25545	-4.67236	-6.18888
Os12g0465800	-7.78593	-6.73368	-7.97867	-6.84959	-6.70332	-8.38564	-6.1692	-6.66591	-6.61722	-6.06502	-5.96007	-5.02794	-7.0801	-6.97661	-8.00853	-7.82373	-6.98642	-7.9542	-7.29899	-6.89448	-6.7674	-6.49728	-6.31686	-5.7142
Os12g0467700	-4.06486	-4.07532	-2.76132	-2.59582	-2.41785	-1.86239	-2.01246	-2.87809	-2.21846	-0.829989	-0.691961	-1.23501	-2.20092	-1.83093	-3.57667	-1.5122	-1.31672	-2.48988	-0.734315	-1.10727	-1.54803	-0.491286	-0.943273	-0.781888
Os12g0468000	-1.9244	-1.70118	-1.07951	-0.541129	-0.494087	-0.0656424	-0.134551	-0.826738	-0.256666	1.2059	0.554197	0.985373	-0.251868	-0.275851	-1.20887	0.471079	0.313633	-0.132668	1.24488	0.620828	0.543883	1.62012	1.14896	1.36578
Os12g0478200	-1.508	-1.52931	-1.91992	-1.90162	-1.64495	-1.59618	-1.68532	-1.88048	-1.80915	0.688287	-0.740794	-0.486198	-1.24591	-1.3838	-2.17358	-1.63013	-1.81153	-1.7622	-1.60078	-1.73455	-1.82369	-0.421006	-0.676606	-1.38303
Os12g0491400	-5.09692	-6.07591	-5.72855	-4.83235	-6.17053	-5.37155	-6.32838	-5.75684	-5.49911	-4.00538	-4.70211	-5.54876	-5.32039	-5.67051	-6.31796	-6.51178	-6.75111	-6.54911	-5.65976	-5.83969	-5.7213	-4.6724	-4.73711	-5.19884
Os12g0491800	-7.67983	-7.91467	-7.90877	-8.12068	-7.996	-7.75311	-8.14374	-8.06965	-8.35293	-7.34401	-6.21346	-5.13663	-7.8074	-7.78027	-8.7907	-7.73392	-7.75671	-7.46724	-8.06314	-8.05272	-8.73014	-6.4616	-7.6858	-6.75279
Os12g0506500	-4.57305	-4.17112	-4.8836	-3.24782	-2.84556	-2.78181	-3.10296	-3.91602	-3.60878	0.0168638	-1.5606	-1.45184	-3.79414	-4.10479	-4.28608	-3.30049	-3.25385	-2.96562	-3.49842	-3.68043	-3.46866	-0.904545	-1.6589	-2.08908
Os12g0506600	-7.76734	-7.2681	-8.00602	-7.84994	-7.02649	-7.3359	-6.47391	-6.60136	-6.4699	-4.47254	-6.31584	-5.03414	-7.89961	-7.29902	-8.87174	-7.83319	-7.63527	-6.41023	-5.99724	-6.97682	-6.11622	-5.41568	-5.2896	-5.93542
Os12g0507000	-4.46916	-3.53773	-4.14531	-3.21846	-3.23877	-2.9046	-2.88174	-3.52149	-3.95552	-2.25522	-1.81983	-3.06413	-3.99233	-3.46885	-4.65295	-3.78154	-3.06414	-3.65922	-3.64451	-3.00903	-3.86116	-2.82081	-2.49591	-3.20844
Os12g0516000	-0.367448	-0.193124	0.713465	2.37916	3.42939	3.6949	4.20655	4.67351	4.84054	4.5055	4.44645	4.34299	-0.707823	0.800991	-0.0395613	2.33083	3.7437	4.25317	4.22457	4.41416	4.68151	4.2766	4.45493	5.03973
Os12g0516900	-6.70301	-8.19939	-6.98698	-6.99617	-6.20513	-6.88183	-6.47678	-5.95066	-5.75161	-8.17295	-6.5824	-4.92025	-6.78025	-5.84553	-7.11625	-6.718	-6.25995	-6.09425	-6.09841	-6.13633	-6.68567	-6.05136	-3.86298	-4.54633
Os12g0517400	-7.8048	-6.79368	-7.99663	-7.35262	-6.22863	-7.86603	-5.8579	-6.66874	-6.04075	-6.88246	-6.33972	-6.86896	-7.7266	-7.42934	-7.15143	-7.74454	-6.4994	-6.63196	-6.87421	-6.2411	-6.81182	-5.55063	-5.75457	-6.34101
Os12g0518000	-7.20413	-7.1848	-5.85895	-6.77173	-6.82029	-6.08499	-8.17313	-6.67544	-6.6359	-4.46111	-6.19348	-4.21342	-7.28588	-6.7885	-5.45365	-7.3402	-6.36843	-6.06951	-6.53802	-6.19813	-5.90346	-4.62519	-5.67398	-4.47664
Os12g0518200	-3.73943	-4.56892	-3.0593	-4.42087	-5.57239	-4.71252	-5.49327	-6.35925	-5.09454	1.51142	-0.629415	1.37322	-4.13509	-4.33379	-3.52751	-5.03123	-5.0989	-4.82627	-6.32528	-5.87457	-5.38346	0.534996	-0.757363	0.053544
Os12g0527500	-6.84172	-6.16095	-7.31266	-5.65004	-5.35818	-5.63099	-4.37658	-4.80932	-4.62076	-2.94524	-3.39896	-3.16039	-6.18349	-6.1162	-6.07087	-5.96318	-5.09295	-5.07491	-4.31963	-4.62713	-4.93199	-3.57968	-3.5075	-4.18928
Os12g0528100	-6.90384	-5.82084	-7.27868	-7.47377	-8.07116	-6.30167	-4.95993	-5.38614	-5.60575	-5.32869	-4.93714	-5.26062	-6.28334	-7.89636	-7.39529	-4.50899	-7.85033	-8.72484	-8.13884	-8.15377	-5.9629	-6.23975	-6.82456	-5.63159
Os12g0531300	-2.3916	-1.3352	-2.58193	-0.562613	-0.364654	-0.0972014	0.535606	0.271355	0.805601	-1.43511	-0.739183	-0.284031	-2.0513	-1.70855	-2.46218	-1.58398	-0.331389	-0.205964	0.035471	0.0783281	0.862377	-0.660525	0.0980873	0.203598
Os12g0543600	-5.39183	-5.06109	-4.62354	-3.73277	-3.34694	-3.49361	-2.36633	-3.01414	-3.0894	-1.568	-1.18298	-1.88931	-4.92378	-4.66138	-4.81401	-4.0058	-3.2684	-3.56955	-2.77537	-3.34054	-3.77095	-2.84133	-2.33745	-3.34126
Os12g0547600	-3.38562	-3.58973	-3.54171	-3.08787	-3.00678	-2.72901	-3.1726	-3.79431	-3.77089	-0.708682	-2.31996	-1.81785	-3.15589	-3.36419	-2.98873	-3.35295	-3.09063	-2.3698	-3.76705	-3.69276	-3.7155	-1.96012	-2.17043	-2.64403
Os12g0556500	-1.98298	-1.65792	-2.10504	-0.313899	-0.173375	-0.0799684	-0.0814915	-0.489106	-0.207488	0.439493	-0.248739	-0.693427	-1.79755	-1.96032	-1.29013	-0.740894	-0.394592	-0.0890446	-0.986301	-1.13249	-0.425689	-0.488316	-0.730003	-1.4816
Os12g0564100	-7.74861	-8.01724	-7.99939	-8.18203	-8.05995	-8.47533	-8.22285	-8.15343	-8.42722	-7.03831	-6.00428	-6.23416	-7.89426	-7.87925	-8.86236	-7.83114	-7.84128	-8.73102	-8.13855	-6.53217	-8.78903	-6.82939	-7.49807	-7.49689
Os12g0564500	-3.05334	-2.83491	-3.0081	-2.76806	-2.86224	-2.62689	-2.55701	-2.79698	-2.38924	0.152989	-1.55952	-0.632271	-2.84928	-2.85477	-2.75768	-2.77063	-2.83012	-2.39196	-2.43454	-2.56429	-2.33149	-1.09488	-1.04395	-1.49931
Os12g0567300	-0.729227	-0.278912	-0.952115	0.0811348	0.587612	0.89701	1.34606	0.872203	1.58021	1.52322	1.38747	1.73843	0.25909	0.0938501	-0.258514	0.171834	0.390745	0.704204	1.23253	0.788601	1.57202	1.6113	1.70111	2.02978
Os12g0578400	-4.24896	-4.12359	-4.71669	-4.61046	-4.78702	-4.59253	-4.77015	-4.46784	-4.83493	-0.947176	-3.04422	-2.56253	-4.62134	-4.30212	-4.49666	-4.76211	-4.67543	-4.45959	-4.64833	-4.11982	-4.57479	-2.50326	-2.75505	-3.41213
Os12g0583700	-7.57696	-6.7956	-8.01255	-7.10431	-6.90985	-5.49387	-6.29199	-7.38709	-5.79908	-2.68402	-4.53636	-4.76373	-6.74347	-6.48534	-7.56776	-7.3531	-5.68971	-6.62312	-6.79144	-5.32285	-6.10534	-5.0241	-4.5652	-5.82911
Os12g0586000	2.23284	2.26979	2.75824	2.40926	2.46987	2.71742	3.04659	2.91303	3.1641	4.36371	3.92656	3.86399	2.60559	2.6543	1.97008	2.42711	2.62032	2.74598	3.23173	3.10019	3.364	3.6749	3.6866	3.80384
Os12g0594000	-7.82529	-7.99858	-8.09325	-7.38336	-7.5027	-7.41628	-7.7057	-7.07482	-7.32988	-6.11254	-5.86736	-6.72417	-7.56347	-8.01067	-8.90701	-6.70587	-7.93293	-6.52694	-6.77556	-7.19209	-6.99706	-7.11957	-7.62456	-6.441
Os12g0603700	-3.3662	-3.1343	-4.26768	-3.80257	-3.63035	-3.78728	-2.35444	-3.08287	-2.74062	-3.69078	-1.68871	-2.62061	-3.51606	-3.35773	-4.77099	-3.74218	-3.56302	-4.32026	-2.59819	-3.15559	-3.03355	-3.03163	-3.06903	-2.75073
Os12g0603900	-6.81119	-7.70675	-7.91025	-8.11442	-6.26648	-7.07416	-6.18091	-8.10507	-6.79959	-8.02744	-5.09066	-6.61638	-7.83026	-7.77759	-6.42744	-7.74032	-7.75788	-7.04411	-6.90194	-5.7411	-5.92863	-6.72924	-5.94054	-5.93808
Os12g0610600	-3.73727	-3.5836	-3.99614	-2.90419	-2.90123	-2.75204	-1.98081	-2.48767	-1.7945	-1.62033	-1.85301	-1.14592	-3.4437	-2.79291	-3.50878	-2.80873	-2.62384	-2.41409	-1.61071	-1.74073	-1.83955	-1.49361	-1.63941	-1.53855
Os12g0611100	-5.02962	-3.6551	-4.59776	-2.34101	-2.46983	-2.79331	-2.64217	-3.14227	-3.68324	-1.0322	-2.25139	-2.9361	-4.1273	-3.74276	-3.96772	-2.77551	-2.80811	-3.18171	-3.76619	-2.82678	-3.58215	-2.56739	-2.07395	-3.23494
Os12g0617400	-0.780447	-1.40099	-0.681053	-1.1336	-1.22996	-0.484691	0.147536	0.292412	0.59706	0.796143	1.26842	1.06405	-1.21199	-1.27509	-1.46685	-0.978491	-1.33138	-0.760189	-0.922768	-0.751805	-0.305293	-0.00825405	0.0650082	-0.124865
Os12g0624200	-3.5431	-2.58081	-4.65501	-2.43968	-2.04174	-1.73627	-1.63774	-1.87425	-1.86741	-1.73168	-1.44955	-2.28946	-3.01487	-2.72482	-4.76671	-2.63276	-2.46839	-2.37919	-2.47607	-2.67509	-1.94252	-2.15501	-1.97952	-2.81517
Os12g0626000	-7.27945	-8.16298	-7.145	-7.92532	-8.10857	-6.93252	-5.35897	-5.38423	-6.53198	-5.18046	-7.27276	-6.84246	-7.20932	-7.56258	-7.47753	-7.13566	-7.88498	-7.36365	-6.9678	-6.02446	-7.41889	-6.91089	-5.62722	-6.48222
Os12g0632800	-1.27497	-1.38383	-0.890265	-1.24677	-1.31828	-0.952141	-0.61213	-0.946176	-0.439777	2.67119	1.72579	1.18105	-1.17185	-1.05223	-1.64262	-1.32036	-1.0979	-0.992001	-0.631857	-0.974817	-0.916746	1.40772	1.0621	0.580469
Os12g0634400	-6.1577	-6.47774	-8.09718	-7.46595	-6.45655	-5.94519	-5.57152	-5.6421	-5.07874	-5.92426	-5.43514	-6.67111	-7.41075	-6.6342	-6.32178	-7.4223	-6.10083	-5.51486	-5.14685	-6.30115	-4.94865	-5.14432	-5.38757	-5.39324
[truncated: 35 more rows]

## Sheet: GSE21398-MEturquoise 
Table S1 Genes information of GSE21398-MEturquoise module.
[truncated: 1,737 more rows]

## Sheet: GSE89233-MEturquoise
Table S1 Genes information of GSE89233-MEturquoise module.
[truncated: 1,716 more rows]

[truncated: 3 more sheets: GSE89233-MEyellow, GSE89233-MEblue , GSE89233-MEbrown ]
