# Supplementary material for: Comprehensive Identification of Key Genes Responsible for Leaf Senescence of Rice (Oryza sativa L.) by WGCNA Using Two Independent Aging Datasets
Source: Plants (Basel). 2025 Aug 30;14(17):2704. doi: 10.3390/plants14172704 (PMC12430195; doi:10.3390/plants14172704)
Supplement: Supplementary file 1 [file plants-14-02704-s001.zip › Table S10.xlsx]

## Sheet: Sheet1
Table S10 All primers used for qRT-PCR analysis.
primers	Forward	Reverse
Quantitative real-time PCR
Os02g0770800	CGCAGAGCAGCAGTGCTGA	CTTGATTCTCAAATGAACCATGTG
Os01g0644000	ATAGCAACGCTTCTGGTGGC	TCCTTCTTACGGATGGCTCC
Os04g0531900	GCCTCTCCAGTGTCGTCTTC	GCTTGCCAAAACGAGTCTTC
Os04g0675400	AACCCGATCTAAAGTTACTACGCA	GTAATCAGGTGCCATTCAGAACTAG
Os08g0481100	CCCTCAAGGTAAGCGAGTCTG	CTCCAACTGGGTTCTTTCGTG
Os01g0128200	TCAAGATGAACCTCACAGATGGAT	ATCTTTGTAGGCATAATTGCAGGA
Os11g0126900	GTAGTAGGCGTCTAGATCCCGTTTA	CGTCTGTTTGTCTATCTGCCCA
Os01g0919900	CTGACCTGACTGGCCTATCTAGC	CATATACCCAGCTGAAAGGCAA
Os04g0412500	TGCCGGATCTGTGAGCTTG	TTCGTCCAGGGGAGCCAT
Os07g0141400	ACACGGAGTTCATCGCCTAC	TTGGTGGTGGGGTTGATTAT
Os07g0435300	GCTTGATCGAGCTTTGTGTGTAT	CAAGGGATTATCAAGTCCACGAG
Os08g0470700	GGATCCACAGCTAGCCAAGA	CCTCTTGAAAACCGTCCAGA
Os03g0177500 (LOC_Os03g08020, EF-1α)	GCTGCTGCAACAAGATGGATG	CAGAGATGGGAACGAAGGGAA
Os05g0489600 (LOC_Os05g41060, ARF)	ATGAAAGGAAGACATGGCGG	TGGTGGTGGAACCTAAAGAGC
Os06g0152100 (LOC_Os06g05880, Profilin-2)	CCAACTGGTCTTTTCCTTGGG	GGGGTCATCGGCTCATCATAG
