# Supplementary material for: Comprehensive Identification of Key Genes Responsible for Leaf Senescence of Rice (Oryza sativa L.) by WGCNA Using Two Independent Aging Datasets
Source: Plants (Basel). 2025 Aug 30;14(17):2704. doi: 10.3390/plants14172704 (PMC12430195; doi:10.3390/plants14172704)
Supplement: Supplementary file 1 [file plants-14-02704-s001.zip › Table S2.xlsx]

## Sheet: Positively correlated
Table S2 Intersection of senescence positively related genes.
Gene ID
Os11g0549300
Os03g0231600
Os05g0530400
Os04g0671100
Os08g0434100
Os05g0150500
Os04g0509500
Os04g0401700
Os07g0684800
Os07g0106200
Os02g0689900
Os08g0526400
Os04g0556400
Os03g0197300
Os05g0298200
Os07g0122200
Os01g0866200
Os12g0147800
Os07g0122000
Os12g0556500
Os02g0770800
Os12g0611100
Os04g0531900
Os10g0576600
Os10g0442400
Os01g0826000
Os10g0550900
Os06g0602500
Os07g0121800
Os01g0233000
Os04g0369100
Os04g0587400
Os01g0627900
Os01g0272800
Os03g0129100
Os08g0557600
Os12g0491800
Os09g0323000
Os07g0516300
Os03g0802500
Os01g0511100
Os01g0155800
Os07g0584100
Os08g0189900
Os05g0111300
Os10g0517500
Os04g0449500
Os02g0651900
Os10g0450900
Os05g0444200
Os09g0115500
Os04g0650000
Os04g0650700
Os04g0584600
Os08g0481100
Os05g0522600
Os04g0226600
Os06g0128700
Os05g0287800
Os10g0565200
Os08g0176900
Os04g0514600
Os04g0675400
Os10g0524400
Os10g0527800
Os01g0794900
Os03g0182800
Os03g0743500
Os06g0202900
Os02g0730300
Os01g0764800
Os04g0519700
Os05g0424000
Os07g0582400
Os04g0600200
Os01g0246700
Os04g0585700
Os07g0592600
Os09g0361700
Os03g0602300
Os03g0264300
Os10g0154700
Os08g0384500
Os01g0825800
Os04g0655300
Os01g0850100
Os06g0476200
Os03g0288000
Os01g0944100
Os10g0571600
Os10g0210500
Os09g0371000
Os05g0518600
Os12g0153200
Os04g0206500
Os06g0623600
Os05g0363200
Os12g0105600
Os02g0184900
Os06g0168500
Os02g0159700
Os06g0675600
Os09g0440300
Os03g0739700
Os09g0569800
Os03g0197200
Os02g0717600
Os12g0516000
Os08g0520700
Os06g0367100
Os03g0327100
Os04g0476100
Os01g0628900
Os01g0909500
Os02g0185300
Os01g0103600
Os01g0591300
Os12g0567300
Os11g0210500
Os04g0629300
Os06g0216300
Os05g0130300
Os04g0288500
Os09g0472100
Os02g0224800
Os01g0185200
Os09g0502500
Os03g0122300
Os11g0520500
Os07g0503300
Os06g0702500
Os01g0209800
Os01g0595600
Os05g0591900
Os04g0583900
Os03g0230300
Os11g0684000
Os05g0549800
Os09g0494600
Os03g0196400
Os01g0735500
Os06g0354700
Os11g0126900
Os05g0100600
Os12g0106000
Os01g0142800
Os01g0559600
Os07g0130800
Os02g0153700
Os02g0208300
Os08g0170800
Os01g0644000
Os01g0128200
Os01g0609300
Os11g0490900
Os11g0106700
Os03g0327800
Os09g0532000
Os12g0278700
Os12g0610600
Os06g0128600
Os01g0351300
Os07g0271000
Os08g0520900
Os02g0575700
Os05g0509500
Os06g0674000
Os02g0495400
Os08g0103300
Os02g0526400
Os07g0635300
Os07g0553600
Os07g0678600
Os07g0683200
Os03g0236200
Os01g0878400
Os04g0460300
Os01g0218100
Os02g0621300
Os10g0389000

## Sheet: Negatively correlated
Table S2 Intersection of senescence negatively related genes.
Gene ID
Os08g0435900
Os12g0188700
Os05g0408900
Os08g0489300
Os02g0110200
Os03g0323100
Os04g0457500
Os12g0189300
Os07g0546000
Os02g0194700
Os02g0642200
Os07g0147500
Os09g0526700
Os04g0175600
Os03g0856500
Os01g0205300
Os12g0124000
Os04g0616700
Os04g0493400
Os05g0560000
Os01g0368900
Os01g0720500
Os02g0647900
Os02g0787600
Os07g0413800
Os02g0716500
Os05g0105600
Os05g0188100
Os08g0382400
Os11g0438000
Os10g0180800
Os01g0117200
Os09g0434500
Os04g0412500
Os05g0344200
Os07g0212200
Os01g0678500
Os11g0202300
Os01g0773700
Os08g0159500
Os06g0348800
Os03g0333400
Os06g0582600
Os12g0550600
Os05g0102800
Os05g0110100
Os01g0600900
Os01g0101200
Os03g0563300
Os10g0130500
Os03g0704100
Os02g0522300
Os09g0537700
Os01g0144100
Os06g0704600
Os12g0638700
Os01g0279100
Os05g0202500
Os11g0115400
Os10g0502400
Os07g0141400
Os01g0646700
Os11g0683500
Os03g0131900
Os02g0596000
Os01g0930800
Os03g0736900
Os02g0634700
Os11g0525600
Os08g0541400
Os03g0323200
Os01g0940700
Os10g0493600
Os07g0539900
Os09g0517000
Os05g0322900
Os05g0304600
Os06g0129100
Os02g0818000
Os07g0691200
Os04g0423600
Os02g0128200
Os02g0731700
Os09g0471500
Os11g0625900
Os09g0340400
Os08g0470700
Os07g0677200
Os01g0935600
Os07g0516900
Os06g0109000
Os10g0494000
Os10g0100300
Os03g0667100
Os10g0181600
Os03g0343900
Os12g0120400
Os08g0539700
Os12g0210300
Os01g0581300
Os01g0265400
Os12g0115300
Os02g0318500
Os04g0340800
Os01g0719100
Os09g0433800
Os07g0603800
Os04g0556600
Os04g0178300
Os12g0231000
Os01g0944700
Os03g0118200
Os03g0850400
Os04g0494100
Os01g0115100
Os02g0782300
Os03g0237100
Os04g0459500
Os12g0420400
Os03g0785200
Os09g0482600
Os03g0843800
Os12g0583300
Os11g0116200
Os08g0203600
Os02g0257300
Os04g0457000
Os07g0148900
Os01g0332800
Os03g0244000
Os03g0764600
Os08g0378000
Os06g0705100
Os06g0125800
Os06g0594100
Os03g0595300
Os09g0268300
Os02g0815400
Os03g0431200
Os03g0132900
Os01g0501800
Os01g0226600
Os08g0269700
Os08g0270500
Os08g0130400
Os03g0337500
Os08g0247600
Os04g0414700
Os11g0285000
Os01g0660200
Os05g0137200
Os04g0629600
Os08g0126700
Os02g0581100
Os05g0401100
Os03g0343400
Os01g0973100
Os02g0749300
Os07g0544800
Os01g0763700
Os01g0881800
Os10g0496900
Os05g0413200
Os02g0277700
Os02g0671400
Os11g0127800
Os01g0894700
Os01g0359400
Os05g0508900
Os07g0575500
Os05g0375400
Os02g0553200
Os07g0464200
Os08g0355400
Os02g0220400
Os01g0802100
Os10g0502000
Os06g0264200
Os11g0635500
Os10g0181200
Os01g0503400
Os02g0646500
Os01g0266800
Os11g0626700
Os02g0226200
Os03g0120100
Os03g0413000
Os09g0515400
Os07g0558400
Os03g0439800
Os06g0264800
Os01g0238500
Os01g0695700
Os04g0559400
Os12g0115500
Os05g0348100
Os02g0257400
Os05g0591500
Os03g0823400
Os04g0602100
Os02g0777800
Os01g0178400
Os09g0424200
Os06g0600700
Os10g0499600
Os10g0469900
Os09g0339000
Os08g0221300
Os07g0469100
Os02g0125700
Os03g0178100
Os05g0291700
Os09g0294000
Os05g0199700
Os10g0432200
Os11g0267000
Os12g0169600
Os02g0731600
Os07g0577600
Os02g0326700
Os02g0571300
Os02g0189000
Os06g0147100
Os03g0786400
Os10g0557900
Os07g0435300
Os12g0628600
Os11g0220300
Os12g0431100
Os06g0716100
Os01g0222600
Os09g0481200
Os12g0189400
Os11g0116000
Os01g0633100
Os03g0782500
Os08g0103000
Os04g0171800
Os01g0382400
Os05g0462000
Os01g0919900
Os01g0750800
Os08g0389700
Os05g0574400
Os01g0921800
Os03g0749500
Os02g0323600
Os03g0784000
