# Supplementary material for: Comprehensive Identification of Key Genes Responsible for Leaf Senescence of Rice (Oryza sativa L.) by WGCNA Using Two Independent Aging Datasets
Source: Plants (Basel). 2025 Aug 30;14(17):2704. doi: 10.3390/plants14172704 (PMC12430195; doi:10.3390/plants14172704)
Supplement: Supplementary file 1 [file plants-14-02704-s001.zip › Table S3.xlsx]

## Sheet: Cellular Component(CC)
Table S3 Cellular Component of GO enrichment analysis for senescence positively correlated genes.
GO.ID	Term	Annotated	Significant	Expected	Pvalue	Significant.genes
GO:0005886	plasma membrane	6429	61	24.74	3.1e-12	LOC_Os01g01369,LOC_Os01g04950,LOC_Os01g11160,LOC_Os01g13210,LOC_Os01g24950,LOC_Os01g42380,LOC_Os01g61070,LOC_Os01g63060,LOC_Os01g65660,LOC_Os02g05950,LOC_Os02g11760,LOC_Os02g46460,LOC_Os02g49760,LOC_Os02g53130,LOC_Os03g03700,LOC_Os03g08460,LOC_Os03g10030,LOC_Os03g10100,LOC_Os03g15770,LOC_Os03g53200,LOC_Os04g15580,LOC_Os04g30040,LOC_Os04g32920,LOC_Os04g43440,LOC_Os04g44950,LOC_Os04g49510,LOC_Os04g…
GO:0009507	chloroplast	5455	50	20.99	2.2e-09	LOC_Os01g11160,LOC_Os01g11910,LOC_Os01g13210,LOC_Os01g40870,LOC_Os01g42380,LOC_Os01g55940,LOC_Os01g61070,LOC_Os02g05950,LOC_Os02g11760,LOC_Os02g32520,LOC_Os02g36590,LOC_Os03g12890,LOC_Os03g21030,LOC_Os03g21060,LOC_Os03g58790,LOC_Os04g44950,LOC_Os04g49510,LOC_Os04g55650,LOC_Os04g57540,LOC_Os05g01030,LOC_Os05g43390,LOC_Os05g44210,LOC_Os05g44770,LOC_Os05g45410,LOC_Os05g51420,LOC_Os06g10160,LOC_Os06g…
GO:0044446	intracellular organelle part	9366	69	36.05	6.3e-09	LOC_Os01g01369,LOC_Os01g04950,LOC_Os01g11160,LOC_Os01g11910,LOC_Os01g13210,LOC_Os01g16620,LOC_Os01g24950,LOC_Os01g41240,LOC_Os01g42380,LOC_Os01g55940,LOC_Os01g61070,LOC_Os01g63060,LOC_Os01g64640,LOC_Os02g06480,LOC_Os02g11760,LOC_Os02g32520,LOC_Os02g36590,LOC_Os02g46460,LOC_Os02g49760,LOC_Os03g10100,LOC_Os03g12890,LOC_Os03g21030,LOC_Os03g53200,LOC_Os03g58790,LOC_Os04g32920,LOC_Os04g49510,LOC_Os04g…
GO:0009506	plasmodesma	2793	33	10.75	6.8e-09	LOC_Os01g04950,LOC_Os01g11160,LOC_Os01g11910,LOC_Os01g13210,LOC_Os01g24950,LOC_Os01g42380,LOC_Os01g43750,LOC_Os01g43851,LOC_Os01g61070,LOC_Os02g11760,LOC_Os02g46460,LOC_Os03g03700,LOC_Os03g13300,LOC_Os03g15770,LOC_Os04g15580,LOC_Os04g49510,LOC_Os04g55650,LOC_Os05g51420,LOC_Os06g07200,LOC_Os06g10160,LOC_Os06g40030,LOC_Os06g41840,LOC_Os06g48940,LOC_Os07g03870,LOC_Os07g16970,LOC_Os07g33270,LOC_Os07g…
GO:0055044	symplast	2793	33	10.75	6.8e-09	LOC_Os01g04950,LOC_Os01g11160,LOC_Os01g11910,LOC_Os01g13210,LOC_Os01g24950,LOC_Os01g42380,LOC_Os01g43750,LOC_Os01g43851,LOC_Os01g61070,LOC_Os02g11760,LOC_Os02g46460,LOC_Os03g03700,LOC_Os03g13300,LOC_Os03g15770,LOC_Os04g15580,LOC_Os04g49510,LOC_Os04g55650,LOC_Os05g51420,LOC_Os06g07200,LOC_Os06g10160,LOC_Os06g40030,LOC_Os06g41840,LOC_Os06g48940,LOC_Os07g03870,LOC_Os07g16970,LOC_Os07g33270,LOC_Os07g…
GO:0005911	cell-cell junction	2798	33	10.77	7.1e-09	LOC_Os01g04950,LOC_Os01g11160,LOC_Os01g11910,LOC_Os01g13210,LOC_Os01g24950,LOC_Os01g42380,LOC_Os01g43750,LOC_Os01g43851,LOC_Os01g61070,LOC_Os02g11760,LOC_Os02g46460,LOC_Os03g03700,LOC_Os03g13300,LOC_Os03g15770,LOC_Os04g15580,LOC_Os04g49510,LOC_Os04g55650,LOC_Os05g51420,LOC_Os06g07200,LOC_Os06g10160,LOC_Os06g40030,LOC_Os06g41840,LOC_Os06g48940,LOC_Os07g03870,LOC_Os07g16970,LOC_Os07g33270,LOC_Os07g…
GO:0030054	cell junction	2798	33	10.77	7.1e-09	LOC_Os01g04950,LOC_Os01g11160,LOC_Os01g11910,LOC_Os01g13210,LOC_Os01g24950,LOC_Os01g42380,LOC_Os01g43750,LOC_Os01g43851,LOC_Os01g61070,LOC_Os02g11760,LOC_Os02g46460,LOC_Os03g03700,LOC_Os03g13300,LOC_Os03g15770,LOC_Os04g15580,LOC_Os04g49510,LOC_Os04g55650,LOC_Os05g51420,LOC_Os06g07200,LOC_Os06g10160,LOC_Os06g40030,LOC_Os06g41840,LOC_Os06g48940,LOC_Os07g03870,LOC_Os07g16970,LOC_Os07g33270,LOC_Os07g…
GO:0044422	organelle part	9412	69	36.22	7.8e-09	LOC_Os01g01369,LOC_Os01g04950,LOC_Os01g11160,LOC_Os01g11910,LOC_Os01g13210,LOC_Os01g16620,LOC_Os01g24950,LOC_Os01g41240,LOC_Os01g42380,LOC_Os01g55940,LOC_Os01g61070,LOC_Os01g63060,LOC_Os01g64640,LOC_Os02g06480,LOC_Os02g11760,LOC_Os02g32520,LOC_Os02g36590,LOC_Os02g46460,LOC_Os02g49760,LOC_Os03g10100,LOC_Os03g12890,LOC_Os03g21030,LOC_Os03g53200,LOC_Os03g58790,LOC_Os04g32920,LOC_Os04g49510,LOC_Os04g…
GO:0016020	membrane	15031	92	57.85	4e-08	LOC_Os01g01369,LOC_Os01g04950,LOC_Os01g11160,LOC_Os01g13210,LOC_Os01g16620,LOC_Os01g24950,LOC_Os01g42380,LOC_Os01g43750,LOC_Os01g43851,LOC_Os01g61044,LOC_Os01g61070,LOC_Os01g63060,LOC_Os01g65660,LOC_Os02g05950,LOC_Os02g06480,LOC_Os02g09220,LOC_Os02g09250,LOC_Os02g11760,LOC_Os02g32520,LOC_Os02g40784,LOC_Os02g46460,LOC_Os02g48640,LOC_Os02g49760,LOC_Os02g53130,LOC_Os03g03700,LOC_Os03g08460,LOC_Os03g…
GO:0071944	cell periphery	11096	75	42.7	4.1e-08	LOC_Os01g01369,LOC_Os01g04950,LOC_Os01g06310,LOC_Os01g11160,LOC_Os01g13210,LOC_Os01g24950,LOC_Os01g40870,LOC_Os01g42380,LOC_Os01g61070,LOC_Os01g63060,LOC_Os01g65660,LOC_Os02g05950,LOC_Os02g11760,LOC_Os02g32520,LOC_Os02g43540,LOC_Os02g46460,LOC_Os02g48640,LOC_Os02g49760,LOC_Os02g53130,LOC_Os03g03700,LOC_Os03g08460,LOC_Os03g10030,LOC_Os03g10100,LOC_Os03g12820,LOC_Os03g15770,LOC_Os03g53200,LOC_Os04g…
GO:0005829	cytosol	4028	39	15.5	5.3e-08	LOC_Os01g11160,LOC_Os01g24950,LOC_Os01g40870,LOC_Os01g42380,LOC_Os01g53390,LOC_Os02g11760,LOC_Os02g32520,LOC_Os02g53130,LOC_Os03g12890,LOC_Os03g13300,LOC_Os03g21030,LOC_Os03g53200,LOC_Os04g44950,LOC_Os04g49510,LOC_Os04g53720,LOC_Os04g55650,LOC_Os05g02070,LOC_Os05g29990,LOC_Os05g51420,LOC_Os06g07200,LOC_Os06g11290,LOC_Os06g28194,LOC_Os06g41840,LOC_Os06g48940,LOC_Os07g16970,LOC_Os07g48100,LOC_Os07g…
GO:0005773	vacuole	2774	29	10.68	8.3e-07	LOC_Os01g04950,LOC_Os01g11160,LOC_Os01g13210,LOC_Os01g37910,LOC_Os01g42380,LOC_Os02g11760,LOC_Os02g46460,LOC_Os02g49760,LOC_Os02g53130,LOC_Os03g10100,LOC_Os03g15770,LOC_Os03g53200,LOC_Os04g30040,LOC_Os04g32920,LOC_Os04g49510,LOC_Os04g55650,LOC_Os05g05800,LOC_Os05g29990,LOC_Os05g45410,LOC_Os05g51420,LOC_Os06g07200,LOC_Os07g01560,LOC_Os07g39350,LOC_Os08g29570,LOC_Os09g32570,LOC_Os10g06630,LOC_Os10g…
GO:0044434	chloroplast part	2525	27	9.72	1.4e-06	LOC_Os01g11160,LOC_Os01g11910,LOC_Os01g42380,LOC_Os01g55940,LOC_Os01g61070,LOC_Os02g11760,LOC_Os02g32520,LOC_Os02g36590,LOC_Os03g12890,LOC_Os03g58790,LOC_Os04g55650,LOC_Os04g57540,LOC_Os05g01030,LOC_Os06g26234,LOC_Os06g28194,LOC_Os07g40290,LOC_Os08g29570,LOC_Os08g40930,LOC_Os08g44340,LOC_Os09g02710,LOC_Os09g32570,LOC_Os10g06630,LOC_Os10g38060,LOC_Os10g41550,LOC_Os11g01530,LOC_Os12g01530,LOC_Os12g…
GO:0044435	plastid part	2596	27	9.99	2.3e-06	LOC_Os01g11160,LOC_Os01g11910,LOC_Os01g42380,LOC_Os01g55940,LOC_Os01g61070,LOC_Os02g11760,LOC_Os02g32520,LOC_Os02g36590,LOC_Os03g12890,LOC_Os03g58790,LOC_Os04g55650,LOC_Os04g57540,LOC_Os05g01030,LOC_Os06g26234,LOC_Os06g28194,LOC_Os07g40290,LOC_Os08g29570,LOC_Os08g40930,LOC_Os08g44340,LOC_Os09g02710,LOC_Os09g32570,LOC_Os10g06630,LOC_Os10g38060,LOC_Os10g41550,LOC_Os11g01530,LOC_Os12g01530,LOC_Os12g…
GO:0005774	vacuolar membrane	1335	17	5.14	1.7e-05	LOC_Os01g04950,LOC_Os01g11160,LOC_Os01g42380,LOC_Os02g11760,LOC_Os02g46460,LOC_Os02g49760,LOC_Os03g10100,LOC_Os04g32920,LOC_Os05g05800,LOC_Os05g29990,LOC_Os05g45410,LOC_Os05g51420,LOC_Os07g39350,LOC_Os08g29570,LOC_Os10g06630,LOC_Os10g14920,LOC_Os12g18110
GO:0044437	vacuolar part	1353	17	5.21	2e-05	LOC_Os01g04950,LOC_Os01g11160,LOC_Os01g42380,LOC_Os02g11760,LOC_Os02g46460,LOC_Os02g49760,LOC_Os03g10100,LOC_Os04g32920,LOC_Os05g05800,LOC_Os05g29990,LOC_Os05g45410,LOC_Os05g51420,LOC_Os07g39350,LOC_Os08g29570,LOC_Os10g06630,LOC_Os10g14920,LOC_Os12g18110
GO:0009941	chloroplast envelope	1221	16	4.7	2.2e-05	LOC_Os01g11160,LOC_Os01g11910,LOC_Os01g42380,LOC_Os01g55940,LOC_Os02g11760,LOC_Os02g32520,LOC_Os02g36590,LOC_Os04g57540,LOC_Os05g01030,LOC_Os07g40290,LOC_Os08g29570,LOC_Os08g44340,LOC_Os09g32570,LOC_Os10g38060,LOC_Os11g01530,LOC_Os12g01530
GO:0016021	integral component of membrane	3033	27	11.67	3.8e-05	LOC_Os01g01369,LOC_Os01g04950,LOC_Os01g11160,LOC_Os01g42380,LOC_Os01g61044,LOC_Os01g63060,LOC_Os01g65660,LOC_Os02g05950,LOC_Os02g11760,LOC_Os02g40784,LOC_Os02g49760,LOC_Os03g03700,LOC_Os03g10030,LOC_Os03g10100,LOC_Os03g40540,LOC_Os04g32920,LOC_Os04g38680,LOC_Os04g49748,LOC_Os04g51150,LOC_Os05g01030,LOC_Os05g21180,LOC_Os05g34980,LOC_Os05g44770,LOC_Os07g01560,LOC_Os07g39350,LOC_Os08g29570,LOC_Os09g…
GO:0009526	plastid envelope	1311	16	5.05	5.1e-05	LOC_Os01g11160,LOC_Os01g11910,LOC_Os01g42380,LOC_Os01g55940,LOC_Os02g11760,LOC_Os02g32520,LOC_Os02g36590,LOC_Os04g57540,LOC_Os05g01030,LOC_Os07g40290,LOC_Os08g29570,LOC_Os08g44340,LOC_Os09g32570,LOC_Os10g38060,LOC_Os11g01530,LOC_Os12g01530
GO:0031090	organelle membrane	2605	24	10.03	6.4e-05	LOC_Os01g01369,LOC_Os01g04950,LOC_Os01g11160,LOC_Os01g42380,LOC_Os02g06480,LOC_Os02g11760,LOC_Os02g32520,LOC_Os02g46460,LOC_Os02g49760,LOC_Os03g10100,LOC_Os04g32920,LOC_Os04g49510,LOC_Os04g51150,LOC_Os05g05800,LOC_Os05g29990,LOC_Os05g45410,LOC_Os05g51420,LOC_Os07g39350,LOC_Os08g29570,LOC_Os08g44340,LOC_Os09g32570,LOC_Os10g06630,LOC_Os10g14920,LOC_Os12g18110
GO:0031224	intrinsic component of membrane	3668	30	14.12	6.4e-05	LOC_Os01g01369,LOC_Os01g04950,LOC_Os01g11160,LOC_Os01g13210,LOC_Os01g16620,LOC_Os01g24950,LOC_Os01g42380,LOC_Os01g61044,LOC_Os01g63060,LOC_Os01g65660,LOC_Os02g05950,LOC_Os02g11760,LOC_Os02g40784,LOC_Os02g49760,LOC_Os03g03700,LOC_Os03g10030,LOC_Os03g10100,LOC_Os03g40540,LOC_Os04g32920,LOC_Os04g38680,LOC_Os04g49748,LOC_Os04g51150,LOC_Os05g01030,LOC_Os05g21180,LOC_Os05g34980,LOC_Os05g44770,LOC_Os07g…
GO:0031967	organelle envelope	1818	19	7	7.9e-05	LOC_Os01g11160,LOC_Os01g11910,LOC_Os01g42380,LOC_Os01g55940,LOC_Os02g06480,LOC_Os02g11760,LOC_Os02g32520,LOC_Os02g36590,LOC_Os04g51150,LOC_Os04g57540,LOC_Os05g01030,LOC_Os05g37190,LOC_Os07g40290,LOC_Os08g29570,LOC_Os08g44340,LOC_Os09g32570,LOC_Os10g38060,LOC_Os11g01530,LOC_Os12g01530
GO:0031975	envelope	1830	19	7.04	8.6e-05	LOC_Os01g11160,LOC_Os01g11910,LOC_Os01g42380,LOC_Os01g55940,LOC_Os02g06480,LOC_Os02g11760,LOC_Os02g32520,LOC_Os02g36590,LOC_Os04g51150,LOC_Os04g57540,LOC_Os05g01030,LOC_Os05g37190,LOC_Os07g40290,LOC_Os08g29570,LOC_Os08g44340,LOC_Os09g32570,LOC_Os10g38060,LOC_Os11g01530,LOC_Os12g01530
GO:0098588	bounding membrane of organelle	2032	20	7.82	0.00011	LOC_Os01g01369,LOC_Os01g04950,LOC_Os01g11160,LOC_Os01g42380,LOC_Os02g11760,LOC_Os02g46460,LOC_Os02g49760,LOC_Os03g10100,LOC_Os04g32920,LOC_Os04g49510,LOC_Os05g05800,LOC_Os05g29990,LOC_Os05g45410,LOC_Os05g51420,LOC_Os07g39350,LOC_Os08g29570,LOC_Os08g44340,LOC_Os10g06630,LOC_Os10g14920,LOC_Os12g18110
GO:0005634	nucleus	10082	60	38.8	0.00014	LOC_Os01g11160,LOC_Os01g11910,LOC_Os01g14440,LOC_Os01g16620,LOC_Os01g24950,LOC_Os01g41240,LOC_Os01g55940,LOC_Os01g61070,LOC_Os01g64640,LOC_Os03g08460,LOC_Os03g12890,LOC_Os03g13300,LOC_Os03g21030,LOC_Os03g21060,LOC_Os03g53200,LOC_Os03g58790,LOC_Os04g15580,LOC_Os04g43910,LOC_Os04g49450,LOC_Os04g49510,LOC_Os04g53720,LOC_Os04g55650,LOC_Os04g57540,LOC_Os05g05800,LOC_Os05g23320,LOC_Os05g37190,LOC_Os05g…
GO:0044425	membrane part	4516	33	17.38	0.00022	LOC_Os01g01369,LOC_Os01g04950,LOC_Os01g11160,LOC_Os01g13210,LOC_Os01g16620,LOC_Os01g24950,LOC_Os01g42380,LOC_Os01g61044,LOC_Os01g63060,LOC_Os01g65660,LOC_Os02g05950,LOC_Os02g11760,LOC_Os02g32520,LOC_Os02g40784,LOC_Os02g49760,LOC_Os03g03700,LOC_Os03g10030,LOC_Os03g10100,LOC_Os03g40540,LOC_Os04g32920,LOC_Os04g38680,LOC_Os04g49510,LOC_Os04g49748,LOC_Os04g51150,LOC_Os05g01030,LOC_Os05g21180,LOC_Os05g…
GO:0009570	chloroplast stroma	1187	13	4.57	0.00073	LOC_Os01g11160,LOC_Os02g32520,LOC_Os03g12890,LOC_Os04g57540,LOC_Os06g26234,LOC_Os06g28194,LOC_Os08g44340,LOC_Os09g02710,LOC_Os10g06630,LOC_Os10g41550,LOC_Os11g01530,LOC_Os12g01530,LOC_Os12g30824
GO:0009532	plastid stroma	1207	13	4.65	0.00084	LOC_Os01g11160,LOC_Os02g32520,LOC_Os03g12890,LOC_Os04g57540,LOC_Os06g26234,LOC_Os06g28194,LOC_Os08g44340,LOC_Os09g02710,LOC_Os10g06630,LOC_Os10g41550,LOC_Os11g01530,LOC_Os12g01530,LOC_Os12g30824
GO:0005777	peroxisome	542	7	2.09	0.00521	LOC_Os01g11160,LOC_Os01g40870,LOC_Os04g40040,LOC_Os04g49510,LOC_Os06g11290,LOC_Os06g41840,LOC_Os08g44340
GO:0042579	microbody	543	7	2.09	0.00526	LOC_Os01g11160,LOC_Os01g40870,LOC_Os04g40040,LOC_Os04g49510,LOC_Os06g11290,LOC_Os06g41840,LOC_Os08g44340
GO:0000786	nucleosome	98	3	0.38	0.00652	LOC_Os01g64640,LOC_Os03g53200,LOC_Os04g53720
GO:1990104	DNA bending complex	98	3	0.38	0.00652	LOC_Os01g64640,LOC_Os03g53200,LOC_Os04g53720
GO:0009705	plant-type vacuole membrane	307	5	1.18	0.00689	LOC_Os01g04950,LOC_Os01g11160,LOC_Os02g46460,LOC_Os07g39350,LOC_Os10g14920
GO:0044815	DNA packaging complex	102	3	0.39	0.00727	LOC_Os01g64640,LOC_Os03g53200,LOC_Os04g53720
GO:0000785	chromatin	202	4	0.78	0.0079	LOC_Os01g61070,LOC_Os01g64640,LOC_Os03g53200,LOC_Os04g53720
GO:0012505	endomembrane system	3221	21	12.4	0.01234	LOC_Os01g01369,LOC_Os01g04950,LOC_Os01g43750,LOC_Os01g43851,LOC_Os01g63060,LOC_Os02g46460,LOC_Os03g03700,LOC_Os03g58790,LOC_Os04g49510,LOC_Os04g55650,LOC_Os05g01030,LOC_Os05g21180,LOC_Os05g29990,LOC_Os05g37190,LOC_Os05g45410,LOC_Os05g51420,LOC_Os06g07200,LOC_Os06g41840,LOC_Os09g15420,LOC_Os09g32570,LOC_Os10g06630
GO:0015030	Cajal body	49	2	0.19	0.01538	LOC_Os03g21030,LOC_Os07g48550
GO:0005887	integral component of plasma membrane	141	3	0.54	0.01738	LOC_Os01g65660,LOC_Os05g34980,LOC_Os07g01560
GO:0032993	protein-DNA complex	147	3	0.57	0.01939	LOC_Os01g64640,LOC_Os03g53200,LOC_Os04g53720
GO:0005782	peroxisomal matrix	7	1	0.03	0.02663	LOC_Os08g44340
GO:0009516	leucoplast	7	1	0.03	0.02663	LOC_Os01g40870
GO:0031907	microbody lumen	7	1	0.03	0.02663	LOC_Os08g44340
GO:0000325	plant-type vacuole	442	5	1.7	0.02864	LOC_Os01g04950,LOC_Os01g11160,LOC_Os02g46460,LOC_Os07g39350,LOC_Os10g14920
GO:0044427	chromosomal part	299	4	1.15	0.02885	LOC_Os01g61070,LOC_Os01g64640,LOC_Os03g53200,LOC_Os04g53720
GO:0005576	extracellular region	2946	18	11.34	0.0351	LOC_Os01g03730,LOC_Os01g11160,LOC_Os01g24950,LOC_Os01g61070,LOC_Os03g40540,LOC_Os04g55650,LOC_Os06g41840,LOC_Os07g03870,LOC_Os07g16970,LOC_Os08g01290,LOC_Os08g09060,LOC_Os08g33710,LOC_Os08g44340,LOC_Os10g06630,LOC_Os10g14920,LOC_Os10g31330,LOC_Os10g38360,LOC_Os12g05260
GO:0031226	intrinsic component of plasma membrane	342	4	1.32	0.04371	LOC_Os01g13210,LOC_Os01g65660,LOC_Os05g34980,LOC_Os07g01560
GO:0019005	SCF ubiquitin ligase complex	87	2	0.33	0.04451	LOC_Os05g05800,LOC_Os10g06630
GO:0005794	Golgi apparatus	1998	13	7.69	0.0455	LOC_Os01g04950,LOC_Os01g63060,LOC_Os02g46460,LOC_Os03g03700,LOC_Os05g01030,LOC_Os05g21180,LOC_Os05g29990,LOC_Os05g51420,LOC_Os06g07200,LOC_Os06g41840,LOC_Os09g15420,LOC_Os09g32570,LOC_Os10g06630
GO:0009535	chloroplast thylakoid membrane	675	6	2.6	0.04713	LOC_Os02g32520,LOC_Os04g57540,LOC_Os09g32570,LOC_Os10g06630,LOC_Os11g01530,LOC_Os12g01530
GO:0055035	plastid thylakoid membrane	676	6	2.6	0.04741	LOC_Os02g32520,LOC_Os04g57540,LOC_Os09g32570,LOC_Os10g06630,LOC_Os11g01530,LOC_Os12g01530
GO:0005786	signal recognition particle, endoplasmic reticulum targeting	13	1	0.05	0.0489	LOC_Os05g43390
GO:0048500	signal recognition particle	13	1	0.05	0.0489	LOC_Os05g43390
GO:0048046	apoplast	1229	9	4.73	0.04893	LOC_Os01g11160,LOC_Os01g61070,LOC_Os04g55650,LOC_Os06g41840,LOC_Os07g16970,LOC_Os08g09060,LOC_Os08g44340,LOC_Os10g06630,LOC_Os10g38360

## Sheet: Molecular Functions（MF）
Table S3 Molecular Functions of GO enrichment analysis for senescence positively correlated genes.
GO.ID	Term	Annotated	Significant	Expected	Pvalue	Significant.genes
GO:0005515	protein binding	7445	67	30.44	1.5e-11	LOC_Os01g04950,LOC_Os01g11160,LOC_Os01g11910,LOC_Os01g13210,LOC_Os01g14440,LOC_Os01g61070,LOC_Os01g64640,LOC_Os02g05950,LOC_Os02g32520,LOC_Os02g36590,LOC_Os02g46460,LOC_Os03g03700,LOC_Os03g08460,LOC_Os03g13300,LOC_Os03g15770,LOC_Os03g21030,LOC_Os03g21060,LOC_Os03g53200,LOC_Os04g15580,LOC_Os04g43910,LOC_Os04g44950,LOC_Os04g46970,LOC_Os04g49450,LOC_Os04g49510,LOC_Os04g51150,LOC_Os04g53720,LOC_Os04g…
GO:0046982	protein heterodimerization activity	258	9	1.05	1.3e-06	LOC_Os01g64640,LOC_Os03g21030,LOC_Os03g21060,LOC_Os03g53200,LOC_Os06g46270,LOC_Os07g48450,LOC_Os07g48550,LOC_Os10g42130,LOC_Os12g41680
GO:0043424	protein histidine kinase binding	88	6	0.36	1.7e-06	LOC_Os05g51420,LOC_Os06g46270,LOC_Os07g48450,LOC_Os10g06630,LOC_Os11g03300,LOC_Os12g41680
GO:0003700	sequence-specific DNA binding transcription factor activity	1813	22	7.41	4.9e-06	LOC_Os01g14440,LOC_Os03g08460,LOC_Os03g21030,LOC_Os03g21060,LOC_Os04g49450,LOC_Os05g37190,LOC_Os05g45410,LOC_Os05g47650,LOC_Os06g46270,LOC_Os07g39520,LOC_Os07g48450,LOC_Os07g48550,LOC_Os08g01290,LOC_Os08g07970,LOC_Os10g41550,LOC_Os10g42130,LOC_Os11g03300,LOC_Os11g29870,LOC_Os11g45740,LOC_Os12g01490,LOC_Os12g37970,LOC_Os12g41680
GO:0001071	nucleic acid binding transcription factor activity	1886	22	7.71	9.2e-06	LOC_Os01g14440,LOC_Os03g08460,LOC_Os03g21030,LOC_Os03g21060,LOC_Os04g49450,LOC_Os05g37190,LOC_Os05g45410,LOC_Os05g47650,LOC_Os06g46270,LOC_Os07g39520,LOC_Os07g48450,LOC_Os07g48550,LOC_Os08g01290,LOC_Os08g07970,LOC_Os10g41550,LOC_Os10g42130,LOC_Os11g03300,LOC_Os11g29870,LOC_Os11g45740,LOC_Os12g01490,LOC_Os12g37970,LOC_Os12g41680
GO:0043168	anion binding	5942	45	24.3	1.8e-05	LOC_Os01g09000,LOC_Os01g13210,LOC_Os01g40870,LOC_Os01g42380,LOC_Os01g61070,LOC_Os02g05950,LOC_Os02g11760,LOC_Os02g32520,LOC_Os02g53130,LOC_Os03g13300,LOC_Os03g15770,LOC_Os03g58790,LOC_Os04g15580,LOC_Os04g22120,LOC_Os04g30040,LOC_Os04g43440,LOC_Os04g44950,LOC_Os04g49510,LOC_Os04g53720,LOC_Os04g56110,LOC_Os04g57540,LOC_Os04g57880,LOC_Os05g01030,LOC_Os05g05800,LOC_Os05g43390,LOC_Os05g44770,LOC_Os06g…
GO:0019899	enzyme binding	627	11	2.56	5.8e-05	LOC_Os04g15580,LOC_Os04g49510,LOC_Os04g56110,LOC_Os05g51420,LOC_Os06g46270,LOC_Os07g48450,LOC_Os10g06630,LOC_Os10g38360,LOC_Os11g03300,LOC_Os11g34624,LOC_Os12g41680
GO:0005524	ATP binding	4056	33	16.58	8.5e-05	LOC_Os01g09000,LOC_Os01g40870,LOC_Os01g42380,LOC_Os02g05950,LOC_Os02g11760,LOC_Os02g32520,LOC_Os03g15770,LOC_Os03g58790,LOC_Os04g15580,LOC_Os04g22120,LOC_Os04g30040,LOC_Os04g43440,LOC_Os04g49510,LOC_Os04g53720,LOC_Os04g56110,LOC_Os04g57540,LOC_Os04g57880,LOC_Os05g01030,LOC_Os05g44770,LOC_Os06g10160,LOC_Os06g40030,LOC_Os06g48940,LOC_Os07g03870,LOC_Os07g39520,LOC_Os07g48100,LOC_Os08g29570,LOC_Os08g…
GO:0016853	isomerase activity	464	9	1.9	0.00013	LOC_Os01g01369,LOC_Os01g42380,LOC_Os02g11760,LOC_Os05g29990,LOC_Os06g28194,LOC_Os06g41840,LOC_Os08g29570,LOC_Os09g15420,LOC_Os10g06630
GO:0035639	purine ribonucleoside triphosphate binding	4355	34	17.81	0.00015	LOC_Os01g09000,LOC_Os01g40870,LOC_Os01g42380,LOC_Os02g05950,LOC_Os02g11760,LOC_Os02g32520,LOC_Os03g15770,LOC_Os03g58790,LOC_Os04g15580,LOC_Os04g22120,LOC_Os04g30040,LOC_Os04g43440,LOC_Os04g49510,LOC_Os04g53720,LOC_Os04g56110,LOC_Os04g57540,LOC_Os04g57880,LOC_Os05g01030,LOC_Os05g43390,LOC_Os05g44770,LOC_Os06g10160,LOC_Os06g40030,LOC_Os06g48940,LOC_Os07g03870,LOC_Os07g39520,LOC_Os07g48100,LOC_Os08g…
GO:0042299	lupeol synthase activity	29	3	0.12	0.00023	LOC_Os01g42380,LOC_Os02g11760,LOC_Os08g29570
GO:0008199	ferric iron binding	6	2	0.02	0.00025	LOC_Os11g01530,LOC_Os12g01530
GO:0009702	L-arabinokinase activity	6	2	0.02	0.00025	LOC_Os06g48940,LOC_Os08g40930
GO:0016722	oxidoreductase activity, oxidizing metal ions	6	2	0.02	0.00025	LOC_Os11g01530,LOC_Os12g01530
GO:0031559	oxidosqualene cyclase activity	32	3	0.13	0.0003	LOC_Os01g42380,LOC_Os02g11760,LOC_Os08g29570
GO:0005516	calmodulin binding	413	8	1.69	0.00032	LOC_Os01g13210,LOC_Os03g03700,LOC_Os03g13300,LOC_Os03g15770,LOC_Os05g01030,LOC_Os06g41840,LOC_Os08g07970,LOC_Os12g41710
GO:0019901	protein kinase binding	236	6	0.97	0.00044	LOC_Os05g51420,LOC_Os06g46270,LOC_Os07g48450,LOC_Os10g06630,LOC_Os11g03300,LOC_Os12g41680
GO:0016866	intramolecular transferase activity	87	4	0.36	0.00046	LOC_Os01g42380,LOC_Os02g11760,LOC_Os06g28194,LOC_Os08g29570
GO:0015075	ion transmembrane transporter activity	1664	17	6.8	0.00048	LOC_Os01g04950,LOC_Os01g11160,LOC_Os01g42380,LOC_Os01g65660,LOC_Os02g11760,LOC_Os02g46460,LOC_Os02g49760,LOC_Os03g10100,LOC_Os04g32920,LOC_Os04g38680,LOC_Os05g01030,LOC_Os05g34980,LOC_Os06g03800,LOC_Os07g01560,LOC_Os07g39350,LOC_Os08g29570,LOC_Os10g14920
GO:0008395	steroid hydroxylase activity	38	3	0.16	0.00051	LOC_Os01g43750,LOC_Os01g43851,LOC_Os07g44130
GO:0030554	adenyl nucleotide binding	4855	35	19.85	0.00052	LOC_Os01g09000,LOC_Os01g40870,LOC_Os01g42380,LOC_Os02g05950,LOC_Os02g11760,LOC_Os02g32520,LOC_Os03g15770,LOC_Os03g58790,LOC_Os04g15580,LOC_Os04g22120,LOC_Os04g30040,LOC_Os04g43440,LOC_Os04g49510,LOC_Os04g53720,LOC_Os04g56110,LOC_Os04g57540,LOC_Os04g57880,LOC_Os05g01030,LOC_Os05g44770,LOC_Os06g10160,LOC_Os06g40030,LOC_Os06g48940,LOC_Os07g03870,LOC_Os07g39520,LOC_Os07g48100,LOC_Os08g07390,LOC_Os08g…
GO:0016491	oxidoreductase activity	3018	25	12.34	0.00055	LOC_Os01g11160,LOC_Os01g40870,LOC_Os01g43750,LOC_Os01g43851,LOC_Os02g09220,LOC_Os02g09250,LOC_Os02g40784,LOC_Os02g53130,LOC_Os03g03034,LOC_Os03g40540,LOC_Os04g40040,LOC_Os04g44950,LOC_Os04g51150,LOC_Os04g55650,LOC_Os06g11290,LOC_Os06g41840,LOC_Os07g01560,LOC_Os07g44130,LOC_Os08g44340,LOC_Os09g26880,LOC_Os09g32570,LOC_Os10g40360,LOC_Os11g01530,LOC_Os11g10510,LOC_Os12g01530
GO:0005506	iron ion binding	689	10	2.82	0.00057	LOC_Os01g43750,LOC_Os01g43851,LOC_Os02g09220,LOC_Os02g09250,LOC_Os02g40784,LOC_Os02g53130,LOC_Os03g40540,LOC_Os07g44130,LOC_Os11g01530,LOC_Os12g01530
GO:0015086	cadmium ion transmembrane transporter activity	41	3	0.17	0.00064	LOC_Os01g42380,LOC_Os02g11760,LOC_Os08g29570
GO:0019900	kinase binding	256	6	1.05	0.00067	LOC_Os05g51420,LOC_Os06g46270,LOC_Os07g48450,LOC_Os10g06630,LOC_Os11g03300,LOC_Os12g41680
GO:0004335	galactokinase activity	10	2	0.04	0.00073	LOC_Os06g48940,LOC_Os08g40930
GO:0017076	purine nucleotide binding	5152	36	21.07	0.00077	LOC_Os01g09000,LOC_Os01g40870,LOC_Os01g42380,LOC_Os02g05950,LOC_Os02g11760,LOC_Os02g32520,LOC_Os03g15770,LOC_Os03g58790,LOC_Os04g15580,LOC_Os04g22120,LOC_Os04g30040,LOC_Os04g43440,LOC_Os04g49510,LOC_Os04g53720,LOC_Os04g56110,LOC_Os04g57540,LOC_Os04g57880,LOC_Os05g01030,LOC_Os05g43390,LOC_Os05g44770,LOC_Os06g10160,LOC_Os06g40030,LOC_Os06g48940,LOC_Os07g03870,LOC_Os07g39520,LOC_Os07g48100,LOC_Os08g…
GO:0032553	ribonucleotide binding	5156	36	21.08	0.00078	LOC_Os01g09000,LOC_Os01g40870,LOC_Os01g42380,LOC_Os02g05950,LOC_Os02g11760,LOC_Os02g32520,LOC_Os03g15770,LOC_Os03g58790,LOC_Os04g15580,LOC_Os04g22120,LOC_Os04g30040,LOC_Os04g43440,LOC_Os04g49510,LOC_Os04g53720,LOC_Os04g56110,LOC_Os04g57540,LOC_Os04g57880,LOC_Os05g01030,LOC_Os05g43390,LOC_Os05g44770,LOC_Os06g10160,LOC_Os06g11290,LOC_Os06g40030,LOC_Os06g48940,LOC_Os07g03870,LOC_Os07g39520,LOC_Os07g…
GO:0022892	substrate-specific transporter activity	2060	19	8.42	0.00078	LOC_Os01g04950,LOC_Os01g11160,LOC_Os01g42380,LOC_Os01g65660,LOC_Os02g11760,LOC_Os02g46460,LOC_Os02g49760,LOC_Os03g10100,LOC_Os04g32920,LOC_Os04g38680,LOC_Os04g49748,LOC_Os05g01030,LOC_Os05g34980,LOC_Os06g03800,LOC_Os07g01560,LOC_Os07g39350,LOC_Os08g29570,LOC_Os09g29660,LOC_Os10g14920
GO:0015171	amino acid transmembrane transporter activity	175	5	0.72	0.00079	LOC_Os01g11160,LOC_Os01g65660,LOC_Os04g38680,LOC_Os05g34980,LOC_Os10g14920
GO:0015172	acidic amino acid transmembrane transporter activity	45	3	0.18	0.00084	LOC_Os01g11160,LOC_Os01g65660,LOC_Os05g34980
GO:1901981	phosphatidylinositol phosphate binding	45	3	0.18	0.00084	LOC_Os01g13210,LOC_Os01g61070,LOC_Os10g38060
GO:0022891	substrate-specific transmembrane transporter activity	1910	18	7.81	0.00084	LOC_Os01g04950,LOC_Os01g11160,LOC_Os01g42380,LOC_Os01g65660,LOC_Os02g11760,LOC_Os02g46460,LOC_Os02g49760,LOC_Os03g10100,LOC_Os04g32920,LOC_Os04g38680,LOC_Os04g49748,LOC_Os05g01030,LOC_Os05g34980,LOC_Os06g03800,LOC_Os07g01560,LOC_Os07g39350,LOC_Os08g29570,LOC_Os10g14920
GO:0032559	adenyl ribonucleotide binding	4805	34	19.65	0.00089	LOC_Os01g09000,LOC_Os01g40870,LOC_Os01g42380,LOC_Os02g05950,LOC_Os02g11760,LOC_Os02g32520,LOC_Os03g15770,LOC_Os03g58790,LOC_Os04g15580,LOC_Os04g22120,LOC_Os04g30040,LOC_Os04g43440,LOC_Os04g49510,LOC_Os04g53720,LOC_Os04g56110,LOC_Os04g57540,LOC_Os04g57880,LOC_Os05g01030,LOC_Os05g44770,LOC_Os06g10160,LOC_Os06g40030,LOC_Os06g48940,LOC_Os07g03870,LOC_Os07g39520,LOC_Os07g48100,LOC_Os08g07390,LOC_Os08g…
GO:0097367	carbohydrate derivative binding	5223	36	21.36	0.00098	LOC_Os01g09000,LOC_Os01g40870,LOC_Os01g42380,LOC_Os02g05950,LOC_Os02g11760,LOC_Os02g32520,LOC_Os03g15770,LOC_Os03g58790,LOC_Os04g15580,LOC_Os04g22120,LOC_Os04g30040,LOC_Os04g43440,LOC_Os04g49510,LOC_Os04g53720,LOC_Os04g56110,LOC_Os04g57540,LOC_Os04g57880,LOC_Os05g01030,LOC_Os05g43390,LOC_Os05g44770,LOC_Os06g10160,LOC_Os06g11290,LOC_Os06g40030,LOC_Os06g48940,LOC_Os07g03870,LOC_Os07g39520,LOC_Os07g…
GO:0052625	4-aminobenzoate amino acid synthetase activity	12	2	0.05	0.00107	LOC_Os01g55940,LOC_Os07g40290
GO:0052626	benzoate amino acid synthetase activity	12	2	0.05	0.00107	LOC_Os01g55940,LOC_Os07g40290
GO:0052627	vanillate amino acid synthetase activity	12	2	0.05	0.00107	LOC_Os01g55940,LOC_Os07g40290
GO:0052628	4-hydroxybenzoate amino acid synthetase activity	12	2	0.05	0.00107	LOC_Os01g55940,LOC_Os07g40290
GO:0001883	purine nucleoside binding	5103	35	20.87	0.00129	LOC_Os01g09000,LOC_Os01g40870,LOC_Os01g42380,LOC_Os02g05950,LOC_Os02g11760,LOC_Os02g32520,LOC_Os03g15770,LOC_Os03g58790,LOC_Os04g15580,LOC_Os04g22120,LOC_Os04g30040,LOC_Os04g43440,LOC_Os04g49510,LOC_Os04g53720,LOC_Os04g56110,LOC_Os04g57540,LOC_Os04g57880,LOC_Os05g01030,LOC_Os05g43390,LOC_Os05g44770,LOC_Os06g10160,LOC_Os06g40030,LOC_Os06g48940,LOC_Os07g03870,LOC_Os07g39520,LOC_Os07g48100,LOC_Os08g…
GO:0032550	purine ribonucleoside binding	5103	35	20.87	0.00129	LOC_Os01g09000,LOC_Os01g40870,LOC_Os01g42380,LOC_Os02g05950,LOC_Os02g11760,LOC_Os02g32520,LOC_Os03g15770,LOC_Os03g58790,LOC_Os04g15580,LOC_Os04g22120,LOC_Os04g30040,LOC_Os04g43440,LOC_Os04g49510,LOC_Os04g53720,LOC_Os04g56110,LOC_Os04g57540,LOC_Os04g57880,LOC_Os05g01030,LOC_Os05g43390,LOC_Os05g44770,LOC_Os06g10160,LOC_Os06g40030,LOC_Os06g48940,LOC_Os07g03870,LOC_Os07g39520,LOC_Os07g48100,LOC_Os08g…
GO:0032555	purine ribonucleotide binding	5104	35	20.87	0.00129	LOC_Os01g09000,LOC_Os01g40870,LOC_Os01g42380,LOC_Os02g05950,LOC_Os02g11760,LOC_Os02g32520,LOC_Os03g15770,LOC_Os03g58790,LOC_Os04g15580,LOC_Os04g22120,LOC_Os04g30040,LOC_Os04g43440,LOC_Os04g49510,LOC_Os04g53720,LOC_Os04g56110,LOC_Os04g57540,LOC_Os04g57880,LOC_Os05g01030,LOC_Os05g43390,LOC_Os05g44770,LOC_Os06g10160,LOC_Os06g40030,LOC_Os06g48940,LOC_Os07g03870,LOC_Os07g39520,LOC_Os07g48100,LOC_Os08g…
GO:0032549	ribonucleoside binding	5113	35	20.91	0.00133	LOC_Os01g09000,LOC_Os01g40870,LOC_Os01g42380,LOC_Os02g05950,LOC_Os02g11760,LOC_Os02g32520,LOC_Os03g15770,LOC_Os03g58790,LOC_Os04g15580,LOC_Os04g22120,LOC_Os04g30040,LOC_Os04g43440,LOC_Os04g49510,LOC_Os04g53720,LOC_Os04g56110,LOC_Os04g57540,LOC_Os04g57880,LOC_Os05g01030,LOC_Os05g43390,LOC_Os05g44770,LOC_Os06g10160,LOC_Os06g40030,LOC_Os06g48940,LOC_Os07g03870,LOC_Os07g39520,LOC_Os07g48100,LOC_Os08g…
GO:0001882	nucleoside binding	5114	35	20.91	0.00134	LOC_Os01g09000,LOC_Os01g40870,LOC_Os01g42380,LOC_Os02g05950,LOC_Os02g11760,LOC_Os02g32520,LOC_Os03g15770,LOC_Os03g58790,LOC_Os04g15580,LOC_Os04g22120,LOC_Os04g30040,LOC_Os04g43440,LOC_Os04g49510,LOC_Os04g53720,LOC_Os04g56110,LOC_Os04g57540,LOC_Os04g57880,LOC_Os05g01030,LOC_Os05g43390,LOC_Os05g44770,LOC_Os06g10160,LOC_Os06g40030,LOC_Os06g48940,LOC_Os07g03870,LOC_Os07g39520,LOC_Os07g48100,LOC_Os08g…
GO:0004028	3-chloroallyl aldehyde dehydrogenase activity	14	2	0.06	0.00146	LOC_Os01g40870,LOC_Os09g26880
GO:0005546	phosphatidylinositol-4,5-bisphosphate binding	15	2	0.06	0.00168	LOC_Os01g13210,LOC_Os10g38060
GO:0036094	small molecule binding	6611	42	27.03	0.00174	LOC_Os01g09000,LOC_Os01g40870,LOC_Os01g42380,LOC_Os02g05950,LOC_Os02g11760,LOC_Os02g32520,LOC_Os02g53130,LOC_Os03g15770,LOC_Os03g58790,LOC_Os04g15580,LOC_Os04g22120,LOC_Os04g30040,LOC_Os04g43440,LOC_Os04g44950,LOC_Os04g49510,LOC_Os04g53720,LOC_Os04g56110,LOC_Os04g57540,LOC_Os04g57880,LOC_Os05g01030,LOC_Os05g05800,LOC_Os05g43390,LOC_Os05g44770,LOC_Os06g10160,LOC_Os06g11290,LOC_Os06g40030,LOC_Os06g…
GO:0000166	nucleotide binding	6412	41	26.22	0.00177	LOC_Os01g09000,LOC_Os01g40870,LOC_Os01g42380,LOC_Os02g05950,LOC_Os02g11760,LOC_Os02g32520,LOC_Os02g53130,LOC_Os03g15770,LOC_Os03g58790,LOC_Os04g15580,LOC_Os04g22120,LOC_Os04g30040,LOC_Os04g43440,LOC_Os04g44950,LOC_Os04g49510,LOC_Os04g53720,LOC_Os04g56110,LOC_Os04g57540,LOC_Os04g57880,LOC_Os05g01030,LOC_Os05g43390,LOC_Os05g44770,LOC_Os06g10160,LOC_Os06g11290,LOC_Os06g40030,LOC_Os06g48940,LOC_Os07g…
GO:1901265	nucleoside phosphate binding	6412	41	26.22	0.00177	LOC_Os01g09000,LOC_Os01g40870,LOC_Os01g42380,LOC_Os02g05950,LOC_Os02g11760,LOC_Os02g32520,LOC_Os02g53130,LOC_Os03g15770,LOC_Os03g58790,LOC_Os04g15580,LOC_Os04g22120,LOC_Os04g30040,LOC_Os04g43440,LOC_Os04g44950,LOC_Os04g49510,LOC_Os04g53720,LOC_Os04g56110,LOC_Os04g57540,LOC_Os04g57880,LOC_Os05g01030,LOC_Os05g43390,LOC_Os05g44770,LOC_Os06g10160,LOC_Os06g11290,LOC_Os06g40030,LOC_Os06g48940,LOC_Os07g…
GO:0015174	basic amino acid transmembrane transporter activity	59	3	0.24	0.00184	LOC_Os01g11160,LOC_Os01g65660,LOC_Os05g34980
GO:0004556	alpha-amylase activity	16	2	0.07	0.00192	LOC_Os06g26234,LOC_Os08g40930
GO:0022857	transmembrane transporter activity	2095	18	8.57	0.00235	LOC_Os01g04950,LOC_Os01g11160,LOC_Os01g42380,LOC_Os01g65660,LOC_Os02g11760,LOC_Os02g46460,LOC_Os02g49760,LOC_Os03g10100,LOC_Os04g32920,LOC_Os04g38680,LOC_Os04g49748,LOC_Os05g01030,LOC_Os05g34980,LOC_Os06g03800,LOC_Os07g01560,LOC_Os07g39350,LOC_Os08g29570,LOC_Os10g14920
GO:0003950	NAD+ ADP-ribosyltransferase activity	19	2	0.08	0.00271	LOC_Os01g24950,LOC_Os03g12820
GO:1902936	phosphatidylinositol bisphosphate binding	19	2	0.08	0.00271	LOC_Os01g13210,LOC_Os10g38060
GO:0005342	organic acid transmembrane transporter activity	232	5	0.95	0.00273	LOC_Os01g11160,LOC_Os01g65660,LOC_Os04g38680,LOC_Os05g34980,LOC_Os10g14920
GO:0046943	carboxylic acid transmembrane transporter activity	232	5	0.95	0.00273	LOC_Os01g11160,LOC_Os01g65660,LOC_Os04g38680,LOC_Os05g34980,LOC_Os10g14920
GO:0004029	aldehyde dehydrogenase (NAD) activity	21	2	0.09	0.00331	LOC_Os01g40870,LOC_Os09g26880
GO:0010279	indole-3-acetic acid amido synthetase activity	21	2	0.09	0.00331	LOC_Os01g55940,LOC_Os07g40290
GO:0016160	amylase activity	73	3	0.3	0.00338	LOC_Os06g26234,LOC_Os08g40930,LOC_Os10g41550
GO:0016757	transferase activity, transferring glycosyl groups	1182	12	4.83	0.0035	LOC_Os01g24950,LOC_Os01g53390,LOC_Os01g63060,LOC_Os03g12820,LOC_Os04g12960,LOC_Os04g46970,LOC_Os05g21180,LOC_Os05g44210,LOC_Os06g26234,LOC_Os07g32010,LOC_Os07g48100,LOC_Os10g30560
GO:0048037	cofactor binding	889	10	3.64	0.00372	LOC_Os02g53130,LOC_Os03g13300,LOC_Os04g40040,LOC_Os04g44950,LOC_Os05g29990,LOC_Os06g11290,LOC_Os06g41840,LOC_Os08g44340,LOC_Os09g15420,LOC_Os10g37340
GO:0035251	UDP-glucosyltransferase activity	366	6	1.5	0.00407	LOC_Os01g53390,LOC_Os04g12960,LOC_Os04g46970,LOC_Os05g44210,LOC_Os07g32010,LOC_Os10g30560
GO:0005215	transporter activity	2395	19	9.79	0.00427	LOC_Os01g04950,LOC_Os01g11160,LOC_Os01g42380,LOC_Os01g65660,LOC_Os02g11760,LOC_Os02g46460,LOC_Os02g49760,LOC_Os03g10100,LOC_Os04g32920,LOC_Os04g38680,LOC_Os04g49748,LOC_Os05g01030,LOC_Os05g34980,LOC_Os06g03800,LOC_Os07g01560,LOC_Os07g39350,LOC_Os08g29570,LOC_Os09g29660,LOC_Os10g14920
GO:0046983	protein dimerization activity	1538	14	6.29	0.00436	LOC_Os01g11910,LOC_Os01g64640,LOC_Os02g32520,LOC_Os03g21030,LOC_Os03g21060,LOC_Os03g53200,LOC_Os04g43910,LOC_Os06g41840,LOC_Os06g46270,LOC_Os07g48450,LOC_Os07g48550,LOC_Os09g15420,LOC_Os10g42130,LOC_Os12g41680
GO:0015399	primary active transmembrane transporter activity	377	6	1.54	0.0047	LOC_Os01g42380,LOC_Os01g65660,LOC_Os02g11760,LOC_Os05g01030,LOC_Os05g34980,LOC_Os08g29570
GO:0042623	ATPase activity, coupled	533	7	2.18	0.00653	LOC_Os01g42380,LOC_Os02g11760,LOC_Os02g32520,LOC_Os04g53720,LOC_Os05g01030,LOC_Os08g29570,LOC_Os10g25010
GO:0016758	transferase activity, transferring hexosyl groups	965	10	3.95	0.00653	LOC_Os01g53390,LOC_Os01g63060,LOC_Os04g12960,LOC_Os04g46970,LOC_Os05g21180,LOC_Os05g44210,LOC_Os06g26234,LOC_Os07g32010,LOC_Os07g48100,LOC_Os10g30560
GO:0046527	glucosyltransferase activity	412	6	1.68	0.00715	LOC_Os01g53390,LOC_Os04g12960,LOC_Os04g46970,LOC_Os05g44210,LOC_Os07g32010,LOC_Os10g30560
GO:0035091	phosphatidylinositol binding	100	3	0.41	0.00811	LOC_Os01g13210,LOC_Os01g61070,LOC_Os10g38060
GO:0004674	protein serine/threonine kinase activity	2183	17	8.93	0.00813	LOC_Os02g05950,LOC_Os03g15770,LOC_Os04g15580,LOC_Os04g22120,LOC_Os04g30040,LOC_Os04g49510,LOC_Os04g56110,LOC_Os05g44770,LOC_Os06g10160,LOC_Os06g40030,LOC_Os07g03870,LOC_Os07g39520,LOC_Os07g48100,LOC_Os09g39620,LOC_Os10g41550,LOC_Os11g34624,LOC_Os12g41710
GO:0008509	anion transmembrane transporter activity	568	7	2.32	0.00909	LOC_Os01g04950,LOC_Os01g11160,LOC_Os01g65660,LOC_Os02g46460,LOC_Os04g38680,LOC_Os05g34980,LOC_Os10g14920
GO:0046915	transition metal ion transmembrane transporter activity	108	3	0.44	0.01001	LOC_Os01g42380,LOC_Os02g11760,LOC_Os08g29570
GO:0016887	ATPase activity	733	8	3	0.01084	LOC_Os01g42380,LOC_Os02g11760,LOC_Os02g32520,LOC_Os04g53720,LOC_Os05g01030,LOC_Os08g29570,LOC_Os09g29660,LOC_Os10g25010
GO:0015175	neutral amino acid transmembrane transporter activity	39	2	0.16	0.01115	LOC_Os01g65660,LOC_Os05g34980
GO:0008514	organic anion transmembrane transporter activity	327	5	1.34	0.01132	LOC_Os01g11160,LOC_Os01g65660,LOC_Os04g38680,LOC_Os05g34980,LOC_Os10g14920
GO:0016857	racemase and epimerase activity, acting on carbohydrates and derivatives	41	2	0.17	0.01227	LOC_Os05g29990,LOC_Os09g15420
GO:0016705	oxidoreductase activity, acting on paired donors, with incorporation or reduction of molecular oxygen	771	8	3.15	0.01431	LOC_Os01g43750,LOC_Os01g43851,LOC_Os02g09220,LOC_Os02g09250,LOC_Os03g03034,LOC_Os03g40540,LOC_Os04g40040,LOC_Os07g44130
GO:0046873	metal ion transmembrane transporter activity	354	5	1.45	0.01547	LOC_Os01g42380,LOC_Os02g11760,LOC_Os02g49760,LOC_Os04g32920,LOC_Os08g29570
GO:0016854	racemase and epimerase activity	49	2	0.2	0.01723	LOC_Os05g29990,LOC_Os09g15420
GO:0004197	cysteine-type endopeptidase activity	51	2	0.21	0.01858	LOC_Os01g37910,LOC_Os04g55650
GO:0016773	phosphotransferase activity, alcohol group as acceptor	3366	22	13.76	0.01893	LOC_Os01g16620,LOC_Os02g05950,LOC_Os03g15770,LOC_Os04g15580,LOC_Os04g22120,LOC_Os04g30040,LOC_Os04g49510,LOC_Os04g56110,LOC_Os05g44770,LOC_Os05g51420,LOC_Os06g10160,LOC_Os06g40030,LOC_Os06g41840,LOC_Os06g48940,LOC_Os07g03870,LOC_Os07g39520,LOC_Os07g48100,LOC_Os08g40930,LOC_Os09g39620,LOC_Os10g41550,LOC_Os11g34624,LOC_Os12g41710
GO:0015145	monosaccharide transmembrane transporter activity	52	2	0.21	0.01927	LOC_Os07g01560,LOC_Os07g39350
GO:0036201	ent-isokaurene C2-hydroxylase activity	54	2	0.22	0.02069	LOC_Os02g09220,LOC_Os02g09250
GO:0050662	coenzyme binding	671	7	2.74	0.02083	LOC_Os02g53130,LOC_Os04g44950,LOC_Os05g29990,LOC_Os06g11290,LOC_Os06g41840,LOC_Os08g44340,LOC_Os09g15420
GO:0008194	UDP-glycosyltransferase activity	525	6	2.15	0.02131	LOC_Os01g53390,LOC_Os04g12960,LOC_Os04g46970,LOC_Os05g44210,LOC_Os07g32010,LOC_Os10g30560
GO:0017111	nucleoside-triphosphatase activity	1334	11	5.45	0.02151	LOC_Os01g42380,LOC_Os02g11760,LOC_Os02g32520,LOC_Os03g58790,LOC_Os04g43440,LOC_Os04g53720,LOC_Os05g01030,LOC_Os05g43390,LOC_Os08g29570,LOC_Os09g29660,LOC_Os10g25010
GO:0072509	divalent inorganic cation transmembrane transporter activity	147	3	0.6	0.02267	LOC_Os01g42380,LOC_Os02g11760,LOC_Os08g29570
GO:0019200	carbohydrate kinase activity	57	2	0.23	0.02289	LOC_Os06g48940,LOC_Os08g40930
GO:0047251	thiohydroximate beta-D-glucosyltransferase activity	6	1	0.02	0.02429	LOC_Os04g12960
GO:0071771	aldehyde decarbonylase activity	6	1	0.02	0.02429	LOC_Os02g40784
GO:0080025	phosphatidylinositol-3,5-bisphosphate binding	6	1	0.02	0.02429	LOC_Os01g13210
GO:0016462	pyrophosphatase activity	1390	11	5.68	0.02795	LOC_Os01g42380,LOC_Os02g11760,LOC_Os02g32520,LOC_Os03g58790,LOC_Os04g43440,LOC_Os04g53720,LOC_Os05g01030,LOC_Os05g43390,LOC_Os08g29570,LOC_Os09g29660,LOC_Os10g25010
GO:0004030	aldehyde dehydrogenase [NAD(P)+] activity	7	1	0.03	0.02828	LOC_Os01g40870
GO:0004067	asparaginase activity	7	1	0.03	0.02828	LOC_Os04g55710
GO:0005355	glucose transmembrane transporter activity	7	1	0.03	0.02828	LOC_Os07g39350
GO:0008802	betaine-aldehyde dehydrogenase activity	7	1	0.03	0.02828	LOC_Os01g40870
GO:0010295	(+)-abscisic acid 8'-hydroxylase activity	7	1	0.03	0.02828	LOC_Os03g40540
GO:0050373	UDP-arabinose 4-epimerase activity	7	1	0.03	0.02828	LOC_Os09g15420
GO:0004497	monooxygenase activity	563	6	2.3	0.02869	LOC_Os01g43750,LOC_Os01g43851,LOC_Os02g09220,LOC_Os02g09250,LOC_Os03g40540,LOC_Os07g44130
GO:0016818	hydrolase activity, acting on acid anhydrides, in phosphorus-containing anhydrides	1413	11	5.78	0.03097	LOC_Os01g42380,LOC_Os02g11760,LOC_Os02g32520,LOC_Os03g58790,LOC_Os04g43440,LOC_Os04g53720,LOC_Os05g01030,LOC_Os05g43390,LOC_Os08g29570,LOC_Os09g29660,LOC_Os10g25010
GO:0008324	cation transmembrane transporter activity	1238	10	5.06	0.03134	LOC_Os01g11160,LOC_Os01g42380,LOC_Os02g11760,LOC_Os02g49760,LOC_Os03g10100,LOC_Os04g32920,LOC_Os05g01030,LOC_Os07g01560,LOC_Os07g39350,LOC_Os08g29570
GO:0005092	GDP-dissociation inhibitor activity	8	1	0.03	0.03225	LOC_Os07g16970
GO:0004672	protein kinase activity	3152	20	12.89	0.0327	LOC_Os01g16620,LOC_Os02g05950,LOC_Os03g15770,LOC_Os04g15580,LOC_Os04g22120,LOC_Os04g30040,LOC_Os04g49510,LOC_Os04g56110,LOC_Os05g44770,LOC_Os05g51420,LOC_Os06g10160,LOC_Os06g40030,LOC_Os06g41840,LOC_Os07g03870,LOC_Os07g39520,LOC_Os07g48100,LOC_Os09g39620,LOC_Os10g41550,LOC_Os11g34624,LOC_Os12g41710
GO:0042626	ATPase activity, coupled to transmembrane movement of substances	295	4	1.21	0.03337	LOC_Os01g42380,LOC_Os02g11760,LOC_Os05g01030,LOC_Os08g29570
GO:0043492	ATPase activity, coupled to movement of substances	298	4	1.22	0.03444	LOC_Os01g42380,LOC_Os02g11760,LOC_Os05g01030,LOC_Os08g29570
GO:0015334	high-affinity oligopeptide transporter activity	72	2	0.29	0.03523	LOC_Os01g04950,LOC_Os02g46460
GO:0016817	hydrolase activity, acting on acid anhydrides	1445	11	5.91	0.03554	LOC_Os01g42380,LOC_Os02g11760,LOC_Os02g32520,LOC_Os03g58790,LOC_Os04g43440,LOC_Os04g53720,LOC_Os05g01030,LOC_Os05g43390,LOC_Os08g29570,LOC_Os09g29660,LOC_Os10g25010
GO:0016820	hydrolase activity, acting on acid anhydrides, catalyzing transmembrane movement of substances	302	4	1.23	0.03589	LOC_Os01g42380,LOC_Os02g11760,LOC_Os05g01030,LOC_Os08g29570
GO:0003978	UDP-glucose 4-epimerase activity	9	1	0.04	0.03621	LOC_Os09g15420
GO:0004351	glutamate decarboxylase activity	9	1	0.04	0.03621	LOC_Os03g13300
GO:0008083	growth factor activity	9	1	0.04	0.03621	LOC_Os12g05260
GO:0008312	7S RNA binding	9	1	0.04	0.03621	LOC_Os05g43390
GO:0008460	dTDP-glucose 4,6-dehydratase activity	9	1	0.04	0.03621	LOC_Os05g29990
GO:0010326	methionine-oxo-acid transaminase activity	9	1	0.04	0.03621	LOC_Os03g12890
GO:0033897	ribonuclease T2 activity	9	1	0.04	0.03621	LOC_Os08g33710
GO:0043495	protein anchor	9	1	0.04	0.03621	LOC_Os06g07200
GO:0048040	UDP-glucuronate decarboxylase activity	9	1	0.04	0.03621	LOC_Os05g29990
GO:0022804	active transmembrane transporter activity	1271	10	5.2	0.03648	LOC_Os01g42380,LOC_Os01g65660,LOC_Os02g11760,LOC_Os03g10100,LOC_Os04g32920,LOC_Os05g01030,LOC_Os05g34980,LOC_Os07g01560,LOC_Os07g39350,LOC_Os08g29570
GO:0042937	tripeptide transporter activity	74	2	0.3	0.03704	LOC_Os01g04950,LOC_Os02g46460
GO:0020037	heme binding	762	7	3.12	0.03769	LOC_Os01g43750,LOC_Os01g43851,LOC_Os02g09220,LOC_Os02g09250,LOC_Os02g53130,LOC_Os03g40540,LOC_Os07g44130
GO:0042936	dipeptide transporter activity	75	2	0.31	0.03795	LOC_Os01g04950,LOC_Os02g46460
GO:0015179	L-amino acid transmembrane transporter activity	77	2	0.31	0.03981	LOC_Os01g11160,LOC_Os10g14920
GO:0080046	quercetin 4'-O-glucosyltransferase activity	77	2	0.31	0.03981	LOC_Os01g53390,LOC_Os04g12960
GO:0004017	adenylate kinase activity	10	1	0.04	0.04015	LOC_Os04g57540
GO:0005319	lipid transporter activity	79	2	0.32	0.0417	LOC_Os05g01030,LOC_Os09g29660
GO:0016763	transferase activity, transferring pentosyl groups	80	2	0.33	0.04265	LOC_Os01g24950,LOC_Os03g12820
GO:0016301	kinase activity	4285	25	17.52	0.04283	LOC_Os01g16620,LOC_Os02g05950,LOC_Os02g48640,LOC_Os03g15770,LOC_Os04g15580,LOC_Os04g22120,LOC_Os04g30040,LOC_Os04g49510,LOC_Os04g56110,LOC_Os04g57540,LOC_Os05g23320,LOC_Os05g44770,LOC_Os05g51420,LOC_Os06g10160,LOC_Os06g40030,LOC_Os06g41840,LOC_Os06g48940,LOC_Os07g03870,LOC_Os07g39520,LOC_Os07g48100,LOC_Os08g40930,LOC_Os09g39620,LOC_Os10g41550,LOC_Os11g34624,LOC_Os12g41710
GO:0034277	ent-cassa-12,15-diene synthase activity	11	1	0.04	0.04408	LOC_Os12g30824
GO:0016881	acid-amino acid ligase activity	84	2	0.34	0.04656	LOC_Os01g55940,LOC_Os07g40290
GO:0009916	alternative oxidase activity	12	1	0.05	0.04799	LOC_Os04g51150
GO:0010011	auxin binding	12	1	0.05	0.04799	LOC_Os05g05800
GO:0016629	12-oxophytodienoate reductase activity	12	1	0.05	0.04799	LOC_Os06g11290
GO:0016863	intramolecular oxidoreductase activity, transposing C=C bonds	12	1	0.05	0.04799	LOC_Os01g01369
GO:0047501	(+)-neomenthol dehydrogenase activity	12	1	0.05	0.04799	LOC_Os04g44950
GO:0047504	(-)-menthol dehydrogenase activity	12	1	0.05	0.04799	LOC_Os04g44950
GO:0016838	carbon-oxygen lyase activity, acting on phosphates	86	2	0.35	0.04856	LOC_Os05g44210,LOC_Os12g30824
GO:0046906	tetrapyrrole binding	810	7	3.31	0.04943	LOC_Os01g43750,LOC_Os01g43851,LOC_Os02g09220,LOC_Os02g09250,LOC_Os02g53130,LOC_Os03g40540,LOC_Os07g44130

## Sheet: Biological processes（BP）
Table S3 Biological processes of GO enrichment analysis for senescence positively correlated genes.
GO.ID	Term	Annotated	Significant	Expected	Pvalue	Significant.genes
GO:1901700	response to oxygen-containing compound	8181	100	33.5	1.5e-30	LOC_Os01g03730,LOC_Os01g04950,LOC_Os01g06310,LOC_Os01g11160,LOC_Os01g11910,LOC_Os01g13210,LOC_Os01g14440,LOC_Os01g40870,LOC_Os01g41240,LOC_Os01g42380,LOC_Os01g43750,LOC_Os01g43851,LOC_Os01g55940,LOC_Os01g61070,LOC_Os01g63060,LOC_Os01g65660,LOC_Os02g05950,LOC_Os02g11760,LOC_Os02g32520,LOC_Os02g40784,LOC_Os02g46460,LOC_Os03g03700,LOC_Os03g08460,LOC_Os03g12820,LOC_Os03g12890,LOC_Os03g13300,LOC_Os03g…
GO:0042221	response to chemical	10861	111	44.48	2.1e-28	LOC_Os01g03730,LOC_Os01g04950,LOC_Os01g06310,LOC_Os01g11160,LOC_Os01g11910,LOC_Os01g13210,LOC_Os01g14440,LOC_Os01g32780,LOC_Os01g40870,LOC_Os01g41240,LOC_Os01g42380,LOC_Os01g43750,LOC_Os01g43851,LOC_Os01g53390,LOC_Os01g55940,LOC_Os01g61070,LOC_Os01g63060,LOC_Os01g65660,LOC_Os02g05950,LOC_Os02g11760,LOC_Os02g32520,LOC_Os02g40784,LOC_Os02g46460,LOC_Os03g03034,LOC_Os03g03700,LOC_Os03g08460,LOC_Os03g…
GO:0010033	response to organic substance	8621	94	35.3	4.7e-24	LOC_Os01g04950,LOC_Os01g11160,LOC_Os01g11910,LOC_Os01g13210,LOC_Os01g14440,LOC_Os01g32780,LOC_Os01g40870,LOC_Os01g41240,LOC_Os01g42380,LOC_Os01g43750,LOC_Os01g43851,LOC_Os01g55940,LOC_Os01g63060,LOC_Os01g65660,LOC_Os02g05950,LOC_Os02g11760,LOC_Os02g46460,LOC_Os03g03034,LOC_Os03g03700,LOC_Os03g08460,LOC_Os03g12820,LOC_Os03g12890,LOC_Os03g13300,LOC_Os03g15770,LOC_Os03g21030,LOC_Os03g21060,LOC_Os03g…
GO:0009719	response to endogenous stimulus	6447	77	26.4	8.8e-21	LOC_Os01g04950,LOC_Os01g11160,LOC_Os01g11910,LOC_Os01g14440,LOC_Os01g40870,LOC_Os01g42380,LOC_Os01g43750,LOC_Os01g43851,LOC_Os01g55940,LOC_Os01g63060,LOC_Os02g05950,LOC_Os02g11760,LOC_Os02g46460,LOC_Os03g03700,LOC_Os03g08460,LOC_Os03g12820,LOC_Os03g15770,LOC_Os03g21030,LOC_Os03g21060,LOC_Os03g53200,LOC_Os03g58790,LOC_Os04g12960,LOC_Os04g15580,LOC_Os04g22120,LOC_Os04g30040,LOC_Os04g43440,LOC_Os04g…
GO:0001101	response to acid chemical	5035	68	20.62	9.5e-21	LOC_Os01g03730,LOC_Os01g04950,LOC_Os01g13210,LOC_Os01g14440,LOC_Os01g40870,LOC_Os01g42380,LOC_Os01g55940,LOC_Os02g11760,LOC_Os02g40784,LOC_Os02g46460,LOC_Os03g03700,LOC_Os03g08460,LOC_Os03g15770,LOC_Os03g21030,LOC_Os03g21060,LOC_Os03g40540,LOC_Os03g53200,LOC_Os03g58790,LOC_Os04g12960,LOC_Os04g15580,LOC_Os04g30040,LOC_Os04g43440,LOC_Os04g43910,LOC_Os04g49450,LOC_Os04g49510,LOC_Os04g53720,LOC_Os04g…
GO:0009725	response to hormone	5835	73	23.89	1.3e-20	LOC_Os01g04950,LOC_Os01g11160,LOC_Os01g14440,LOC_Os01g40870,LOC_Os01g42380,LOC_Os01g43750,LOC_Os01g43851,LOC_Os01g55940,LOC_Os01g63060,LOC_Os02g05950,LOC_Os02g11760,LOC_Os02g46460,LOC_Os03g03700,LOC_Os03g08460,LOC_Os03g12820,LOC_Os03g15770,LOC_Os03g21030,LOC_Os03g21060,LOC_Os03g53200,LOC_Os03g58790,LOC_Os04g12960,LOC_Os04g22120,LOC_Os04g30040,LOC_Os04g43440,LOC_Os04g43910,LOC_Os04g49450,LOC_Os04g…
GO:0044699	single-organism process	23966	147	98.14	1.4e-20	LOC_Os01g01369,LOC_Os01g03730,LOC_Os01g04950,LOC_Os01g06310,LOC_Os01g09000,LOC_Os01g11160,LOC_Os01g11910,LOC_Os01g13210,LOC_Os01g14440,LOC_Os01g16620,LOC_Os01g24950,LOC_Os01g40870,LOC_Os01g41240,LOC_Os01g42380,LOC_Os01g43750,LOC_Os01g43851,LOC_Os01g53390,LOC_Os01g55940,LOC_Os01g61070,LOC_Os01g63060,LOC_Os01g64640,LOC_Os01g65660,LOC_Os01g68160,LOC_Os02g05950,LOC_Os02g06480,LOC_Os02g09220,LOC_Os02g…
GO:0051716	cellular response to stimulus	8646	89	35.41	1.7e-20	LOC_Os01g01369,LOC_Os01g03730,LOC_Os01g11160,LOC_Os01g11910,LOC_Os01g13210,LOC_Os01g14440,LOC_Os01g42380,LOC_Os01g53390,LOC_Os01g55940,LOC_Os01g63060,LOC_Os01g65660,LOC_Os02g05950,LOC_Os02g11760,LOC_Os02g32520,LOC_Os03g03700,LOC_Os03g08460,LOC_Os03g12820,LOC_Os03g12890,LOC_Os03g13300,LOC_Os03g15770,LOC_Os03g21030,LOC_Os03g21060,LOC_Os03g53200,LOC_Os04g12960,LOC_Os04g15580,LOC_Os04g22120,LOC_Os04g…
GO:0009620	response to fungus	1949	43	7.98	3.6e-20	LOC_Os01g14440,LOC_Os01g32780,LOC_Os01g42380,LOC_Os01g55940,LOC_Os01g63060,LOC_Os02g11760,LOC_Os02g40784,LOC_Os02g53130,LOC_Os03g03700,LOC_Os03g08460,LOC_Os03g21030,LOC_Os03g21060,LOC_Os03g40540,LOC_Os04g15580,LOC_Os04g43440,LOC_Os04g49510,LOC_Os04g55650,LOC_Os04g56110,LOC_Os05g21180,LOC_Os05g44210,LOC_Os05g51420,LOC_Os06g07200,LOC_Os06g10160,LOC_Os06g41840,LOC_Os06g46270,LOC_Os07g03870,LOC_Os07g…
GO:0044710	single-organism metabolic process	13265	109	54.32	3.6e-19	LOC_Os01g01369,LOC_Os01g03730,LOC_Os01g04950,LOC_Os01g09000,LOC_Os01g11160,LOC_Os01g11910,LOC_Os01g14440,LOC_Os01g24950,LOC_Os01g40870,LOC_Os01g41240,LOC_Os01g42380,LOC_Os01g43750,LOC_Os01g43851,LOC_Os01g53390,LOC_Os01g55940,LOC_Os01g61070,LOC_Os01g63060,LOC_Os01g64640,LOC_Os02g06480,LOC_Os02g09220,LOC_Os02g09250,LOC_Os02g11760,LOC_Os02g32520,LOC_Os02g40784,LOC_Os02g46460,LOC_Os02g49760,LOC_Os02g…
GO:0010035	response to inorganic substance	4659	63	19.08	5.2e-19	LOC_Os01g03730,LOC_Os01g04950,LOC_Os01g11160,LOC_Os01g13210,LOC_Os01g14440,LOC_Os01g40870,LOC_Os01g42380,LOC_Os01g61070,LOC_Os02g11760,LOC_Os02g32520,LOC_Os02g40784,LOC_Os02g46460,LOC_Os03g03034,LOC_Os03g08460,LOC_Os03g12820,LOC_Os03g13300,LOC_Os03g15770,LOC_Os03g21030,LOC_Os03g21060,LOC_Os03g40540,LOC_Os03g53200,LOC_Os04g12960,LOC_Os04g30040,LOC_Os04g49450,LOC_Os04g49510,LOC_Os04g53720,LOC_Os04g…
GO:0051179	localization	8603	86	35.23	1.1e-18	LOC_Os01g03730,LOC_Os01g04950,LOC_Os01g11160,LOC_Os01g13210,LOC_Os01g14440,LOC_Os01g24950,LOC_Os01g41240,LOC_Os01g42380,LOC_Os01g43750,LOC_Os01g43851,LOC_Os01g55940,LOC_Os01g61070,LOC_Os01g63060,LOC_Os01g64640,LOC_Os01g65660,LOC_Os02g05950,LOC_Os02g06480,LOC_Os02g11760,LOC_Os02g13150,LOC_Os02g32520,LOC_Os02g36590,LOC_Os02g46460,LOC_Os02g49760,LOC_Os03g03700,LOC_Os03g10100,LOC_Os03g12820,LOC_Os03g…
GO:0044765	single-organism transport	7176	78	29.39	1.3e-18	LOC_Os01g03730,LOC_Os01g04950,LOC_Os01g11160,LOC_Os01g14440,LOC_Os01g24950,LOC_Os01g42380,LOC_Os01g43750,LOC_Os01g43851,LOC_Os01g55940,LOC_Os01g61070,LOC_Os01g63060,LOC_Os01g64640,LOC_Os01g65660,LOC_Os02g05950,LOC_Os02g06480,LOC_Os02g11760,LOC_Os02g13150,LOC_Os02g32520,LOC_Os02g46460,LOC_Os02g49760,LOC_Os03g03700,LOC_Os03g10100,LOC_Os03g13300,LOC_Os03g15770,LOC_Os03g21030,LOC_Os03g21060,LOC_Os04g…
GO:0033554	cellular response to stress	4465	61	18.28	1.5e-18	LOC_Os01g03730,LOC_Os01g11160,LOC_Os01g11910,LOC_Os01g13210,LOC_Os01g14440,LOC_Os01g42380,LOC_Os01g55940,LOC_Os01g63060,LOC_Os01g65660,LOC_Os02g11760,LOC_Os02g32520,LOC_Os03g03700,LOC_Os03g08460,LOC_Os03g13300,LOC_Os03g15770,LOC_Os03g21030,LOC_Os03g21060,LOC_Os04g12960,LOC_Os04g15580,LOC_Os04g30040,LOC_Os04g43440,LOC_Os04g49510,LOC_Os04g53720,LOC_Os04g55650,LOC_Os05g05800,LOC_Os05g21180,LOC_Os05g…
GO:0097305	response to alcohol	2994	50	12.26	1.9e-18	LOC_Os01g04950,LOC_Os01g11160,LOC_Os01g40870,LOC_Os01g42380,LOC_Os01g43750,LOC_Os01g43851,LOC_Os01g55940,LOC_Os02g05950,LOC_Os02g11760,LOC_Os02g46460,LOC_Os03g08460,LOC_Os03g15770,LOC_Os03g21030,LOC_Os03g21060,LOC_Os03g53200,LOC_Os03g58790,LOC_Os04g12960,LOC_Os04g30040,LOC_Os04g43910,LOC_Os04g49450,LOC_Os04g49510,LOC_Os04g53720,LOC_Os05g44210,LOC_Os05g47650,LOC_Os06g07200,LOC_Os06g10160,LOC_Os06g…
GO:0009414	response to water deprivation	1870	40	7.66	2.9e-18	LOC_Os01g04950,LOC_Os01g13210,LOC_Os01g14440,LOC_Os01g40870,LOC_Os01g42380,LOC_Os02g11760,LOC_Os02g40784,LOC_Os02g46460,LOC_Os03g08460,LOC_Os03g21030,LOC_Os03g21060,LOC_Os03g40540,LOC_Os03g53200,LOC_Os04g12960,LOC_Os04g49510,LOC_Os04g55650,LOC_Os05g44210,LOC_Os06g07200,LOC_Os06g28194,LOC_Os06g41840,LOC_Os06g46270,LOC_Os07g39520,LOC_Os07g48100,LOC_Os07g48450,LOC_Os07g48550,LOC_Os08g29570,LOC_Os08g…
GO:0044763	single-organism cellular process	20021	133	81.99	3.2e-18	LOC_Os01g01369,LOC_Os01g03730,LOC_Os01g04950,LOC_Os01g06310,LOC_Os01g09000,LOC_Os01g11160,LOC_Os01g11910,LOC_Os01g13210,LOC_Os01g14440,LOC_Os01g16620,LOC_Os01g24950,LOC_Os01g40870,LOC_Os01g41240,LOC_Os01g42380,LOC_Os01g43750,LOC_Os01g55940,LOC_Os01g61070,LOC_Os01g63060,LOC_Os01g65660,LOC_Os02g05950,LOC_Os02g06480,LOC_Os02g09220,LOC_Os02g09250,LOC_Os02g11760,LOC_Os02g32520,LOC_Os02g36590,LOC_Os02g…
GO:0009415	response to water	1903	40	7.79	5.3e-18	LOC_Os01g04950,LOC_Os01g13210,LOC_Os01g14440,LOC_Os01g40870,LOC_Os01g42380,LOC_Os02g11760,LOC_Os02g40784,LOC_Os02g46460,LOC_Os03g08460,LOC_Os03g21030,LOC_Os03g21060,LOC_Os03g40540,LOC_Os03g53200,LOC_Os04g12960,LOC_Os04g49510,LOC_Os04g55650,LOC_Os05g44210,LOC_Os06g07200,LOC_Os06g28194,LOC_Os06g41840,LOC_Os06g46270,LOC_Os07g39520,LOC_Os07g48100,LOC_Os07g48450,LOC_Os07g48550,LOC_Os08g29570,LOC_Os08g…
GO:0009605	response to external stimulus	7167	77	29.35	5.4e-18	LOC_Os01g03730,LOC_Os01g04950,LOC_Os01g11160,LOC_Os01g11910,LOC_Os01g13210,LOC_Os01g14440,LOC_Os01g32780,LOC_Os01g42380,LOC_Os01g55940,LOC_Os01g63060,LOC_Os01g65660,LOC_Os02g05950,LOC_Os02g11760,LOC_Os02g40784,LOC_Os02g46460,LOC_Os02g53130,LOC_Os03g03034,LOC_Os03g03700,LOC_Os03g08460,LOC_Os03g15770,LOC_Os03g21030,LOC_Os03g21060,LOC_Os03g40540,LOC_Os03g53200,LOC_Os04g12960,LOC_Os04g15580,LOC_Os04g…
GO:0006950	response to stress	12806	105	52.44	6.7e-18	LOC_Os01g03730,LOC_Os01g04950,LOC_Os01g06310,LOC_Os01g11160,LOC_Os01g11910,LOC_Os01g13210,LOC_Os01g14440,LOC_Os01g32780,LOC_Os01g40870,LOC_Os01g41240,LOC_Os01g42380,LOC_Os01g53390,LOC_Os01g55940,LOC_Os01g61070,LOC_Os01g63060,LOC_Os01g65660,LOC_Os02g05950,LOC_Os02g11760,LOC_Os02g32520,LOC_Os02g40784,LOC_Os02g46460,LOC_Os03g03700,LOC_Os03g08460,LOC_Os03g12820,LOC_Os03g12890,LOC_Os03g13300,LOC_Os03g…
GO:0070887	cellular response to chemical stimulus	5238	65	21.45	9.1e-18	LOC_Os01g11160,LOC_Os01g13210,LOC_Os01g14440,LOC_Os01g42380,LOC_Os01g53390,LOC_Os01g55940,LOC_Os02g05950,LOC_Os02g11760,LOC_Os02g32520,LOC_Os03g03700,LOC_Os03g08460,LOC_Os03g12820,LOC_Os03g15770,LOC_Os03g21030,LOC_Os03g21060,LOC_Os04g12960,LOC_Os04g15580,LOC_Os04g22120,LOC_Os04g30040,LOC_Os04g43440,LOC_Os04g43910,LOC_Os04g46970,LOC_Os04g49510,LOC_Os04g53720,LOC_Os04g55650,LOC_Os04g56110,LOC_Os05g…
GO:0006612	protein targeting to membrane	1078	31	4.41	1.1e-17	LOC_Os01g11160,LOC_Os01g42380,LOC_Os01g55940,LOC_Os01g63060,LOC_Os01g65660,LOC_Os02g11760,LOC_Os03g03700,LOC_Os03g13300,LOC_Os03g21030,LOC_Os03g21060,LOC_Os04g15580,LOC_Os04g43440,LOC_Os04g49510,LOC_Os05g21180,LOC_Os05g34980,LOC_Os05g43390,LOC_Os05g47650,LOC_Os05g51420,LOC_Os06g07200,LOC_Os06g10160,LOC_Os07g03870,LOC_Os07g40290,LOC_Os07g48450,LOC_Os07g48550,LOC_Os08g07970,LOC_Os08g29570,LOC_Os10g…
GO:0072657	protein localization to membrane	1092	31	4.47	1.5e-17	LOC_Os01g11160,LOC_Os01g42380,LOC_Os01g55940,LOC_Os01g63060,LOC_Os01g65660,LOC_Os02g11760,LOC_Os03g03700,LOC_Os03g13300,LOC_Os03g21030,LOC_Os03g21060,LOC_Os04g15580,LOC_Os04g43440,LOC_Os04g49510,LOC_Os05g21180,LOC_Os05g34980,LOC_Os05g43390,LOC_Os05g47650,LOC_Os05g51420,LOC_Os06g07200,LOC_Os06g10160,LOC_Os07g03870,LOC_Os07g40290,LOC_Os07g48450,LOC_Os07g48550,LOC_Os08g07970,LOC_Os08g29570,LOC_Os10g…
GO:0090150	establishment of protein localization to membrane	1092	31	4.47	1.5e-17	LOC_Os01g11160,LOC_Os01g42380,LOC_Os01g55940,LOC_Os01g63060,LOC_Os01g65660,LOC_Os02g11760,LOC_Os03g03700,LOC_Os03g13300,LOC_Os03g21030,LOC_Os03g21060,LOC_Os04g15580,LOC_Os04g43440,LOC_Os04g49510,LOC_Os05g21180,LOC_Os05g34980,LOC_Os05g43390,LOC_Os05g47650,LOC_Os05g51420,LOC_Os06g07200,LOC_Os06g10160,LOC_Os07g03870,LOC_Os07g40290,LOC_Os07g48450,LOC_Os07g48550,LOC_Os08g07970,LOC_Os08g29570,LOC_Os10g…
GO:0010941	regulation of cell death	1580	36	6.47	2.8e-17	LOC_Os01g11160,LOC_Os01g42380,LOC_Os01g55940,LOC_Os01g63060,LOC_Os01g65660,LOC_Os02g05950,LOC_Os02g11760,LOC_Os03g03700,LOC_Os03g13300,LOC_Os03g21030,LOC_Os03g21060,LOC_Os04g15580,LOC_Os04g30040,LOC_Os04g43440,LOC_Os04g49510,LOC_Os04g56110,LOC_Os05g21180,LOC_Os05g34980,LOC_Os05g47650,LOC_Os05g51420,LOC_Os06g07200,LOC_Os06g10160,LOC_Os06g41840,LOC_Os06g46270,LOC_Os07g03870,LOC_Os07g40290,LOC_Os07g…
GO:0006810	transport	7930	80	32.47	3.3e-17	LOC_Os01g03730,LOC_Os01g04950,LOC_Os01g11160,LOC_Os01g13210,LOC_Os01g14440,LOC_Os01g24950,LOC_Os01g42380,LOC_Os01g43750,LOC_Os01g43851,LOC_Os01g55940,LOC_Os01g61070,LOC_Os01g63060,LOC_Os01g64640,LOC_Os01g65660,LOC_Os02g05950,LOC_Os02g06480,LOC_Os02g11760,LOC_Os02g13150,LOC_Os02g32520,LOC_Os02g46460,LOC_Os02g49760,LOC_Os03g03700,LOC_Os03g10100,LOC_Os03g12820,LOC_Os03g13300,LOC_Os03g15770,LOC_Os03g…
GO:0043207	response to external biotic stimulus	5704	67	23.36	3.7e-17	LOC_Os01g04950,LOC_Os01g11160,LOC_Os01g13210,LOC_Os01g14440,LOC_Os01g32780,LOC_Os01g42380,LOC_Os01g55940,LOC_Os01g63060,LOC_Os01g65660,LOC_Os02g05950,LOC_Os02g11760,LOC_Os02g40784,LOC_Os02g46460,LOC_Os02g53130,LOC_Os03g03700,LOC_Os03g08460,LOC_Os03g15770,LOC_Os03g21030,LOC_Os03g21060,LOC_Os03g40540,LOC_Os04g12960,LOC_Os04g15580,LOC_Os04g22120,LOC_Os04g30040,LOC_Os04g43440,LOC_Os04g49510,LOC_Os04g…
GO:0051707	response to other organism	5704	67	23.36	3.7e-17	LOC_Os01g04950,LOC_Os01g11160,LOC_Os01g13210,LOC_Os01g14440,LOC_Os01g32780,LOC_Os01g42380,LOC_Os01g55940,LOC_Os01g63060,LOC_Os01g65660,LOC_Os02g05950,LOC_Os02g11760,LOC_Os02g40784,LOC_Os02g46460,LOC_Os02g53130,LOC_Os03g03700,LOC_Os03g08460,LOC_Os03g15770,LOC_Os03g21030,LOC_Os03g21060,LOC_Os03g40540,LOC_Os04g12960,LOC_Os04g15580,LOC_Os04g22120,LOC_Os04g30040,LOC_Os04g43440,LOC_Os04g49510,LOC_Os04g…
GO:0044802	single-organism membrane organization	1512	35	6.19	5.1e-17	LOC_Os01g11160,LOC_Os01g42380,LOC_Os01g55940,LOC_Os01g63060,LOC_Os01g65660,LOC_Os02g11760,LOC_Os02g32520,LOC_Os03g03700,LOC_Os03g13300,LOC_Os03g21030,LOC_Os03g21060,LOC_Os04g15580,LOC_Os04g43440,LOC_Os04g49510,LOC_Os05g01030,LOC_Os05g21180,LOC_Os05g34980,LOC_Os05g43390,LOC_Os05g47650,LOC_Os05g51420,LOC_Os06g07200,LOC_Os06g10160,LOC_Os07g03870,LOC_Os07g40290,LOC_Os07g48450,LOC_Os07g48550,LOC_Os08g…
GO:0009607	response to biotic stimulus	5745	67	23.53	5.4e-17	LOC_Os01g04950,LOC_Os01g11160,LOC_Os01g13210,LOC_Os01g14440,LOC_Os01g32780,LOC_Os01g42380,LOC_Os01g55940,LOC_Os01g63060,LOC_Os01g65660,LOC_Os02g05950,LOC_Os02g11760,LOC_Os02g40784,LOC_Os02g46460,LOC_Os02g53130,LOC_Os03g03700,LOC_Os03g08460,LOC_Os03g15770,LOC_Os03g21030,LOC_Os03g21060,LOC_Os03g40540,LOC_Os04g12960,LOC_Os04g15580,LOC_Os04g22120,LOC_Os04g30040,LOC_Os04g43440,LOC_Os04g49510,LOC_Os04g…
GO:0043067	regulation of programmed cell death	1521	35	6.23	6.2e-17	LOC_Os01g11160,LOC_Os01g42380,LOC_Os01g55940,LOC_Os01g63060,LOC_Os01g65660,LOC_Os02g11760,LOC_Os03g03700,LOC_Os03g13300,LOC_Os03g21030,LOC_Os03g21060,LOC_Os04g15580,LOC_Os04g30040,LOC_Os04g43440,LOC_Os04g49510,LOC_Os04g56110,LOC_Os05g21180,LOC_Os05g34980,LOC_Os05g47650,LOC_Os05g51420,LOC_Os06g07200,LOC_Os06g10160,LOC_Os06g41840,LOC_Os06g46270,LOC_Os07g03870,LOC_Os07g40290,LOC_Os07g48450,LOC_Os07g…
GO:0010363	regulation of plant-type hypersensitive response	1157	31	4.74	7.7e-17	LOC_Os01g11160,LOC_Os01g42380,LOC_Os01g55940,LOC_Os01g63060,LOC_Os01g65660,LOC_Os02g11760,LOC_Os03g03700,LOC_Os03g13300,LOC_Os03g21030,LOC_Os03g21060,LOC_Os04g15580,LOC_Os04g43440,LOC_Os04g49510,LOC_Os05g21180,LOC_Os05g34980,LOC_Os05g47650,LOC_Os05g51420,LOC_Os06g07200,LOC_Os06g10160,LOC_Os06g41840,LOC_Os07g03870,LOC_Os07g40290,LOC_Os07g48450,LOC_Os07g48550,LOC_Os08g07970,LOC_Os08g29570,LOC_Os10g…
GO:0071229	cellular response to acid chemical	2287	42	9.37	8.1e-17	LOC_Os01g14440,LOC_Os01g42380,LOC_Os01g55940,LOC_Os02g11760,LOC_Os03g03700,LOC_Os03g21030,LOC_Os03g21060,LOC_Os04g12960,LOC_Os04g15580,LOC_Os04g30040,LOC_Os04g43440,LOC_Os04g43910,LOC_Os04g49510,LOC_Os04g53720,LOC_Os04g56110,LOC_Os05g05800,LOC_Os05g44210,LOC_Os06g07200,LOC_Os06g10160,LOC_Os06g28194,LOC_Os06g46270,LOC_Os07g03870,LOC_Os07g39520,LOC_Os07g40290,LOC_Os07g48100,LOC_Os07g48450,LOC_Os07g…
GO:0061024	membrane organization	1535	35	6.29	8.1e-17	LOC_Os01g11160,LOC_Os01g42380,LOC_Os01g55940,LOC_Os01g63060,LOC_Os01g65660,LOC_Os02g11760,LOC_Os02g32520,LOC_Os03g03700,LOC_Os03g13300,LOC_Os03g21030,LOC_Os03g21060,LOC_Os04g15580,LOC_Os04g43440,LOC_Os04g49510,LOC_Os05g01030,LOC_Os05g21180,LOC_Os05g34980,LOC_Os05g43390,LOC_Os05g47650,LOC_Os05g51420,LOC_Os06g07200,LOC_Os06g10160,LOC_Os07g03870,LOC_Os07g40290,LOC_Os07g48450,LOC_Os07g48550,LOC_Os08g…
GO:1902578	single-organism localization	1347	33	5.52	9.1e-17	LOC_Os01g04950,LOC_Os01g11160,LOC_Os01g42380,LOC_Os01g55940,LOC_Os01g63060,LOC_Os01g65660,LOC_Os02g11760,LOC_Os03g03700,LOC_Os03g13300,LOC_Os03g21030,LOC_Os03g21060,LOC_Os04g12960,LOC_Os04g15580,LOC_Os04g43440,LOC_Os04g49510,LOC_Os05g21180,LOC_Os05g34980,LOC_Os05g43390,LOC_Os05g47650,LOC_Os05g51420,LOC_Os06g07200,LOC_Os06g10160,LOC_Os07g03870,LOC_Os07g40290,LOC_Os07g48450,LOC_Os07g48550,LOC_Os08g…
GO:1902580	single-organism cellular localization	1347	33	5.52	9.1e-17	LOC_Os01g04950,LOC_Os01g11160,LOC_Os01g42380,LOC_Os01g55940,LOC_Os01g63060,LOC_Os01g65660,LOC_Os02g11760,LOC_Os03g03700,LOC_Os03g13300,LOC_Os03g21030,LOC_Os03g21060,LOC_Os04g12960,LOC_Os04g15580,LOC_Os04g43440,LOC_Os04g49510,LOC_Os05g21180,LOC_Os05g34980,LOC_Os05g43390,LOC_Os05g47650,LOC_Os05g51420,LOC_Os06g07200,LOC_Os06g10160,LOC_Os07g03870,LOC_Os07g40290,LOC_Os07g48450,LOC_Os07g48550,LOC_Os08g…
GO:0009628	response to abiotic stimulus	8455	82	34.62	1e-16	LOC_Os01g04950,LOC_Os01g06310,LOC_Os01g11160,LOC_Os01g13210,LOC_Os01g14440,LOC_Os01g40870,LOC_Os01g41240,LOC_Os01g42380,LOC_Os01g43750,LOC_Os01g43851,LOC_Os01g53390,LOC_Os01g55940,LOC_Os01g61070,LOC_Os01g65660,LOC_Os02g11760,LOC_Os02g32520,LOC_Os02g40784,LOC_Os02g46460,LOC_Os02g53130,LOC_Os03g03034,LOC_Os03g08460,LOC_Os03g12820,LOC_Os03g12890,LOC_Os03g13300,LOC_Os03g15770,LOC_Os03g21030,LOC_Os03g…
GO:0033993	response to lipid	3435	51	14.07	1.1e-16	LOC_Os01g04950,LOC_Os01g11160,LOC_Os01g40870,LOC_Os01g42380,LOC_Os01g43750,LOC_Os01g43851,LOC_Os01g55940,LOC_Os02g05950,LOC_Os02g11760,LOC_Os02g46460,LOC_Os03g08460,LOC_Os03g15770,LOC_Os03g21030,LOC_Os03g21060,LOC_Os03g53200,LOC_Os03g58790,LOC_Os04g12960,LOC_Os04g30040,LOC_Os04g43910,LOC_Os04g49450,LOC_Os04g49510,LOC_Os04g53720,LOC_Os05g44210,LOC_Os05g47650,LOC_Os06g07200,LOC_Os06g10160,LOC_Os06g…
GO:0051234	establishment of localization	8110	80	33.21	1.3e-16	LOC_Os01g03730,LOC_Os01g04950,LOC_Os01g11160,LOC_Os01g13210,LOC_Os01g14440,LOC_Os01g24950,LOC_Os01g42380,LOC_Os01g43750,LOC_Os01g43851,LOC_Os01g55940,LOC_Os01g61070,LOC_Os01g63060,LOC_Os01g64640,LOC_Os01g65660,LOC_Os02g05950,LOC_Os02g06480,LOC_Os02g11760,LOC_Os02g13150,LOC_Os02g32520,LOC_Os02g46460,LOC_Os02g49760,LOC_Os03g03700,LOC_Os03g10100,LOC_Os03g12820,LOC_Os03g13300,LOC_Os03g15770,LOC_Os03g…
GO:0007154	cell communication	6545	71	26.8	1.7e-16	LOC_Os01g01369,LOC_Os01g03730,LOC_Os01g11160,LOC_Os01g11910,LOC_Os01g13210,LOC_Os01g14440,LOC_Os01g42380,LOC_Os01g55940,LOC_Os02g05950,LOC_Os02g11760,LOC_Os03g03700,LOC_Os03g08460,LOC_Os03g12820,LOC_Os03g12890,LOC_Os03g15770,LOC_Os03g21030,LOC_Os03g21060,LOC_Os03g53200,LOC_Os04g12960,LOC_Os04g15580,LOC_Os04g22120,LOC_Os04g30040,LOC_Os04g43440,LOC_Os04g43910,LOC_Os04g49510,LOC_Os04g53720,LOC_Os04g…
GO:0051704	multi-organism process	7242	75	29.66	1.7e-16	LOC_Os01g03730,LOC_Os01g04950,LOC_Os01g11160,LOC_Os01g11910,LOC_Os01g13210,LOC_Os01g14440,LOC_Os01g24950,LOC_Os01g32780,LOC_Os01g42380,LOC_Os01g55940,LOC_Os01g63060,LOC_Os01g65660,LOC_Os02g05950,LOC_Os02g11760,LOC_Os02g40784,LOC_Os02g46460,LOC_Os02g53130,LOC_Os03g03700,LOC_Os03g08460,LOC_Os03g15770,LOC_Os03g21030,LOC_Os03g21060,LOC_Os03g40540,LOC_Os03g53200,LOC_Os03g58790,LOC_Os04g12960,LOC_Os04g…
GO:0080135	regulation of cellular response to stress	1195	31	4.89	1.9e-16	LOC_Os01g11160,LOC_Os01g42380,LOC_Os01g55940,LOC_Os01g63060,LOC_Os01g65660,LOC_Os02g11760,LOC_Os03g03700,LOC_Os03g13300,LOC_Os03g21030,LOC_Os03g21060,LOC_Os04g15580,LOC_Os04g43440,LOC_Os04g49510,LOC_Os05g21180,LOC_Os05g34980,LOC_Os05g47650,LOC_Os05g51420,LOC_Os06g07200,LOC_Os06g10160,LOC_Os06g41840,LOC_Os07g03870,LOC_Os07g40290,LOC_Os07g48450,LOC_Os07g48550,LOC_Os08g07970,LOC_Os08g29570,LOC_Os10g…
GO:1901701	cellular response to oxygen-containing compound	3759	53	15.39	1.9e-16	LOC_Os01g11160,LOC_Os01g13210,LOC_Os01g14440,LOC_Os01g42380,LOC_Os01g55940,LOC_Os02g05950,LOC_Os02g11760,LOC_Os02g32520,LOC_Os03g03700,LOC_Os03g12820,LOC_Os03g15770,LOC_Os03g21030,LOC_Os03g21060,LOC_Os04g12960,LOC_Os04g15580,LOC_Os04g22120,LOC_Os04g30040,LOC_Os04g43440,LOC_Os04g43910,LOC_Os04g49510,LOC_Os04g53720,LOC_Os04g55650,LOC_Os04g56110,LOC_Os05g05800,LOC_Os05g37190,LOC_Os05g44210,LOC_Os06g…
GO:0065007	biological regulation	14640	110	59.95	3.4e-16	LOC_Os01g01369,LOC_Os01g03730,LOC_Os01g04950,LOC_Os01g06310,LOC_Os01g11160,LOC_Os01g11910,LOC_Os01g13210,LOC_Os01g14440,LOC_Os01g16620,LOC_Os01g41240,LOC_Os01g42380,LOC_Os01g43750,LOC_Os01g43851,LOC_Os01g53390,LOC_Os01g55940,LOC_Os01g61070,LOC_Os01g63060,LOC_Os01g65660,LOC_Os02g05950,LOC_Os02g06480,LOC_Os02g11760,LOC_Os02g13150,LOC_Os02g32520,LOC_Os02g48640,LOC_Os03g03700,LOC_Os03g08460,LOC_Os03g…
GO:0071702	organic substance transport	4332	56	17.74	8.8e-16	LOC_Os01g04950,LOC_Os01g11160,LOC_Os01g14440,LOC_Os01g24950,LOC_Os01g42380,LOC_Os01g55940,LOC_Os01g63060,LOC_Os01g64640,LOC_Os01g65660,LOC_Os02g06480,LOC_Os02g11760,LOC_Os02g32520,LOC_Os02g46460,LOC_Os03g03700,LOC_Os03g10100,LOC_Os03g13300,LOC_Os03g15770,LOC_Os03g21030,LOC_Os03g21060,LOC_Os04g15580,LOC_Os04g38680,LOC_Os04g43440,LOC_Os04g49510,LOC_Os04g49748,LOC_Os05g01030,LOC_Os05g21180,LOC_Os05g…
GO:0051641	cellular localization	3758	52	15.39	9.1e-16	LOC_Os01g04950,LOC_Os01g11160,LOC_Os01g13210,LOC_Os01g24950,LOC_Os01g42380,LOC_Os01g55940,LOC_Os01g63060,LOC_Os01g64640,LOC_Os01g65660,LOC_Os02g06480,LOC_Os02g11760,LOC_Os02g32520,LOC_Os02g36590,LOC_Os02g46460,LOC_Os03g03700,LOC_Os03g13300,LOC_Os03g21030,LOC_Os03g21060,LOC_Os03g53200,LOC_Os04g12960,LOC_Os04g15580,LOC_Os04g43440,LOC_Os04g49510,LOC_Os05g01030,LOC_Os05g21180,LOC_Os05g23320,LOC_Os05g…
GO:0014070	response to organic cyclic compound	2835	45	11.61	1.1e-15	LOC_Os01g04950,LOC_Os01g11160,LOC_Os01g14440,LOC_Os01g42380,LOC_Os01g43750,LOC_Os01g43851,LOC_Os01g55940,LOC_Os02g05950,LOC_Os02g11760,LOC_Os02g46460,LOC_Os03g03700,LOC_Os03g08460,LOC_Os03g12820,LOC_Os03g15770,LOC_Os03g21030,LOC_Os03g21060,LOC_Os04g12960,LOC_Os04g15580,LOC_Os04g30040,LOC_Os04g43440,LOC_Os04g49450,LOC_Os04g49510,LOC_Os04g56110,LOC_Os05g43390,LOC_Os05g47650,LOC_Os06g07200,LOC_Os06g…
GO:0048583	regulation of response to stimulus	2990	46	12.24	1.5e-15	LOC_Os01g11160,LOC_Os01g14440,LOC_Os01g42380,LOC_Os01g55940,LOC_Os01g63060,LOC_Os01g65660,LOC_Os02g05950,LOC_Os02g11760,LOC_Os03g03700,LOC_Os03g08460,LOC_Os03g13300,LOC_Os03g15770,LOC_Os03g21030,LOC_Os03g21060,LOC_Os03g53200,LOC_Os04g15580,LOC_Os04g22120,LOC_Os04g30040,LOC_Os04g43440,LOC_Os04g49510,LOC_Os04g53720,LOC_Os04g56110,LOC_Os05g21180,LOC_Os05g34980,LOC_Os05g37190,LOC_Os05g47650,LOC_Os05g…
GO:1902582	single-organism intracellular transport	2624	43	10.75	1.8e-15	LOC_Os01g04950,LOC_Os01g11160,LOC_Os01g24950,LOC_Os01g42380,LOC_Os01g55940,LOC_Os01g63060,LOC_Os01g64640,LOC_Os01g65660,LOC_Os02g06480,LOC_Os02g11760,LOC_Os02g32520,LOC_Os03g03700,LOC_Os03g13300,LOC_Os03g21030,LOC_Os03g21060,LOC_Os04g15580,LOC_Os04g43440,LOC_Os04g49510,LOC_Os05g01030,LOC_Os05g21180,LOC_Os05g34980,LOC_Os05g43390,LOC_Os05g45410,LOC_Os05g47650,LOC_Os05g51420,LOC_Os06g07200,LOC_Os06g…
GO:0009737	response to abscisic acid	2501	42	10.24	1.9e-15	LOC_Os01g04950,LOC_Os01g40870,LOC_Os01g42380,LOC_Os01g55940,LOC_Os02g11760,LOC_Os02g46460,LOC_Os03g08460,LOC_Os03g15770,LOC_Os03g21030,LOC_Os03g21060,LOC_Os03g53200,LOC_Os03g58790,LOC_Os04g12960,LOC_Os04g30040,LOC_Os04g43910,LOC_Os04g49450,LOC_Os04g49510,LOC_Os04g53720,LOC_Os05g44210,LOC_Os06g07200,LOC_Os06g41840,LOC_Os06g46270,LOC_Os07g32010,LOC_Os07g40290,LOC_Os07g48100,LOC_Os07g48450,LOC_Os07g…
GO:0045088	regulation of innate immune response	1607	34	6.58	2.2e-15	LOC_Os01g11160,LOC_Os01g42380,LOC_Os01g55940,LOC_Os01g63060,LOC_Os01g65660,LOC_Os02g11760,LOC_Os03g03700,LOC_Os03g13300,LOC_Os03g21030,LOC_Os03g21060,LOC_Os04g15580,LOC_Os04g22120,LOC_Os04g43440,LOC_Os04g49510,LOC_Os04g56110,LOC_Os05g21180,LOC_Os05g34980,LOC_Os05g47650,LOC_Os05g51420,LOC_Os06g07200,LOC_Os06g10160,LOC_Os06g41840,LOC_Os07g03870,LOC_Os07g40290,LOC_Os07g48450,LOC_Os07g48550,LOC_Os08g…
GO:0050896	response to stimulus	17265	119	70.7	2.2e-15	LOC_Os01g01369,LOC_Os01g03730,LOC_Os01g04950,LOC_Os01g06310,LOC_Os01g11160,LOC_Os01g11910,LOC_Os01g13210,LOC_Os01g14440,LOC_Os01g16620,LOC_Os01g32780,LOC_Os01g40870,LOC_Os01g41240,LOC_Os01g42380,LOC_Os01g43750,LOC_Os01g43851,LOC_Os01g53390,LOC_Os01g55940,LOC_Os01g61070,LOC_Os01g63060,LOC_Os01g65660,LOC_Os02g05950,LOC_Os02g11760,LOC_Os02g32520,LOC_Os02g40784,LOC_Os02g46460,LOC_Os02g53130,LOC_Os03g…
GO:0006605	protein targeting	2042	38	8.36	2.2e-15	LOC_Os01g04950,LOC_Os01g11160,LOC_Os01g24950,LOC_Os01g42380,LOC_Os01g55940,LOC_Os01g63060,LOC_Os01g64640,LOC_Os01g65660,LOC_Os02g06480,LOC_Os02g11760,LOC_Os02g32520,LOC_Os03g03700,LOC_Os03g13300,LOC_Os03g21030,LOC_Os03g21060,LOC_Os04g15580,LOC_Os04g43440,LOC_Os04g49510,LOC_Os05g21180,LOC_Os05g34980,LOC_Os05g43390,LOC_Os05g47650,LOC_Os05g51420,LOC_Os06g07200,LOC_Os06g10160,LOC_Os06g41840,LOC_Os07g…
GO:0046907	intracellular transport	3040	46	12.45	2.8e-15	LOC_Os01g04950,LOC_Os01g11160,LOC_Os01g13210,LOC_Os01g24950,LOC_Os01g42380,LOC_Os01g55940,LOC_Os01g63060,LOC_Os01g64640,LOC_Os01g65660,LOC_Os02g06480,LOC_Os02g11760,LOC_Os02g32520,LOC_Os02g46460,LOC_Os03g03700,LOC_Os03g13300,LOC_Os03g21030,LOC_Os03g21060,LOC_Os04g15580,LOC_Os04g43440,LOC_Os04g49510,LOC_Os05g01030,LOC_Os05g21180,LOC_Os05g34980,LOC_Os05g37190,LOC_Os05g43390,LOC_Os05g45410,LOC_Os05g…
GO:0043069	negative regulation of programmed cell death	647	23	2.65	3.1e-15	LOC_Os01g11160,LOC_Os01g42380,LOC_Os01g55940,LOC_Os01g63060,LOC_Os02g11760,LOC_Os03g21030,LOC_Os03g21060,LOC_Os04g15580,LOC_Os04g43440,LOC_Os04g49510,LOC_Os05g21180,LOC_Os05g51420,LOC_Os06g07200,LOC_Os06g10160,LOC_Os07g03870,LOC_Os07g40290,LOC_Os07g48450,LOC_Os07g48550,LOC_Os08g07970,LOC_Os08g29570,LOC_Os10g42130,LOC_Os12g41680,LOC_Os12g41710
GO:0060548	negative regulation of cell death	663	23	2.72	5.2e-15	LOC_Os01g11160,LOC_Os01g42380,LOC_Os01g55940,LOC_Os01g63060,LOC_Os02g11760,LOC_Os03g21030,LOC_Os03g21060,LOC_Os04g15580,LOC_Os04g43440,LOC_Os04g49510,LOC_Os05g21180,LOC_Os05g51420,LOC_Os06g07200,LOC_Os06g10160,LOC_Os07g03870,LOC_Os07g40290,LOC_Os07g48450,LOC_Os07g48550,LOC_Os08g07970,LOC_Os08g29570,LOC_Os10g42130,LOC_Os12g41680,LOC_Os12g41710
GO:0050776	regulation of immune response	1671	34	6.84	6.8e-15	LOC_Os01g11160,LOC_Os01g42380,LOC_Os01g55940,LOC_Os01g63060,LOC_Os01g65660,LOC_Os02g11760,LOC_Os03g03700,LOC_Os03g13300,LOC_Os03g21030,LOC_Os03g21060,LOC_Os04g15580,LOC_Os04g22120,LOC_Os04g43440,LOC_Os04g49510,LOC_Os04g56110,LOC_Os05g21180,LOC_Os05g34980,LOC_Os05g47650,LOC_Os05g51420,LOC_Os06g07200,LOC_Os06g10160,LOC_Os06g41840,LOC_Os07g03870,LOC_Os07g40290,LOC_Os07g48450,LOC_Os07g48550,LOC_Os08g…
GO:0002682	regulation of immune system process	1685	34	6.9	8.7e-15	LOC_Os01g11160,LOC_Os01g42380,LOC_Os01g55940,LOC_Os01g63060,LOC_Os01g65660,LOC_Os02g11760,LOC_Os03g03700,LOC_Os03g13300,LOC_Os03g21030,LOC_Os03g21060,LOC_Os04g15580,LOC_Os04g22120,LOC_Os04g43440,LOC_Os04g49510,LOC_Os04g56110,LOC_Os05g21180,LOC_Os05g34980,LOC_Os05g47650,LOC_Os05g51420,LOC_Os06g07200,LOC_Os06g10160,LOC_Os06g41840,LOC_Os07g03870,LOC_Os07g40290,LOC_Os07g48450,LOC_Os07g48550,LOC_Os08g…
GO:0044711	single-organism biosynthetic process	7226	72	29.59	8.9e-15	LOC_Os01g01369,LOC_Os01g03730,LOC_Os01g04950,LOC_Os01g11160,LOC_Os01g11910,LOC_Os01g14440,LOC_Os01g40870,LOC_Os01g41240,LOC_Os01g42380,LOC_Os01g53390,LOC_Os01g55940,LOC_Os01g61070,LOC_Os01g63060,LOC_Os02g09220,LOC_Os02g09250,LOC_Os02g11760,LOC_Os02g32520,LOC_Os02g40784,LOC_Os02g46460,LOC_Os03g03034,LOC_Os03g03700,LOC_Os03g12890,LOC_Os03g21030,LOC_Os03g21060,LOC_Os03g40540,LOC_Os04g12960,LOC_Os04g…
GO:0009867	jasmonic acid mediated signaling pathway	919	26	3.76	9e-15	LOC_Os01g14440,LOC_Os01g42380,LOC_Os01g55940,LOC_Os02g11760,LOC_Os03g03700,LOC_Os03g21030,LOC_Os03g21060,LOC_Os04g43440,LOC_Os04g49510,LOC_Os05g44210,LOC_Os06g07200,LOC_Os07g03870,LOC_Os07g40290,LOC_Os07g48450,LOC_Os07g48550,LOC_Os08g07970,LOC_Os08g29570,LOC_Os08g33710,LOC_Os08g44340,LOC_Os10g40360,LOC_Os10g42130,LOC_Os11g03300,LOC_Os11g29870,LOC_Os11g45740,LOC_Os12g37970,LOC_Os12g41680
GO:0009626	plant-type hypersensitive response	1383	31	5.66	9.9e-15	LOC_Os01g11160,LOC_Os01g42380,LOC_Os01g55940,LOC_Os01g63060,LOC_Os01g65660,LOC_Os02g11760,LOC_Os03g03700,LOC_Os03g13300,LOC_Os03g21030,LOC_Os03g21060,LOC_Os04g15580,LOC_Os04g43440,LOC_Os04g49510,LOC_Os05g21180,LOC_Os05g34980,LOC_Os05g47650,LOC_Os05g51420,LOC_Os06g07200,LOC_Os06g10160,LOC_Os06g41840,LOC_Os07g03870,LOC_Os07g40290,LOC_Os07g48450,LOC_Os07g48550,LOC_Os08g07970,LOC_Os08g29570,LOC_Os10g…
GO:0050832	defense response to fungus	1486	32	6.09	1e-14	LOC_Os01g14440,LOC_Os01g42380,LOC_Os01g55940,LOC_Os01g63060,LOC_Os02g11760,LOC_Os02g40784,LOC_Os03g03700,LOC_Os03g08460,LOC_Os03g21030,LOC_Os03g21060,LOC_Os03g40540,LOC_Os04g15580,LOC_Os04g43440,LOC_Os04g49510,LOC_Os04g55650,LOC_Os05g21180,LOC_Os05g51420,LOC_Os06g07200,LOC_Os06g10160,LOC_Os06g41840,LOC_Os07g03870,LOC_Os07g40290,LOC_Os07g48100,LOC_Os07g48450,LOC_Os07g48550,LOC_Os08g07970,LOC_Os08g…
GO:0071395	cellular response to jasmonic acid stimulus	925	26	3.79	1e-14	LOC_Os01g14440,LOC_Os01g42380,LOC_Os01g55940,LOC_Os02g11760,LOC_Os03g03700,LOC_Os03g21030,LOC_Os03g21060,LOC_Os04g43440,LOC_Os04g49510,LOC_Os05g44210,LOC_Os06g07200,LOC_Os07g03870,LOC_Os07g40290,LOC_Os07g48450,LOC_Os07g48550,LOC_Os08g07970,LOC_Os08g29570,LOC_Os08g33710,LOC_Os08g44340,LOC_Os10g40360,LOC_Os10g42130,LOC_Os11g03300,LOC_Os11g29870,LOC_Os11g45740,LOC_Os12g37970,LOC_Os12g41680
GO:0031347	regulation of defense response	2147	38	8.79	1.1e-14	LOC_Os01g11160,LOC_Os01g14440,LOC_Os01g42380,LOC_Os01g55940,LOC_Os01g63060,LOC_Os01g65660,LOC_Os02g05950,LOC_Os02g11760,LOC_Os03g03700,LOC_Os03g13300,LOC_Os03g21030,LOC_Os03g21060,LOC_Os04g15580,LOC_Os04g22120,LOC_Os04g30040,LOC_Os04g43440,LOC_Os04g49510,LOC_Os04g56110,LOC_Os05g21180,LOC_Os05g34980,LOC_Os05g47650,LOC_Os05g51420,LOC_Os06g07200,LOC_Os06g10160,LOC_Os06g41840,LOC_Os06g46270,LOC_Os07g…
GO:0034050	host programmed cell death induced by symbiont	1390	31	5.69	1.1e-14	LOC_Os01g11160,LOC_Os01g42380,LOC_Os01g55940,LOC_Os01g63060,LOC_Os01g65660,LOC_Os02g11760,LOC_Os03g03700,LOC_Os03g13300,LOC_Os03g21030,LOC_Os03g21060,LOC_Os04g15580,LOC_Os04g43440,LOC_Os04g49510,LOC_Os05g21180,LOC_Os05g34980,LOC_Os05g47650,LOC_Os05g51420,LOC_Os06g07200,LOC_Os06g10160,LOC_Os06g41840,LOC_Os07g03870,LOC_Os07g40290,LOC_Os07g48450,LOC_Os07g48550,LOC_Os08g07970,LOC_Os08g29570,LOC_Os10g…
GO:0080134	regulation of response to stress	2272	39	9.3	1.2e-14	LOC_Os01g11160,LOC_Os01g14440,LOC_Os01g42380,LOC_Os01g55940,LOC_Os01g63060,LOC_Os01g65660,LOC_Os02g05950,LOC_Os02g11760,LOC_Os03g03700,LOC_Os03g13300,LOC_Os03g21030,LOC_Os03g21060,LOC_Os04g15580,LOC_Os04g22120,LOC_Os04g30040,LOC_Os04g43440,LOC_Os04g49510,LOC_Os04g56110,LOC_Os05g21180,LOC_Os05g34980,LOC_Os05g47650,LOC_Os05g51420,LOC_Os06g07200,LOC_Os06g10160,LOC_Os06g41840,LOC_Os06g46270,LOC_Os07g…
GO:0009755	hormone-mediated signaling pathway	3047	45	12.48	1.5e-14	LOC_Os01g14440,LOC_Os01g42380,LOC_Os01g55940,LOC_Os02g05950,LOC_Os02g11760,LOC_Os03g03700,LOC_Os03g08460,LOC_Os03g15770,LOC_Os03g21030,LOC_Os03g21060,LOC_Os04g30040,LOC_Os04g43440,LOC_Os04g43910,LOC_Os04g49510,LOC_Os04g53720,LOC_Os05g05800,LOC_Os05g37190,LOC_Os05g44210,LOC_Os06g07200,LOC_Os06g10160,LOC_Os06g46270,LOC_Os07g03870,LOC_Os07g40290,LOC_Os07g48100,LOC_Os07g48450,LOC_Os07g48550,LOC_Os08g…
GO:0032870	cellular response to hormone stimulus	3194	46	13.08	1.7e-14	LOC_Os01g14440,LOC_Os01g42380,LOC_Os01g55940,LOC_Os02g05950,LOC_Os02g11760,LOC_Os03g03700,LOC_Os03g08460,LOC_Os03g15770,LOC_Os03g21030,LOC_Os03g21060,LOC_Os04g12960,LOC_Os04g30040,LOC_Os04g43440,LOC_Os04g43910,LOC_Os04g49510,LOC_Os04g53720,LOC_Os05g05800,LOC_Os05g37190,LOC_Os05g44210,LOC_Os06g07200,LOC_Os06g10160,LOC_Os06g46270,LOC_Os07g03870,LOC_Os07g40290,LOC_Os07g48100,LOC_Os07g48450,LOC_Os07g…
GO:0009651	response to salt stress	2800	43	11.47	1.8e-14	LOC_Os01g04950,LOC_Os01g13210,LOC_Os01g40870,LOC_Os01g42380,LOC_Os01g53390,LOC_Os01g61070,LOC_Os01g65660,LOC_Os02g11760,LOC_Os02g46460,LOC_Os03g08460,LOC_Os03g13300,LOC_Os03g21030,LOC_Os03g21060,LOC_Os03g53200,LOC_Os04g12960,LOC_Os04g49450,LOC_Os04g49510,LOC_Os04g55650,LOC_Os05g34980,LOC_Os05g44210,LOC_Os06g07200,LOC_Os06g41840,LOC_Os07g03870,LOC_Os07g32010,LOC_Os07g48100,LOC_Os07g48450,LOC_Os07g…
GO:0070727	cellular macromolecule localization	2554	41	10.46	2e-14	LOC_Os01g04950,LOC_Os01g11160,LOC_Os01g24950,LOC_Os01g42380,LOC_Os01g55940,LOC_Os01g63060,LOC_Os01g64640,LOC_Os01g65660,LOC_Os02g06480,LOC_Os02g11760,LOC_Os02g32520,LOC_Os02g36590,LOC_Os03g03700,LOC_Os03g13300,LOC_Os03g21030,LOC_Os03g21060,LOC_Os04g12960,LOC_Os04g15580,LOC_Os04g43440,LOC_Os04g49510,LOC_Os05g21180,LOC_Os05g34980,LOC_Os05g43390,LOC_Os05g47650,LOC_Os05g51420,LOC_Os06g03800,LOC_Os06g…
GO:0071495	cellular response to endogenous stimulus	3210	46	13.15	2.1e-14	LOC_Os01g14440,LOC_Os01g42380,LOC_Os01g55940,LOC_Os02g05950,LOC_Os02g11760,LOC_Os03g03700,LOC_Os03g08460,LOC_Os03g15770,LOC_Os03g21030,LOC_Os03g21060,LOC_Os04g12960,LOC_Os04g30040,LOC_Os04g43440,LOC_Os04g43910,LOC_Os04g49510,LOC_Os04g53720,LOC_Os05g05800,LOC_Os05g37190,LOC_Os05g44210,LOC_Os06g07200,LOC_Os06g10160,LOC_Os06g46270,LOC_Os07g03870,LOC_Os07g40290,LOC_Os07g48100,LOC_Os07g48450,LOC_Os07g…
GO:0034613	cellular protein localization	2319	39	9.5	2.3e-14	LOC_Os01g04950,LOC_Os01g11160,LOC_Os01g24950,LOC_Os01g42380,LOC_Os01g55940,LOC_Os01g63060,LOC_Os01g64640,LOC_Os01g65660,LOC_Os02g06480,LOC_Os02g11760,LOC_Os02g32520,LOC_Os03g03700,LOC_Os03g13300,LOC_Os03g21030,LOC_Os03g21060,LOC_Os04g15580,LOC_Os04g43440,LOC_Os04g49510,LOC_Os05g21180,LOC_Os05g34980,LOC_Os05g43390,LOC_Os05g47650,LOC_Os05g51420,LOC_Os06g03800,LOC_Os06g07200,LOC_Os06g10160,LOC_Os06g…
GO:0006886	intracellular protein transport	2247	38	9.2	4.5e-14	LOC_Os01g04950,LOC_Os01g11160,LOC_Os01g24950,LOC_Os01g42380,LOC_Os01g55940,LOC_Os01g63060,LOC_Os01g64640,LOC_Os01g65660,LOC_Os02g06480,LOC_Os02g11760,LOC_Os02g32520,LOC_Os03g03700,LOC_Os03g13300,LOC_Os03g21030,LOC_Os03g21060,LOC_Os04g15580,LOC_Os04g43440,LOC_Os04g49510,LOC_Os05g21180,LOC_Os05g34980,LOC_Os05g43390,LOC_Os05g47650,LOC_Os05g51420,LOC_Os06g07200,LOC_Os06g10160,LOC_Os06g41840,LOC_Os07g…
GO:0009751	response to salicylic acid	1681	33	6.88	5e-14	LOC_Os01g04950,LOC_Os01g42380,LOC_Os01g55940,LOC_Os02g11760,LOC_Os02g46460,LOC_Os03g03700,LOC_Os03g08460,LOC_Os03g21030,LOC_Os03g21060,LOC_Os04g15580,LOC_Os04g30040,LOC_Os04g43440,LOC_Os04g49450,LOC_Os04g49510,LOC_Os04g56110,LOC_Os06g07200,LOC_Os06g10160,LOC_Os06g46270,LOC_Os07g03870,LOC_Os07g40290,LOC_Os07g48450,LOC_Os07g48550,LOC_Os08g07970,LOC_Os08g29570,LOC_Os10g38360,LOC_Os10g40360,LOC_Os10g…
GO:0006970	response to osmotic stress	3156	45	12.92	5.2e-14	LOC_Os01g04950,LOC_Os01g13210,LOC_Os01g40870,LOC_Os01g42380,LOC_Os01g53390,LOC_Os01g61070,LOC_Os01g65660,LOC_Os02g11760,LOC_Os02g46460,LOC_Os03g08460,LOC_Os03g12820,LOC_Os03g13300,LOC_Os03g21030,LOC_Os03g21060,LOC_Os03g53200,LOC_Os04g12960,LOC_Os04g49450,LOC_Os04g49510,LOC_Os04g55650,LOC_Os05g34980,LOC_Os05g44210,LOC_Os06g07200,LOC_Os06g41840,LOC_Os07g03870,LOC_Os07g32010,LOC_Os07g48100,LOC_Os07g…
GO:0007165	signal transduction	5411	60	22.16	5.7e-14	LOC_Os01g01369,LOC_Os01g14440,LOC_Os01g42380,LOC_Os01g55940,LOC_Os02g05950,LOC_Os02g11760,LOC_Os03g03700,LOC_Os03g08460,LOC_Os03g12820,LOC_Os03g12890,LOC_Os03g15770,LOC_Os03g21030,LOC_Os03g21060,LOC_Os03g53200,LOC_Os04g15580,LOC_Os04g22120,LOC_Os04g30040,LOC_Os04g43440,LOC_Os04g43910,LOC_Os04g49510,LOC_Os04g53720,LOC_Os04g56110,LOC_Os05g05800,LOC_Os05g37190,LOC_Os05g44210,LOC_Os05g44770,LOC_Os05g…
GO:0071310	cellular response to organic substance	4624	55	18.94	6.1e-14	LOC_Os01g13210,LOC_Os01g14440,LOC_Os01g42380,LOC_Os01g55940,LOC_Os02g05950,LOC_Os02g11760,LOC_Os03g03700,LOC_Os03g08460,LOC_Os03g12820,LOC_Os03g15770,LOC_Os03g21030,LOC_Os03g21060,LOC_Os04g12960,LOC_Os04g15580,LOC_Os04g22120,LOC_Os04g30040,LOC_Os04g43440,LOC_Os04g43910,LOC_Os04g49510,LOC_Os04g53720,LOC_Os04g56110,LOC_Os05g05800,LOC_Os05g37190,LOC_Os05g43390,LOC_Os05g44210,LOC_Os05g45410,LOC_Os05g…
GO:0002376	immune system process	3456	47	14.15	6.8e-14	LOC_Os01g11160,LOC_Os01g14440,LOC_Os01g42380,LOC_Os01g55940,LOC_Os01g63060,LOC_Os01g65660,LOC_Os02g11760,LOC_Os03g03700,LOC_Os03g08460,LOC_Os03g13300,LOC_Os03g21030,LOC_Os03g21060,LOC_Os04g15580,LOC_Os04g22120,LOC_Os04g30040,LOC_Os04g43440,LOC_Os04g49510,LOC_Os04g56110,LOC_Os05g21180,LOC_Os05g34980,LOC_Os05g37190,LOC_Os05g43390,LOC_Os05g47650,LOC_Os05g51420,LOC_Os06g07200,LOC_Os06g10160,LOC_Os06g…
GO:0008219	cell death	2166	37	8.87	7.7e-14	LOC_Os01g11160,LOC_Os01g42380,LOC_Os01g55940,LOC_Os01g63060,LOC_Os01g65660,LOC_Os02g05950,LOC_Os02g11760,LOC_Os03g03700,LOC_Os03g12820,LOC_Os03g13300,LOC_Os03g21030,LOC_Os03g21060,LOC_Os04g15580,LOC_Os04g30040,LOC_Os04g43440,LOC_Os04g49510,LOC_Os04g56110,LOC_Os05g21180,LOC_Os05g34980,LOC_Os05g47650,LOC_Os05g51420,LOC_Os06g07200,LOC_Os06g10160,LOC_Os06g41840,LOC_Os06g46270,LOC_Os07g03870,LOC_Os07g…
GO:0016265	death	2166	37	8.87	7.7e-14	LOC_Os01g11160,LOC_Os01g42380,LOC_Os01g55940,LOC_Os01g63060,LOC_Os01g65660,LOC_Os02g05950,LOC_Os02g11760,LOC_Os03g03700,LOC_Os03g12820,LOC_Os03g13300,LOC_Os03g21030,LOC_Os03g21060,LOC_Os04g15580,LOC_Os04g30040,LOC_Os04g43440,LOC_Os04g49510,LOC_Os04g56110,LOC_Os05g21180,LOC_Os05g34980,LOC_Os05g47650,LOC_Os05g51420,LOC_Os06g07200,LOC_Os06g10160,LOC_Os06g41840,LOC_Os06g46270,LOC_Os07g03870,LOC_Os07g…
GO:0006952	defense response	7002	69	28.67	8.6e-14	LOC_Os01g04950,LOC_Os01g11160,LOC_Os01g11910,LOC_Os01g13210,LOC_Os01g14440,LOC_Os01g42380,LOC_Os01g55940,LOC_Os01g63060,LOC_Os01g65660,LOC_Os02g05950,LOC_Os02g11760,LOC_Os02g40784,LOC_Os02g46460,LOC_Os03g03700,LOC_Os03g08460,LOC_Os03g12820,LOC_Os03g13300,LOC_Os03g15770,LOC_Os03g21030,LOC_Os03g21060,LOC_Os03g40540,LOC_Os04g12960,LOC_Os04g15580,LOC_Os04g22120,LOC_Os04g30040,LOC_Os04g43440,LOC_Os04g…
GO:0045087	innate immune response	3089	44	12.65	1.1e-13	LOC_Os01g11160,LOC_Os01g14440,LOC_Os01g42380,LOC_Os01g55940,LOC_Os01g63060,LOC_Os01g65660,LOC_Os02g11760,LOC_Os03g03700,LOC_Os03g13300,LOC_Os03g21030,LOC_Os03g21060,LOC_Os04g15580,LOC_Os04g22120,LOC_Os04g30040,LOC_Os04g43440,LOC_Os04g49510,LOC_Os04g56110,LOC_Os05g21180,LOC_Os05g34980,LOC_Os05g37190,LOC_Os05g47650,LOC_Os05g51420,LOC_Os06g07200,LOC_Os06g10160,LOC_Os06g41840,LOC_Os06g46270,LOC_Os07g…
GO:0044700	single organism signaling	5525	60	22.63	1.4e-13	LOC_Os01g01369,LOC_Os01g14440,LOC_Os01g42380,LOC_Os01g55940,LOC_Os02g05950,LOC_Os02g11760,LOC_Os03g03700,LOC_Os03g08460,LOC_Os03g12820,LOC_Os03g12890,LOC_Os03g15770,LOC_Os03g21030,LOC_Os03g21060,LOC_Os03g53200,LOC_Os04g15580,LOC_Os04g22120,LOC_Os04g30040,LOC_Os04g43440,LOC_Os04g43910,LOC_Os04g49510,LOC_Os04g53720,LOC_Os04g56110,LOC_Os05g05800,LOC_Os05g37190,LOC_Os05g44210,LOC_Os05g44770,LOC_Os05g…
GO:0023052	signaling	5531	60	22.65	1.5e-13	LOC_Os01g01369,LOC_Os01g14440,LOC_Os01g42380,LOC_Os01g55940,LOC_Os02g05950,LOC_Os02g11760,LOC_Os03g03700,LOC_Os03g08460,LOC_Os03g12820,LOC_Os03g12890,LOC_Os03g15770,LOC_Os03g21030,LOC_Os03g21060,LOC_Os03g53200,LOC_Os04g15580,LOC_Os04g22120,LOC_Os04g30040,LOC_Os04g43440,LOC_Os04g43910,LOC_Os04g49510,LOC_Os04g53720,LOC_Os04g56110,LOC_Os05g05800,LOC_Os05g37190,LOC_Os05g44210,LOC_Os05g44770,LOC_Os05g…
GO:0033036	macromolecule localization	3411	46	13.97	1.9e-13	LOC_Os01g04950,LOC_Os01g11160,LOC_Os01g24950,LOC_Os01g42380,LOC_Os01g55940,LOC_Os01g63060,LOC_Os01g64640,LOC_Os01g65660,LOC_Os02g06480,LOC_Os02g11760,LOC_Os02g32520,LOC_Os02g36590,LOC_Os02g46460,LOC_Os03g03700,LOC_Os03g13300,LOC_Os03g21030,LOC_Os03g21060,LOC_Os04g12960,LOC_Os04g15580,LOC_Os04g43440,LOC_Os04g49510,LOC_Os05g01030,LOC_Os05g21180,LOC_Os05g34980,LOC_Os05g43390,LOC_Os05g47650,LOC_Os05g…
GO:0051649	establishment of localization in cell	3413	46	13.98	1.9e-13	LOC_Os01g04950,LOC_Os01g11160,LOC_Os01g13210,LOC_Os01g24950,LOC_Os01g42380,LOC_Os01g55940,LOC_Os01g63060,LOC_Os01g64640,LOC_Os01g65660,LOC_Os02g06480,LOC_Os02g11760,LOC_Os02g32520,LOC_Os02g46460,LOC_Os03g03700,LOC_Os03g13300,LOC_Os03g21030,LOC_Os03g21060,LOC_Os04g15580,LOC_Os04g43440,LOC_Os04g49510,LOC_Os05g01030,LOC_Os05g21180,LOC_Os05g34980,LOC_Os05g37190,LOC_Os05g43390,LOC_Os05g45410,LOC_Os05g…
GO:0012501	programmed cell death	2000	35	8.19	2.1e-13	LOC_Os01g11160,LOC_Os01g42380,LOC_Os01g55940,LOC_Os01g63060,LOC_Os01g65660,LOC_Os02g11760,LOC_Os03g03700,LOC_Os03g13300,LOC_Os03g21030,LOC_Os03g21060,LOC_Os04g15580,LOC_Os04g30040,LOC_Os04g43440,LOC_Os04g49510,LOC_Os04g56110,LOC_Os05g21180,LOC_Os05g34980,LOC_Os05g47650,LOC_Os05g51420,LOC_Os06g07200,LOC_Os06g10160,LOC_Os06g41840,LOC_Os06g46270,LOC_Os07g03870,LOC_Os07g40290,LOC_Os07g48450,LOC_Os07g…
GO:0009753	response to jasmonic acid	1557	31	6.38	2.3e-13	LOC_Os01g04950,LOC_Os01g14440,LOC_Os01g42380,LOC_Os01g55940,LOC_Os02g11760,LOC_Os02g46460,LOC_Os03g03700,LOC_Os03g08460,LOC_Os03g21030,LOC_Os03g21060,LOC_Os04g43440,LOC_Os04g49450,LOC_Os04g49510,LOC_Os05g44210,LOC_Os06g07200,LOC_Os06g46270,LOC_Os07g03870,LOC_Os07g40290,LOC_Os07g48450,LOC_Os07g48550,LOC_Os08g07970,LOC_Os08g29570,LOC_Os08g33710,LOC_Os08g44340,LOC_Os10g40360,LOC_Os10g42130,LOC_Os11g…
GO:0006955	immune response	3177	44	13.01	3e-13	LOC_Os01g11160,LOC_Os01g14440,LOC_Os01g42380,LOC_Os01g55940,LOC_Os01g63060,LOC_Os01g65660,LOC_Os02g11760,LOC_Os03g03700,LOC_Os03g13300,LOC_Os03g21030,LOC_Os03g21060,LOC_Os04g15580,LOC_Os04g22120,LOC_Os04g30040,LOC_Os04g43440,LOC_Os04g49510,LOC_Os04g56110,LOC_Os05g21180,LOC_Os05g34980,LOC_Os05g37190,LOC_Os05g47650,LOC_Os05g51420,LOC_Os06g07200,LOC_Os06g10160,LOC_Os06g41840,LOC_Os06g46270,LOC_Os07g…
GO:0042538	hyperosmotic salinity response	647	21	2.65	3.1e-13	LOC_Os01g04950,LOC_Os01g42380,LOC_Os02g11760,LOC_Os02g46460,LOC_Os03g08460,LOC_Os03g21030,LOC_Os03g21060,LOC_Os04g12960,LOC_Os04g49510,LOC_Os05g44210,LOC_Os06g07200,LOC_Os07g48100,LOC_Os07g48450,LOC_Os07g48550,LOC_Os08g29570,LOC_Os08g44340,LOC_Os10g42130,LOC_Os11g03300,LOC_Os11g45740,LOC_Os12g37970,LOC_Os12g41680
GO:0015031	protein transport	2408	38	9.86	3.8e-13	LOC_Os01g04950,LOC_Os01g11160,LOC_Os01g24950,LOC_Os01g42380,LOC_Os01g55940,LOC_Os01g63060,LOC_Os01g64640,LOC_Os01g65660,LOC_Os02g06480,LOC_Os02g11760,LOC_Os02g32520,LOC_Os03g03700,LOC_Os03g13300,LOC_Os03g21030,LOC_Os03g21060,LOC_Os04g15580,LOC_Os04g43440,LOC_Os04g49510,LOC_Os05g21180,LOC_Os05g34980,LOC_Os05g43390,LOC_Os05g47650,LOC_Os05g51420,LOC_Os06g07200,LOC_Os06g10160,LOC_Os06g41840,LOC_Os07g…
GO:0045184	establishment of protein localization	2413	38	9.88	4.1e-13	LOC_Os01g04950,LOC_Os01g11160,LOC_Os01g24950,LOC_Os01g42380,LOC_Os01g55940,LOC_Os01g63060,LOC_Os01g64640,LOC_Os01g65660,LOC_Os02g06480,LOC_Os02g11760,LOC_Os02g32520,LOC_Os03g03700,LOC_Os03g13300,LOC_Os03g21030,LOC_Os03g21060,LOC_Os04g15580,LOC_Os04g43440,LOC_Os04g49510,LOC_Os05g21180,LOC_Os05g34980,LOC_Os05g43390,LOC_Os05g47650,LOC_Os05g51420,LOC_Os06g07200,LOC_Os06g10160,LOC_Os06g41840,LOC_Os07g…
GO:0009733	response to auxin	1281	28	5.25	4.2e-13	LOC_Os01g42380,LOC_Os01g55940,LOC_Os02g11760,LOC_Os03g21030,LOC_Os03g21060,LOC_Os04g43910,LOC_Os04g49450,LOC_Os04g49510,LOC_Os04g53720,LOC_Os05g05800,LOC_Os05g44210,LOC_Os05g45410,LOC_Os06g03800,LOC_Os06g07200,LOC_Os07g40290,LOC_Os07g48450,LOC_Os07g48550,LOC_Os08g29570,LOC_Os08g44340,LOC_Os09g26880,LOC_Os10g06630,LOC_Os10g14920,LOC_Os10g42130,LOC_Os11g03300,LOC_Os11g29870,LOC_Os11g45740,LOC_Os12g…
GO:0009723	response to ethylene	1209	27	4.95	7.1e-13	LOC_Os01g14440,LOC_Os01g42380,LOC_Os01g63060,LOC_Os02g11760,LOC_Os03g08460,LOC_Os03g21030,LOC_Os03g21060,LOC_Os04g49450,LOC_Os04g49510,LOC_Os05g21180,LOC_Os05g44210,LOC_Os06g07200,LOC_Os07g03870,LOC_Os07g48450,LOC_Os07g48550,LOC_Os08g01290,LOC_Os08g29570,LOC_Os08g44340,LOC_Os09g26880,LOC_Os10g30560,LOC_Os10g42130,LOC_Os11g03300,LOC_Os11g29870,LOC_Os11g45740,LOC_Os12g01490,LOC_Os12g37970,LOC_Os12g…
GO:0009863	salicylic acid mediated signaling pathway	1117	26	4.57	7.9e-13	LOC_Os01g42380,LOC_Os01g55940,LOC_Os02g11760,LOC_Os03g03700,LOC_Os03g21030,LOC_Os03g21060,LOC_Os04g15580,LOC_Os04g30040,LOC_Os04g43440,LOC_Os04g49510,LOC_Os04g56110,LOC_Os06g07200,LOC_Os06g10160,LOC_Os06g46270,LOC_Os07g03870,LOC_Os07g40290,LOC_Os07g48450,LOC_Os07g48550,LOC_Os08g07970,LOC_Os08g29570,LOC_Os10g40360,LOC_Os10g42130,LOC_Os11g03300,LOC_Os11g10510,LOC_Os12g41680,LOC_Os12g41710
GO:0071446	cellular response to salicylic acid stimulus	1126	26	4.61	9.5e-13	LOC_Os01g42380,LOC_Os01g55940,LOC_Os02g11760,LOC_Os03g03700,LOC_Os03g21030,LOC_Os03g21060,LOC_Os04g15580,LOC_Os04g30040,LOC_Os04g43440,LOC_Os04g49510,LOC_Os04g56110,LOC_Os06g07200,LOC_Os06g10160,LOC_Os06g46270,LOC_Os07g03870,LOC_Os07g40290,LOC_Os07g48450,LOC_Os07g48550,LOC_Os08g07970,LOC_Os08g29570,LOC_Os10g40360,LOC_Os10g42130,LOC_Os11g03300,LOC_Os11g10510,LOC_Os12g41680,LOC_Os12g41710
GO:0008104	protein localization	2628	39	10.76	1.2e-12	LOC_Os01g04950,LOC_Os01g11160,LOC_Os01g24950,LOC_Os01g42380,LOC_Os01g55940,LOC_Os01g63060,LOC_Os01g64640,LOC_Os01g65660,LOC_Os02g06480,LOC_Os02g11760,LOC_Os02g32520,LOC_Os03g03700,LOC_Os03g13300,LOC_Os03g21030,LOC_Os03g21060,LOC_Os04g15580,LOC_Os04g43440,LOC_Os04g49510,LOC_Os05g21180,LOC_Os05g34980,LOC_Os05g43390,LOC_Os05g47650,LOC_Os05g51420,LOC_Os06g03800,LOC_Os06g07200,LOC_Os06g10160,LOC_Os06g…
GO:0044248	cellular catabolic process	3390	44	13.88	2.7e-12	LOC_Os01g03730,LOC_Os01g04950,LOC_Os01g11160,LOC_Os01g42380,LOC_Os01g53390,LOC_Os02g06480,LOC_Os02g11760,LOC_Os02g32520,LOC_Os02g40784,LOC_Os02g46460,LOC_Os02g53130,LOC_Os03g08460,LOC_Os03g12890,LOC_Os03g13300,LOC_Os03g58790,LOC_Os04g12960,LOC_Os04g46970,LOC_Os04g55650,LOC_Os04g55710,LOC_Os05g05800,LOC_Os05g43390,LOC_Os05g45410,LOC_Os05g47650,LOC_Os06g03800,LOC_Os06g24730,LOC_Os06g41840,LOC_Os07g…
GO:0044767	single-organism developmental process	12399	93	50.78	3e-12	LOC_Os01g03730,LOC_Os01g04950,LOC_Os01g06310,LOC_Os01g09000,LOC_Os01g11910,LOC_Os01g13210,LOC_Os01g14440,LOC_Os01g24950,LOC_Os01g41240,LOC_Os01g42380,LOC_Os01g43750,LOC_Os01g55940,LOC_Os01g61070,LOC_Os02g05950,LOC_Os02g06480,LOC_Os02g11760,LOC_Os02g36590,LOC_Os02g40784,LOC_Os02g43540,LOC_Os02g46460,LOC_Os02g49760,LOC_Os02g53130,LOC_Os03g03700,LOC_Os03g08460,LOC_Os03g10100,LOC_Os03g12820,LOC_Os03g…
GO:0050789	regulation of biological process	13540	98	55.45	3.2e-12	LOC_Os01g01369,LOC_Os01g06310,LOC_Os01g11160,LOC_Os01g11910,LOC_Os01g13210,LOC_Os01g14440,LOC_Os01g16620,LOC_Os01g41240,LOC_Os01g42380,LOC_Os01g53390,LOC_Os01g55940,LOC_Os01g61070,LOC_Os01g63060,LOC_Os01g65660,LOC_Os02g05950,LOC_Os02g11760,LOC_Os02g32520,LOC_Os02g48640,LOC_Os03g03700,LOC_Os03g08460,LOC_Os03g10100,LOC_Os03g12820,LOC_Os03g12890,LOC_Os03g13300,LOC_Os03g15770,LOC_Os03g21030,LOC_Os03g…
GO:0006972	hyperosmotic response	906	23	3.71	3.3e-12	LOC_Os01g04950,LOC_Os01g42380,LOC_Os02g11760,LOC_Os02g46460,LOC_Os03g08460,LOC_Os03g21030,LOC_Os03g21060,LOC_Os04g12960,LOC_Os04g49510,LOC_Os04g55650,LOC_Os05g44210,LOC_Os06g07200,LOC_Os06g41840,LOC_Os07g48100,LOC_Os07g48450,LOC_Os07g48550,LOC_Os08g29570,LOC_Os08g44340,LOC_Os10g42130,LOC_Os11g03300,LOC_Os11g45740,LOC_Os12g37970,LOC_Os12g41680
GO:0097306	cellular response to alcohol	1195	26	4.89	3.6e-12	LOC_Os01g42380,LOC_Os01g55940,LOC_Os02g11760,LOC_Os03g15770,LOC_Os03g21030,LOC_Os03g21060,LOC_Os04g12960,LOC_Os04g43910,LOC_Os04g49510,LOC_Os04g53720,LOC_Os05g44210,LOC_Os06g07200,LOC_Os06g10160,LOC_Os07g40290,LOC_Os07g48100,LOC_Os07g48450,LOC_Os07g48550,LOC_Os08g29570,LOC_Os08g44340,LOC_Os10g06630,LOC_Os10g42130,LOC_Os11g03300,LOC_Os11g45740,LOC_Os12g37970,LOC_Os12g41680,LOC_Os12g41710
GO:0032502	developmental process	12965	95	53.09	5.5e-12	LOC_Os01g03730,LOC_Os01g04950,LOC_Os01g06310,LOC_Os01g09000,LOC_Os01g11160,LOC_Os01g11910,LOC_Os01g13210,LOC_Os01g14440,LOC_Os01g24950,LOC_Os01g41240,LOC_Os01g42380,LOC_Os01g43750,LOC_Os01g55940,LOC_Os01g61070,LOC_Os02g05950,LOC_Os02g06480,LOC_Os02g11760,LOC_Os02g36590,LOC_Os02g40784,LOC_Os02g43540,LOC_Os02g46460,LOC_Os02g49760,LOC_Os02g53130,LOC_Os03g03700,LOC_Os03g08460,LOC_Os03g10100,LOC_Os03g…
GO:0043436	oxoacid metabolic process	4525	51	18.53	5.8e-12	LOC_Os01g09000,LOC_Os01g11160,LOC_Os01g40870,LOC_Os01g42380,LOC_Os01g55940,LOC_Os02g06480,LOC_Os02g11760,LOC_Os02g40784,LOC_Os02g53130,LOC_Os03g03700,LOC_Os03g08460,LOC_Os03g12890,LOC_Os03g13300,LOC_Os03g21030,LOC_Os03g21060,LOC_Os03g40540,LOC_Os04g12960,LOC_Os04g32920,LOC_Os04g43440,LOC_Os04g44950,LOC_Os04g49510,LOC_Os04g55650,LOC_Os04g57540,LOC_Os05g05800,LOC_Os05g44210,LOC_Os05g47650,LOC_Os05g…
GO:0006082	organic acid metabolic process	4526	51	18.53	5.8e-12	LOC_Os01g09000,LOC_Os01g11160,LOC_Os01g40870,LOC_Os01g42380,LOC_Os01g55940,LOC_Os02g06480,LOC_Os02g11760,LOC_Os02g40784,LOC_Os02g53130,LOC_Os03g03700,LOC_Os03g08460,LOC_Os03g12890,LOC_Os03g13300,LOC_Os03g21030,LOC_Os03g21060,LOC_Os03g40540,LOC_Os04g12960,LOC_Os04g32920,LOC_Os04g43440,LOC_Os04g44950,LOC_Os04g49510,LOC_Os04g55650,LOC_Os04g57540,LOC_Os05g05800,LOC_Os05g44210,LOC_Os05g47650,LOC_Os05g…
GO:0044283	small molecule biosynthetic process	3472	44	14.22	6.1e-12	LOC_Os01g01369,LOC_Os01g03730,LOC_Os01g11160,LOC_Os01g42380,LOC_Os01g55940,LOC_Os02g11760,LOC_Os02g40784,LOC_Os03g03700,LOC_Os03g12890,LOC_Os03g21030,LOC_Os03g21060,LOC_Os03g40540,LOC_Os04g32920,LOC_Os04g43440,LOC_Os04g44950,LOC_Os04g49450,LOC_Os04g49510,LOC_Os04g55650,LOC_Os04g57540,LOC_Os05g05800,LOC_Os05g44210,LOC_Os05g51420,LOC_Os06g03800,LOC_Os06g07200,LOC_Os06g10160,LOC_Os06g11290,LOC_Os06g…
GO:0044281	small molecule metabolic process	6659	63	27.27	1.3e-11	LOC_Os01g01369,LOC_Os01g03730,LOC_Os01g09000,LOC_Os01g11160,LOC_Os01g40870,LOC_Os01g42380,LOC_Os01g43750,LOC_Os01g43851,LOC_Os01g55940,LOC_Os02g06480,LOC_Os02g11760,LOC_Os02g40784,LOC_Os02g53130,LOC_Os03g03700,LOC_Os03g08460,LOC_Os03g12890,LOC_Os03g13300,LOC_Os03g21030,LOC_Os03g21060,LOC_Os03g40540,LOC_Os04g12960,LOC_Os04g32920,LOC_Os04g43440,LOC_Os04g44950,LOC_Os04g49450,LOC_Os04g49510,LOC_Os04g…
GO:0019752	carboxylic acid metabolic process	4471	50	18.31	1.4e-11	LOC_Os01g09000,LOC_Os01g11160,LOC_Os01g40870,LOC_Os01g42380,LOC_Os01g55940,LOC_Os02g06480,LOC_Os02g11760,LOC_Os02g40784,LOC_Os03g03700,LOC_Os03g08460,LOC_Os03g12890,LOC_Os03g13300,LOC_Os03g21030,LOC_Os03g21060,LOC_Os03g40540,LOC_Os04g12960,LOC_Os04g32920,LOC_Os04g43440,LOC_Os04g44950,LOC_Os04g49510,LOC_Os04g55650,LOC_Os04g57540,LOC_Os05g05800,LOC_Os05g44210,LOC_Os05g47650,LOC_Os05g51420,LOC_Os06g…
GO:0050794	regulation of cellular process	11447	87	46.88	1.9e-11	LOC_Os01g01369,LOC_Os01g06310,LOC_Os01g11160,LOC_Os01g11910,LOC_Os01g13210,LOC_Os01g14440,LOC_Os01g42380,LOC_Os01g53390,LOC_Os01g55940,LOC_Os01g61070,LOC_Os01g63060,LOC_Os01g65660,LOC_Os02g05950,LOC_Os02g11760,LOC_Os02g32520,LOC_Os03g03700,LOC_Os03g08460,LOC_Os03g12820,LOC_Os03g12890,LOC_Os03g13300,LOC_Os03g15770,LOC_Os03g21030,LOC_Os03g21060,LOC_Os03g53200,LOC_Os03g58790,LOC_Os04g15580,LOC_Os04g…
GO:0071407	cellular response to organic cyclic compound	1749	30	7.16	2.4e-11	LOC_Os01g42380,LOC_Os01g55940,LOC_Os02g05950,LOC_Os02g11760,LOC_Os03g03700,LOC_Os03g15770,LOC_Os03g21030,LOC_Os03g21060,LOC_Os04g15580,LOC_Os04g30040,LOC_Os04g43440,LOC_Os04g49510,LOC_Os04g56110,LOC_Os05g43390,LOC_Os06g07200,LOC_Os06g10160,LOC_Os06g46270,LOC_Os07g03870,LOC_Os07g40290,LOC_Os07g48450,LOC_Os07g48550,LOC_Os08g07970,LOC_Os08g29570,LOC_Os10g06630,LOC_Os10g40360,LOC_Os10g42130,LOC_Os11g…
GO:0071215	cellular response to abscisic acid stimulus	916	22	3.75	3e-11	LOC_Os01g42380,LOC_Os01g55940,LOC_Os02g11760,LOC_Os03g21030,LOC_Os03g21060,LOC_Os04g12960,LOC_Os04g43910,LOC_Os04g49510,LOC_Os04g53720,LOC_Os05g44210,LOC_Os06g07200,LOC_Os07g40290,LOC_Os07g48100,LOC_Os07g48450,LOC_Os07g48550,LOC_Os08g29570,LOC_Os08g44340,LOC_Os10g42130,LOC_Os11g03300,LOC_Os11g45740,LOC_Os12g37970,LOC_Os12g41680
GO:0009893	positive regulation of metabolic process	1887	31	7.73	3.1e-11	LOC_Os01g11910,LOC_Os01g42380,LOC_Os01g55940,LOC_Os01g65660,LOC_Os02g11760,LOC_Os03g08460,LOC_Os03g13300,LOC_Os03g21030,LOC_Os03g21060,LOC_Os04g43440,LOC_Os04g49450,LOC_Os04g53720,LOC_Os05g34980,LOC_Os05g45410,LOC_Os05g47650,LOC_Os06g07200,LOC_Os06g41840,LOC_Os06g46270,LOC_Os07g40290,LOC_Os07g48450,LOC_Os07g48550,LOC_Os08g01290,LOC_Os08g07970,LOC_Os08g29570,LOC_Os10g14920,LOC_Os10g42130,LOC_Os11g…
GO:1901698	response to nitrogen compound	2416	35	9.89	4.3e-11	LOC_Os01g03730,LOC_Os01g04950,LOC_Os01g11910,LOC_Os01g14440,LOC_Os01g42380,LOC_Os01g55940,LOC_Os01g63060,LOC_Os02g11760,LOC_Os02g46460,LOC_Os03g03700,LOC_Os03g08460,LOC_Os03g15770,LOC_Os04g15580,LOC_Os04g30040,LOC_Os04g43440,LOC_Os04g49450,LOC_Os05g05800,LOC_Os05g21180,LOC_Os05g43390,LOC_Os05g45410,LOC_Os05g47650,LOC_Os05g51420,LOC_Os06g07200,LOC_Os06g10160,LOC_Os06g40030,LOC_Os06g41840,LOC_Os07g…
GO:0048518	positive regulation of biological process	3407	42	13.95	5.1e-11	LOC_Os01g11910,LOC_Os01g13210,LOC_Os01g42380,LOC_Os01g55940,LOC_Os01g65660,LOC_Os02g11760,LOC_Os03g08460,LOC_Os03g10100,LOC_Os03g13300,LOC_Os03g15770,LOC_Os03g21030,LOC_Os03g21060,LOC_Os03g40540,LOC_Os04g43440,LOC_Os04g49450,LOC_Os04g49510,LOC_Os04g53720,LOC_Os05g34980,LOC_Os05g44770,LOC_Os05g45410,LOC_Os05g47650,LOC_Os06g07200,LOC_Os06g10160,LOC_Os06g41840,LOC_Os06g46270,LOC_Os07g39520,LOC_Os07g…
GO:0065008	regulation of biological quality	3859	45	15.8	5.3e-11	LOC_Os01g01369,LOC_Os01g03730,LOC_Os01g04950,LOC_Os01g11160,LOC_Os01g41240,LOC_Os01g42380,LOC_Os01g43750,LOC_Os01g43851,LOC_Os01g55940,LOC_Os01g61070,LOC_Os01g65660,LOC_Os02g05950,LOC_Os02g06480,LOC_Os02g11760,LOC_Os02g13150,LOC_Os03g12890,LOC_Os03g13300,LOC_Os03g40540,LOC_Os04g12960,LOC_Os04g53720,LOC_Os05g05800,LOC_Os05g34980,LOC_Os05g44770,LOC_Os05g47650,LOC_Os05g51420,LOC_Os06g03800,LOC_Os06g…
GO:0009738	abscisic acid-activated signaling pathway	852	21	3.49	5.4e-11	LOC_Os01g42380,LOC_Os01g55940,LOC_Os02g11760,LOC_Os03g21030,LOC_Os03g21060,LOC_Os04g43910,LOC_Os04g49510,LOC_Os04g53720,LOC_Os05g44210,LOC_Os06g07200,LOC_Os07g40290,LOC_Os07g48100,LOC_Os07g48450,LOC_Os07g48550,LOC_Os08g29570,LOC_Os08g44340,LOC_Os10g42130,LOC_Os11g03300,LOC_Os11g45740,LOC_Os12g37970,LOC_Os12g41680
GO:0016043	cellular component organization	11271	85	46.16	6.7e-11	LOC_Os01g03730,LOC_Os01g04950,LOC_Os01g06310,LOC_Os01g11160,LOC_Os01g13210,LOC_Os01g16620,LOC_Os01g24950,LOC_Os01g42380,LOC_Os01g43750,LOC_Os01g55940,LOC_Os01g61070,LOC_Os01g63060,LOC_Os01g64640,LOC_Os01g65660,LOC_Os02g05950,LOC_Os02g06480,LOC_Os02g11760,LOC_Os02g32520,LOC_Os02g36590,LOC_Os02g46460,LOC_Os02g48640,LOC_Os02g49760,LOC_Os03g03700,LOC_Os03g12820,LOC_Os03g13300,LOC_Os03g15770,LOC_Os03g…
GO:0071396	cellular response to lipid	1497	27	6.13	9.2e-11	LOC_Os01g42380,LOC_Os01g55940,LOC_Os02g11760,LOC_Os03g15770,LOC_Os03g21030,LOC_Os03g21060,LOC_Os04g12960,LOC_Os04g43910,LOC_Os04g49510,LOC_Os04g53720,LOC_Os05g44210,LOC_Os06g07200,LOC_Os06g10160,LOC_Os07g40290,LOC_Os07g48100,LOC_Os07g48450,LOC_Os07g48550,LOC_Os08g29570,LOC_Os08g44340,LOC_Os10g06630,LOC_Os10g42130,LOC_Os11g03300,LOC_Os11g45740,LOC_Os12g30824,LOC_Os12g37970,LOC_Os12g41680,LOC_Os12g…
GO:0048856	anatomical structure development	11991	88	49.1	9.5e-11	LOC_Os01g03730,LOC_Os01g04950,LOC_Os01g06310,LOC_Os01g09000,LOC_Os01g11160,LOC_Os01g11910,LOC_Os01g13210,LOC_Os01g14440,LOC_Os01g24950,LOC_Os01g41240,LOC_Os01g42380,LOC_Os01g43750,LOC_Os01g55940,LOC_Os01g61070,LOC_Os02g05950,LOC_Os02g06480,LOC_Os02g11760,LOC_Os02g36590,LOC_Os02g40784,LOC_Os02g43540,LOC_Os02g46460,LOC_Os02g49760,LOC_Os02g53130,LOC_Os03g03700,LOC_Os03g08460,LOC_Os03g12820,LOC_Os03g…
GO:0098542	defense response to other organism	3782	44	15.49	1e-10	LOC_Os01g04950,LOC_Os01g13210,LOC_Os01g14440,LOC_Os01g42380,LOC_Os01g55940,LOC_Os01g63060,LOC_Os02g11760,LOC_Os02g40784,LOC_Os02g46460,LOC_Os03g03700,LOC_Os03g08460,LOC_Os03g21030,LOC_Os03g21060,LOC_Os03g40540,LOC_Os04g12960,LOC_Os04g15580,LOC_Os04g30040,LOC_Os04g43440,LOC_Os04g49510,LOC_Os04g53720,LOC_Os04g55650,LOC_Os05g21180,LOC_Os05g43390,LOC_Os05g51420,LOC_Os06g07200,LOC_Os06g10160,LOC_Os06g…
GO:0009891	positive regulation of biosynthetic process	1636	28	6.7	1.3e-10	LOC_Os01g11910,LOC_Os01g42380,LOC_Os01g55940,LOC_Os01g65660,LOC_Os02g11760,LOC_Os03g08460,LOC_Os03g13300,LOC_Os03g21030,LOC_Os03g21060,LOC_Os04g43440,LOC_Os04g49450,LOC_Os05g34980,LOC_Os05g45410,LOC_Os05g47650,LOC_Os06g07200,LOC_Os06g46270,LOC_Os07g40290,LOC_Os07g48450,LOC_Os07g48550,LOC_Os08g01290,LOC_Os08g07970,LOC_Os08g29570,LOC_Os10g42130,LOC_Os11g03300,LOC_Os11g29870,LOC_Os11g45740,LOC_Os12g…
GO:0048519	negative regulation of biological process	4296	47	17.59	1.5e-10	LOC_Os01g01369,LOC_Os01g11160,LOC_Os01g13210,LOC_Os01g14440,LOC_Os01g42380,LOC_Os01g55940,LOC_Os01g61070,LOC_Os01g63060,LOC_Os02g05950,LOC_Os02g11760,LOC_Os03g03700,LOC_Os03g08460,LOC_Os03g21030,LOC_Os03g21060,LOC_Os03g58790,LOC_Os04g15580,LOC_Os04g30040,LOC_Os04g43440,LOC_Os04g49450,LOC_Os04g49510,LOC_Os04g53720,LOC_Os04g56110,LOC_Os05g05800,LOC_Os05g21180,LOC_Os05g43390,LOC_Os05g47650,LOC_Os05g…
GO:0072330	monocarboxylic acid biosynthetic process	1679	28	6.88	2.3e-10	LOC_Os01g42380,LOC_Os01g55940,LOC_Os02g11760,LOC_Os02g40784,LOC_Os03g03700,LOC_Os03g12890,LOC_Os03g21030,LOC_Os03g21060,LOC_Os04g43440,LOC_Os04g49510,LOC_Os05g44210,LOC_Os06g07200,LOC_Os06g10160,LOC_Os06g11290,LOC_Os07g03870,LOC_Os07g40290,LOC_Os07g48450,LOC_Os07g48550,LOC_Os08g07970,LOC_Os08g29570,LOC_Os08g44340,LOC_Os10g38360,LOC_Os10g40360,LOC_Os10g42130,LOC_Os11g34624,LOC_Os11g45740,LOC_Os12g…
GO:0032501	multicellular organismal process	12303	88	50.38	4.1e-10	LOC_Os01g03730,LOC_Os01g04950,LOC_Os01g06310,LOC_Os01g09000,LOC_Os01g11910,LOC_Os01g14440,LOC_Os01g24950,LOC_Os01g41240,LOC_Os01g42380,LOC_Os01g61070,LOC_Os02g05950,LOC_Os02g06480,LOC_Os02g11760,LOC_Os02g36590,LOC_Os02g40784,LOC_Os02g43540,LOC_Os02g46460,LOC_Os02g49760,LOC_Os02g53130,LOC_Os03g03700,LOC_Os03g08460,LOC_Os03g10100,LOC_Os03g15770,LOC_Os03g21030,LOC_Os03g21060,LOC_Os03g40540,LOC_Os03g…
GO:0034976	response to endoplasmic reticulum stress	858	20	3.51	4.3e-10	LOC_Os01g55940,LOC_Os03g15770,LOC_Os03g21030,LOC_Os03g21060,LOC_Os04g49510,LOC_Os05g45410,LOC_Os05g51420,LOC_Os06g07200,LOC_Os07g01560,LOC_Os07g03870,LOC_Os07g40290,LOC_Os07g48450,LOC_Os07g48550,LOC_Os08g07970,LOC_Os10g06630,LOC_Os10g42130,LOC_Os11g03300,LOC_Os11g34624,LOC_Os12g41680,LOC_Os12g41710
GO:0009611	response to wounding	1278	24	5.23	5.2e-10	LOC_Os01g04950,LOC_Os02g05950,LOC_Os02g46460,LOC_Os03g12890,LOC_Os03g21030,LOC_Os03g21060,LOC_Os04g15580,LOC_Os04g49510,LOC_Os05g44210,LOC_Os06g07200,LOC_Os06g46270,LOC_Os07g48450,LOC_Os07g48550,LOC_Os08g33710,LOC_Os08g44340,LOC_Os09g29660,LOC_Os10g40360,LOC_Os10g42130,LOC_Os11g03300,LOC_Os11g29870,LOC_Os11g45740,LOC_Os12g37970,LOC_Os12g41680,LOC_Os12g41710
GO:0034620	cellular response to unfolded protein	457	15	1.87	7.8e-10	LOC_Os01g55940,LOC_Os03g21030,LOC_Os03g21060,LOC_Os04g49510,LOC_Os05g45410,LOC_Os05g51420,LOC_Os06g07200,LOC_Os07g03870,LOC_Os07g40290,LOC_Os07g48450,LOC_Os07g48550,LOC_Os08g07970,LOC_Os10g42130,LOC_Os11g03300,LOC_Os12g41680
GO:0035967	cellular response to topologically incorrect protein	457	15	1.87	7.8e-10	LOC_Os01g55940,LOC_Os03g21030,LOC_Os03g21060,LOC_Os04g49510,LOC_Os05g45410,LOC_Os05g51420,LOC_Os06g07200,LOC_Os07g03870,LOC_Os07g40290,LOC_Os07g48450,LOC_Os07g48550,LOC_Os08g07970,LOC_Os10g42130,LOC_Os11g03300,LOC_Os12g41680
GO:0048523	negative regulation of cellular process	2713	35	11.11	9.6e-10	LOC_Os01g11160,LOC_Os01g13210,LOC_Os01g14440,LOC_Os01g42380,LOC_Os01g55940,LOC_Os01g61070,LOC_Os01g63060,LOC_Os02g11760,LOC_Os03g08460,LOC_Os03g21030,LOC_Os03g21060,LOC_Os04g15580,LOC_Os04g43440,LOC_Os04g49450,LOC_Os04g49510,LOC_Os04g53720,LOC_Os05g05800,LOC_Os05g21180,LOC_Os05g47650,LOC_Os05g51420,LOC_Os06g03800,LOC_Os06g07200,LOC_Os06g10160,LOC_Os06g46270,LOC_Os07g03870,LOC_Os07g40290,LOC_Os07g…
GO:0009862	systemic acquired resistance, salicylic acid mediated signaling pathway	714	18	2.92	1e-09	LOC_Os01g42380,LOC_Os01g55940,LOC_Os02g11760,LOC_Os03g03700,LOC_Os03g21030,LOC_Os03g21060,LOC_Os04g43440,LOC_Os04g49510,LOC_Os06g07200,LOC_Os07g03870,LOC_Os07g40290,LOC_Os07g48450,LOC_Os07g48550,LOC_Os08g07970,LOC_Os08g29570,LOC_Os10g42130,LOC_Os11g10510,LOC_Os12g41680
GO:0016053	organic acid biosynthetic process	2719	35	11.13	1e-09	LOC_Os01g42380,LOC_Os01g55940,LOC_Os02g11760,LOC_Os02g40784,LOC_Os03g03700,LOC_Os03g12890,LOC_Os03g21030,LOC_Os03g21060,LOC_Os04g32920,LOC_Os04g43440,LOC_Os04g49510,LOC_Os04g55650,LOC_Os04g57540,LOC_Os05g05800,LOC_Os05g44210,LOC_Os05g51420,LOC_Os06g07200,LOC_Os06g10160,LOC_Os06g11290,LOC_Os07g03870,LOC_Os07g40290,LOC_Os07g48450,LOC_Os07g48550,LOC_Os08g07970,LOC_Os08g29570,LOC_Os08g44340,LOC_Os10g…
GO:0046394	carboxylic acid biosynthetic process	2719	35	11.13	1e-09	LOC_Os01g42380,LOC_Os01g55940,LOC_Os02g11760,LOC_Os02g40784,LOC_Os03g03700,LOC_Os03g12890,LOC_Os03g21030,LOC_Os03g21060,LOC_Os04g32920,LOC_Os04g43440,LOC_Os04g49510,LOC_Os04g55650,LOC_Os04g57540,LOC_Os05g05800,LOC_Os05g44210,LOC_Os05g51420,LOC_Os06g07200,LOC_Os06g10160,LOC_Os06g11290,LOC_Os07g03870,LOC_Os07g40290,LOC_Os07g48450,LOC_Os07g48550,LOC_Os08g07970,LOC_Os08g29570,LOC_Os08g44340,LOC_Os10g…
GO:0010243	response to organonitrogen compound	1436	25	5.88	1e-09	LOC_Os01g04950,LOC_Os01g11910,LOC_Os01g14440,LOC_Os01g42380,LOC_Os01g55940,LOC_Os01g63060,LOC_Os02g11760,LOC_Os02g46460,LOC_Os03g03700,LOC_Os03g08460,LOC_Os03g15770,LOC_Os04g15580,LOC_Os04g43440,LOC_Os04g49450,LOC_Os05g21180,LOC_Os05g45410,LOC_Os06g07200,LOC_Os06g10160,LOC_Os06g41840,LOC_Os07g40290,LOC_Os08g07970,LOC_Os08g29570,LOC_Os10g38360,LOC_Os11g29870,LOC_Os12g41710
GO:0035556	intracellular signal transduction	1696	27	6.95	1.4e-09	LOC_Os01g01369,LOC_Os01g14440,LOC_Os01g42380,LOC_Os01g55940,LOC_Os02g11760,LOC_Os03g03700,LOC_Os03g08460,LOC_Os03g12890,LOC_Os03g21030,LOC_Os03g21060,LOC_Os03g53200,LOC_Os04g43440,LOC_Os04g49510,LOC_Os06g07200,LOC_Os07g03870,LOC_Os07g40290,LOC_Os07g48100,LOC_Os07g48450,LOC_Os07g48550,LOC_Os08g07970,LOC_Os08g29570,LOC_Os09g26880,LOC_Os10g30560,LOC_Os10g42130,LOC_Os11g45740,LOC_Os12g01490,LOC_Os12g…
GO:0071840	cellular component organization or biogenesis	12165	86	49.82	1.6e-09	LOC_Os01g03730,LOC_Os01g04950,LOC_Os01g06310,LOC_Os01g11160,LOC_Os01g13210,LOC_Os01g16620,LOC_Os01g24950,LOC_Os01g42380,LOC_Os01g43750,LOC_Os01g55940,LOC_Os01g61070,LOC_Os01g63060,LOC_Os01g64640,LOC_Os01g65660,LOC_Os02g05950,LOC_Os02g06480,LOC_Os02g11760,LOC_Os02g32520,LOC_Os02g36590,LOC_Os02g46460,LOC_Os02g48640,LOC_Os02g49760,LOC_Os03g03700,LOC_Os03g12820,LOC_Os03g13300,LOC_Os03g15770,LOC_Os03g…
GO:0000165	MAPK cascade	648	17	2.65	1.7e-09	LOC_Os01g42380,LOC_Os01g55940,LOC_Os02g11760,LOC_Os03g03700,LOC_Os03g21030,LOC_Os03g21060,LOC_Os04g43440,LOC_Os04g49510,LOC_Os06g07200,LOC_Os07g03870,LOC_Os07g40290,LOC_Os07g48450,LOC_Os07g48550,LOC_Os08g07970,LOC_Os08g29570,LOC_Os10g42130,LOC_Os12g41680
GO:0006986	response to unfolded protein	484	15	1.98	1.7e-09	LOC_Os01g55940,LOC_Os03g21030,LOC_Os03g21060,LOC_Os04g49510,LOC_Os05g45410,LOC_Os05g51420,LOC_Os06g07200,LOC_Os07g03870,LOC_Os07g40290,LOC_Os07g48450,LOC_Os07g48550,LOC_Os08g07970,LOC_Os10g42130,LOC_Os11g03300,LOC_Os12g41680
GO:0044707	single-multicellular organism process	11754	84	48.13	1.9e-09	LOC_Os01g03730,LOC_Os01g06310,LOC_Os01g09000,LOC_Os01g11910,LOC_Os01g14440,LOC_Os01g24950,LOC_Os01g41240,LOC_Os01g42380,LOC_Os01g61070,LOC_Os02g05950,LOC_Os02g06480,LOC_Os02g11760,LOC_Os02g36590,LOC_Os02g40784,LOC_Os02g43540,LOC_Os02g49760,LOC_Os02g53130,LOC_Os03g03700,LOC_Os03g08460,LOC_Os03g10100,LOC_Os03g15770,LOC_Os03g21030,LOC_Os03g21060,LOC_Os03g40540,LOC_Os03g53200,LOC_Os03g58790,LOC_Os04g…
GO:0048878	chemical homeostasis	944	20	3.87	2.2e-09	LOC_Os01g04950,LOC_Os01g41240,LOC_Os01g42380,LOC_Os01g43750,LOC_Os01g43851,LOC_Os01g55940,LOC_Os01g61070,LOC_Os01g65660,LOC_Os02g06480,LOC_Os02g11760,LOC_Os03g13300,LOC_Os03g40540,LOC_Os05g34980,LOC_Os05g51420,LOC_Os07g40290,LOC_Os07g44130,LOC_Os08g29570,LOC_Os10g14920,LOC_Os11g01530,LOC_Os12g01530
GO:0007275	multicellular organismal development	11377	82	46.59	2.4e-09	LOC_Os01g03730,LOC_Os01g06310,LOC_Os01g09000,LOC_Os01g11910,LOC_Os01g14440,LOC_Os01g41240,LOC_Os01g42380,LOC_Os01g61070,LOC_Os02g05950,LOC_Os02g06480,LOC_Os02g11760,LOC_Os02g36590,LOC_Os02g40784,LOC_Os02g43540,LOC_Os02g49760,LOC_Os02g53130,LOC_Os03g03700,LOC_Os03g08460,LOC_Os03g10100,LOC_Os03g15770,LOC_Os03g21030,LOC_Os03g21060,LOC_Os03g40540,LOC_Os03g53200,LOC_Os03g58790,LOC_Os04g12960,LOC_Os04g…
GO:0009056	catabolic process	5394	51	22.09	3.3e-09	LOC_Os01g03730,LOC_Os01g04950,LOC_Os01g11160,LOC_Os01g42380,LOC_Os01g53390,LOC_Os01g64640,LOC_Os02g06480,LOC_Os02g11760,LOC_Os02g32520,LOC_Os02g40784,LOC_Os02g46460,LOC_Os02g49760,LOC_Os02g53130,LOC_Os03g08460,LOC_Os03g12890,LOC_Os03g13300,LOC_Os03g58790,LOC_Os04g12960,LOC_Os04g32920,LOC_Os04g46970,LOC_Os04g55650,LOC_Os04g55710,LOC_Os05g05800,LOC_Os05g43390,LOC_Os05g44770,LOC_Os05g45410,LOC_Os05g…
GO:0023014	signal transduction by phosphorylation	681	17	2.79	3.5e-09	LOC_Os01g42380,LOC_Os01g55940,LOC_Os02g11760,LOC_Os03g03700,LOC_Os03g21030,LOC_Os03g21060,LOC_Os04g43440,LOC_Os04g49510,LOC_Os06g07200,LOC_Os07g03870,LOC_Os07g40290,LOC_Os07g48450,LOC_Os07g48550,LOC_Os08g07970,LOC_Os08g29570,LOC_Os10g42130,LOC_Os12g41680
GO:0030968	endoplasmic reticulum unfolded protein response	440	14	1.8	4.4e-09	LOC_Os01g55940,LOC_Os03g21030,LOC_Os03g21060,LOC_Os04g49510,LOC_Os05g51420,LOC_Os06g07200,LOC_Os07g03870,LOC_Os07g40290,LOC_Os07g48450,LOC_Os07g48550,LOC_Os08g07970,LOC_Os10g42130,LOC_Os11g03300,LOC_Os12g41680
GO:0048585	negative regulation of response to stimulus	1099	21	4.5	5.2e-09	LOC_Os01g42380,LOC_Os01g55940,LOC_Os02g11760,LOC_Os03g03700,LOC_Os03g08460,LOC_Os03g21030,LOC_Os03g21060,LOC_Os04g43440,LOC_Os04g49510,LOC_Os04g53720,LOC_Os06g07200,LOC_Os07g03870,LOC_Os07g40290,LOC_Os07g48100,LOC_Os07g48450,LOC_Os07g48550,LOC_Os08g07970,LOC_Os08g29570,LOC_Os10g38360,LOC_Os10g42130,LOC_Os12g41680
GO:0032787	monocarboxylic acid metabolic process	3198	37	13.1	5.5e-09	LOC_Os01g11160,LOC_Os01g42380,LOC_Os01g55940,LOC_Os02g06480,LOC_Os02g11760,LOC_Os02g40784,LOC_Os03g03700,LOC_Os03g08460,LOC_Os03g12890,LOC_Os03g21030,LOC_Os03g21060,LOC_Os03g40540,LOC_Os04g12960,LOC_Os04g43440,LOC_Os04g49510,LOC_Os04g55650,LOC_Os05g44210,LOC_Os05g47650,LOC_Os06g07200,LOC_Os06g10160,LOC_Os06g11290,LOC_Os06g41840,LOC_Os07g03870,LOC_Os07g40290,LOC_Os07g48450,LOC_Os07g48550,LOC_Os08g…
GO:0009617	response to bacterium	2485	32	10.18	6.1e-09	LOC_Os01g04950,LOC_Os01g13210,LOC_Os01g42380,LOC_Os01g55940,LOC_Os02g11760,LOC_Os02g40784,LOC_Os02g46460,LOC_Os03g03700,LOC_Os03g15770,LOC_Os03g21060,LOC_Os04g12960,LOC_Os04g30040,LOC_Os04g43440,LOC_Os04g53720,LOC_Os04g56110,LOC_Os05g05800,LOC_Os05g44210,LOC_Os06g07200,LOC_Os06g10160,LOC_Os07g03870,LOC_Os07g40290,LOC_Os07g48450,LOC_Os08g01290,LOC_Os08g07970,LOC_Os08g29570,LOC_Os08g41470,LOC_Os10g…
GO:0009627	systemic acquired resistance	1232	22	5.05	7.3e-09	LOC_Os01g42380,LOC_Os01g55940,LOC_Os02g11760,LOC_Os03g03700,LOC_Os03g21030,LOC_Os03g21060,LOC_Os04g30040,LOC_Os04g43440,LOC_Os04g49510,LOC_Os06g07200,LOC_Os06g10160,LOC_Os07g03870,LOC_Os07g40290,LOC_Os07g48450,LOC_Os07g48550,LOC_Os08g07970,LOC_Os08g29570,LOC_Os10g06630,LOC_Os10g42130,LOC_Os11g10510,LOC_Os11g34624,LOC_Os12g41680
GO:0042592	homeostatic process	1354	23	5.54	8.2e-09	LOC_Os01g04950,LOC_Os01g11160,LOC_Os01g41240,LOC_Os01g42380,LOC_Os01g43750,LOC_Os01g43851,LOC_Os01g55940,LOC_Os01g61070,LOC_Os01g65660,LOC_Os02g06480,LOC_Os02g11760,LOC_Os03g13300,LOC_Os03g40540,LOC_Os05g34980,LOC_Os05g51420,LOC_Os07g40290,LOC_Os07g44130,LOC_Os08g29570,LOC_Os08g44340,LOC_Os09g02710,LOC_Os10g14920,LOC_Os11g01530,LOC_Os12g01530
GO:0031348	negative regulation of defense response	724	17	2.96	8.6e-09	LOC_Os01g42380,LOC_Os01g55940,LOC_Os02g11760,LOC_Os03g03700,LOC_Os03g21030,LOC_Os03g21060,LOC_Os04g43440,LOC_Os04g49510,LOC_Os06g07200,LOC_Os07g03870,LOC_Os07g40290,LOC_Os07g48450,LOC_Os07g48550,LOC_Os08g07970,LOC_Os08g29570,LOC_Os10g42130,LOC_Os12g41680
GO:0006984	ER-nucleus signaling pathway	466	14	1.91	9e-09	LOC_Os01g55940,LOC_Os03g21030,LOC_Os03g21060,LOC_Os04g49510,LOC_Os05g51420,LOC_Os06g07200,LOC_Os07g03870,LOC_Os07g40290,LOC_Os07g48450,LOC_Os07g48550,LOC_Os08g07970,LOC_Os10g42130,LOC_Os11g03300,LOC_Os12g41680
GO:0009695	jasmonic acid biosynthetic process	323	12	1.32	1.1e-08	LOC_Os03g21030,LOC_Os03g21060,LOC_Os05g44210,LOC_Os06g11290,LOC_Os07g48450,LOC_Os07g48550,LOC_Os08g44340,LOC_Os10g40360,LOC_Os10g42130,LOC_Os11g45740,LOC_Os12g37970,LOC_Os12g41680
GO:0042743	hydrogen peroxide metabolic process	836	18	3.42	1.2e-08	LOC_Os01g11160,LOC_Os01g42380,LOC_Os01g55940,LOC_Os02g11760,LOC_Os02g32520,LOC_Os03g03700,LOC_Os04g43440,LOC_Os04g55650,LOC_Os06g07200,LOC_Os07g03870,LOC_Os07g16970,LOC_Os07g39520,LOC_Os07g40290,LOC_Os08g07970,LOC_Os08g29570,LOC_Os08g44340,LOC_Os09g02710,LOC_Os11g10510
GO:0042445	hormone metabolic process	842	18	3.45	1.3e-08	LOC_Os01g01369,LOC_Os01g03730,LOC_Os01g42380,LOC_Os01g43750,LOC_Os01g43851,LOC_Os01g55940,LOC_Os02g11760,LOC_Os03g12890,LOC_Os03g40540,LOC_Os04g12960,LOC_Os05g47650,LOC_Os06g03800,LOC_Os06g41840,LOC_Os07g40290,LOC_Os07g44130,LOC_Os08g29570,LOC_Os10g14920,LOC_Os10g38360
GO:0000302	response to reactive oxygen species	1064	20	4.36	1.6e-08	LOC_Os01g11160,LOC_Os01g42380,LOC_Os01g61070,LOC_Os02g11760,LOC_Os02g32520,LOC_Os03g15770,LOC_Os04g12960,LOC_Os04g55650,LOC_Os05g44210,LOC_Os05g45410,LOC_Os07g01560,LOC_Os08g01290,LOC_Os08g29570,LOC_Os08g44340,LOC_Os09g02710,LOC_Os09g26880,LOC_Os11g01530,LOC_Os11g29870,LOC_Os12g01530,LOC_Os12g41710
GO:0044712	single-organism catabolic process	3028	35	12.4	1.6e-08	LOC_Os01g04950,LOC_Os01g11160,LOC_Os01g42380,LOC_Os01g64640,LOC_Os02g06480,LOC_Os02g11760,LOC_Os02g32520,LOC_Os02g40784,LOC_Os02g46460,LOC_Os02g49760,LOC_Os02g53130,LOC_Os03g08460,LOC_Os03g12890,LOC_Os04g32920,LOC_Os04g55650,LOC_Os05g43390,LOC_Os05g45410,LOC_Os05g47650,LOC_Os06g24730,LOC_Os06g41840,LOC_Os07g44130,LOC_Os08g29570,LOC_Os08g44340,LOC_Os09g02710,LOC_Os09g26880,LOC_Os09g29660,LOC_Os09g…
GO:0042446	hormone biosynthetic process	664	16	2.72	1.7e-08	LOC_Os01g01369,LOC_Os01g03730,LOC_Os01g42380,LOC_Os01g43750,LOC_Os01g43851,LOC_Os01g55940,LOC_Os02g11760,LOC_Os03g12890,LOC_Os03g40540,LOC_Os05g47650,LOC_Os06g03800,LOC_Os06g41840,LOC_Os07g40290,LOC_Os07g44130,LOC_Os08g29570,LOC_Os10g38360
GO:1901564	organonitrogen compound metabolic process	4796	46	19.64	1.7e-08	LOC_Os01g04950,LOC_Os01g09000,LOC_Os01g11160,LOC_Os01g40870,LOC_Os01g42380,LOC_Os01g43750,LOC_Os01g43851,LOC_Os01g55940,LOC_Os01g61070,LOC_Os01g63060,LOC_Os02g11760,LOC_Os02g32520,LOC_Os02g46460,LOC_Os03g08460,LOC_Os03g12890,LOC_Os03g13300,LOC_Os04g12960,LOC_Os04g32920,LOC_Os04g40040,LOC_Os04g44950,LOC_Os04g55650,LOC_Os04g57540,LOC_Os05g05800,LOC_Os05g21180,LOC_Os05g43390,LOC_Os05g47650,LOC_Os05g…
GO:0015711	organic anion transport	1187	21	4.86	1.9e-08	LOC_Os01g04950,LOC_Os01g11160,LOC_Os01g42380,LOC_Os01g65660,LOC_Os02g11760,LOC_Os02g46460,LOC_Os04g38680,LOC_Os04g49510,LOC_Os05g01030,LOC_Os05g34980,LOC_Os06g07200,LOC_Os06g10160,LOC_Os07g03870,LOC_Os07g39520,LOC_Os08g01290,LOC_Os08g29570,LOC_Os08g33710,LOC_Os09g29660,LOC_Os10g14920,LOC_Os10g38360,LOC_Os11g29870
GO:0006811	ion transport	3511	38	14.38	2e-08	LOC_Os01g03730,LOC_Os01g04950,LOC_Os01g11160,LOC_Os01g14440,LOC_Os01g42380,LOC_Os01g43750,LOC_Os01g43851,LOC_Os01g61070,LOC_Os01g65660,LOC_Os02g06480,LOC_Os02g11760,LOC_Os02g46460,LOC_Os02g49760,LOC_Os03g13300,LOC_Os04g30040,LOC_Os04g32920,LOC_Os04g38680,LOC_Os04g49510,LOC_Os05g01030,LOC_Os05g34980,LOC_Os05g47650,LOC_Os05g51420,LOC_Os06g07200,LOC_Os06g10160,LOC_Os07g01560,LOC_Os07g03870,LOC_Os07g…
GO:0016131	brassinosteroid metabolic process	419	13	1.72	2.1e-08	LOC_Os01g01369,LOC_Os01g03730,LOC_Os01g42380,LOC_Os01g43750,LOC_Os01g43851,LOC_Os01g55940,LOC_Os02g11760,LOC_Os03g40540,LOC_Os06g03800,LOC_Os06g41840,LOC_Os07g40290,LOC_Os07g44130,LOC_Os08g29570
GO:0016128	phytosteroid metabolic process	420	13	1.72	2.2e-08	LOC_Os01g01369,LOC_Os01g03730,LOC_Os01g42380,LOC_Os01g43750,LOC_Os01g43851,LOC_Os01g55940,LOC_Os02g11760,LOC_Os03g40540,LOC_Os06g03800,LOC_Os06g41840,LOC_Os07g40290,LOC_Os07g44130,LOC_Os08g29570
GO:0006979	response to oxidative stress	1691	25	6.92	2.6e-08	LOC_Os01g11160,LOC_Os01g42380,LOC_Os01g61070,LOC_Os02g11760,LOC_Os02g32520,LOC_Os03g12820,LOC_Os03g15770,LOC_Os04g12960,LOC_Os04g15580,LOC_Os04g55650,LOC_Os05g44210,LOC_Os05g45410,LOC_Os07g01560,LOC_Os07g48100,LOC_Os08g01290,LOC_Os08g29570,LOC_Os08g44340,LOC_Os09g02710,LOC_Os09g26880,LOC_Os10g38060,LOC_Os10g40360,LOC_Os11g01530,LOC_Os11g29870,LOC_Os12g01530,LOC_Os12g41710
GO:0007568	aging	688	16	2.82	2.7e-08	LOC_Os01g03730,LOC_Os01g61070,LOC_Os03g08460,LOC_Os03g15770,LOC_Os03g21030,LOC_Os03g21060,LOC_Os06g46270,LOC_Os07g39520,LOC_Os07g48450,LOC_Os07g48550,LOC_Os08g33710,LOC_Os10g42130,LOC_Os11g03300,LOC_Os12g01490,LOC_Os12g41680,LOC_Os12g41710
GO:0015849	organic acid transport	1106	20	4.53	3.1e-08	LOC_Os01g04950,LOC_Os01g11160,LOC_Os01g42380,LOC_Os01g65660,LOC_Os02g11760,LOC_Os02g46460,LOC_Os04g38680,LOC_Os04g49510,LOC_Os05g34980,LOC_Os06g07200,LOC_Os06g10160,LOC_Os07g03870,LOC_Os07g39520,LOC_Os08g01290,LOC_Os08g29570,LOC_Os08g33710,LOC_Os09g29660,LOC_Os10g14920,LOC_Os10g38360,LOC_Os11g29870
GO:0046942	carboxylic acid transport	1106	20	4.53	3.1e-08	LOC_Os01g04950,LOC_Os01g11160,LOC_Os01g42380,LOC_Os01g65660,LOC_Os02g11760,LOC_Os02g46460,LOC_Os04g38680,LOC_Os04g49510,LOC_Os05g34980,LOC_Os06g07200,LOC_Os06g10160,LOC_Os07g03870,LOC_Os07g39520,LOC_Os08g01290,LOC_Os08g29570,LOC_Os08g33710,LOC_Os09g29660,LOC_Os10g14920,LOC_Os10g38360,LOC_Os11g29870
GO:0006812	cation transport	2099	28	8.6	3.1e-08	LOC_Os01g03730,LOC_Os01g04950,LOC_Os01g11160,LOC_Os01g42380,LOC_Os01g43750,LOC_Os01g43851,LOC_Os01g61070,LOC_Os01g65660,LOC_Os02g06480,LOC_Os02g11760,LOC_Os02g46460,LOC_Os02g49760,LOC_Os03g13300,LOC_Os04g30040,LOC_Os04g32920,LOC_Os04g49510,LOC_Os05g01030,LOC_Os05g34980,LOC_Os05g51420,LOC_Os06g07200,LOC_Os07g03870,LOC_Os07g44130,LOC_Os08g29570,LOC_Os08g33710,LOC_Os10g38360,LOC_Os11g01530,LOC_Os11g…
GO:0009813	flavonoid biosynthetic process	799	17	3.27	3.6e-08	LOC_Os01g11910,LOC_Os01g42380,LOC_Os01g53390,LOC_Os01g65660,LOC_Os02g11760,LOC_Os03g03034,LOC_Os03g13300,LOC_Os04g12960,LOC_Os04g43440,LOC_Os04g43910,LOC_Os04g44950,LOC_Os05g34980,LOC_Os05g37190,LOC_Os05g47650,LOC_Os06g07200,LOC_Os08g29570,LOC_Os08g33710
GO:0030003	cellular cation homeostasis	446	13	1.83	4.5e-08	LOC_Os01g04950,LOC_Os01g42380,LOC_Os01g61070,LOC_Os01g65660,LOC_Os02g06480,LOC_Os02g11760,LOC_Os03g13300,LOC_Os05g34980,LOC_Os05g51420,LOC_Os08g29570,LOC_Os10g14920,LOC_Os11g01530,LOC_Os12g01530
GO:0010817	regulation of hormone levels	1486	23	6.09	4.5e-08	LOC_Os01g01369,LOC_Os01g03730,LOC_Os01g42380,LOC_Os01g43750,LOC_Os01g43851,LOC_Os01g55940,LOC_Os02g11760,LOC_Os02g13150,LOC_Os03g12890,LOC_Os03g40540,LOC_Os04g12960,LOC_Os05g05800,LOC_Os05g44770,LOC_Os05g47650,LOC_Os06g03800,LOC_Os06g41840,LOC_Os07g40290,LOC_Os07g44130,LOC_Os07g48100,LOC_Os08g29570,LOC_Os10g14920,LOC_Os10g38360,LOC_Os10g41550
GO:0010200	response to chitin	1247	21	5.11	4.5e-08	LOC_Os01g11910,LOC_Os01g14440,LOC_Os01g42380,LOC_Os01g55940,LOC_Os01g63060,LOC_Os02g11760,LOC_Os03g03700,LOC_Os03g08460,LOC_Os03g15770,LOC_Os04g15580,LOC_Os04g43440,LOC_Os05g21180,LOC_Os05g45410,LOC_Os06g07200,LOC_Os06g10160,LOC_Os06g41840,LOC_Os07g40290,LOC_Os08g07970,LOC_Os08g29570,LOC_Os11g29870,LOC_Os12g41710
GO:1901615	organic hydroxy compound metabolic process	2149	28	8.8	5e-08	LOC_Os01g01369,LOC_Os01g03730,LOC_Os01g42380,LOC_Os01g43750,LOC_Os01g43851,LOC_Os01g55940,LOC_Os02g06480,LOC_Os02g11760,LOC_Os03g03700,LOC_Os03g40540,LOC_Os04g12960,LOC_Os04g43440,LOC_Os04g44950,LOC_Os04g49450,LOC_Os04g49510,LOC_Os06g03800,LOC_Os06g07200,LOC_Os06g10160,LOC_Os06g41840,LOC_Os07g03870,LOC_Os07g40290,LOC_Os07g44130,LOC_Os07g48100,LOC_Os08g07970,LOC_Os08g29570,LOC_Os10g38060,LOC_Os11g…
GO:0010260	organ senescence	541	14	2.22	5.8e-08	LOC_Os01g03730,LOC_Os03g08460,LOC_Os03g15770,LOC_Os03g21030,LOC_Os03g21060,LOC_Os06g46270,LOC_Os07g39520,LOC_Os07g48450,LOC_Os07g48550,LOC_Os10g42130,LOC_Os11g03300,LOC_Os12g01490,LOC_Os12g41680,LOC_Os12g41710
GO:0072593	reactive oxygen species metabolic process	938	18	3.84	6.6e-08	LOC_Os01g11160,LOC_Os01g42380,LOC_Os01g55940,LOC_Os02g11760,LOC_Os02g32520,LOC_Os03g03700,LOC_Os04g43440,LOC_Os04g55650,LOC_Os06g07200,LOC_Os07g03870,LOC_Os07g16970,LOC_Os07g39520,LOC_Os07g40290,LOC_Os08g07970,LOC_Os08g29570,LOC_Os08g44340,LOC_Os09g02710,LOC_Os11g10510
GO:0031668	cellular response to extracellular stimulus	1160	20	4.75	6.6e-08	LOC_Os01g03730,LOC_Os01g11160,LOC_Os01g11910,LOC_Os01g13210,LOC_Os01g14440,LOC_Os01g42380,LOC_Os02g11760,LOC_Os04g12960,LOC_Os04g30040,LOC_Os05g05800,LOC_Os06g28194,LOC_Os07g03870,LOC_Os07g39520,LOC_Os07g48100,LOC_Os08g29570,LOC_Os08g33710,LOC_Os10g37340,LOC_Os10g38360,LOC_Os11g29870,LOC_Os11g34624
GO:0071496	cellular response to external stimulus	1160	20	4.75	6.6e-08	LOC_Os01g03730,LOC_Os01g11160,LOC_Os01g11910,LOC_Os01g13210,LOC_Os01g14440,LOC_Os01g42380,LOC_Os02g11760,LOC_Os04g12960,LOC_Os04g30040,LOC_Os05g05800,LOC_Os06g28194,LOC_Os07g03870,LOC_Os07g39520,LOC_Os07g48100,LOC_Os08g29570,LOC_Os08g33710,LOC_Os10g37340,LOC_Os10g38360,LOC_Os11g29870,LOC_Os11g34624
GO:0006873	cellular ion homeostasis	465	13	1.9	7.2e-08	LOC_Os01g04950,LOC_Os01g42380,LOC_Os01g61070,LOC_Os01g65660,LOC_Os02g06480,LOC_Os02g11760,LOC_Os03g13300,LOC_Os05g34980,LOC_Os05g51420,LOC_Os08g29570,LOC_Os10g14920,LOC_Os11g01530,LOC_Os12g01530
GO:0019725	cellular homeostasis	769	16	3.15	1.3e-07	LOC_Os01g04950,LOC_Os01g11160,LOC_Os01g42380,LOC_Os01g61070,LOC_Os01g65660,LOC_Os02g06480,LOC_Os02g11760,LOC_Os03g13300,LOC_Os05g34980,LOC_Os05g51420,LOC_Os08g29570,LOC_Os08g44340,LOC_Os09g02710,LOC_Os10g14920,LOC_Os11g01530,LOC_Os12g01530
GO:1901362	organic cyclic compound biosynthetic process	7334	58	30.03	1.3e-07	LOC_Os01g01369,LOC_Os01g03730,LOC_Os01g06310,LOC_Os01g11160,LOC_Os01g11910,LOC_Os01g14440,LOC_Os01g40870,LOC_Os01g41240,LOC_Os01g42380,LOC_Os01g43750,LOC_Os01g43851,LOC_Os01g55940,LOC_Os01g61070,LOC_Os01g68160,LOC_Os02g11760,LOC_Os02g32520,LOC_Os03g03700,LOC_Os03g08460,LOC_Os03g12890,LOC_Os03g21030,LOC_Os03g21060,LOC_Os03g40540,LOC_Os04g43440,LOC_Os04g43910,LOC_Os04g49450,LOC_Os04g49510,LOC_Os04g…
GO:0030001	metal ion transport	1463	22	5.99	1.5e-07	LOC_Os01g03730,LOC_Os01g04950,LOC_Os01g42380,LOC_Os01g43750,LOC_Os01g43851,LOC_Os01g61070,LOC_Os01g65660,LOC_Os02g06480,LOC_Os02g11760,LOC_Os02g46460,LOC_Os02g49760,LOC_Os03g13300,LOC_Os04g30040,LOC_Os04g32920,LOC_Os05g34980,LOC_Os05g51420,LOC_Os07g03870,LOC_Os07g44130,LOC_Os08g29570,LOC_Os11g01530,LOC_Os11g34624,LOC_Os12g01530
GO:0048513	organ development	7018	56	28.74	1.7e-07	LOC_Os01g03730,LOC_Os01g06310,LOC_Os01g09000,LOC_Os01g11910,LOC_Os01g14440,LOC_Os01g61070,LOC_Os02g05950,LOC_Os02g53130,LOC_Os03g03700,LOC_Os03g08460,LOC_Os03g15770,LOC_Os03g21030,LOC_Os03g21060,LOC_Os03g40540,LOC_Os03g58790,LOC_Os04g43910,LOC_Os04g49510,LOC_Os04g53720,LOC_Os04g56110,LOC_Os04g57540,LOC_Os05g01030,LOC_Os05g05800,LOC_Os05g37190,LOC_Os05g44210,LOC_Os05g44770,LOC_Os05g45410,LOC_Os05g…
GO:0040007	growth	4150	40	16.99	1.8e-07	LOC_Os01g03730,LOC_Os01g04950,LOC_Os01g06310,LOC_Os01g13210,LOC_Os01g24950,LOC_Os01g43750,LOC_Os01g55940,LOC_Os02g05950,LOC_Os02g36590,LOC_Os02g46460,LOC_Os02g49760,LOC_Os02g53130,LOC_Os03g03700,LOC_Os03g15770,LOC_Os03g21060,LOC_Os03g40540,LOC_Os04g43910,LOC_Os04g49510,LOC_Os04g56110,LOC_Os05g05800,LOC_Os05g23320,LOC_Os05g37190,LOC_Os05g44770,LOC_Os05g51420,LOC_Os06g03800,LOC_Os06g07200,LOC_Os06g…
GO:0010150	leaf senescence	426	12	1.74	2.2e-07	LOC_Os01g03730,LOC_Os03g15770,LOC_Os03g21030,LOC_Os03g21060,LOC_Os06g46270,LOC_Os07g48450,LOC_Os07g48550,LOC_Os10g42130,LOC_Os11g03300,LOC_Os12g01490,LOC_Os12g41680,LOC_Os12g41710
GO:0009991	response to extracellular stimulus	1251	20	5.12	2.2e-07	LOC_Os01g03730,LOC_Os01g11160,LOC_Os01g11910,LOC_Os01g13210,LOC_Os01g14440,LOC_Os01g42380,LOC_Os02g11760,LOC_Os04g12960,LOC_Os04g30040,LOC_Os05g05800,LOC_Os06g28194,LOC_Os07g03870,LOC_Os07g39520,LOC_Os07g48100,LOC_Os08g29570,LOC_Os08g33710,LOC_Os10g37340,LOC_Os10g38360,LOC_Os11g29870,LOC_Os11g34624
GO:0006066	alcohol metabolic process	1157	19	4.74	3e-07	LOC_Os01g01369,LOC_Os01g03730,LOC_Os01g42380,LOC_Os01g43750,LOC_Os01g43851,LOC_Os01g55940,LOC_Os02g11760,LOC_Os03g40540,LOC_Os04g44950,LOC_Os04g49450,LOC_Os06g03800,LOC_Os06g07200,LOC_Os06g41840,LOC_Os07g40290,LOC_Os07g44130,LOC_Os07g48100,LOC_Os08g29570,LOC_Os10g38060,LOC_Os12g30824
GO:0006820	anion transport	2066	26	8.46	3.2e-07	LOC_Os01g03730,LOC_Os01g04950,LOC_Os01g11160,LOC_Os01g14440,LOC_Os01g42380,LOC_Os01g65660,LOC_Os02g11760,LOC_Os02g46460,LOC_Os04g38680,LOC_Os04g49510,LOC_Os05g01030,LOC_Os05g34980,LOC_Os05g51420,LOC_Os06g07200,LOC_Os06g10160,LOC_Os07g01560,LOC_Os07g03870,LOC_Os07g39520,LOC_Os08g01290,LOC_Os08g29570,LOC_Os08g33710,LOC_Os09g29660,LOC_Os10g14920,LOC_Os10g38360,LOC_Os11g29870,LOC_Os11g34624
GO:0051173	positive regulation of nitrogen compound metabolic process	1280	20	5.24	3.2e-07	LOC_Os01g11910,LOC_Os01g55940,LOC_Os03g08460,LOC_Os03g21030,LOC_Os03g21060,LOC_Os04g49450,LOC_Os05g45410,LOC_Os06g46270,LOC_Os07g40290,LOC_Os07g48450,LOC_Os07g48550,LOC_Os08g01290,LOC_Os08g07970,LOC_Os10g14920,LOC_Os10g42130,LOC_Os11g03300,LOC_Os11g29870,LOC_Os11g45740,LOC_Os12g37970,LOC_Os12g41680
GO:0009812	flavonoid metabolic process	935	17	3.83	3.3e-07	LOC_Os01g11910,LOC_Os01g42380,LOC_Os01g53390,LOC_Os01g65660,LOC_Os02g11760,LOC_Os03g03034,LOC_Os03g13300,LOC_Os04g12960,LOC_Os04g43440,LOC_Os04g43910,LOC_Os04g44950,LOC_Os05g34980,LOC_Os05g37190,LOC_Os05g47650,LOC_Os06g07200,LOC_Os08g29570,LOC_Os08g33710
GO:0071705	nitrogen compound transport	2086	26	8.54	3.8e-07	LOC_Os01g03730,LOC_Os01g04950,LOC_Os01g11160,LOC_Os01g14440,LOC_Os01g65660,LOC_Os02g46460,LOC_Os03g15770,LOC_Os04g38680,LOC_Os04g49510,LOC_Os04g49748,LOC_Os05g34980,LOC_Os05g51420,LOC_Os06g07200,LOC_Os06g10160,LOC_Os06g41840,LOC_Os07g01560,LOC_Os07g03870,LOC_Os07g39520,LOC_Os08g01290,LOC_Os08g33710,LOC_Os10g14920,LOC_Os10g38360,LOC_Os11g29870,LOC_Os11g34624,LOC_Os12g37970,LOC_Os12g41710
GO:0055080	cation homeostasis	543	13	2.22	4.2e-07	LOC_Os01g04950,LOC_Os01g42380,LOC_Os01g61070,LOC_Os01g65660,LOC_Os02g06480,LOC_Os02g11760,LOC_Os03g13300,LOC_Os05g34980,LOC_Os05g51420,LOC_Os08g29570,LOC_Os10g14920,LOC_Os11g01530,LOC_Os12g01530
GO:0031325	positive regulation of cellular metabolic process	1569	22	6.43	4.9e-07	LOC_Os01g11910,LOC_Os01g55940,LOC_Os03g08460,LOC_Os03g21030,LOC_Os03g21060,LOC_Os04g49450,LOC_Os04g53720,LOC_Os05g45410,LOC_Os06g41840,LOC_Os06g46270,LOC_Os07g40290,LOC_Os07g48450,LOC_Os07g48550,LOC_Os08g01290,LOC_Os08g07970,LOC_Os10g14920,LOC_Os10g42130,LOC_Os11g03300,LOC_Os11g29870,LOC_Os11g45740,LOC_Os12g37970,LOC_Os12g41680
GO:0009694	jasmonic acid metabolic process	463	12	1.9	5.2e-07	LOC_Os03g21030,LOC_Os03g21060,LOC_Os05g44210,LOC_Os06g11290,LOC_Os07g48450,LOC_Os07g48550,LOC_Os08g44340,LOC_Os10g40360,LOC_Os10g42130,LOC_Os11g45740,LOC_Os12g37970,LOC_Os12g41680
GO:0035966	response to topologically incorrect protein	858	16	3.51	5.4e-07	LOC_Os01g55940,LOC_Os03g21030,LOC_Os03g21060,LOC_Os04g49510,LOC_Os05g45410,LOC_Os05g51420,LOC_Os06g07200,LOC_Os07g03870,LOC_Os07g40290,LOC_Os07g48450,LOC_Os07g48550,LOC_Os08g07970,LOC_Os10g06630,LOC_Os10g42130,LOC_Os11g03300,LOC_Os12g41680
GO:0042537	benzene-containing compound metabolic process	867	16	3.55	6.2e-07	LOC_Os01g42380,LOC_Os01g55940,LOC_Os02g11760,LOC_Os03g03700,LOC_Os03g08460,LOC_Os04g12960,LOC_Os04g43440,LOC_Os04g49510,LOC_Os06g07200,LOC_Os06g10160,LOC_Os07g03870,LOC_Os07g40290,LOC_Os08g07970,LOC_Os08g29570,LOC_Os11g34624,LOC_Os11g45740
GO:0009814	defense response, incompatible interaction	1730	23	7.08	6.5e-07	LOC_Os01g42380,LOC_Os01g55940,LOC_Os02g11760,LOC_Os03g03700,LOC_Os03g21030,LOC_Os03g21060,LOC_Os04g30040,LOC_Os04g43440,LOC_Os04g49510,LOC_Os06g07200,LOC_Os06g10160,LOC_Os07g03870,LOC_Os07g40290,LOC_Os07g48450,LOC_Os07g48550,LOC_Os08g07970,LOC_Os08g29570,LOC_Os10g06630,LOC_Os10g38060,LOC_Os10g42130,LOC_Os11g10510,LOC_Os11g34624,LOC_Os12g41680
GO:0048364	root development	3222	33	13.19	7.4e-07	LOC_Os01g06310,LOC_Os01g11910,LOC_Os01g14440,LOC_Os02g53130,LOC_Os03g03700,LOC_Os03g21030,LOC_Os03g58790,LOC_Os04g43910,LOC_Os04g49510,LOC_Os04g53720,LOC_Os04g57540,LOC_Os05g01030,LOC_Os05g05800,LOC_Os05g37190,LOC_Os05g44770,LOC_Os05g45410,LOC_Os05g47650,LOC_Os06g03800,LOC_Os06g46270,LOC_Os07g48550,LOC_Os09g15420,LOC_Os10g06630,LOC_Os10g14920,LOC_Os10g25010,LOC_Os10g38360,LOC_Os10g41550,LOC_Os10g…
GO:0022622	root system development	3223	33	13.2	7.5e-07	LOC_Os01g06310,LOC_Os01g11910,LOC_Os01g14440,LOC_Os02g53130,LOC_Os03g03700,LOC_Os03g21030,LOC_Os03g58790,LOC_Os04g43910,LOC_Os04g49510,LOC_Os04g53720,LOC_Os04g57540,LOC_Os05g01030,LOC_Os05g05800,LOC_Os05g37190,LOC_Os05g44770,LOC_Os05g45410,LOC_Os05g47650,LOC_Os06g03800,LOC_Os06g46270,LOC_Os07g48550,LOC_Os09g15420,LOC_Os10g06630,LOC_Os10g14920,LOC_Os10g25010,LOC_Os10g38360,LOC_Os10g41550,LOC_Os10g…
GO:0031667	response to nutrient levels	993	17	4.07	7.6e-07	LOC_Os01g03730,LOC_Os01g11160,LOC_Os01g11910,LOC_Os01g13210,LOC_Os01g14440,LOC_Os01g42380,LOC_Os02g11760,LOC_Os04g30040,LOC_Os05g05800,LOC_Os07g03870,LOC_Os07g39520,LOC_Os07g48100,LOC_Os08g29570,LOC_Os08g33710,LOC_Os10g37340,LOC_Os11g29870,LOC_Os11g34624
GO:0009267	cellular response to starvation	886	16	3.63	8.2e-07	LOC_Os01g03730,LOC_Os01g11160,LOC_Os01g11910,LOC_Os01g13210,LOC_Os01g14440,LOC_Os01g42380,LOC_Os02g11760,LOC_Os04g30040,LOC_Os05g05800,LOC_Os07g03870,LOC_Os07g39520,LOC_Os08g29570,LOC_Os08g33710,LOC_Os10g37340,LOC_Os11g29870,LOC_Os11g34624
GO:0048522	positive regulation of cellular process	2466	28	10.1	8.3e-07	LOC_Os01g11910,LOC_Os01g13210,LOC_Os01g55940,LOC_Os03g08460,LOC_Os03g15770,LOC_Os03g21030,LOC_Os03g21060,LOC_Os04g49450,LOC_Os04g49510,LOC_Os04g53720,LOC_Os05g45410,LOC_Os06g10160,LOC_Os06g41840,LOC_Os06g46270,LOC_Os07g40290,LOC_Os07g48450,LOC_Os07g48550,LOC_Os08g01290,LOC_Os08g07970,LOC_Os10g14920,LOC_Os10g42130,LOC_Os11g03300,LOC_Os11g29870,LOC_Os11g45740,LOC_Os12g01490,LOC_Os12g37970,LOC_Os12g…
GO:0042594	response to starvation	889	16	3.64	8.6e-07	LOC_Os01g03730,LOC_Os01g11160,LOC_Os01g11910,LOC_Os01g13210,LOC_Os01g14440,LOC_Os01g42380,LOC_Os02g11760,LOC_Os04g30040,LOC_Os05g05800,LOC_Os07g03870,LOC_Os07g39520,LOC_Os08g29570,LOC_Os08g33710,LOC_Os10g37340,LOC_Os11g29870,LOC_Os11g34624
GO:0031669	cellular response to nutrient levels	904	16	3.7	1.1e-06	LOC_Os01g03730,LOC_Os01g11160,LOC_Os01g11910,LOC_Os01g13210,LOC_Os01g14440,LOC_Os01g42380,LOC_Os02g11760,LOC_Os04g30040,LOC_Os05g05800,LOC_Os07g03870,LOC_Os07g39520,LOC_Os08g29570,LOC_Os08g33710,LOC_Os10g37340,LOC_Os11g29870,LOC_Os11g34624
GO:0009696	salicylic acid metabolic process	693	14	2.84	1.1e-06	LOC_Os01g42380,LOC_Os01g55940,LOC_Os02g11760,LOC_Os03g03700,LOC_Os04g12960,LOC_Os04g43440,LOC_Os04g49510,LOC_Os06g07200,LOC_Os06g10160,LOC_Os07g03870,LOC_Os07g40290,LOC_Os08g07970,LOC_Os08g29570,LOC_Os11g34624
GO:0016132	brassinosteroid biosynthetic process	331	10	1.36	1.2e-06	LOC_Os01g01369,LOC_Os01g03730,LOC_Os01g42380,LOC_Os01g55940,LOC_Os02g11760,LOC_Os03g40540,LOC_Os06g03800,LOC_Os06g41840,LOC_Os07g40290,LOC_Os08g29570
GO:0009743	response to carbohydrate	1149	18	4.71	1.2e-06	LOC_Os01g13210,LOC_Os01g41240,LOC_Os01g42380,LOC_Os01g65660,LOC_Os02g11760,LOC_Os03g12890,LOC_Os03g13300,LOC_Os04g43910,LOC_Os04g44950,LOC_Os05g29990,LOC_Os05g34980,LOC_Os05g44210,LOC_Os06g46270,LOC_Os07g48450,LOC_Os08g29570,LOC_Os09g26880,LOC_Os11g03300,LOC_Os12g41680
GO:0016129	phytosteroid biosynthetic process	332	10	1.36	1.3e-06	LOC_Os01g01369,LOC_Os01g03730,LOC_Os01g42380,LOC_Os01g55940,LOC_Os02g11760,LOC_Os03g40540,LOC_Os06g03800,LOC_Os06g41840,LOC_Os07g40290,LOC_Os08g29570
GO:0055082	cellular chemical homeostasis	599	13	2.45	1.3e-06	LOC_Os01g04950,LOC_Os01g42380,LOC_Os01g61070,LOC_Os01g65660,LOC_Os02g06480,LOC_Os02g11760,LOC_Os03g13300,LOC_Os05g34980,LOC_Os05g51420,LOC_Os08g29570,LOC_Os10g14920,LOC_Os11g01530,LOC_Os12g01530
GO:0009962	regulation of flavonoid biosynthetic process	334	10	1.37	1.3e-06	LOC_Os01g42380,LOC_Os01g65660,LOC_Os02g11760,LOC_Os03g13300,LOC_Os04g43440,LOC_Os04g43910,LOC_Os05g34980,LOC_Os05g47650,LOC_Os06g07200,LOC_Os08g29570
GO:0022414	reproductive process	7477	56	30.62	1.5e-06	LOC_Os01g03730,LOC_Os01g04950,LOC_Os01g06310,LOC_Os01g09000,LOC_Os01g11910,LOC_Os01g24950,LOC_Os01g61070,LOC_Os02g05950,LOC_Os02g36590,LOC_Os02g46460,LOC_Os03g03700,LOC_Os03g15770,LOC_Os03g21030,LOC_Os03g21060,LOC_Os03g40540,LOC_Os03g53200,LOC_Os03g58790,LOC_Os04g15580,LOC_Os04g43910,LOC_Os04g49450,LOC_Os04g49510,LOC_Os04g53720,LOC_Os05g05800,LOC_Os05g37190,LOC_Os05g44210,LOC_Os05g44770,LOC_Os05g…
GO:0042542	response to hydrogen peroxide	713	14	2.92	1.6e-06	LOC_Os01g11160,LOC_Os02g32520,LOC_Os03g15770,LOC_Os04g12960,LOC_Os04g55650,LOC_Os05g45410,LOC_Os07g01560,LOC_Os08g01290,LOC_Os08g44340,LOC_Os09g02710,LOC_Os11g01530,LOC_Os11g29870,LOC_Os12g01530,LOC_Os12g41710
GO:1901617	organic hydroxy compound biosynthetic process	1691	22	6.92	1.7e-06	LOC_Os01g01369,LOC_Os01g03730,LOC_Os01g42380,LOC_Os01g55940,LOC_Os02g11760,LOC_Os03g03700,LOC_Os03g40540,LOC_Os04g43440,LOC_Os04g44950,LOC_Os04g49450,LOC_Os04g49510,LOC_Os06g03800,LOC_Os06g07200,LOC_Os06g10160,LOC_Os06g41840,LOC_Os07g03870,LOC_Os07g40290,LOC_Os07g48100,LOC_Os08g07970,LOC_Os08g29570,LOC_Os11g34624,LOC_Os12g30824
GO:0019438	aromatic compound biosynthetic process	6732	52	27.57	1.7e-06	LOC_Os01g06310,LOC_Os01g11910,LOC_Os01g14440,LOC_Os01g40870,LOC_Os01g42380,LOC_Os01g43750,LOC_Os01g43851,LOC_Os01g55940,LOC_Os01g61070,LOC_Os01g68160,LOC_Os02g11760,LOC_Os02g32520,LOC_Os03g03700,LOC_Os03g08460,LOC_Os03g12890,LOC_Os03g21030,LOC_Os03g21060,LOC_Os04g43440,LOC_Os04g43910,LOC_Os04g49450,LOC_Os04g49510,LOC_Os04g53720,LOC_Os04g56110,LOC_Os04g57540,LOC_Os05g05800,LOC_Os05g29990,LOC_Os05g…
GO:0008202	steroid metabolic process	721	14	2.95	1.8e-06	LOC_Os01g01369,LOC_Os01g03730,LOC_Os01g42380,LOC_Os01g43750,LOC_Os01g43851,LOC_Os01g55940,LOC_Os02g11760,LOC_Os03g40540,LOC_Os06g03800,LOC_Os06g07200,LOC_Os06g41840,LOC_Os07g40290,LOC_Os07g44130,LOC_Os08g29570
GO:0009963	positive regulation of flavonoid biosynthetic process	269	9	1.1	1.8e-06	LOC_Os01g42380,LOC_Os01g65660,LOC_Os02g11760,LOC_Os03g13300,LOC_Os04g43440,LOC_Os05g34980,LOC_Os05g47650,LOC_Os06g07200,LOC_Os08g29570
GO:0009741	response to brassinosteroid	523	12	2.14	1.9e-06	LOC_Os01g11160,LOC_Os01g43750,LOC_Os01g43851,LOC_Os01g55940,LOC_Os02g05950,LOC_Os03g15770,LOC_Os05g47650,LOC_Os06g10160,LOC_Os07g40290,LOC_Os07g44130,LOC_Os10g06630,LOC_Os12g41710
GO:0009697	salicylic acid biosynthetic process	622	13	2.55	1.9e-06	LOC_Os01g42380,LOC_Os01g55940,LOC_Os02g11760,LOC_Os03g03700,LOC_Os04g43440,LOC_Os04g49510,LOC_Os06g07200,LOC_Os06g10160,LOC_Os07g03870,LOC_Os07g40290,LOC_Os08g07970,LOC_Os08g29570,LOC_Os11g34624
GO:0010286	heat acclimation	276	9	1.13	2.3e-06	LOC_Os01g61070,LOC_Os03g21030,LOC_Os03g21060,LOC_Os05g45410,LOC_Os07g48450,LOC_Os07g48550,LOC_Os10g42130,LOC_Os11g03300,LOC_Os12g41680
GO:0000041	transition metal ion transport	739	14	3.03	2.4e-06	LOC_Os01g03730,LOC_Os01g42380,LOC_Os01g43750,LOC_Os01g43851,LOC_Os01g61070,LOC_Os02g06480,LOC_Os02g11760,LOC_Os04g30040,LOC_Os07g03870,LOC_Os07g44130,LOC_Os08g29570,LOC_Os11g01530,LOC_Os11g34624,LOC_Os12g01530
GO:0050801	ion homeostasis	637	13	2.61	2.5e-06	LOC_Os01g04950,LOC_Os01g42380,LOC_Os01g61070,LOC_Os01g65660,LOC_Os02g06480,LOC_Os02g11760,LOC_Os03g13300,LOC_Os05g34980,LOC_Os05g51420,LOC_Os08g29570,LOC_Os10g14920,LOC_Os11g01530,LOC_Os12g01530
GO:0044702	single organism reproductive process	5711	46	23.39	2.9e-06	LOC_Os01g03730,LOC_Os01g04950,LOC_Os01g09000,LOC_Os01g11910,LOC_Os01g24950,LOC_Os01g61070,LOC_Os02g05950,LOC_Os02g36590,LOC_Os02g46460,LOC_Os03g03700,LOC_Os03g21030,LOC_Os03g21060,LOC_Os03g40540,LOC_Os03g58790,LOC_Os04g43910,LOC_Os04g49510,LOC_Os04g53720,LOC_Os05g05800,LOC_Os05g44210,LOC_Os05g44770,LOC_Os05g47650,LOC_Os06g07200,LOC_Os06g10160,LOC_Os06g26234,LOC_Os06g41840,LOC_Os06g46270,LOC_Os07g…
GO:0010583	response to cyclopentenone	286	9	1.17	3e-06	LOC_Os01g11160,LOC_Os01g55940,LOC_Os03g08460,LOC_Os06g07200,LOC_Os07g40290,LOC_Os10g38360,LOC_Os10g40360,LOC_Os11g45740,LOC_Os12g37970
GO:0031328	positive regulation of cellular biosynthetic process	1355	19	5.55	3.1e-06	LOC_Os01g11910,LOC_Os01g55940,LOC_Os03g08460,LOC_Os03g21030,LOC_Os03g21060,LOC_Os04g49450,LOC_Os05g45410,LOC_Os06g46270,LOC_Os07g40290,LOC_Os07g48450,LOC_Os07g48550,LOC_Os08g01290,LOC_Os08g07970,LOC_Os10g42130,LOC_Os11g03300,LOC_Os11g29870,LOC_Os11g45740,LOC_Os12g37970,LOC_Os12g41680
GO:0016310	phosphorylation	4132	37	16.92	3.4e-06	LOC_Os01g16620,LOC_Os01g42380,LOC_Os01g55940,LOC_Os01g61070,LOC_Os02g05950,LOC_Os02g11760,LOC_Os03g03700,LOC_Os03g15770,LOC_Os03g21030,LOC_Os03g21060,LOC_Os04g15580,LOC_Os04g22120,LOC_Os04g30040,LOC_Os04g43440,LOC_Os04g49510,LOC_Os04g56110,LOC_Os04g57540,LOC_Os05g44770,LOC_Os06g07200,LOC_Os06g10160,LOC_Os06g40030,LOC_Os06g48940,LOC_Os07g03870,LOC_Os07g39520,LOC_Os07g40290,LOC_Os07g48100,LOC_Os07g…
GO:0006865	amino acid transport	991	16	4.06	3.5e-06	LOC_Os01g04950,LOC_Os01g11160,LOC_Os01g65660,LOC_Os02g46460,LOC_Os04g38680,LOC_Os04g49510,LOC_Os05g34980,LOC_Os06g07200,LOC_Os06g10160,LOC_Os07g03870,LOC_Os07g39520,LOC_Os08g01290,LOC_Os08g33710,LOC_Os10g14920,LOC_Os10g38360,LOC_Os11g29870
GO:0048589	developmental growth	3495	33	14.31	4.4e-06	LOC_Os01g03730,LOC_Os01g04950,LOC_Os01g06310,LOC_Os01g13210,LOC_Os01g24950,LOC_Os01g43750,LOC_Os01g55940,LOC_Os02g05950,LOC_Os02g36590,LOC_Os02g46460,LOC_Os02g49760,LOC_Os02g53130,LOC_Os03g03700,LOC_Os03g15770,LOC_Os03g40540,LOC_Os04g43910,LOC_Os04g49510,LOC_Os04g56110,LOC_Os05g05800,LOC_Os05g37190,LOC_Os05g44770,LOC_Os05g51420,LOC_Os06g03800,LOC_Os06g07200,LOC_Os06g40030,LOC_Os07g40290,LOC_Os07g…
GO:0046165	alcohol biosynthetic process	894	15	3.66	4.5e-06	LOC_Os01g01369,LOC_Os01g03730,LOC_Os01g42380,LOC_Os01g55940,LOC_Os02g11760,LOC_Os03g40540,LOC_Os04g44950,LOC_Os04g49450,LOC_Os06g03800,LOC_Os06g07200,LOC_Os06g41840,LOC_Os07g40290,LOC_Os07g48100,LOC_Os08g29570,LOC_Os12g30824
GO:0051606	detection of stimulus	781	14	3.2	4.5e-06	LOC_Os01g42380,LOC_Os01g55940,LOC_Os02g05950,LOC_Os02g11760,LOC_Os03g03700,LOC_Os03g08460,LOC_Os03g15770,LOC_Os04g43440,LOC_Os04g56110,LOC_Os06g07200,LOC_Os07g40290,LOC_Os08g07970,LOC_Os08g29570,LOC_Os10g06630
GO:0048367	shoot system development	5108	42	20.92	5.5e-06	LOC_Os01g03730,LOC_Os01g06310,LOC_Os01g09000,LOC_Os01g41240,LOC_Os01g61070,LOC_Os02g05950,LOC_Os03g15770,LOC_Os03g21030,LOC_Os03g21060,LOC_Os03g40540,LOC_Os03g58790,LOC_Os04g12960,LOC_Os04g43910,LOC_Os04g53720,LOC_Os04g57540,LOC_Os05g01030,LOC_Os05g05800,LOC_Os05g37190,LOC_Os05g44770,LOC_Os05g47650,LOC_Os06g10160,LOC_Os06g41840,LOC_Os06g46270,LOC_Os07g39520,LOC_Os07g48450,LOC_Os07g48550,LOC_Os08g…
GO:0048829	root cap development	107	6	0.44	5.5e-06	LOC_Os03g21030,LOC_Os04g43910,LOC_Os06g46270,LOC_Os07g48550,LOC_Os10g42130,LOC_Os12g41680
GO:0048731	system development	9439	64	38.65	5.7e-06	LOC_Os01g03730,LOC_Os01g06310,LOC_Os01g09000,LOC_Os01g11910,LOC_Os01g14440,LOC_Os01g41240,LOC_Os01g61070,LOC_Os02g05950,LOC_Os02g53130,LOC_Os03g03700,LOC_Os03g08460,LOC_Os03g15770,LOC_Os03g21030,LOC_Os03g21060,LOC_Os03g40540,LOC_Os03g58790,LOC_Os04g12960,LOC_Os04g43910,LOC_Os04g49450,LOC_Os04g49510,LOC_Os04g53720,LOC_Os04g56110,LOC_Os04g57540,LOC_Os05g01030,LOC_Os05g05800,LOC_Os05g37190,LOC_Os05g…
GO:0009058	biosynthetic process	19454	107	79.67	6e-06	LOC_Os01g01369,LOC_Os01g03730,LOC_Os01g04950,LOC_Os01g06310,LOC_Os01g09000,LOC_Os01g11160,LOC_Os01g11910,LOC_Os01g13210,LOC_Os01g14440,LOC_Os01g24950,LOC_Os01g40870,LOC_Os01g41240,LOC_Os01g42380,LOC_Os01g43750,LOC_Os01g43851,LOC_Os01g53390,LOC_Os01g55940,LOC_Os01g61070,LOC_Os01g63060,LOC_Os01g65660,LOC_Os01g68160,LOC_Os02g05950,LOC_Os02g09220,LOC_Os02g09250,LOC_Os02g11760,LOC_Os02g32520,LOC_Os02g…
GO:0009266	response to temperature stimulus	2741	28	11.22	6.3e-06	LOC_Os01g11160,LOC_Os01g13210,LOC_Os01g55940,LOC_Os01g61070,LOC_Os02g32520,LOC_Os03g08460,LOC_Os03g15770,LOC_Os03g21030,LOC_Os03g21060,LOC_Os04g49450,LOC_Os04g49510,LOC_Os04g55650,LOC_Os05g45410,LOC_Os06g07200,LOC_Os06g41840,LOC_Os07g01560,LOC_Os07g40290,LOC_Os07g48450,LOC_Os07g48550,LOC_Os08g07970,LOC_Os10g06630,LOC_Os10g41550,LOC_Os10g42130,LOC_Os11g01530,LOC_Os11g03300,LOC_Os12g01530,LOC_Os12g…
GO:0018958	phenol-containing compound metabolic process	811	14	3.32	6.9e-06	LOC_Os01g42380,LOC_Os01g55940,LOC_Os02g11760,LOC_Os03g03700,LOC_Os04g12960,LOC_Os04g43440,LOC_Os04g49510,LOC_Os06g07200,LOC_Os06g10160,LOC_Os07g03870,LOC_Os07g40290,LOC_Os08g07970,LOC_Os08g29570,LOC_Os11g34624
GO:1901575	organic substance catabolic process	4618	39	18.91	7.1e-06	LOC_Os01g03730,LOC_Os01g04950,LOC_Os01g11160,LOC_Os01g42380,LOC_Os01g64640,LOC_Os02g06480,LOC_Os02g11760,LOC_Os02g32520,LOC_Os02g40784,LOC_Os02g46460,LOC_Os02g49760,LOC_Os02g53130,LOC_Os03g58790,LOC_Os04g32920,LOC_Os04g55650,LOC_Os04g55710,LOC_Os05g05800,LOC_Os05g43390,LOC_Os05g44770,LOC_Os05g47650,LOC_Os06g03800,LOC_Os06g24730,LOC_Os06g26234,LOC_Os06g41840,LOC_Os07g44130,LOC_Os08g29570,LOC_Os08g…
GO:0048569	post-embryonic organ development	2762	28	11.31	7.3e-06	LOC_Os01g03730,LOC_Os01g09000,LOC_Os01g14440,LOC_Os01g61070,LOC_Os02g05950,LOC_Os03g21030,LOC_Os03g40540,LOC_Os04g43910,LOC_Os04g53720,LOC_Os05g05800,LOC_Os05g44770,LOC_Os05g45410,LOC_Os05g47650,LOC_Os06g03800,LOC_Os06g41840,LOC_Os06g46270,LOC_Os07g48550,LOC_Os08g07970,LOC_Os10g38360,LOC_Os10g41550,LOC_Os10g42130,LOC_Os11g01530,LOC_Os11g29870,LOC_Os11g45740,LOC_Os12g01490,LOC_Os12g01530,LOC_Os12g…
GO:0043900	regulation of multi-organism process	601	12	2.46	7.6e-06	LOC_Os01g42380,LOC_Os01g55940,LOC_Os02g11760,LOC_Os03g03700,LOC_Os04g43440,LOC_Os04g49510,LOC_Os06g07200,LOC_Os07g03870,LOC_Os07g40290,LOC_Os08g07970,LOC_Os08g29570,LOC_Os08g44340
GO:0009404	toxin metabolic process	501	11	2.05	7.7e-06	LOC_Os01g11160,LOC_Os01g55940,LOC_Os03g08460,LOC_Os03g12890,LOC_Os05g45410,LOC_Os07g40290,LOC_Os10g38360,LOC_Os10g40360,LOC_Os11g45740,LOC_Os12g30824,LOC_Os12g37970
GO:0009653	anatomical structure morphogenesis	6515	49	26.68	8.4e-06	LOC_Os01g03730,LOC_Os01g04950,LOC_Os01g06310,LOC_Os01g11910,LOC_Os01g13210,LOC_Os01g24950,LOC_Os01g41240,LOC_Os01g43750,LOC_Os01g55940,LOC_Os01g61070,LOC_Os02g05950,LOC_Os02g36590,LOC_Os02g46460,LOC_Os02g49760,LOC_Os02g53130,LOC_Os03g03700,LOC_Os03g15770,LOC_Os03g21030,LOC_Os03g40540,LOC_Os03g58790,LOC_Os04g12960,LOC_Os04g49510,LOC_Os04g53720,LOC_Os05g05800,LOC_Os05g23320,LOC_Os05g37190,LOC_Os05g…
GO:0010310	regulation of hydrogen peroxide metabolic process	513	11	2.1	9.5e-06	LOC_Os01g42380,LOC_Os01g55940,LOC_Os02g11760,LOC_Os03g03700,LOC_Os04g43440,LOC_Os06g07200,LOC_Os07g03870,LOC_Os07g40290,LOC_Os08g07970,LOC_Os08g29570,LOC_Os11g10510
GO:0006790	sulfur compound metabolic process	1607	20	6.58	9.9e-06	LOC_Os01g01369,LOC_Os01g42380,LOC_Os01g55940,LOC_Os02g11760,LOC_Os03g12890,LOC_Os04g12960,LOC_Os04g32920,LOC_Os04g55650,LOC_Os05g05800,LOC_Os05g51420,LOC_Os06g03800,LOC_Os06g07200,LOC_Os06g10160,LOC_Os07g40290,LOC_Os08g29570,LOC_Os08g44340,LOC_Os10g06630,LOC_Os10g14920,LOC_Os10g37340,LOC_Os10g38360
GO:0055088	lipid homeostasis	70	5	0.29	1.1e-05	LOC_Os01g41240,LOC_Os01g43750,LOC_Os01g43851,LOC_Os03g40540,LOC_Os07g44130
GO:0046189	phenol-containing compound biosynthetic process	730	13	2.99	1.1e-05	LOC_Os01g42380,LOC_Os01g55940,LOC_Os02g11760,LOC_Os03g03700,LOC_Os04g43440,LOC_Os04g49510,LOC_Os06g07200,LOC_Os06g10160,LOC_Os07g03870,LOC_Os07g40290,LOC_Os08g07970,LOC_Os08g29570,LOC_Os11g34624
GO:0042742	defense response to bacterium	1759	21	7.2	1.1e-05	LOC_Os01g04950,LOC_Os01g13210,LOC_Os01g42380,LOC_Os01g55940,LOC_Os02g11760,LOC_Os02g40784,LOC_Os02g46460,LOC_Os03g03700,LOC_Os04g12960,LOC_Os04g30040,LOC_Os04g43440,LOC_Os04g53720,LOC_Os06g07200,LOC_Os06g10160,LOC_Os07g03870,LOC_Os07g40290,LOC_Os08g01290,LOC_Os08g07970,LOC_Os08g29570,LOC_Os10g38060,LOC_Os11g29870
GO:0048366	leaf development	1759	21	7.2	1.1e-05	LOC_Os01g03730,LOC_Os01g61070,LOC_Os03g15770,LOC_Os03g21030,LOC_Os03g21060,LOC_Os03g40540,LOC_Os04g43910,LOC_Os05g44770,LOC_Os05g47650,LOC_Os06g41840,LOC_Os06g46270,LOC_Os07g48450,LOC_Os07g48550,LOC_Os10g31330,LOC_Os10g42130,LOC_Os11g01530,LOC_Os11g03300,LOC_Os12g01490,LOC_Os12g01530,LOC_Os12g41680,LOC_Os12g41710
GO:0045893	positive regulation of transcription, DNA-templated	1220	17	5	1.2e-05	LOC_Os01g11910,LOC_Os03g08460,LOC_Os03g21030,LOC_Os03g21060,LOC_Os04g49450,LOC_Os05g45410,LOC_Os06g46270,LOC_Os07g48450,LOC_Os07g48550,LOC_Os08g01290,LOC_Os08g07970,LOC_Os10g42130,LOC_Os11g03300,LOC_Os11g29870,LOC_Os11g45740,LOC_Os12g37970,LOC_Os12g41680
GO:0006629	lipid metabolic process	3666	33	15.01	1.2e-05	LOC_Os01g01369,LOC_Os01g03730,LOC_Os01g11160,LOC_Os01g14440,LOC_Os01g41240,LOC_Os01g42380,LOC_Os01g43750,LOC_Os01g43851,LOC_Os01g55940,LOC_Os01g63060,LOC_Os02g09220,LOC_Os02g09250,LOC_Os02g11760,LOC_Os02g40784,LOC_Os02g53130,LOC_Os03g13300,LOC_Os03g40540,LOC_Os04g44950,LOC_Os05g21180,LOC_Os05g44210,LOC_Os05g47650,LOC_Os06g03800,LOC_Os06g07200,LOC_Os06g11290,LOC_Os06g41840,LOC_Os07g39520,LOC_Os07g…
GO:0010628	positive regulation of gene expression	1223	17	5.01	1.2e-05	LOC_Os01g11910,LOC_Os03g08460,LOC_Os03g21030,LOC_Os03g21060,LOC_Os04g49450,LOC_Os05g45410,LOC_Os06g46270,LOC_Os07g48450,LOC_Os07g48550,LOC_Os08g01290,LOC_Os08g07970,LOC_Os10g42130,LOC_Os11g03300,LOC_Os11g29870,LOC_Os11g45740,LOC_Os12g37970,LOC_Os12g41680
GO:0051254	positive regulation of RNA metabolic process	1225	17	5.02	1.2e-05	LOC_Os01g11910,LOC_Os03g08460,LOC_Os03g21030,LOC_Os03g21060,LOC_Os04g49450,LOC_Os05g45410,LOC_Os06g46270,LOC_Os07g48450,LOC_Os07g48550,LOC_Os08g01290,LOC_Os08g07970,LOC_Os10g42130,LOC_Os11g03300,LOC_Os11g29870,LOC_Os11g45740,LOC_Os12g37970,LOC_Os12g41680
GO:1902680	positive regulation of RNA biosynthetic process	1225	17	5.02	1.2e-05	LOC_Os01g11910,LOC_Os03g08460,LOC_Os03g21030,LOC_Os03g21060,LOC_Os04g49450,LOC_Os05g45410,LOC_Os06g46270,LOC_Os07g48450,LOC_Os07g48550,LOC_Os08g01290,LOC_Os08g07970,LOC_Os10g42130,LOC_Os11g03300,LOC_Os11g29870,LOC_Os11g45740,LOC_Os12g37970,LOC_Os12g41680
GO:0010604	positive regulation of macromolecule metabolic process	1494	19	6.12	1.3e-05	LOC_Os01g11910,LOC_Os03g08460,LOC_Os03g21030,LOC_Os03g21060,LOC_Os04g49450,LOC_Os04g53720,LOC_Os05g45410,LOC_Os06g41840,LOC_Os06g46270,LOC_Os07g48450,LOC_Os07g48550,LOC_Os08g01290,LOC_Os08g07970,LOC_Os10g42130,LOC_Os11g03300,LOC_Os11g29870,LOC_Os11g45740,LOC_Os12g37970,LOC_Os12g41680
GO:0045935	positive regulation of nucleobase-containing compound metabolic process	1234	17	5.05	1.3e-05	LOC_Os01g11910,LOC_Os03g08460,LOC_Os03g21030,LOC_Os03g21060,LOC_Os04g49450,LOC_Os05g45410,LOC_Os06g46270,LOC_Os07g48450,LOC_Os07g48550,LOC_Os08g01290,LOC_Os08g07970,LOC_Os10g42130,LOC_Os11g03300,LOC_Os11g29870,LOC_Os11g45740,LOC_Os12g37970,LOC_Os12g41680
GO:0048438	floral whorl development	1797	21	7.36	1.5e-05	LOC_Os01g03730,LOC_Os01g09000,LOC_Os02g05950,LOC_Os03g21030,LOC_Os03g40540,LOC_Os04g43910,LOC_Os04g53720,LOC_Os05g05800,LOC_Os05g44770,LOC_Os06g41840,LOC_Os06g46270,LOC_Os07g48550,LOC_Os08g07970,LOC_Os10g41550,LOC_Os10g42130,LOC_Os11g01530,LOC_Os11g45740,LOC_Os12g01490,LOC_Os12g01530,LOC_Os12g37970,LOC_Os12g41680
GO:0006793	phosphorus metabolic process	6661	49	27.28	1.5e-05	LOC_Os01g01369,LOC_Os01g16620,LOC_Os01g42380,LOC_Os01g55940,LOC_Os01g61070,LOC_Os02g05950,LOC_Os02g11760,LOC_Os03g03700,LOC_Os03g12890,LOC_Os03g15770,LOC_Os03g21030,LOC_Os03g21060,LOC_Os04g15580,LOC_Os04g22120,LOC_Os04g30040,LOC_Os04g43440,LOC_Os04g49450,LOC_Os04g49510,LOC_Os04g49748,LOC_Os04g56110,LOC_Os04g57540,LOC_Os05g29990,LOC_Os05g43390,LOC_Os05g44770,LOC_Os06g07200,LOC_Os06g10160,LOC_Os06g…
GO:0009908	flower development	3386	31	13.87	1.7e-05	LOC_Os01g03730,LOC_Os01g09000,LOC_Os01g61070,LOC_Os02g05950,LOC_Os03g21030,LOC_Os03g21060,LOC_Os03g40540,LOC_Os04g43910,LOC_Os04g53720,LOC_Os05g05800,LOC_Os05g44770,LOC_Os05g47650,LOC_Os06g41840,LOC_Os06g46270,LOC_Os07g39520,LOC_Os07g48450,LOC_Os07g48550,LOC_Os08g07970,LOC_Os08g37500,LOC_Os08g40919,LOC_Os09g02710,LOC_Os10g06630,LOC_Os10g41550,LOC_Os10g42130,LOC_Os11g01530,LOC_Os11g03300,LOC_Os11g…
GO:0010199	organ boundary specification between lateral organs and the meristem	77	5	0.32	1.7e-05	LOC_Os03g21030,LOC_Os04g53720,LOC_Os06g46270,LOC_Os07g48550,LOC_Os12g41680
GO:0031323	regulation of cellular metabolic process	5734	44	23.48	1.8e-05	LOC_Os01g06310,LOC_Os01g11910,LOC_Os01g14440,LOC_Os01g42380,LOC_Os01g55940,LOC_Os01g61070,LOC_Os02g11760,LOC_Os02g32520,LOC_Os03g03700,LOC_Os03g08460,LOC_Os03g21030,LOC_Os03g21060,LOC_Os04g43440,LOC_Os04g43910,LOC_Os04g49450,LOC_Os04g49748,LOC_Os04g53720,LOC_Os04g56110,LOC_Os05g05800,LOC_Os05g37190,LOC_Os05g44770,LOC_Os05g45410,LOC_Os05g47650,LOC_Os06g03800,LOC_Os06g07200,LOC_Os06g41840,LOC_Os06g…
GO:0010223	secondary shoot formation	198	7	0.81	1.9e-05	LOC_Os01g41240,LOC_Os03g21030,LOC_Os06g41840,LOC_Os06g46270,LOC_Os07g48550,LOC_Os10g42130,LOC_Os12g41680
GO:0010346	shoot axis formation	198	7	0.81	1.9e-05	LOC_Os01g41240,LOC_Os03g21030,LOC_Os06g41840,LOC_Os06g46270,LOC_Os07g48550,LOC_Os10g42130,LOC_Os12g41680
GO:0016049	cell growth	3088	29	12.65	2.1e-05	LOC_Os01g03730,LOC_Os01g04950,LOC_Os01g13210,LOC_Os01g24950,LOC_Os01g43750,LOC_Os01g55940,LOC_Os02g05950,LOC_Os02g46460,LOC_Os02g49760,LOC_Os02g53130,LOC_Os03g03700,LOC_Os03g15770,LOC_Os03g21060,LOC_Os03g40540,LOC_Os04g49510,LOC_Os05g05800,LOC_Os05g23320,LOC_Os05g44770,LOC_Os06g03800,LOC_Os06g07200,LOC_Os07g40290,LOC_Os07g48100,LOC_Os07g48450,LOC_Os10g06630,LOC_Os10g14920,LOC_Os10g25010,LOC_Os10g…
GO:0001763	morphogenesis of a branching structure	203	7	0.83	2.2e-05	LOC_Os01g41240,LOC_Os03g21030,LOC_Os06g41840,LOC_Os06g46270,LOC_Os07g48550,LOC_Os10g42130,LOC_Os12g41680
GO:0090567	reproductive shoot system development	3438	31	14.08	2.2e-05	LOC_Os01g03730,LOC_Os01g09000,LOC_Os01g61070,LOC_Os02g05950,LOC_Os03g21030,LOC_Os03g21060,LOC_Os03g40540,LOC_Os04g43910,LOC_Os04g53720,LOC_Os05g05800,LOC_Os05g44770,LOC_Os05g47650,LOC_Os06g41840,LOC_Os06g46270,LOC_Os07g39520,LOC_Os07g48450,LOC_Os07g48550,LOC_Os08g07970,LOC_Os08g37500,LOC_Os08g40919,LOC_Os09g02710,LOC_Os10g06630,LOC_Os10g41550,LOC_Os10g42130,LOC_Os11g01530,LOC_Os11g03300,LOC_Os11g…
GO:0009409	response to cold	1858	21	7.61	2.5e-05	LOC_Os01g11160,LOC_Os01g13210,LOC_Os01g55940,LOC_Os03g08460,LOC_Os03g21030,LOC_Os03g21060,LOC_Os04g49450,LOC_Os04g49510,LOC_Os06g07200,LOC_Os06g41840,LOC_Os07g40290,LOC_Os07g48450,LOC_Os07g48550,LOC_Os08g07970,LOC_Os10g06630,LOC_Os10g41550,LOC_Os10g42130,LOC_Os11g01530,LOC_Os11g03300,LOC_Os12g01530,LOC_Os12g41680
GO:0048467	gynoecium development	793	13	3.25	2.5e-05	LOC_Os01g03730,LOC_Os01g09000,LOC_Os03g21030,LOC_Os06g41840,LOC_Os06g46270,LOC_Os07g48550,LOC_Os10g42130,LOC_Os11g01530,LOC_Os11g45740,LOC_Os12g01490,LOC_Os12g01530,LOC_Os12g37970,LOC_Os12g41680
GO:0009889	regulation of biosynthetic process	4883	39	20	2.6e-05	LOC_Os01g11910,LOC_Os01g14440,LOC_Os01g42380,LOC_Os01g55940,LOC_Os01g61070,LOC_Os01g65660,LOC_Os02g11760,LOC_Os02g32520,LOC_Os03g08460,LOC_Os03g13300,LOC_Os03g21030,LOC_Os03g21060,LOC_Os04g43440,LOC_Os04g43910,LOC_Os04g49450,LOC_Os04g53720,LOC_Os05g05800,LOC_Os05g34980,LOC_Os05g37190,LOC_Os05g44770,LOC_Os05g45410,LOC_Os05g47650,LOC_Os06g03800,LOC_Os06g07200,LOC_Os06g46270,LOC_Os07g03870,LOC_Os07g…
GO:2000377	regulation of reactive oxygen species metabolic process	573	11	2.35	2.6e-05	LOC_Os01g42380,LOC_Os01g55940,LOC_Os02g11760,LOC_Os03g03700,LOC_Os04g43440,LOC_Os06g07200,LOC_Os07g03870,LOC_Os07g40290,LOC_Os08g07970,LOC_Os08g29570,LOC_Os11g10510
GO:0009314	response to radiation	3474	31	14.23	2.7e-05	LOC_Os01g11160,LOC_Os01g41240,LOC_Os01g43750,LOC_Os01g43851,LOC_Os01g55940,LOC_Os02g32520,LOC_Os02g53130,LOC_Os03g03034,LOC_Os03g12890,LOC_Os03g15770,LOC_Os03g40540,LOC_Os03g53200,LOC_Os04g44950,LOC_Os04g49450,LOC_Os04g53720,LOC_Os05g05800,LOC_Os05g45410,LOC_Os05g47650,LOC_Os06g46270,LOC_Os07g01560,LOC_Os07g39520,LOC_Os07g40290,LOC_Os07g44130,LOC_Os07g48450,LOC_Os10g06630,LOC_Os10g38360,LOC_Os10g…
GO:0048827	phyllome development	3148	29	12.89	2.9e-05	LOC_Os01g03730,LOC_Os01g09000,LOC_Os01g61070,LOC_Os02g05950,LOC_Os03g15770,LOC_Os03g21030,LOC_Os03g21060,LOC_Os03g40540,LOC_Os04g43910,LOC_Os04g53720,LOC_Os05g05800,LOC_Os05g44770,LOC_Os05g47650,LOC_Os06g41840,LOC_Os06g46270,LOC_Os07g48450,LOC_Os07g48550,LOC_Os08g07970,LOC_Os10g31330,LOC_Os10g41550,LOC_Os10g42130,LOC_Os11g01530,LOC_Os11g03300,LOC_Os11g45740,LOC_Os12g01490,LOC_Os12g01530,LOC_Os12g…
GO:0015804	neutral amino acid transport	213	7	0.87	3e-05	LOC_Os01g04950,LOC_Os01g11160,LOC_Os01g65660,LOC_Os02g46460,LOC_Os05g34980,LOC_Os08g33710,LOC_Os10g38360
GO:0010160	formation of organ boundary	144	6	0.59	3e-05	LOC_Os03g21030,LOC_Os04g53720,LOC_Os06g46270,LOC_Os07g48550,LOC_Os10g42130,LOC_Os12g41680
GO:0048859	formation of anatomical boundary	144	6	0.59	3e-05	LOC_Os03g21030,LOC_Os04g53720,LOC_Os06g46270,LOC_Os07g48550,LOC_Os10g42130,LOC_Os12g41680
GO:0010557	positive regulation of macromolecule biosynthetic process	1317	17	5.39	3.1e-05	LOC_Os01g11910,LOC_Os03g08460,LOC_Os03g21030,LOC_Os03g21060,LOC_Os04g49450,LOC_Os05g45410,LOC_Os06g46270,LOC_Os07g48450,LOC_Os07g48550,LOC_Os08g01290,LOC_Os08g07970,LOC_Os10g42130,LOC_Os11g03300,LOC_Os11g29870,LOC_Os11g45740,LOC_Os12g37970,LOC_Os12g41680
GO:0006694	steroid biosynthetic process	584	11	2.39	3.1e-05	LOC_Os01g01369,LOC_Os01g03730,LOC_Os01g42380,LOC_Os01g55940,LOC_Os02g11760,LOC_Os03g40540,LOC_Os06g03800,LOC_Os06g07200,LOC_Os06g41840,LOC_Os07g40290,LOC_Os08g29570
GO:0009416	response to light stimulus	3330	30	13.64	3.2e-05	LOC_Os01g11160,LOC_Os01g41240,LOC_Os01g43750,LOC_Os01g43851,LOC_Os01g55940,LOC_Os02g32520,LOC_Os02g53130,LOC_Os03g03034,LOC_Os03g12890,LOC_Os03g15770,LOC_Os03g40540,LOC_Os03g53200,LOC_Os04g44950,LOC_Os04g49450,LOC_Os05g05800,LOC_Os05g45410,LOC_Os05g47650,LOC_Os06g46270,LOC_Os07g01560,LOC_Os07g39520,LOC_Os07g40290,LOC_Os07g44130,LOC_Os07g48450,LOC_Os10g06630,LOC_Os10g38360,LOC_Os10g41550,LOC_Os11g…
GO:0043090	amino acid import	298	8	1.22	3.4e-05	LOC_Os01g11160,LOC_Os01g65660,LOC_Os04g49510,LOC_Os05g34980,LOC_Os06g07200,LOC_Os07g39520,LOC_Os08g01290,LOC_Os10g14920
GO:0015996	chlorophyll catabolic process	149	6	0.61	3.6e-05	LOC_Os01g04950,LOC_Os02g46460,LOC_Os04g55650,LOC_Os06g24730,LOC_Os09g26880,LOC_Os09g36200
GO:1901576	organic substance biosynthetic process	19082	103	78.14	3.8e-05	LOC_Os01g01369,LOC_Os01g03730,LOC_Os01g04950,LOC_Os01g06310,LOC_Os01g09000,LOC_Os01g11160,LOC_Os01g11910,LOC_Os01g13210,LOC_Os01g14440,LOC_Os01g24950,LOC_Os01g40870,LOC_Os01g41240,LOC_Os01g42380,LOC_Os01g43750,LOC_Os01g43851,LOC_Os01g53390,LOC_Os01g55940,LOC_Os01g61070,LOC_Os01g63060,LOC_Os01g65660,LOC_Os01g68160,LOC_Os02g05950,LOC_Os02g09220,LOC_Os02g09250,LOC_Os02g11760,LOC_Os02g32520,LOC_Os02g…
GO:0006787	porphyrin-containing compound catabolic process	151	6	0.62	3.9e-05	LOC_Os01g04950,LOC_Os02g46460,LOC_Os04g55650,LOC_Os06g24730,LOC_Os09g26880,LOC_Os09g36200
GO:0033015	tetrapyrrole catabolic process	151	6	0.62	3.9e-05	LOC_Os01g04950,LOC_Os02g46460,LOC_Os04g55650,LOC_Os06g24730,LOC_Os09g26880,LOC_Os09g36200
GO:0019222	regulation of metabolic process	7299	51	29.89	4e-05	LOC_Os01g01369,LOC_Os01g06310,LOC_Os01g11910,LOC_Os01g14440,LOC_Os01g42380,LOC_Os01g55940,LOC_Os01g61070,LOC_Os01g65660,LOC_Os02g11760,LOC_Os02g32520,LOC_Os03g03700,LOC_Os03g08460,LOC_Os03g13300,LOC_Os03g21030,LOC_Os03g21060,LOC_Os04g43440,LOC_Os04g43910,LOC_Os04g49450,LOC_Os04g49748,LOC_Os04g53720,LOC_Os04g56110,LOC_Os05g05800,LOC_Os05g34980,LOC_Os05g37190,LOC_Os05g43390,LOC_Os05g44770,LOC_Os05g…
GO:0009408	response to heat	830	13	3.4	4.1e-05	LOC_Os01g61070,LOC_Os02g32520,LOC_Os03g15770,LOC_Os03g21030,LOC_Os03g21060,LOC_Os05g45410,LOC_Os07g01560,LOC_Os07g48450,LOC_Os07g48550,LOC_Os10g42130,LOC_Os11g03300,LOC_Os12g41680,LOC_Os12g41710
GO:0051187	cofactor catabolic process	152	6	0.62	4.1e-05	LOC_Os01g04950,LOC_Os02g46460,LOC_Os04g55650,LOC_Os06g24730,LOC_Os09g26880,LOC_Os09g36200
GO:0001666	response to hypoxia	309	8	1.27	4.4e-05	LOC_Os01g55940,LOC_Os03g08460,LOC_Os03g21030,LOC_Os03g21060,LOC_Os05g45410,LOC_Os07g40290,LOC_Os11g03300,LOC_Os11g10510
GO:0046149	pigment catabolic process	155	6	0.63	4.5e-05	LOC_Os01g04950,LOC_Os02g46460,LOC_Os04g55650,LOC_Os06g24730,LOC_Os09g26880,LOC_Os09g36200
GO:0048437	floral organ development	2090	22	8.56	4.5e-05	LOC_Os01g03730,LOC_Os01g09000,LOC_Os01g61070,LOC_Os02g05950,LOC_Os03g21030,LOC_Os03g40540,LOC_Os04g43910,LOC_Os04g53720,LOC_Os05g05800,LOC_Os05g44770,LOC_Os06g41840,LOC_Os06g46270,LOC_Os07g48550,LOC_Os08g07970,LOC_Os10g41550,LOC_Os10g42130,LOC_Os11g01530,LOC_Os11g45740,LOC_Os12g01490,LOC_Os12g01530,LOC_Os12g37970,LOC_Os12g41680
GO:0009308	amine metabolic process	612	11	2.51	4.8e-05	LOC_Os01g43750,LOC_Os01g43851,LOC_Os04g40040,LOC_Os05g47650,LOC_Os06g03800,LOC_Os07g44130,LOC_Os08g44340,LOC_Os10g14920,LOC_Os10g38060,LOC_Os10g38360,LOC_Os12g37970
GO:0036293	response to decreased oxygen levels	315	8	1.29	5e-05	LOC_Os01g55940,LOC_Os03g08460,LOC_Os03g21030,LOC_Os03g21060,LOC_Os05g45410,LOC_Os07g40290,LOC_Os11g03300,LOC_Os11g10510
GO:0070482	response to oxygen levels	315	8	1.29	5e-05	LOC_Os01g55940,LOC_Os03g08460,LOC_Os03g21030,LOC_Os03g21060,LOC_Os05g45410,LOC_Os07g40290,LOC_Os11g03300,LOC_Os11g10510
GO:0042440	pigment metabolic process	1106	15	4.53	5.3e-05	LOC_Os01g04950,LOC_Os01g11910,LOC_Os01g53390,LOC_Os02g32520,LOC_Os02g46460,LOC_Os03g03034,LOC_Os04g12960,LOC_Os04g43910,LOC_Os04g55650,LOC_Os06g24730,LOC_Os06g41840,LOC_Os08g33710,LOC_Os09g26880,LOC_Os09g36200,LOC_Os12g01490
GO:0008610	lipid biosynthetic process	2450	24	10.03	6.2e-05	LOC_Os01g01369,LOC_Os01g03730,LOC_Os01g14440,LOC_Os01g41240,LOC_Os01g42380,LOC_Os01g55940,LOC_Os01g63060,LOC_Os02g09220,LOC_Os02g09250,LOC_Os02g11760,LOC_Os02g40784,LOC_Os03g40540,LOC_Os04g44950,LOC_Os05g21180,LOC_Os05g44210,LOC_Os06g03800,LOC_Os06g07200,LOC_Os06g11290,LOC_Os06g41840,LOC_Os07g39520,LOC_Os07g40290,LOC_Os08g29570,LOC_Os11g29870,LOC_Os12g30824
GO:0032989	cellular component morphogenesis	2956	27	12.11	6.7e-05	LOC_Os01g03730,LOC_Os01g04950,LOC_Os01g13210,LOC_Os01g24950,LOC_Os01g43750,LOC_Os01g55940,LOC_Os02g05950,LOC_Os02g46460,LOC_Os02g49760,LOC_Os03g03700,LOC_Os03g15770,LOC_Os03g40540,LOC_Os04g49510,LOC_Os04g53720,LOC_Os05g05800,LOC_Os05g23320,LOC_Os06g03800,LOC_Os06g07200,LOC_Os06g41840,LOC_Os07g40290,LOC_Os07g48100,LOC_Os10g06630,LOC_Os10g14920,LOC_Os10g25010,LOC_Os10g41550,LOC_Os11g45740,LOC_Os12g…
GO:0048527	lateral root development	636	11	2.6	6.8e-05	LOC_Os01g14440,LOC_Os03g21030,LOC_Os04g53720,LOC_Os05g05800,LOC_Os05g44770,LOC_Os05g45410,LOC_Os05g47650,LOC_Os06g03800,LOC_Os07g48550,LOC_Os10g38360,LOC_Os11g29870
GO:0009744	response to sucrose	529	10	2.17	7e-05	LOC_Os01g42380,LOC_Os02g11760,LOC_Os03g12890,LOC_Os04g44950,LOC_Os05g29990,LOC_Os06g46270,LOC_Os07g48450,LOC_Os08g29570,LOC_Os11g03300,LOC_Os12g41680
GO:0034285	response to disaccharide	530	10	2.17	7.1e-05	LOC_Os01g42380,LOC_Os02g11760,LOC_Os03g12890,LOC_Os04g44950,LOC_Os05g29990,LOC_Os06g46270,LOC_Os07g48450,LOC_Os08g29570,LOC_Os11g03300,LOC_Os12g41680
GO:0080090	regulation of primary metabolic process	5687	42	23.29	7.4e-05	LOC_Os01g11910,LOC_Os01g14440,LOC_Os01g42380,LOC_Os01g55940,LOC_Os01g61070,LOC_Os01g65660,LOC_Os02g11760,LOC_Os03g08460,LOC_Os03g13300,LOC_Os03g21030,LOC_Os03g21060,LOC_Os04g43440,LOC_Os04g43910,LOC_Os04g49450,LOC_Os04g53720,LOC_Os04g56110,LOC_Os05g05800,LOC_Os05g34980,LOC_Os05g37190,LOC_Os05g44770,LOC_Os05g45410,LOC_Os05g47650,LOC_Os06g03800,LOC_Os06g07200,LOC_Os06g41840,LOC_Os06g46270,LOC_Os07g…
GO:0048441	petal development	246	7	1.01	7.4e-05	LOC_Os01g03730,LOC_Os03g40540,LOC_Os04g43910,LOC_Os04g53720,LOC_Os08g07970,LOC_Os11g45740,LOC_Os12g37970
GO:0048465	corolla development	246	7	1.01	7.4e-05	LOC_Os01g03730,LOC_Os03g40540,LOC_Os04g43910,LOC_Os04g53720,LOC_Os08g07970,LOC_Os11g45740,LOC_Os12g37970
GO:0000902	cell morphogenesis	2647	25	10.84	7.7e-05	LOC_Os01g03730,LOC_Os01g04950,LOC_Os01g13210,LOC_Os01g24950,LOC_Os01g43750,LOC_Os01g55940,LOC_Os02g46460,LOC_Os02g49760,LOC_Os03g03700,LOC_Os03g15770,LOC_Os03g40540,LOC_Os04g49510,LOC_Os04g53720,LOC_Os05g05800,LOC_Os05g23320,LOC_Os06g03800,LOC_Os06g07200,LOC_Os07g40290,LOC_Os07g48100,LOC_Os10g06630,LOC_Os10g14920,LOC_Os10g25010,LOC_Os10g41550,LOC_Os11g45740,LOC_Os12g37970
GO:0009750	response to fructose	337	8	1.38	8e-05	LOC_Os01g42380,LOC_Os01g65660,LOC_Os02g11760,LOC_Os03g12890,LOC_Os03g13300,LOC_Os05g29990,LOC_Os05g34980,LOC_Os08g29570
GO:0003006	developmental process involved in reproduction	7103	49	29.09	8.5e-05	LOC_Os01g03730,LOC_Os01g04950,LOC_Os01g06310,LOC_Os01g09000,LOC_Os01g24950,LOC_Os01g61070,LOC_Os02g05950,LOC_Os02g36590,LOC_Os02g46460,LOC_Os03g03700,LOC_Os03g15770,LOC_Os03g21030,LOC_Os03g21060,LOC_Os03g40540,LOC_Os04g43910,LOC_Os04g49450,LOC_Os04g49510,LOC_Os04g53720,LOC_Os05g05800,LOC_Os05g37190,LOC_Os05g44210,LOC_Os05g44770,LOC_Os05g45410,LOC_Os05g47650,LOC_Os06g07200,LOC_Os06g10160,LOC_Os06g…
GO:0006520	cellular amino acid metabolic process	1874	20	7.67	8.6e-05	LOC_Os01g09000,LOC_Os01g40870,LOC_Os03g08460,LOC_Os03g12890,LOC_Os03g13300,LOC_Os04g12960,LOC_Os04g32920,LOC_Os04g55650,LOC_Os04g57540,LOC_Os05g05800,LOC_Os05g51420,LOC_Os06g03800,LOC_Os06g10160,LOC_Os08g44340,LOC_Os10g06630,LOC_Os10g14920,LOC_Os10g37340,LOC_Os10g38360,LOC_Os10g40360,LOC_Os12g37970
GO:0009595	detection of biotic stimulus	545	10	2.23	9e-05	LOC_Os01g42380,LOC_Os01g55940,LOC_Os02g11760,LOC_Os03g03700,LOC_Os03g15770,LOC_Os04g43440,LOC_Os06g07200,LOC_Os07g40290,LOC_Os08g07970,LOC_Os08g29570
GO:0006796	phosphate-containing compound metabolic process	6526	46	26.72	9.2e-05	LOC_Os01g16620,LOC_Os01g42380,LOC_Os01g55940,LOC_Os01g61070,LOC_Os02g05950,LOC_Os02g11760,LOC_Os03g03700,LOC_Os03g15770,LOC_Os03g21030,LOC_Os03g21060,LOC_Os04g15580,LOC_Os04g22120,LOC_Os04g30040,LOC_Os04g43440,LOC_Os04g49450,LOC_Os04g49510,LOC_Os04g56110,LOC_Os04g57540,LOC_Os05g29990,LOC_Os05g43390,LOC_Os05g44770,LOC_Os06g07200,LOC_Os06g10160,LOC_Os06g26234,LOC_Os06g40030,LOC_Os06g48940,LOC_Os07g…
GO:0070301	cellular response to hydrogen peroxide	258	7	1.06	9.9e-05	LOC_Os01g11160,LOC_Os02g32520,LOC_Os04g12960,LOC_Os04g55650,LOC_Os08g44340,LOC_Os09g02710,LOC_Os11g29870
GO:0009834	secondary cell wall biogenesis	179	6	0.73	0.0001	LOC_Os03g21030,LOC_Os06g46270,LOC_Os07g48550,LOC_Os10g14920,LOC_Os10g42130,LOC_Os12g41680
GO:0060560	developmental growth involved in morphogenesis	2534	24	10.38	0.0001	LOC_Os01g03730,LOC_Os01g04950,LOC_Os01g13210,LOC_Os01g24950,LOC_Os01g43750,LOC_Os01g55940,LOC_Os02g05950,LOC_Os02g46460,LOC_Os02g49760,LOC_Os02g53130,LOC_Os03g03700,LOC_Os03g15770,LOC_Os03g40540,LOC_Os04g49510,LOC_Os05g05800,LOC_Os05g44770,LOC_Os06g03800,LOC_Os06g07200,LOC_Os07g40290,LOC_Os07g48100,LOC_Os10g06630,LOC_Os10g14920,LOC_Os10g25010,LOC_Os10g41550
GO:0046700	heterocycle catabolic process	1042	14	4.27	0.0001	LOC_Os01g03730,LOC_Os01g04950,LOC_Os01g42380,LOC_Os02g11760,LOC_Os02g46460,LOC_Os04g55650,LOC_Os05g43390,LOC_Os06g24730,LOC_Os08g29570,LOC_Os09g26880,LOC_Os09g29660,LOC_Os09g36200,LOC_Os10g38360,LOC_Os10g40360
GO:0019566	arabinose metabolic process	23	3	0.09	0.00011	LOC_Os06g48940,LOC_Os08g40930,LOC_Os09g15420
GO:0044273	sulfur compound catabolic process	62	4	0.25	0.00013	LOC_Os01g42380,LOC_Os02g11760,LOC_Os08g29570,LOC_Os10g37340
GO:0019321	pentose metabolic process	118	5	0.48	0.00013	LOC_Os05g29990,LOC_Os06g48940,LOC_Os07g16970,LOC_Os08g40930,LOC_Os09g15420
GO:0051782	negative regulation of cell division	63	4	0.26	0.00013	LOC_Os03g21030,LOC_Os06g46270,LOC_Os07g48550,LOC_Os10g42130
GO:0048869	cellular developmental process	5652	41	23.15	0.00014	LOC_Os01g03730,LOC_Os01g04950,LOC_Os01g06310,LOC_Os01g11910,LOC_Os01g13210,LOC_Os01g24950,LOC_Os01g43750,LOC_Os01g55940,LOC_Os02g05950,LOC_Os02g36590,LOC_Os02g46460,LOC_Os02g49760,LOC_Os02g53130,LOC_Os03g03700,LOC_Os03g15770,LOC_Os03g21030,LOC_Os03g40540,LOC_Os03g58790,LOC_Os04g49510,LOC_Os04g53720,LOC_Os05g05800,LOC_Os05g23320,LOC_Os05g37190,LOC_Os05g44770,LOC_Os06g03800,LOC_Os06g07200,LOC_Os06g…
GO:0010268	brassinosteroid homeostasis	64	4	0.26	0.00014	LOC_Os01g43750,LOC_Os01g43851,LOC_Os03g40540,LOC_Os07g44130
GO:0042430	indole-containing compound metabolic process	578	10	2.37	0.00014	LOC_Os01g11160,LOC_Os01g42380,LOC_Os01g55940,LOC_Os02g11760,LOC_Os03g12890,LOC_Os04g12960,LOC_Os07g40290,LOC_Os08g29570,LOC_Os10g14920,LOC_Os10g38360
GO:0009826	unidimensional cell growth	1954	20	8	0.00015	LOC_Os01g03730,LOC_Os01g04950,LOC_Os01g13210,LOC_Os01g24950,LOC_Os01g43750,LOC_Os01g55940,LOC_Os02g46460,LOC_Os02g49760,LOC_Os03g03700,LOC_Os03g15770,LOC_Os03g40540,LOC_Os04g49510,LOC_Os05g05800,LOC_Os06g07200,LOC_Os07g40290,LOC_Os07g48100,LOC_Os10g06630,LOC_Os10g14920,LOC_Os10g25010,LOC_Os10g41550
GO:0010038	response to metal ion	2117	21	8.67	0.00016	LOC_Os01g11160,LOC_Os01g13210,LOC_Os01g40870,LOC_Os01g61070,LOC_Os02g46460,LOC_Os03g03034,LOC_Os03g13300,LOC_Os04g49450,LOC_Os04g49510,LOC_Os04g53720,LOC_Os04g55650,LOC_Os06g41840,LOC_Os07g03870,LOC_Os08g44340,LOC_Os10g06630,LOC_Os10g38060,LOC_Os10g38360,LOC_Os11g01530,LOC_Os11g10510,LOC_Os11g45740,LOC_Os12g01530
GO:0009407	toxin catabolic process	374	8	1.53	0.00016	LOC_Os01g11160,LOC_Os03g08460,LOC_Os03g12890,LOC_Os05g45410,LOC_Os10g38360,LOC_Os10g40360,LOC_Os11g45740,LOC_Os12g37970
GO:0090487	secondary metabolite catabolic process	374	8	1.53	0.00016	LOC_Os01g11160,LOC_Os03g08460,LOC_Os03g12890,LOC_Os05g45410,LOC_Os10g38360,LOC_Os10g40360,LOC_Os11g45740,LOC_Os12g37970
GO:0019748	secondary metabolic process	2132	21	8.73	0.00017	LOC_Os01g11160,LOC_Os01g40870,LOC_Os01g41240,LOC_Os01g42380,LOC_Os01g55940,LOC_Os01g61070,LOC_Os02g11760,LOC_Os03g08460,LOC_Os03g12890,LOC_Os04g12960,LOC_Os05g45410,LOC_Os06g41840,LOC_Os07g40290,LOC_Os08g29570,LOC_Os08g44340,LOC_Os10g14920,LOC_Os10g38360,LOC_Os10g40360,LOC_Os11g45740,LOC_Os12g30824,LOC_Os12g37970
GO:0018874	benzoate metabolic process	27	3	0.11	0.00018	LOC_Os01g55940,LOC_Os04g12960,LOC_Os07g40290
GO:0071366	cellular response to indolebutyric acid stimulus	27	3	0.11	0.00018	LOC_Os01g42380,LOC_Os02g11760,LOC_Os08g29570
GO:0018130	heterocycle biosynthetic process	5946	42	24.35	0.0002	LOC_Os01g06310,LOC_Os01g11910,LOC_Os01g14440,LOC_Os01g41240,LOC_Os01g43750,LOC_Os01g43851,LOC_Os01g55940,LOC_Os01g61070,LOC_Os01g68160,LOC_Os02g32520,LOC_Os03g08460,LOC_Os03g12890,LOC_Os03g21030,LOC_Os03g21060,LOC_Os04g43910,LOC_Os04g49450,LOC_Os04g53720,LOC_Os04g57540,LOC_Os05g05800,LOC_Os05g29990,LOC_Os05g37190,LOC_Os05g44770,LOC_Os05g45410,LOC_Os05g47650,LOC_Os06g07200,LOC_Os06g46270,LOC_Os07g…
GO:0044271	cellular nitrogen compound biosynthetic process	5769	41	23.62	0.00022	LOC_Os01g06310,LOC_Os01g11910,LOC_Os01g14440,LOC_Os01g43750,LOC_Os01g43851,LOC_Os01g55940,LOC_Os01g61070,LOC_Os01g68160,LOC_Os02g32520,LOC_Os02g53130,LOC_Os03g08460,LOC_Os03g12890,LOC_Os03g21030,LOC_Os03g21060,LOC_Os04g43910,LOC_Os04g49450,LOC_Os04g53720,LOC_Os04g57540,LOC_Os05g05800,LOC_Os05g29990,LOC_Os05g37190,LOC_Os05g44770,LOC_Os05g45410,LOC_Os05g47650,LOC_Os06g07200,LOC_Os06g46270,LOC_Os07g…
GO:0006995	cellular response to nitrogen starvation	132	5	0.54	0.00022	LOC_Os01g11160,LOC_Os01g42380,LOC_Os02g11760,LOC_Os07g03870,LOC_Os08g29570
GO:0031399	regulation of protein modification process	729	11	2.99	0.00022	LOC_Os01g42380,LOC_Os01g55940,LOC_Os02g11760,LOC_Os04g53720,LOC_Os06g07200,LOC_Os06g41840,LOC_Os07g03870,LOC_Os07g40290,LOC_Os08g07970,LOC_Os08g29570,LOC_Os10g06630
GO:1901361	organic cyclic compound catabolic process	1126	14	4.61	0.00023	LOC_Os01g03730,LOC_Os01g04950,LOC_Os01g42380,LOC_Os02g11760,LOC_Os02g46460,LOC_Os04g55650,LOC_Os05g43390,LOC_Os06g24730,LOC_Os08g29570,LOC_Os09g26880,LOC_Os09g29660,LOC_Os09g36200,LOC_Os10g38360,LOC_Os10g40360
GO:0048528	post-embryonic root development	739	11	3.03	0.00025	LOC_Os01g14440,LOC_Os03g21030,LOC_Os04g53720,LOC_Os05g05800,LOC_Os05g44770,LOC_Os05g45410,LOC_Os05g47650,LOC_Os06g03800,LOC_Os07g48550,LOC_Os10g38360,LOC_Os11g29870
GO:0009791	post-embryonic development	7239	48	29.64	0.00028	LOC_Os01g03730,LOC_Os01g06310,LOC_Os01g09000,LOC_Os01g14440,LOC_Os01g41240,LOC_Os01g61070,LOC_Os02g05950,LOC_Os03g10100,LOC_Os03g21030,LOC_Os03g21060,LOC_Os03g40540,LOC_Os03g53200,LOC_Os04g43910,LOC_Os04g49450,LOC_Os04g53720,LOC_Os05g05800,LOC_Os05g37190,LOC_Os05g44210,LOC_Os05g44770,LOC_Os05g45410,LOC_Os05g47650,LOC_Os06g03800,LOC_Os06g10160,LOC_Os06g26234,LOC_Os06g41840,LOC_Os06g46270,LOC_Os07g…
GO:0033397	zeatin metabolic process	32	3	0.13	0.00031	LOC_Os01g43750,LOC_Os01g43851,LOC_Os07g44130
GO:0033398	zeatin biosynthetic process	32	3	0.13	0.00031	LOC_Os01g43750,LOC_Os01g43851,LOC_Os07g44130
GO:0033400	trans-zeatin metabolic process	32	3	0.13	0.00031	LOC_Os01g43750,LOC_Os01g43851,LOC_Os07g44130
GO:0033466	trans-zeatin biosynthetic process	32	3	0.13	0.00031	LOC_Os01g43750,LOC_Os01g43851,LOC_Os07g44130
GO:0071554	cell wall organization or biogenesis	3420	28	14.01	0.00031	LOC_Os01g03730,LOC_Os01g04950,LOC_Os01g42380,LOC_Os02g11760,LOC_Os02g36590,LOC_Os02g46460,LOC_Os03g03700,LOC_Os03g21030,LOC_Os04g12960,LOC_Os04g30040,LOC_Os04g49510,LOC_Os04g53720,LOC_Os05g05800,LOC_Os05g23320,LOC_Os05g44210,LOC_Os05g44770,LOC_Os06g10160,LOC_Os06g46270,LOC_Os07g48100,LOC_Os07g48550,LOC_Os08g29570,LOC_Os09g15420,LOC_Os10g14920,LOC_Os10g41550,LOC_Os10g42130,LOC_Os11g34624,LOC_Os12g…
GO:0043562	cellular response to nitrogen levels	143	5	0.59	0.00032	LOC_Os01g11160,LOC_Os01g42380,LOC_Os02g11760,LOC_Os07g03870,LOC_Os08g29570
GO:0015850	organic hydroxy compound transport	79	4	0.32	0.00032	LOC_Os01g42380,LOC_Os02g11760,LOC_Os07g39350,LOC_Os08g29570
GO:0080026	response to indolebutyric acid	33	3	0.14	0.00034	LOC_Os01g42380,LOC_Os02g11760,LOC_Os08g29570
GO:0044270	cellular nitrogen compound catabolic process	1030	13	4.22	0.00034	LOC_Os01g03730,LOC_Os01g04950,LOC_Os01g42380,LOC_Os02g11760,LOC_Os02g46460,LOC_Os04g55650,LOC_Os05g43390,LOC_Os06g24730,LOC_Os08g29570,LOC_Os09g26880,LOC_Os09g29660,LOC_Os09g36200,LOC_Os10g38360
GO:0071365	cellular response to auxin stimulus	418	8	1.71	0.00035	LOC_Os01g42380,LOC_Os01g55940,LOC_Os02g11760,LOC_Os04g43910,LOC_Os05g05800,LOC_Os07g40290,LOC_Os08g29570,LOC_Os10g14920
GO:0051174	regulation of phosphorus metabolic process	652	10	2.67	0.00038	LOC_Os01g42380,LOC_Os01g55940,LOC_Os02g11760,LOC_Os04g49748,LOC_Os06g07200,LOC_Os07g03870,LOC_Os07g40290,LOC_Os08g07970,LOC_Os08g29570,LOC_Os10g06630
GO:0015802	basic amino acid transport	149	5	0.61	0.00038	LOC_Os01g11160,LOC_Os01g65660,LOC_Os04g49510,LOC_Os05g34980,LOC_Os06g07200
GO:0048645	organ formation	912	12	3.73	0.0004	LOC_Os01g61070,LOC_Os03g21030,LOC_Os03g40540,LOC_Os04g53720,LOC_Os05g05800,LOC_Os06g03800,LOC_Os06g10160,LOC_Os06g46270,LOC_Os07g48550,LOC_Os08g07970,LOC_Os10g42130,LOC_Os12g41680
GO:0071669	plant-type cell wall organization or biogenesis	1787	18	7.32	0.0004	LOC_Os01g03730,LOC_Os01g04950,LOC_Os01g42380,LOC_Os02g11760,LOC_Os02g46460,LOC_Os03g03700,LOC_Os03g21030,LOC_Os04g49510,LOC_Os05g44210,LOC_Os05g44770,LOC_Os06g46270,LOC_Os07g48100,LOC_Os07g48550,LOC_Os08g29570,LOC_Os09g15420,LOC_Os10g14920,LOC_Os10g42130,LOC_Os12g41680
GO:0015692	lead ion transport	35	3	0.14	0.0004	LOC_Os01g42380,LOC_Os02g11760,LOC_Os08g29570
GO:0009691	cytokinin biosynthetic process	85	4	0.35	0.00042	LOC_Os01g43750,LOC_Os01g43851,LOC_Os05g47650,LOC_Os07g44130
GO:0044237	cellular metabolic process	28484	134	116.65	0.00044	LOC_Os01g01369,LOC_Os01g03730,LOC_Os01g04950,LOC_Os01g06310,LOC_Os01g09000,LOC_Os01g11160,LOC_Os01g11910,LOC_Os01g13210,LOC_Os01g14440,LOC_Os01g16620,LOC_Os01g24950,LOC_Os01g40870,LOC_Os01g41240,LOC_Os01g42380,LOC_Os01g43750,LOC_Os01g43851,LOC_Os01g53390,LOC_Os01g55940,LOC_Os01g61070,LOC_Os01g63060,LOC_Os01g64640,LOC_Os01g68160,LOC_Os02g05950,LOC_Os02g06480,LOC_Os02g09220,LOC_Os02g09250,LOC_Os02g…
GO:0042344	indole glucosinolate catabolic process	37	3	0.15	0.00047	LOC_Os01g42380,LOC_Os02g11760,LOC_Os08g29570
GO:0034614	cellular response to reactive oxygen species	334	7	1.37	0.00048	LOC_Os01g11160,LOC_Os02g32520,LOC_Os04g12960,LOC_Os04g55650,LOC_Os08g44340,LOC_Os09g02710,LOC_Os11g29870
GO:0048608	reproductive structure development	5819	40	23.83	0.00053	LOC_Os01g03730,LOC_Os01g06310,LOC_Os01g09000,LOC_Os01g61070,LOC_Os02g05950,LOC_Os03g21030,LOC_Os03g21060,LOC_Os03g40540,LOC_Os04g43910,LOC_Os04g49450,LOC_Os04g53720,LOC_Os05g05800,LOC_Os05g37190,LOC_Os05g44210,LOC_Os05g44770,LOC_Os05g45410,LOC_Os05g47650,LOC_Os06g10160,LOC_Os06g26234,LOC_Os06g41840,LOC_Os06g46270,LOC_Os07g16970,LOC_Os07g39520,LOC_Os07g48450,LOC_Os07g48550,LOC_Os08g07970,LOC_Os08g…
GO:0061458	reproductive system development	5819	40	23.83	0.00053	LOC_Os01g03730,LOC_Os01g06310,LOC_Os01g09000,LOC_Os01g61070,LOC_Os02g05950,LOC_Os03g21030,LOC_Os03g21060,LOC_Os03g40540,LOC_Os04g43910,LOC_Os04g49450,LOC_Os04g53720,LOC_Os05g05800,LOC_Os05g37190,LOC_Os05g44210,LOC_Os05g44770,LOC_Os05g45410,LOC_Os05g47650,LOC_Os06g10160,LOC_Os06g26234,LOC_Os06g41840,LOC_Os06g46270,LOC_Os07g16970,LOC_Os07g39520,LOC_Os07g48450,LOC_Os07g48550,LOC_Os08g07970,LOC_Os08g…
GO:0051171	regulation of nitrogen compound metabolic process	4475	33	18.33	0.00055	LOC_Os01g11910,LOC_Os01g14440,LOC_Os01g55940,LOC_Os01g61070,LOC_Os02g32520,LOC_Os03g08460,LOC_Os03g21030,LOC_Os03g21060,LOC_Os04g43910,LOC_Os04g49450,LOC_Os04g53720,LOC_Os05g05800,LOC_Os05g37190,LOC_Os05g44770,LOC_Os05g45410,LOC_Os05g47650,LOC_Os06g03800,LOC_Os06g07200,LOC_Os06g46270,LOC_Os07g03870,LOC_Os07g40290,LOC_Os07g48450,LOC_Os07g48550,LOC_Os08g01290,LOC_Os08g07970,LOC_Os10g14920,LOC_Os10g…
GO:0015809	arginine transport	39	3	0.16	0.00055	LOC_Os01g11160,LOC_Os01g65660,LOC_Os05g34980
GO:0044703	multi-organism reproductive process	1696	17	6.95	0.00061	LOC_Os01g03730,LOC_Os01g04950,LOC_Os01g11910,LOC_Os01g24950,LOC_Os02g46460,LOC_Os03g03700,LOC_Os03g15770,LOC_Os03g53200,LOC_Os03g58790,LOC_Os04g15580,LOC_Os04g49510,LOC_Os06g07200,LOC_Os06g40030,LOC_Os07g48100,LOC_Os09g20480,LOC_Os10g06630,LOC_Os11g34624
GO:0019439	aromatic compound catabolic process	1098	13	4.5	0.00062	LOC_Os01g03730,LOC_Os01g04950,LOC_Os01g42380,LOC_Os02g11760,LOC_Os02g46460,LOC_Os04g55650,LOC_Os05g43390,LOC_Os06g24730,LOC_Os08g29570,LOC_Os09g26880,LOC_Os09g29660,LOC_Os09g36200,LOC_Os10g38360
GO:0015800	acidic amino acid transport	41	3	0.17	0.00064	LOC_Os01g11160,LOC_Os01g65660,LOC_Os05g34980
GO:0034599	cellular response to oxidative stress	353	7	1.45	0.00066	LOC_Os01g11160,LOC_Os02g32520,LOC_Os04g12960,LOC_Os04g55650,LOC_Os08g44340,LOC_Os09g02710,LOC_Os11g29870
GO:0009966	regulation of signal transduction	702	10	2.87	0.00067	LOC_Os01g42380,LOC_Os02g11760,LOC_Os03g08460,LOC_Os03g15770,LOC_Os04g49510,LOC_Os04g53720,LOC_Os06g10160,LOC_Os07g48100,LOC_Os08g29570,LOC_Os12g41710
GO:0015718	monocarboxylic acid transport	96	4	0.39	0.00067	LOC_Os01g42380,LOC_Os02g11760,LOC_Os08g29570,LOC_Os09g29660
GO:0023051	regulation of signaling	703	10	2.88	0.00068	LOC_Os01g42380,LOC_Os02g11760,LOC_Os03g08460,LOC_Os03g15770,LOC_Os04g49510,LOC_Os04g53720,LOC_Os06g10160,LOC_Os07g48100,LOC_Os08g29570,LOC_Os12g41710
GO:0044255	cellular lipid metabolic process	2880	24	11.79	0.00068	LOC_Os01g11160,LOC_Os01g14440,LOC_Os01g41240,LOC_Os01g42380,LOC_Os01g63060,LOC_Os02g09220,LOC_Os02g09250,LOC_Os02g11760,LOC_Os02g40784,LOC_Os02g53130,LOC_Os03g40540,LOC_Os04g44950,LOC_Os05g21180,LOC_Os05g44210,LOC_Os05g47650,LOC_Os06g11290,LOC_Os06g41840,LOC_Os07g39520,LOC_Os07g44130,LOC_Os08g29570,LOC_Os10g38060,LOC_Os10g38360,LOC_Os11g29870,LOC_Os12g30824
GO:0015749	monosaccharide transport	42	3	0.17	0.00069	LOC_Os03g10100,LOC_Os07g01560,LOC_Os07g39350
GO:0010646	regulation of cell communication	710	10	2.91	0.00073	LOC_Os01g42380,LOC_Os02g11760,LOC_Os03g08460,LOC_Os03g15770,LOC_Os04g49510,LOC_Os04g53720,LOC_Os06g10160,LOC_Os07g48100,LOC_Os08g29570,LOC_Os12g41710
GO:0016145	S-glycoside catabolic process	43	3	0.18	0.00074	LOC_Os01g42380,LOC_Os02g11760,LOC_Os08g29570
GO:0019759	glycosinolate catabolic process	43	3	0.18	0.00074	LOC_Os01g42380,LOC_Os02g11760,LOC_Os08g29570
GO:0019762	glucosinolate catabolic process	43	3	0.18	0.00074	LOC_Os01g42380,LOC_Os02g11760,LOC_Os08g29570
GO:0009746	response to hexose	474	8	1.94	0.00079	LOC_Os01g42380,LOC_Os01g65660,LOC_Os02g11760,LOC_Os03g12890,LOC_Os03g13300,LOC_Os05g29990,LOC_Os05g34980,LOC_Os08g29570
GO:0005996	monosaccharide metabolic process	1133	13	4.64	0.00082	LOC_Os01g64640,LOC_Os02g49760,LOC_Os04g32920,LOC_Os05g29990,LOC_Os06g26234,LOC_Os06g41840,LOC_Os06g48940,LOC_Os07g16970,LOC_Os08g40930,LOC_Os08g44340,LOC_Os09g15420,LOC_Os10g06630,LOC_Os10g38360
GO:0006355	regulation of transcription, DNA-templated	4016	30	16.45	0.00084	LOC_Os01g11910,LOC_Os01g14440,LOC_Os01g55940,LOC_Os01g61070,LOC_Os03g08460,LOC_Os03g21030,LOC_Os03g21060,LOC_Os04g43910,LOC_Os04g49450,LOC_Os04g53720,LOC_Os05g05800,LOC_Os05g37190,LOC_Os05g44770,LOC_Os05g45410,LOC_Os05g47650,LOC_Os06g07200,LOC_Os06g46270,LOC_Os07g03870,LOC_Os07g40290,LOC_Os07g48450,LOC_Os07g48550,LOC_Os08g01290,LOC_Os08g07970,LOC_Os10g42130,LOC_Os11g03300,LOC_Os11g29870,LOC_Os11g…
GO:2001141	regulation of RNA biosynthetic process	4016	30	16.45	0.00084	LOC_Os01g11910,LOC_Os01g14440,LOC_Os01g55940,LOC_Os01g61070,LOC_Os03g08460,LOC_Os03g21030,LOC_Os03g21060,LOC_Os04g43910,LOC_Os04g49450,LOC_Os04g53720,LOC_Os05g05800,LOC_Os05g37190,LOC_Os05g44770,LOC_Os05g45410,LOC_Os05g47650,LOC_Os06g07200,LOC_Os06g46270,LOC_Os07g03870,LOC_Os07g40290,LOC_Os07g48450,LOC_Os07g48550,LOC_Os08g01290,LOC_Os08g07970,LOC_Os10g42130,LOC_Os11g03300,LOC_Os11g29870,LOC_Os11g…
GO:0071417	cellular response to organonitrogen compound	45	3	0.18	0.00084	LOC_Os01g42380,LOC_Os02g11760,LOC_Os08g29570
GO:0009832	plant-type cell wall biogenesis	480	8	1.97	0.00086	LOC_Os03g21030,LOC_Os05g44210,LOC_Os06g46270,LOC_Os07g48550,LOC_Os09g15420,LOC_Os10g14920,LOC_Os10g42130,LOC_Os12g41680
GO:0048440	carpel development	726	10	2.97	0.00086	LOC_Os01g03730,LOC_Os01g09000,LOC_Os03g21030,LOC_Os06g41840,LOC_Os07g48550,LOC_Os11g01530,LOC_Os11g45740,LOC_Os12g01490,LOC_Os12g01530,LOC_Os12g37970
GO:0010193	response to ozone	180	5	0.74	0.0009	LOC_Os01g42380,LOC_Os02g11760,LOC_Os03g15770,LOC_Os08g29570,LOC_Os12g41710
GO:0006351	transcription, DNA-templated	4414	32	18.08	0.00091	LOC_Os01g11910,LOC_Os01g14440,LOC_Os01g55940,LOC_Os01g61070,LOC_Os02g32520,LOC_Os03g08460,LOC_Os03g21030,LOC_Os03g21060,LOC_Os04g43910,LOC_Os04g49450,LOC_Os04g53720,LOC_Os04g57540,LOC_Os05g05800,LOC_Os05g37190,LOC_Os05g44770,LOC_Os05g45410,LOC_Os05g47650,LOC_Os06g07200,LOC_Os06g46270,LOC_Os07g03870,LOC_Os07g40290,LOC_Os07g48450,LOC_Os07g48550,LOC_Os08g01290,LOC_Os08g07970,LOC_Os10g42130,LOC_Os11g…
GO:0006869	lipid transport	271	6	1.11	0.00091	LOC_Os01g04950,LOC_Os01g42380,LOC_Os02g11760,LOC_Os05g01030,LOC_Os08g29570,LOC_Os09g29660
GO:0015824	proline transport	181	5	0.74	0.00093	LOC_Os01g04950,LOC_Os01g11160,LOC_Os02g46460,LOC_Os08g33710,LOC_Os10g38360
GO:0032774	RNA biosynthetic process	4420	32	18.1	0.00093	LOC_Os01g11910,LOC_Os01g14440,LOC_Os01g55940,LOC_Os01g61070,LOC_Os02g32520,LOC_Os03g08460,LOC_Os03g21030,LOC_Os03g21060,LOC_Os04g43910,LOC_Os04g49450,LOC_Os04g53720,LOC_Os04g57540,LOC_Os05g05800,LOC_Os05g37190,LOC_Os05g44770,LOC_Os05g45410,LOC_Os05g47650,LOC_Os06g07200,LOC_Os06g46270,LOC_Os07g03870,LOC_Os07g40290,LOC_Os07g48450,LOC_Os07g48550,LOC_Os08g01290,LOC_Os08g07970,LOC_Os10g42130,LOC_Os11g…
GO:0002252	immune effector process	734	10	3.01	0.00094	LOC_Os01g14440,LOC_Os01g55940,LOC_Os03g08460,LOC_Os04g15580,LOC_Os05g43390,LOC_Os06g07200,LOC_Os06g10160,LOC_Os07g40290,LOC_Os11g29870,LOC_Os12g41710
GO:0032101	regulation of response to external stimulus	182	5	0.75	0.00095	LOC_Os01g14440,LOC_Os01g55940,LOC_Os07g03870,LOC_Os07g40290,LOC_Os11g29870
GO:0002679	respiratory burst involved in defense response	376	7	1.54	0.00096	LOC_Os01g55940,LOC_Os03g08460,LOC_Os04g15580,LOC_Os06g07200,LOC_Os06g10160,LOC_Os07g40290,LOC_Os12g41710
GO:0043407	negative regulation of MAP kinase activity	47	3	0.19	0.00096	LOC_Os01g42380,LOC_Os02g11760,LOC_Os08g29570
GO:0043409	negative regulation of MAPK cascade	47	3	0.19	0.00096	LOC_Os01g42380,LOC_Os02g11760,LOC_Os08g29570
GO:1902532	negative regulation of intracellular signal transduction	47	3	0.19	0.00096	LOC_Os01g42380,LOC_Os02g11760,LOC_Os08g29570
GO:0046686	response to cadmium ion	1611	16	6.6	0.00098	LOC_Os01g11160,LOC_Os01g40870,LOC_Os01g61070,LOC_Os02g46460,LOC_Os03g13300,LOC_Os04g49450,LOC_Os04g49510,LOC_Os04g53720,LOC_Os04g55650,LOC_Os06g41840,LOC_Os08g44340,LOC_Os10g06630,LOC_Os10g38060,LOC_Os10g38360,LOC_Os11g10510,LOC_Os11g45740
GO:0034654	nucleobase-containing compound biosynthetic process	5019	35	20.55	0.001	LOC_Os01g06310,LOC_Os01g11910,LOC_Os01g14440,LOC_Os01g55940,LOC_Os01g61070,LOC_Os01g68160,LOC_Os02g32520,LOC_Os03g08460,LOC_Os03g21030,LOC_Os03g21060,LOC_Os04g43910,LOC_Os04g49450,LOC_Os04g53720,LOC_Os04g57540,LOC_Os05g05800,LOC_Os05g29990,LOC_Os05g37190,LOC_Os05g44770,LOC_Os05g45410,LOC_Os05g47650,LOC_Os06g07200,LOC_Os06g46270,LOC_Os07g03870,LOC_Os07g40290,LOC_Os07g48450,LOC_Os07g48550,LOC_Os08g…
GO:0006721	terpenoid metabolic process	1014	12	4.15	0.001	LOC_Os01g41240,LOC_Os01g42380,LOC_Os02g09220,LOC_Os02g09250,LOC_Os02g11760,LOC_Os03g40540,LOC_Os04g44950,LOC_Os05g44210,LOC_Os06g41840,LOC_Os07g44130,LOC_Os08g29570,LOC_Os12g30824
GO:0042631	cellular response to water deprivation	276	6	1.13	0.001	LOC_Os01g14440,LOC_Os04g12960,LOC_Os06g28194,LOC_Os07g39520,LOC_Os10g37340,LOC_Os11g29870
GO:0071462	cellular response to water stimulus	276	6	1.13	0.001	LOC_Os01g14440,LOC_Os04g12960,LOC_Os06g28194,LOC_Os07g39520,LOC_Os10g37340,LOC_Os11g29870
GO:0046777	protein autophosphorylation	880	11	3.6	0.00105	LOC_Os03g15770,LOC_Os04g15580,LOC_Os04g49510,LOC_Os04g56110,LOC_Os05g44770,LOC_Os06g10160,LOC_Os07g03870,LOC_Os07g39520,LOC_Os09g39620,LOC_Os11g34624,LOC_Os12g41710
GO:0051252	regulation of RNA metabolic process	4076	30	16.69	0.00107	LOC_Os01g11910,LOC_Os01g14440,LOC_Os01g55940,LOC_Os01g61070,LOC_Os03g08460,LOC_Os03g21030,LOC_Os03g21060,LOC_Os04g43910,LOC_Os04g49450,LOC_Os04g53720,LOC_Os05g05800,LOC_Os05g37190,LOC_Os05g44770,LOC_Os05g45410,LOC_Os05g47650,LOC_Os06g07200,LOC_Os06g46270,LOC_Os07g03870,LOC_Os07g40290,LOC_Os07g48450,LOC_Os07g48550,LOC_Os08g01290,LOC_Os08g07970,LOC_Os10g42130,LOC_Os11g03300,LOC_Os11g29870,LOC_Os11g…
GO:0034284	response to monosaccharide	497	8	2.04	0.00107	LOC_Os01g42380,LOC_Os01g65660,LOC_Os02g11760,LOC_Os03g12890,LOC_Os03g13300,LOC_Os05g29990,LOC_Os05g34980,LOC_Os08g29570
GO:0016046	detection of fungus	12	2	0.05	0.00107	LOC_Os01g55940,LOC_Os07g40290
GO:0048481	ovule development	498	8	2.04	0.00108	LOC_Os01g03730,LOC_Os01g09000,LOC_Os06g41840,LOC_Os11g01530,LOC_Os11g45740,LOC_Os12g01490,LOC_Os12g01530,LOC_Os12g37970
GO:0016036	cellular response to phosphate starvation	387	7	1.58	0.00113	LOC_Os01g11160,LOC_Os01g11910,LOC_Os01g14440,LOC_Os05g05800,LOC_Os07g39520,LOC_Os08g33710,LOC_Os11g29870
GO:0070838	divalent metal ion transport	502	8	2.06	0.00114	LOC_Os01g04950,LOC_Os01g42380,LOC_Os01g65660,LOC_Os02g11760,LOC_Os03g13300,LOC_Os05g34980,LOC_Os05g51420,LOC_Os08g29570
GO:0006805	xenobiotic metabolic process	50	3	0.2	0.00115	LOC_Os01g53390,LOC_Os04g46970,LOC_Os07g32010
GO:0046864	isoprenoid transport	50	3	0.2	0.00115	LOC_Os01g42380,LOC_Os02g11760,LOC_Os08g29570
GO:0046865	terpenoid transport	50	3	0.2	0.00115	LOC_Os01g42380,LOC_Os02g11760,LOC_Os08g29570
GO:0071466	cellular response to xenobiotic stimulus	50	3	0.2	0.00115	LOC_Os01g53390,LOC_Os04g46970,LOC_Os07g32010
GO:0080168	abscisic acid transport	50	3	0.2	0.00115	LOC_Os01g42380,LOC_Os02g11760,LOC_Os08g29570
GO:1901565	organonitrogen compound catabolic process	1797	17	7.36	0.00116	LOC_Os01g04950,LOC_Os01g42380,LOC_Os02g11760,LOC_Os02g46460,LOC_Os04g55650,LOC_Os05g43390,LOC_Os06g24730,LOC_Os08g29570,LOC_Os08g44340,LOC_Os09g26880,LOC_Os09g29660,LOC_Os09g36200,LOC_Os10g37340,LOC_Os10g38060,LOC_Os10g38360,LOC_Os10g40360,LOC_Os12g37970
GO:0009968	negative regulation of signal transduction	284	6	1.16	0.00116	LOC_Os01g42380,LOC_Os02g11760,LOC_Os03g08460,LOC_Os04g53720,LOC_Os07g48100,LOC_Os08g29570
GO:0010648	negative regulation of cell communication	284	6	1.16	0.00116	LOC_Os01g42380,LOC_Os02g11760,LOC_Os03g08460,LOC_Os04g53720,LOC_Os07g48100,LOC_Os08g29570
GO:0023057	negative regulation of signaling	284	6	1.16	0.00116	LOC_Os01g42380,LOC_Os02g11760,LOC_Os03g08460,LOC_Os04g53720,LOC_Os07g48100,LOC_Os08g29570
GO:0060255	regulation of macromolecule metabolic process	5859	39	23.99	0.00118	LOC_Os01g01369,LOC_Os01g06310,LOC_Os01g11910,LOC_Os01g14440,LOC_Os01g42380,LOC_Os01g55940,LOC_Os01g61070,LOC_Os02g11760,LOC_Os03g08460,LOC_Os03g21030,LOC_Os03g21060,LOC_Os04g43910,LOC_Os04g49450,LOC_Os04g53720,LOC_Os04g56110,LOC_Os05g05800,LOC_Os05g37190,LOC_Os05g43390,LOC_Os05g44770,LOC_Os05g45410,LOC_Os05g47650,LOC_Os06g07200,LOC_Os06g41840,LOC_Os06g46270,LOC_Os07g03870,LOC_Os07g40290,LOC_Os07g…
GO:0072511	divalent inorganic cation transport	505	8	2.07	0.00118	LOC_Os01g04950,LOC_Os01g42380,LOC_Os01g65660,LOC_Os02g11760,LOC_Os03g13300,LOC_Os05g34980,LOC_Os05g51420,LOC_Os08g29570
GO:0048504	regulation of timing of organ formation	51	3	0.21	0.00121	LOC_Os03g21030,LOC_Os07g48550,LOC_Os12g41680
GO:0002237	response to molecule of bacterial origin	194	5	0.79	0.00126	LOC_Os01g13210,LOC_Os01g55940,LOC_Os03g15770,LOC_Os05g05800,LOC_Os07g40290
GO:0052318	regulation of phytoalexin metabolic process	13	2	0.05	0.00126	LOC_Os01g55940,LOC_Os07g40290
GO:0052319	regulation of phytoalexin biosynthetic process	13	2	0.05	0.00126	LOC_Os01g55940,LOC_Os07g40290
GO:0052320	positive regulation of phytoalexin metabolic process	13	2	0.05	0.00126	LOC_Os01g55940,LOC_Os07g40290
GO:0052322	positive regulation of phytoalexin biosynthetic process	13	2	0.05	0.00126	LOC_Os01g55940,LOC_Os07g40290
GO:1901182	regulation of camalexin biosynthetic process	13	2	0.05	0.00126	LOC_Os01g55940,LOC_Os07g40290
GO:1901183	positive regulation of camalexin biosynthetic process	13	2	0.05	0.00126	LOC_Os01g55940,LOC_Os07g40290
GO:0009690	cytokinin metabolic process	115	4	0.47	0.00131	LOC_Os01g43750,LOC_Os01g43851,LOC_Os05g47650,LOC_Os07g44130
GO:0052545	callose localization	399	7	1.63	0.00134	LOC_Os01g42380,LOC_Os02g11760,LOC_Os02g36590,LOC_Os04g12960,LOC_Os08g29570,LOC_Os11g45740,LOC_Os12g37970
GO:0048646	anatomical structure formation involved in morphogenesis	1504	15	6.16	0.00136	LOC_Os01g41240,LOC_Os01g61070,LOC_Os02g05950,LOC_Os03g21030,LOC_Os03g40540,LOC_Os04g53720,LOC_Os05g05800,LOC_Os06g03800,LOC_Os06g10160,LOC_Os06g41840,LOC_Os06g46270,LOC_Os07g48550,LOC_Os08g07970,LOC_Os10g42130,LOC_Os12g41680
GO:0019220	regulation of phosphate metabolic process	642	9	2.63	0.00138	LOC_Os01g42380,LOC_Os01g55940,LOC_Os02g11760,LOC_Os06g07200,LOC_Os07g03870,LOC_Os07g40290,LOC_Os08g07970,LOC_Os08g29570,LOC_Os10g06630
GO:0033037	polysaccharide localization	401	7	1.64	0.00138	LOC_Os01g42380,LOC_Os02g11760,LOC_Os02g36590,LOC_Os04g12960,LOC_Os08g29570,LOC_Os11g45740,LOC_Os12g37970
GO:0010167	response to nitrate	522	8	2.14	0.00146	LOC_Os01g03730,LOC_Os01g04950,LOC_Os02g46460,LOC_Os05g05800,LOC_Os05g51420,LOC_Os07g01560,LOC_Os07g03870,LOC_Os11g34624
GO:0051176	positive regulation of sulfur metabolic process	14	2	0.06	0.00147	LOC_Os01g55940,LOC_Os07g40290
GO:1900378	positive regulation of secondary metabolite biosynthetic process	14	2	0.06	0.00147	LOC_Os01g55940,LOC_Os07g40290
GO:0035670	plant-type ovary development	523	8	2.14	0.00148	LOC_Os01g03730,LOC_Os01g09000,LOC_Os06g41840,LOC_Os11g01530,LOC_Os11g45740,LOC_Os12g01490,LOC_Os12g01530,LOC_Os12g37970
GO:0055085	transmembrane transport	1678	16	6.87	0.00149	LOC_Os01g04950,LOC_Os01g11160,LOC_Os01g42380,LOC_Os01g61070,LOC_Os02g11760,LOC_Os02g32520,LOC_Os02g49760,LOC_Os03g10100,LOC_Os04g32920,LOC_Os04g49510,LOC_Os06g03800,LOC_Os07g01560,LOC_Os07g39350,LOC_Os08g01290,LOC_Os08g29570,LOC_Os09g20480
GO:0048443	stamen development	921	11	3.77	0.00151	LOC_Os01g03730,LOC_Os02g05950,LOC_Os03g40540,LOC_Os05g05800,LOC_Os05g44770,LOC_Os06g41840,LOC_Os10g41550,LOC_Os10g42130,LOC_Os11g45740,LOC_Os12g37970,LOC_Os12g41680
GO:0048466	androecium development	921	11	3.77	0.00151	LOC_Os01g03730,LOC_Os02g05950,LOC_Os03g40540,LOC_Os05g05800,LOC_Os05g44770,LOC_Os06g41840,LOC_Os10g41550,LOC_Os10g42130,LOC_Os11g45740,LOC_Os12g37970,LOC_Os12g41680
GO:0045730	respiratory burst	412	7	1.69	0.00161	LOC_Os01g55940,LOC_Os03g08460,LOC_Os04g15580,LOC_Os06g07200,LOC_Os06g10160,LOC_Os07g40290,LOC_Os12g41710
GO:0003156	regulation of organ formation	57	3	0.23	0.00168	LOC_Os03g21030,LOC_Os07g48550,LOC_Os12g41680
GO:0015698	inorganic anion transport	794	10	3.25	0.00168	LOC_Os01g03730,LOC_Os01g04950,LOC_Os01g11160,LOC_Os02g46460,LOC_Os04g49510,LOC_Os05g51420,LOC_Os06g07200,LOC_Os07g01560,LOC_Os07g03870,LOC_Os11g34624
GO:0043405	regulation of MAP kinase activity	58	3	0.24	0.00176	LOC_Os01g42380,LOC_Os02g11760,LOC_Os08g29570
GO:0031326	regulation of cellular biosynthetic process	4601	32	18.84	0.0018	LOC_Os01g11910,LOC_Os01g14440,LOC_Os01g55940,LOC_Os01g61070,LOC_Os02g32520,LOC_Os03g08460,LOC_Os03g21030,LOC_Os03g21060,LOC_Os04g43910,LOC_Os04g49450,LOC_Os04g53720,LOC_Os05g05800,LOC_Os05g37190,LOC_Os05g44770,LOC_Os05g45410,LOC_Os05g47650,LOC_Os06g03800,LOC_Os06g07200,LOC_Os06g46270,LOC_Os07g03870,LOC_Os07g40290,LOC_Os07g48450,LOC_Os07g48550,LOC_Os08g01290,LOC_Os08g07970,LOC_Os10g42130,LOC_Os11g…
GO:0042744	hydrogen peroxide catabolic process	212	5	0.87	0.00186	LOC_Os01g11160,LOC_Os02g32520,LOC_Os04g55650,LOC_Os08g44340,LOC_Os09g02710
GO:0045229	external encapsulating structure organization	2565	21	10.5	0.00187	LOC_Os01g03730,LOC_Os01g04950,LOC_Os01g42380,LOC_Os02g11760,LOC_Os02g36590,LOC_Os02g46460,LOC_Os03g03700,LOC_Os03g40540,LOC_Os04g12960,LOC_Os04g49510,LOC_Os04g53720,LOC_Os05g05800,LOC_Os05g23320,LOC_Os05g44210,LOC_Os05g44770,LOC_Os06g10160,LOC_Os06g41840,LOC_Os07g48100,LOC_Os08g29570,LOC_Os09g15420,LOC_Os10g41550
GO:0031400	negative regulation of protein modification process	128	4	0.52	0.00195	LOC_Os01g42380,LOC_Os02g11760,LOC_Os04g53720,LOC_Os08g29570
GO:0044272	sulfur compound biosynthetic process	1256	13	5.14	0.00206	LOC_Os01g55940,LOC_Os03g12890,LOC_Os04g12960,LOC_Os04g32920,LOC_Os04g55650,LOC_Os05g05800,LOC_Os05g51420,LOC_Os06g10160,LOC_Os07g40290,LOC_Os08g44340,LOC_Os10g06630,LOC_Os10g14920,LOC_Os10g37340
GO:0042335	cuticle development	218	5	0.89	0.0021	LOC_Os01g42380,LOC_Os02g11760,LOC_Os02g40784,LOC_Os06g10160,LOC_Os08g29570
GO:0043408	regulation of MAPK cascade	62	3	0.25	0.00213	LOC_Os01g42380,LOC_Os02g11760,LOC_Os08g29570
GO:0071555	cell wall organization	2249	19	9.21	0.00219	LOC_Os01g03730,LOC_Os01g04950,LOC_Os01g42380,LOC_Os02g11760,LOC_Os02g36590,LOC_Os02g46460,LOC_Os03g03700,LOC_Os04g12960,LOC_Os04g49510,LOC_Os04g53720,LOC_Os05g05800,LOC_Os05g23320,LOC_Os05g44210,LOC_Os05g44770,LOC_Os06g10160,LOC_Os07g48100,LOC_Os08g29570,LOC_Os09g15420,LOC_Os10g41550
GO:0016070	RNA metabolic process	7526	46	30.82	0.0023	LOC_Os01g06310,LOC_Os01g09000,LOC_Os01g11910,LOC_Os01g14440,LOC_Os01g16620,LOC_Os01g41240,LOC_Os01g55940,LOC_Os01g61070,LOC_Os01g68160,LOC_Os02g32520,LOC_Os03g08460,LOC_Os03g21030,LOC_Os03g21060,LOC_Os04g43910,LOC_Os04g49450,LOC_Os04g53720,LOC_Os04g57540,LOC_Os05g05800,LOC_Os05g37190,LOC_Os05g43390,LOC_Os05g44770,LOC_Os05g45410,LOC_Os05g47650,LOC_Os06g07200,LOC_Os06g10160,LOC_Os06g41840,LOC_Os06g…
GO:0046916	cellular transition metal ion homeostasis	134	4	0.55	0.0023	LOC_Os01g61070,LOC_Os02g06480,LOC_Os11g01530,LOC_Os12g01530
GO:0034754	cellular hormone metabolic process	327	6	1.34	0.00237	LOC_Os01g43750,LOC_Os01g43851,LOC_Os03g12890,LOC_Os05g47650,LOC_Os07g44130,LOC_Os10g38360
GO:0071456	cellular response to hypoxia	137	4	0.56	0.00249	LOC_Os01g55940,LOC_Os03g08460,LOC_Os05g45410,LOC_Os07g40290
GO:1901566	organonitrogen compound biosynthetic process	2453	20	10.05	0.00253	LOC_Os01g43750,LOC_Os01g43851,LOC_Os01g55940,LOC_Os01g63060,LOC_Os02g32520,LOC_Os03g12890,LOC_Os04g32920,LOC_Os04g55650,LOC_Os04g57540,LOC_Os05g05800,LOC_Os05g21180,LOC_Os05g51420,LOC_Os06g10160,LOC_Os07g40290,LOC_Os07g44130,LOC_Os08g44340,LOC_Os10g06630,LOC_Os10g38360,LOC_Os10g40360,LOC_Os12g37970
GO:0019219	regulation of nucleobase-containing compound metabolic process	4321	30	17.69	0.00263	LOC_Os01g11910,LOC_Os01g14440,LOC_Os01g55940,LOC_Os01g61070,LOC_Os03g08460,LOC_Os03g21030,LOC_Os03g21060,LOC_Os04g43910,LOC_Os04g49450,LOC_Os04g53720,LOC_Os05g05800,LOC_Os05g37190,LOC_Os05g44770,LOC_Os05g45410,LOC_Os05g47650,LOC_Os06g07200,LOC_Os06g46270,LOC_Os07g03870,LOC_Os07g40290,LOC_Os07g48450,LOC_Os07g48550,LOC_Os08g01290,LOC_Os08g07970,LOC_Os10g42130,LOC_Os11g03300,LOC_Os11g29870,LOC_Os11g…
GO:0052542	defense response by callose deposition	335	6	1.37	0.00267	LOC_Os01g42380,LOC_Os02g11760,LOC_Os04g12960,LOC_Os08g29570,LOC_Os11g45740,LOC_Os12g37970
GO:1901419	regulation of response to alcohol	335	6	1.37	0.00267	LOC_Os03g15770,LOC_Os04g49510,LOC_Os04g53720,LOC_Os06g10160,LOC_Os07g48100,LOC_Os12g41710
GO:0016114	terpenoid biosynthetic process	847	10	3.47	0.00268	LOC_Os01g41240,LOC_Os01g42380,LOC_Os02g09220,LOC_Os02g09250,LOC_Os02g11760,LOC_Os04g44950,LOC_Os05g44210,LOC_Os06g41840,LOC_Os08g29570,LOC_Os12g30824
GO:0010468	regulation of gene expression	5116	34	20.95	0.0027	LOC_Os01g01369,LOC_Os01g06310,LOC_Os01g11910,LOC_Os01g14440,LOC_Os01g55940,LOC_Os01g61070,LOC_Os03g08460,LOC_Os03g21030,LOC_Os03g21060,LOC_Os04g43910,LOC_Os04g49450,LOC_Os04g53720,LOC_Os05g05800,LOC_Os05g37190,LOC_Os05g43390,LOC_Os05g44770,LOC_Os05g45410,LOC_Os05g47650,LOC_Os06g07200,LOC_Os06g41840,LOC_Os06g46270,LOC_Os07g03870,LOC_Os07g40290,LOC_Os07g48450,LOC_Os07g48550,LOC_Os08g01290,LOC_Os08g…
GO:0009932	cell tip growth	1145	12	4.69	0.00275	LOC_Os01g03730,LOC_Os01g04950,LOC_Os01g24950,LOC_Os02g46460,LOC_Os02g49760,LOC_Os03g03700,LOC_Os04g49510,LOC_Os05g05800,LOC_Os06g07200,LOC_Os07g48100,LOC_Os10g25010,LOC_Os10g41550
GO:0036294	cellular response to decreased oxygen levels	141	4	0.58	0.00276	LOC_Os01g55940,LOC_Os03g08460,LOC_Os05g45410,LOC_Os07g40290
GO:0071453	cellular response to oxygen levels	141	4	0.58	0.00276	LOC_Os01g55940,LOC_Os03g08460,LOC_Os05g45410,LOC_Os07g40290
GO:0051239	regulation of multicellular organismal process	2842	22	11.64	0.00291	LOC_Os01g61070,LOC_Os02g05950,LOC_Os03g10100,LOC_Os03g21030,LOC_Os03g40540,LOC_Os03g53200,LOC_Os04g49510,LOC_Os04g53720,LOC_Os05g37190,LOC_Os05g44770,LOC_Os05g47650,LOC_Os05g51420,LOC_Os06g41840,LOC_Os07g39520,LOC_Os07g48550,LOC_Os08g07970,LOC_Os08g40919,LOC_Os09g02710,LOC_Os10g41550,LOC_Os10g42130,LOC_Os12g01490,LOC_Os12g41680
GO:0006468	protein phosphorylation	3030	23	12.41	0.00298	LOC_Os01g16620,LOC_Os01g42380,LOC_Os01g61070,LOC_Os02g05950,LOC_Os02g11760,LOC_Os03g15770,LOC_Os04g15580,LOC_Os04g22120,LOC_Os04g30040,LOC_Os04g49510,LOC_Os04g56110,LOC_Os05g44770,LOC_Os06g10160,LOC_Os06g40030,LOC_Os07g03870,LOC_Os07g39520,LOC_Os07g48100,LOC_Os08g29570,LOC_Os09g39620,LOC_Os10g06630,LOC_Os10g41550,LOC_Os11g34624,LOC_Os12g41710
GO:0034052	positive regulation of plant-type hypersensitive response	20	2	0.08	0.00302	LOC_Os01g55940,LOC_Os07g40290
GO:0015691	cadmium ion transport	71	3	0.29	0.00314	LOC_Os01g42380,LOC_Os02g11760,LOC_Os08g29570
GO:0052543	callose deposition in cell wall	240	5	0.98	0.00318	LOC_Os01g42380,LOC_Os02g11760,LOC_Os02g36590,LOC_Os04g12960,LOC_Os08g29570
GO:0006073	cellular glucan metabolic process	1168	12	4.78	0.00323	LOC_Os01g11160,LOC_Os01g42380,LOC_Os02g11760,LOC_Os04g49510,LOC_Os05g44770,LOC_Os06g26234,LOC_Os06g28194,LOC_Os08g29570,LOC_Os08g40930,LOC_Os09g15420,LOC_Os10g38360,LOC_Os10g41550
GO:0044042	glucan metabolic process	1168	12	4.78	0.00323	LOC_Os01g11160,LOC_Os01g42380,LOC_Os02g11760,LOC_Os04g49510,LOC_Os05g44770,LOC_Os06g26234,LOC_Os06g28194,LOC_Os08g29570,LOC_Os08g40930,LOC_Os09g15420,LOC_Os10g38360,LOC_Os10g41550
GO:0006464	cellular protein modification process	6195	39	25.37	0.00329	LOC_Os01g13210,LOC_Os01g16620,LOC_Os01g24950,LOC_Os01g42380,LOC_Os01g55940,LOC_Os01g61070,LOC_Os02g05950,LOC_Os02g11760,LOC_Os02g29300,LOC_Os02g49760,LOC_Os03g15770,LOC_Os04g15580,LOC_Os04g22120,LOC_Os04g30040,LOC_Os04g49450,LOC_Os04g49510,LOC_Os04g53720,LOC_Os04g56110,LOC_Os05g05800,LOC_Os05g23320,LOC_Os05g44770,LOC_Os06g03800,LOC_Os06g07200,LOC_Os06g10160,LOC_Os06g40030,LOC_Os06g41840,LOC_Os07g…
GO:0036211	protein modification process	6195	39	25.37	0.00329	LOC_Os01g13210,LOC_Os01g16620,LOC_Os01g24950,LOC_Os01g42380,LOC_Os01g55940,LOC_Os01g61070,LOC_Os02g05950,LOC_Os02g11760,LOC_Os02g29300,LOC_Os02g49760,LOC_Os03g15770,LOC_Os04g15580,LOC_Os04g22120,LOC_Os04g30040,LOC_Os04g49450,LOC_Os04g49510,LOC_Os04g53720,LOC_Os04g56110,LOC_Os05g05800,LOC_Os05g23320,LOC_Os05g44770,LOC_Os06g03800,LOC_Os06g07200,LOC_Os06g10160,LOC_Os06g40030,LOC_Os06g41840,LOC_Os07g…
GO:0009856	pollination	1330	13	5.45	0.00336	LOC_Os01g03730,LOC_Os01g04950,LOC_Os01g24950,LOC_Os02g46460,LOC_Os03g03700,LOC_Os03g15770,LOC_Os03g53200,LOC_Os04g15580,LOC_Os04g49510,LOC_Os06g07200,LOC_Os06g40030,LOC_Os07g48100,LOC_Os11g34624
GO:0044706	multi-multicellular organism process	1330	13	5.45	0.00336	LOC_Os01g03730,LOC_Os01g04950,LOC_Os01g24950,LOC_Os02g46460,LOC_Os03g03700,LOC_Os03g15770,LOC_Os03g53200,LOC_Os04g15580,LOC_Os04g49510,LOC_Os06g07200,LOC_Os06g40030,LOC_Os07g48100,LOC_Os11g34624
GO:0009817	defense response to fungus, incompatible interaction	149	4	0.61	0.00337	LOC_Os01g42380,LOC_Os02g11760,LOC_Os03g03700,LOC_Os08g29570
GO:1900457	regulation of brassinosteroid mediated signaling pathway	73	3	0.3	0.0034	LOC_Os03g15770,LOC_Os06g10160,LOC_Os12g41710
GO:1900459	positive regulation of brassinosteroid mediated signaling pathway	73	3	0.3	0.0034	LOC_Os03g15770,LOC_Os06g10160,LOC_Os12g41710
GO:0031324	negative regulation of cellular metabolic process	1332	13	5.45	0.0034	LOC_Os01g14440,LOC_Os01g42380,LOC_Os01g61070,LOC_Os02g11760,LOC_Os03g08460,LOC_Os04g49450,LOC_Os04g53720,LOC_Os05g05800,LOC_Os05g47650,LOC_Os06g03800,LOC_Os08g07970,LOC_Os08g29570,LOC_Os12g37970
GO:0044085	cellular component biogenesis	3253	24	13.32	0.00346	LOC_Os01g13210,LOC_Os01g64640,LOC_Os02g06480,LOC_Os02g32520,LOC_Os03g21030,LOC_Os03g53200,LOC_Os04g44950,LOC_Os04g53720,LOC_Os05g43390,LOC_Os05g44210,LOC_Os05g44770,LOC_Os06g07200,LOC_Os06g46270,LOC_Os07g48550,LOC_Os09g15420,LOC_Os10g06630,LOC_Os10g14920,LOC_Os10g37340,LOC_Os10g41550,LOC_Os10g42130,LOC_Os11g01530,LOC_Os12g01530,LOC_Os12g30824,LOC_Os12g41680
GO:0030154	cell differentiation	4212	29	17.25	0.00353	LOC_Os01g03730,LOC_Os01g04950,LOC_Os01g06310,LOC_Os01g11910,LOC_Os01g24950,LOC_Os02g05950,LOC_Os02g36590,LOC_Os02g46460,LOC_Os02g53130,LOC_Os03g03700,LOC_Os03g21030,LOC_Os03g40540,LOC_Os04g49510,LOC_Os04g53720,LOC_Os05g05800,LOC_Os05g37190,LOC_Os05g44770,LOC_Os06g07200,LOC_Os07g48100,LOC_Os07g48550,LOC_Os09g15420,LOC_Os10g06630,LOC_Os10g25010,LOC_Os10g41550,LOC_Os11g31950,LOC_Os11g45740,LOC_Os12g…
GO:0000096	sulfur amino acid metabolic process	741	9	3.03	0.0036	LOC_Os03g12890,LOC_Os04g32920,LOC_Os04g55650,LOC_Os05g05800,LOC_Os05g51420,LOC_Os06g03800,LOC_Os06g10160,LOC_Os10g06630,LOC_Os10g37340
GO:0050793	regulation of developmental process	3451	25	14.13	0.0036	LOC_Os01g13210,LOC_Os01g61070,LOC_Os02g05950,LOC_Os03g10100,LOC_Os03g21030,LOC_Os03g40540,LOC_Os03g53200,LOC_Os04g49510,LOC_Os04g53720,LOC_Os04g56110,LOC_Os05g37190,LOC_Os05g44770,LOC_Os05g47650,LOC_Os05g51420,LOC_Os06g41840,LOC_Os07g39520,LOC_Os07g48550,LOC_Os08g07970,LOC_Os08g40919,LOC_Os09g02710,LOC_Os10g06630,LOC_Os10g41550,LOC_Os10g42130,LOC_Os12g01490,LOC_Os12g41680
GO:0015994	chlorophyll metabolic process	477	7	1.95	0.00364	LOC_Os01g04950,LOC_Os02g32520,LOC_Os02g46460,LOC_Os04g55650,LOC_Os06g24730,LOC_Os09g26880,LOC_Os09g36200
GO:2000026	regulation of multicellular organismal development	2723	21	11.15	0.00379	LOC_Os01g61070,LOC_Os02g05950,LOC_Os03g10100,LOC_Os03g21030,LOC_Os03g40540,LOC_Os03g53200,LOC_Os04g53720,LOC_Os05g37190,LOC_Os05g44770,LOC_Os05g47650,LOC_Os05g51420,LOC_Os06g41840,LOC_Os07g39520,LOC_Os07g48550,LOC_Os08g07970,LOC_Os08g40919,LOC_Os09g02710,LOC_Os10g41550,LOC_Os10g42130,LOC_Os12g01490,LOC_Os12g41680
GO:0010556	regulation of macromolecule biosynthetic process	4432	30	18.15	0.00383	LOC_Os01g11910,LOC_Os01g14440,LOC_Os01g55940,LOC_Os01g61070,LOC_Os03g08460,LOC_Os03g21030,LOC_Os03g21060,LOC_Os04g43910,LOC_Os04g49450,LOC_Os04g53720,LOC_Os05g05800,LOC_Os05g37190,LOC_Os05g44770,LOC_Os05g45410,LOC_Os05g47650,LOC_Os06g07200,LOC_Os06g46270,LOC_Os07g03870,LOC_Os07g40290,LOC_Os07g48450,LOC_Os07g48550,LOC_Os08g01290,LOC_Os08g07970,LOC_Os10g42130,LOC_Os11g03300,LOC_Os11g29870,LOC_Os11g…
GO:2000112	regulation of cellular macromolecule biosynthetic process	4432	30	18.15	0.00383	LOC_Os01g11910,LOC_Os01g14440,LOC_Os01g55940,LOC_Os01g61070,LOC_Os03g08460,LOC_Os03g21030,LOC_Os03g21060,LOC_Os04g43910,LOC_Os04g49450,LOC_Os04g53720,LOC_Os05g05800,LOC_Os05g37190,LOC_Os05g44770,LOC_Os05g45410,LOC_Os05g47650,LOC_Os06g07200,LOC_Os06g46270,LOC_Os07g03870,LOC_Os07g40290,LOC_Os07g48450,LOC_Os07g48550,LOC_Os08g01290,LOC_Os08g07970,LOC_Os10g42130,LOC_Os11g03300,LOC_Os11g29870,LOC_Os11g…
GO:0006826	iron ion transport	361	6	1.48	0.00384	LOC_Os01g03730,LOC_Os01g61070,LOC_Os07g03870,LOC_Os11g01530,LOC_Os11g34624,LOC_Os12g01530
GO:0009624	response to nematode	482	7	1.97	0.00385	LOC_Os01g04950,LOC_Os01g11160,LOC_Os01g65660,LOC_Os02g46460,LOC_Os05g34980,LOC_Os07g01560,LOC_Os11g29870
GO:0009892	negative regulation of metabolic process	1848	16	7.57	0.00388	LOC_Os01g01369,LOC_Os01g14440,LOC_Os01g42380,LOC_Os01g61070,LOC_Os02g11760,LOC_Os03g08460,LOC_Os04g49450,LOC_Os04g53720,LOC_Os05g05800,LOC_Os05g43390,LOC_Os05g47650,LOC_Os06g03800,LOC_Os08g07970,LOC_Os08g29570,LOC_Os11g45740,LOC_Os12g37970
GO:0003002	regionalization	1517	14	6.21	0.00394	LOC_Os01g61070,LOC_Os02g05950,LOC_Os02g43540,LOC_Os03g21030,LOC_Os04g53720,LOC_Os05g37190,LOC_Os05g44770,LOC_Os06g46270,LOC_Os07g48550,LOC_Os09g29660,LOC_Os10g31330,LOC_Os10g42130,LOC_Os12g01490,LOC_Os12g41680
GO:0006835	dicarboxylic acid transport	77	3	0.32	0.00395	LOC_Os01g11160,LOC_Os01g65660,LOC_Os05g34980
GO:0010304	PSII associated light-harvesting complex II catabolic process	77	3	0.32	0.00395	LOC_Os02g32520,LOC_Os09g36200,LOC_Os10g38360
GO:0055114	oxidation-reduction process	3289	24	13.47	0.00398	LOC_Os01g40870,LOC_Os01g43750,LOC_Os01g43851,LOC_Os02g09220,LOC_Os02g09250,LOC_Os02g40784,LOC_Os02g53130,LOC_Os03g03034,LOC_Os03g40540,LOC_Os03g58790,LOC_Os04g40040,LOC_Os04g44950,LOC_Os04g51150,LOC_Os06g11290,LOC_Os06g26234,LOC_Os07g44130,LOC_Os08g44340,LOC_Os09g26880,LOC_Os09g32570,LOC_Os10g38360,LOC_Os10g40360,LOC_Os11g01530,LOC_Os11g10510,LOC_Os12g01530
GO:0009704	de-etiolation	78	3	0.32	0.00409	LOC_Os01g41240,LOC_Os10g06630,LOC_Os10g38360
GO:0042436	indole-containing compound catabolic process	159	4	0.65	0.00424	LOC_Os01g42380,LOC_Os02g11760,LOC_Os08g29570,LOC_Os10g38360
GO:0015810	aspartate transport	24	2	0.1	0.00433	LOC_Os01g65660,LOC_Os05g34980
GO:0015827	tryptophan transport	24	2	0.1	0.00433	LOC_Os01g65660,LOC_Os05g34980
GO:0007034	vacuolar transport	372	6	1.52	0.00444	LOC_Os01g24950,LOC_Os05g45410,LOC_Os06g07200,LOC_Os06g41840,LOC_Os07g16970,LOC_Os10g14920
GO:0071214	cellular response to abiotic stimulus	912	10	3.73	0.0045	LOC_Os01g13210,LOC_Os01g14440,LOC_Os04g12960,LOC_Os06g28194,LOC_Os07g03870,LOC_Os07g39520,LOC_Os08g01290,LOC_Os10g06630,LOC_Os10g37340,LOC_Os11g29870
GO:0052386	cell wall thickening	261	5	1.07	0.00453	LOC_Os01g42380,LOC_Os02g11760,LOC_Os02g36590,LOC_Os04g12960,LOC_Os08g29570
GO:2000027	regulation of organ morphogenesis	81	3	0.33	0.00455	LOC_Os03g21030,LOC_Os07g48550,LOC_Os12g41680
GO:0005982	starch metabolic process	499	7	2.04	0.00464	LOC_Os04g49510,LOC_Os05g44770,LOC_Os06g26234,LOC_Os06g28194,LOC_Os08g40930,LOC_Os10g38360,LOC_Os10g41550
GO:0019742	pentacyclic triterpenoid metabolic process	82	3	0.34	0.00471	LOC_Os01g42380,LOC_Os02g11760,LOC_Os08g29570
GO:0019745	pentacyclic triterpenoid biosynthetic process	82	3	0.34	0.00471	LOC_Os01g42380,LOC_Os02g11760,LOC_Os08g29570
GO:0006833	water transport	377	6	1.54	0.00474	LOC_Os01g65660,LOC_Os03g13300,LOC_Os04g55650,LOC_Os05g34980,LOC_Os06g07200,LOC_Os06g41840
GO:0042044	fluid transport	377	6	1.54	0.00474	LOC_Os01g65660,LOC_Os03g13300,LOC_Os04g55650,LOC_Os05g34980,LOC_Os06g07200,LOC_Os06g41840
GO:0006643	membrane lipid metabolic process	378	6	1.55	0.0048	LOC_Os01g14440,LOC_Os01g63060,LOC_Os05g21180,LOC_Os07g39520,LOC_Os10g38060,LOC_Os11g29870
GO:0032268	regulation of cellular protein metabolic process	1073	11	4.39	0.00483	LOC_Os01g42380,LOC_Os01g55940,LOC_Os02g11760,LOC_Os04g53720,LOC_Os06g07200,LOC_Os06g41840,LOC_Os07g03870,LOC_Os07g40290,LOC_Os08g07970,LOC_Os08g29570,LOC_Os10g06630
GO:0005984	disaccharide metabolic process	381	6	1.56	0.00498	LOC_Os05g44210,LOC_Os06g28194,LOC_Os07g48100,LOC_Os08g40930,LOC_Os10g38360,LOC_Os10g41550
GO:0048193	Golgi vesicle transport	783	9	3.21	0.00514	LOC_Os01g04950,LOC_Os01g11160,LOC_Os01g24950,LOC_Os04g49510,LOC_Os05g01030,LOC_Os06g07200,LOC_Os07g39520,LOC_Os08g01290,LOC_Os10g14920
GO:0016104	triterpenoid biosynthetic process	85	3	0.35	0.0052	LOC_Os01g42380,LOC_Os02g11760,LOC_Os08g29570
GO:0071901	negative regulation of protein serine/threonine kinase activity	85	3	0.35	0.0052	LOC_Os01g42380,LOC_Os02g11760,LOC_Os08g29570
GO:0009410	response to xenobiotic stimulus	170	4	0.7	0.00537	LOC_Os01g53390,LOC_Os04g46970,LOC_Os07g32010,LOC_Os08g07970
GO:0015706	nitrate transport	514	7	2.1	0.00544	LOC_Os01g03730,LOC_Os01g04950,LOC_Os02g46460,LOC_Os05g51420,LOC_Os07g01560,LOC_Os07g03870,LOC_Os11g34624
GO:0015801	aromatic amino acid transport	27	2	0.11	0.00547	LOC_Os01g65660,LOC_Os05g34980
GO:1901421	positive regulation of response to alcohol	171	4	0.7	0.00548	LOC_Os03g15770,LOC_Os04g49510,LOC_Os06g10160,LOC_Os12g41710
GO:0006778	porphyrin-containing compound metabolic process	516	7	2.11	0.00555	LOC_Os01g04950,LOC_Os02g32520,LOC_Os02g46460,LOC_Os04g55650,LOC_Os06g24730,LOC_Os09g26880,LOC_Os09g36200
GO:0033013	tetrapyrrole metabolic process	519	7	2.13	0.00572	LOC_Os01g04950,LOC_Os02g32520,LOC_Os02g46460,LOC_Os04g55650,LOC_Os06g24730,LOC_Os09g26880,LOC_Os09g36200
GO:0006722	triterpenoid metabolic process	88	3	0.36	0.00573	LOC_Os01g42380,LOC_Os02g11760,LOC_Os08g29570
GO:0016103	diterpenoid catabolic process	28	2	0.11	0.00587	LOC_Os07g44130,LOC_Os12g30824
GO:1990267	response to transition metal nanoparticle	397	6	1.63	0.00606	LOC_Os01g13210,LOC_Os06g41840,LOC_Os07g03870,LOC_Os08g44340,LOC_Os11g01530,LOC_Os12g01530
GO:0009888	tissue development	4584	30	18.77	0.00622	LOC_Os01g06310,LOC_Os01g11910,LOC_Os02g05950,LOC_Os02g53130,LOC_Os03g03700,LOC_Os03g21030,LOC_Os03g58790,LOC_Os04g49510,LOC_Os04g53720,LOC_Os05g05800,LOC_Os05g37190,LOC_Os05g44770,LOC_Os05g47650,LOC_Os05g51420,LOC_Os06g10160,LOC_Os06g40030,LOC_Os06g41840,LOC_Os06g46270,LOC_Os07g48550,LOC_Os09g15420,LOC_Os10g06630,LOC_Os10g14920,LOC_Os10g25010,LOC_Os10g31330,LOC_Os10g41550,LOC_Os10g42130,LOC_Os11g…
GO:0010073	meristem maintenance	958	10	3.92	0.00629	LOC_Os03g21030,LOC_Os05g44770,LOC_Os05g47650,LOC_Os05g51420,LOC_Os06g46270,LOC_Os07g48550,LOC_Os10g06630,LOC_Os10g41550,LOC_Os12g01490,LOC_Os12g41680
GO:0006888	ER to Golgi vesicle-mediated transport	286	5	1.17	0.00663	LOC_Os01g11160,LOC_Os04g49510,LOC_Os06g07200,LOC_Os07g39520,LOC_Os08g01290
GO:0010467	gene expression	8161	47	33.42	0.00666	LOC_Os01g01369,LOC_Os01g06310,LOC_Os01g09000,LOC_Os01g11910,LOC_Os01g14440,LOC_Os01g16620,LOC_Os01g41240,LOC_Os01g55940,LOC_Os01g61070,LOC_Os01g68160,LOC_Os02g32520,LOC_Os03g08460,LOC_Os03g21030,LOC_Os03g21060,LOC_Os03g58790,LOC_Os04g43910,LOC_Os04g49450,LOC_Os04g53720,LOC_Os04g57540,LOC_Os05g05800,LOC_Os05g37190,LOC_Os05g43390,LOC_Os05g44770,LOC_Os05g45410,LOC_Os05g47650,LOC_Os06g07200,LOC_Os06g…
GO:0010039	response to iron ion	181	4	0.74	0.00668	LOC_Os01g13210,LOC_Os03g03034,LOC_Os11g01530,LOC_Os12g01530
GO:0048532	anatomical structure arrangement	817	9	3.35	0.00672	LOC_Os03g21030,LOC_Os05g44770,LOC_Os05g47650,LOC_Os06g41840,LOC_Os06g46270,LOC_Os07g48550,LOC_Os10g41550,LOC_Os10g42130,LOC_Os12g41680
GO:0044249	cellular biosynthetic process	18115	90	74.18	0.00678	LOC_Os01g06310,LOC_Os01g09000,LOC_Os01g11160,LOC_Os01g11910,LOC_Os01g13210,LOC_Os01g14440,LOC_Os01g24950,LOC_Os01g40870,LOC_Os01g41240,LOC_Os01g42380,LOC_Os01g43750,LOC_Os01g43851,LOC_Os01g55940,LOC_Os01g61070,LOC_Os01g63060,LOC_Os01g68160,LOC_Os02g05950,LOC_Os02g09220,LOC_Os02g09250,LOC_Os02g11760,LOC_Os02g32520,LOC_Os02g40784,LOC_Os02g49760,LOC_Os02g53130,LOC_Os03g03700,LOC_Os03g08460,LOC_Os03g…
GO:0043412	macromolecule modification	7099	42	29.07	0.00685	LOC_Os01g13210,LOC_Os01g16620,LOC_Os01g24950,LOC_Os01g42380,LOC_Os01g55940,LOC_Os01g61070,LOC_Os02g05950,LOC_Os02g11760,LOC_Os02g29300,LOC_Os02g49760,LOC_Os03g15770,LOC_Os03g21030,LOC_Os04g15580,LOC_Os04g22120,LOC_Os04g30040,LOC_Os04g49450,LOC_Os04g49510,LOC_Os04g53720,LOC_Os04g56110,LOC_Os05g05800,LOC_Os05g23320,LOC_Os05g44770,LOC_Os06g03800,LOC_Os06g07200,LOC_Os06g10160,LOC_Os06g40030,LOC_Os06g…
GO:0051094	positive regulation of developmental process	410	6	1.68	0.00705	LOC_Os03g10100,LOC_Os03g21030,LOC_Os03g40540,LOC_Os05g44770,LOC_Os07g39520,LOC_Os07g48550
GO:0052482	defense response by cell wall thickening	184	4	0.75	0.00707	LOC_Os01g42380,LOC_Os02g11760,LOC_Os04g12960,LOC_Os08g29570
GO:0052544	defense response by callose deposition in cell wall	184	4	0.75	0.00707	LOC_Os01g42380,LOC_Os02g11760,LOC_Os04g12960,LOC_Os08g29570
GO:0010112	regulation of systemic acquired resistance	31	2	0.13	0.00717	LOC_Os01g55940,LOC_Os07g40290
GO:0045165	cell fate commitment	292	5	1.2	0.00722	LOC_Os03g21030,LOC_Os07g48550,LOC_Os11g45740,LOC_Os12g01490,LOC_Os12g37970
GO:0016482	cytoplasmic transport	1461	13	5.98	0.00726	LOC_Os01g04950,LOC_Os01g11160,LOC_Os01g24950,LOC_Os02g06480,LOC_Os02g32520,LOC_Os04g49510,LOC_Os05g43390,LOC_Os06g07200,LOC_Os06g41840,LOC_Os07g16970,LOC_Os07g39520,LOC_Os08g01290,LOC_Os10g14920
GO:0010455	positive regulation of cell fate commitment	32	2	0.13	0.00762	LOC_Os03g21030,LOC_Os07g48550
GO:0006469	negative regulation of protein kinase activity	98	3	0.4	0.00771	LOC_Os01g42380,LOC_Os02g11760,LOC_Os08g29570
GO:0033673	negative regulation of kinase activity	98	3	0.4	0.00771	LOC_Os01g42380,LOC_Os02g11760,LOC_Os08g29570
GO:0046351	disaccharide biosynthetic process	98	3	0.4	0.00771	LOC_Os05g44210,LOC_Os07g48100,LOC_Os10g41550
GO:0051348	negative regulation of transferase activity	98	3	0.4	0.00771	LOC_Os01g42380,LOC_Os02g11760,LOC_Os08g29570
GO:0048508	embryonic meristem development	298	5	1.22	0.00784	LOC_Os03g21030,LOC_Os05g44770,LOC_Os06g10160,LOC_Os07g48550,LOC_Os12g41680
GO:0006855	drug transmembrane transport	99	3	0.41	0.00793	LOC_Os01g42380,LOC_Os02g11760,LOC_Os08g29570
GO:0048442	sepal development	99	3	0.41	0.00793	LOC_Os04g43910,LOC_Os04g53720,LOC_Os08g07970
GO:0048464	flower calyx development	99	3	0.41	0.00793	LOC_Os04g43910,LOC_Os04g53720,LOC_Os08g07970
GO:0055076	transition metal ion homeostasis	191	4	0.78	0.00805	LOC_Os01g61070,LOC_Os02g06480,LOC_Os11g01530,LOC_Os12g01530
GO:1901605	alpha-amino acid metabolic process	1317	12	5.39	0.00819	LOC_Os03g12890,LOC_Os03g13300,LOC_Os04g32920,LOC_Os04g55650,LOC_Os05g05800,LOC_Os05g51420,LOC_Os06g10160,LOC_Os10g06630,LOC_Os10g14920,LOC_Os10g37340,LOC_Os10g38360,LOC_Os10g40360
GO:0010015	root morphogenesis	2002	16	8.2	0.00819	LOC_Os01g11910,LOC_Os02g53130,LOC_Os03g03700,LOC_Os03g58790,LOC_Os04g49510,LOC_Os04g53720,LOC_Os05g05800,LOC_Os05g44770,LOC_Os06g03800,LOC_Os09g15420,LOC_Os10g14920,LOC_Os10g25010,LOC_Os10g41550,LOC_Os11g45740,LOC_Os12g01490,LOC_Os12g37970
GO:0016143	S-glycoside metabolic process	558	7	2.29	0.00837	LOC_Os01g42380,LOC_Os02g11760,LOC_Os03g12890,LOC_Os04g12960,LOC_Os08g29570,LOC_Os08g44340,LOC_Os10g14920
GO:0019757	glycosinolate metabolic process	558	7	2.29	0.00837	LOC_Os01g42380,LOC_Os02g11760,LOC_Os03g12890,LOC_Os04g12960,LOC_Os08g29570,LOC_Os08g44340,LOC_Os10g14920
GO:0019760	glucosinolate metabolic process	558	7	2.29	0.00837	LOC_Os01g42380,LOC_Os02g11760,LOC_Os03g12890,LOC_Os04g12960,LOC_Os08g29570,LOC_Os08g44340,LOC_Os10g14920
GO:0009887	organ morphogenesis	1662	14	6.81	0.00856	LOC_Os01g61070,LOC_Os03g21030,LOC_Os03g40540,LOC_Os04g53720,LOC_Os05g05800,LOC_Os05g47650,LOC_Os06g03800,LOC_Os06g10160,LOC_Os06g46270,LOC_Os07g48550,LOC_Os08g07970,LOC_Os10g42130,LOC_Os12g01490,LOC_Os12g41680
GO:0006878	cellular copper ion homeostasis	34	2	0.14	0.00858	LOC_Os01g61070,LOC_Os02g06480
GO:0009987	cellular process	33351	146	136.58	0.00858	LOC_Os01g01369,LOC_Os01g03730,LOC_Os01g04950,LOC_Os01g06310,LOC_Os01g09000,LOC_Os01g11160,LOC_Os01g11910,LOC_Os01g13210,LOC_Os01g14440,LOC_Os01g16620,LOC_Os01g24950,LOC_Os01g40870,LOC_Os01g41240,LOC_Os01g42380,LOC_Os01g43750,LOC_Os01g43851,LOC_Os01g53390,LOC_Os01g55940,LOC_Os01g61070,LOC_Os01g63060,LOC_Os01g64640,LOC_Os01g65660,LOC_Os01g68160,LOC_Os02g05950,LOC_Os02g06480,LOC_Os02g09220,LOC_Os02g…
GO:0044419	interspecies interaction between organisms	429	6	1.76	0.0087	LOC_Os01g13210,LOC_Os01g55940,LOC_Os06g10160,LOC_Os07g40290,LOC_Os08g44340,LOC_Os09g39620
GO:0042546	cell wall biogenesis	853	9	3.49	0.00878	LOC_Os03g21030,LOC_Os05g44210,LOC_Os06g46270,LOC_Os07g48550,LOC_Os09g15420,LOC_Os10g14920,LOC_Os10g42130,LOC_Os12g30824,LOC_Os12g41680
GO:0005975	carbohydrate metabolic process	4907	31	20.09	0.00889	LOC_Os01g04950,LOC_Os01g11160,LOC_Os01g24950,LOC_Os01g42380,LOC_Os01g64640,LOC_Os02g11760,LOC_Os02g46460,LOC_Os02g49760,LOC_Os03g58790,LOC_Os04g30040,LOC_Os04g32920,LOC_Os04g49510,LOC_Os04g55650,LOC_Os04g56110,LOC_Os05g05800,LOC_Os05g29990,LOC_Os05g44210,LOC_Os05g44770,LOC_Os06g26234,LOC_Os06g28194,LOC_Os06g41840,LOC_Os06g48940,LOC_Os07g16970,LOC_Os07g48100,LOC_Os08g29570,LOC_Os08g40930,LOC_Os08g…
GO:0010876	lipid localization	432	6	1.77	0.00899	LOC_Os01g04950,LOC_Os01g42380,LOC_Os02g11760,LOC_Os05g01030,LOC_Os08g29570,LOC_Os09g29660
GO:0044267	cellular protein metabolic process	8292	47	33.96	0.00899	LOC_Os01g09000,LOC_Os01g13210,LOC_Os01g16620,LOC_Os01g24950,LOC_Os01g42380,LOC_Os01g55940,LOC_Os01g61070,LOC_Os02g05950,LOC_Os02g11760,LOC_Os02g29300,LOC_Os02g32520,LOC_Os02g49760,LOC_Os03g15770,LOC_Os03g58790,LOC_Os04g15580,LOC_Os04g22120,LOC_Os04g30040,LOC_Os04g49450,LOC_Os04g49510,LOC_Os04g53720,LOC_Os04g56110,LOC_Os04g57880,LOC_Os05g05800,LOC_Os05g23320,LOC_Os05g44770,LOC_Os05g45410,LOC_Os06g…
GO:0001933	negative regulation of protein phosphorylation	105	3	0.43	0.00931	LOC_Os01g42380,LOC_Os02g11760,LOC_Os08g29570
GO:0007169	transmembrane receptor protein tyrosine kinase signaling pathway	105	3	0.43	0.00931	LOC_Os03g15770,LOC_Os07g03870,LOC_Os10g41550
GO:0016126	sterol biosynthetic process	312	5	1.28	0.00944	LOC_Os01g01369,LOC_Os01g42380,LOC_Os02g11760,LOC_Os06g07200,LOC_Os08g29570
GO:0015893	drug transport	106	3	0.43	0.00955	LOC_Os01g42380,LOC_Os02g11760,LOC_Os08g29570
GO:0042326	negative regulation of phosphorylation	106	3	0.43	0.00955	LOC_Os01g42380,LOC_Os02g11760,LOC_Os08g29570
GO:0042493	response to drug	106	3	0.43	0.00955	LOC_Os01g42380,LOC_Os02g11760,LOC_Os08g29570
GO:0051186	cofactor metabolic process	1185	11	4.85	0.00983	LOC_Os01g01369,LOC_Os01g04950,LOC_Os02g32520,LOC_Os02g46460,LOC_Os03g12890,LOC_Os04g55650,LOC_Os06g07200,LOC_Os06g24730,LOC_Os09g26880,LOC_Os09g36200,LOC_Os10g38360
GO:0010043	response to zinc ion	316	5	1.29	0.00994	LOC_Os06g41840,LOC_Os07g03870,LOC_Os08g44340,LOC_Os11g01530,LOC_Os12g01530
GO:0042762	regulation of sulfur metabolic process	108	3	0.44	0.01005	LOC_Os01g55940,LOC_Os06g03800,LOC_Os07g40290
GO:0006536	glutamate metabolic process	37	2	0.15	0.0101	LOC_Os03g13300,LOC_Os10g40360
GO:0055070	copper ion homeostasis	37	2	0.15	0.0101	LOC_Os01g61070,LOC_Os02g06480
GO:0080027	response to herbivore	37	2	0.15	0.0101	LOC_Os05g44210,LOC_Os10g41550
GO:0061640	cytoskeleton-dependent cytokinesis	875	9	3.58	0.01025	LOC_Os03g21030,LOC_Os05g44210,LOC_Os06g07200,LOC_Os06g46270,LOC_Os07g48550,LOC_Os09g15420,LOC_Os10g14920,LOC_Os10g42130,LOC_Os12g41680
GO:0043200	response to amino acid	109	3	0.45	0.0103	LOC_Os01g04950,LOC_Os02g46460,LOC_Os11g29870
GO:0016192	vesicle-mediated transport	1195	11	4.89	0.01042	LOC_Os01g04950,LOC_Os01g11160,LOC_Os01g24950,LOC_Os04g49510,LOC_Os05g01030,LOC_Os05g45410,LOC_Os06g07200,LOC_Os07g16970,LOC_Os07g39520,LOC_Os08g01290,LOC_Os10g14920
GO:0048507	meristem development	2060	16	8.44	0.01058	LOC_Os02g05950,LOC_Os03g21030,LOC_Os03g58790,LOC_Os05g37190,LOC_Os05g44770,LOC_Os05g47650,LOC_Os05g51420,LOC_Os06g10160,LOC_Os06g41840,LOC_Os06g46270,LOC_Os07g48550,LOC_Os10g06630,LOC_Os10g41550,LOC_Os10g42130,LOC_Os12g01490,LOC_Os12g41680
GO:0001932	regulation of protein phosphorylation	207	4	0.85	0.01059	LOC_Os01g42380,LOC_Os02g11760,LOC_Os08g29570,LOC_Os10g06630
GO:0009967	positive regulation of signal transduction	207	4	0.85	0.01059	LOC_Os03g15770,LOC_Os04g49510,LOC_Os06g10160,LOC_Os12g41710
GO:0023056	positive regulation of signaling	207	4	0.85	0.01059	LOC_Os03g15770,LOC_Os04g49510,LOC_Os06g10160,LOC_Os12g41710
GO:0010563	negative regulation of phosphorus metabolic process	111	3	0.45	0.01082	LOC_Os01g42380,LOC_Os02g11760,LOC_Os08g29570
GO:0045936	negative regulation of phosphate metabolic process	111	3	0.45	0.01082	LOC_Os01g42380,LOC_Os02g11760,LOC_Os08g29570
GO:0046467	membrane lipid biosynthetic process	323	5	1.32	0.01085	LOC_Os01g14440,LOC_Os01g63060,LOC_Os05g21180,LOC_Os07g39520,LOC_Os11g29870
GO:0006875	cellular metal ion homeostasis	210	4	0.86	0.01111	LOC_Os01g61070,LOC_Os02g06480,LOC_Os11g01530,LOC_Os12g01530
GO:0008652	cellular amino acid biosynthetic process	1208	11	4.95	0.01123	LOC_Os03g12890,LOC_Os04g32920,LOC_Os04g55650,LOC_Os04g57540,LOC_Os05g05800,LOC_Os05g51420,LOC_Os06g10160,LOC_Os08g44340,LOC_Os10g06630,LOC_Os10g40360,LOC_Os12g37970
GO:0022603	regulation of anatomical structure morphogenesis	592	7	2.42	0.01132	LOC_Os01g13210,LOC_Os03g21030,LOC_Os04g49510,LOC_Os07g48550,LOC_Os10g06630,LOC_Os10g41550,LOC_Os12g41680
GO:1902531	regulation of intracellular signal transduction	113	3	0.46	0.01136	LOC_Os01g42380,LOC_Os02g11760,LOC_Os08g29570
GO:0071470	cellular response to osmotic stress	212	4	0.87	0.01147	LOC_Os01g13210,LOC_Os04g12960,LOC_Os07g03870,LOC_Os08g01290
GO:0010014	meristem initiation	458	6	1.88	0.01174	LOC_Os03g21030,LOC_Os05g44770,LOC_Os06g46270,LOC_Os07g48550,LOC_Os10g42130,LOC_Os12g41680
GO:0016101	diterpenoid metabolic process	330	5	1.35	0.01182	LOC_Os02g09220,LOC_Os02g09250,LOC_Os05g44210,LOC_Os07g44130,LOC_Os12g30824
GO:0007389	pattern specification process	1907	15	7.81	0.01186	LOC_Os01g61070,LOC_Os02g05950,LOC_Os02g43540,LOC_Os03g21030,LOC_Os04g43910,LOC_Os04g53720,LOC_Os05g37190,LOC_Os05g44770,LOC_Os06g46270,LOC_Os07g48550,LOC_Os09g29660,LOC_Os10g31330,LOC_Os10g42130,LOC_Os12g01490,LOC_Os12g41680
GO:0046434	organophosphate catabolic process	598	7	2.45	0.01191	LOC_Os01g42380,LOC_Os02g11760,LOC_Os05g43390,LOC_Os08g29570,LOC_Os09g29660,LOC_Os10g38060,LOC_Os12g30824
GO:0006857	oligopeptide transport	331	5	1.36	0.01196	LOC_Os01g04950,LOC_Os02g46460,LOC_Os03g15770,LOC_Os12g37970,LOC_Os12g41710
GO:0044242	cellular lipid catabolic process	599	7	2.45	0.01201	LOC_Os01g11160,LOC_Os02g53130,LOC_Os05g47650,LOC_Os06g41840,LOC_Os07g44130,LOC_Os10g38060,LOC_Os12g30824
GO:0010647	positive regulation of cell communication	215	4	0.88	0.01203	LOC_Os03g15770,LOC_Os04g49510,LOC_Os06g10160,LOC_Os12g41710
GO:0016045	detection of bacterium	215	4	0.88	0.01203	LOC_Os01g55940,LOC_Os04g43440,LOC_Os07g40290,LOC_Os08g07970
GO:0009825	multidimensional cell growth	461	6	1.89	0.01209	LOC_Os03g21060,LOC_Os05g05800,LOC_Os07g48450,LOC_Os10g41550,LOC_Os10g42130,LOC_Os11g03300
GO:0006720	isoprenoid metabolic process	1391	12	5.7	0.01225	LOC_Os01g41240,LOC_Os01g42380,LOC_Os02g09220,LOC_Os02g09250,LOC_Os02g11760,LOC_Os03g40540,LOC_Os04g44950,LOC_Os05g44210,LOC_Os06g41840,LOC_Os07g44130,LOC_Os08g29570,LOC_Os12g30824
GO:0051645	Golgi localization	41	2	0.17	0.01231	LOC_Os03g53200,LOC_Os10g25010
GO:0060151	peroxisome localization	41	2	0.17	0.01231	LOC_Os03g53200,LOC_Os10g25010
GO:0051172	negative regulation of nitrogen compound metabolic process	1062	10	4.35	0.0124	LOC_Os01g14440,LOC_Os01g61070,LOC_Os03g08460,LOC_Os04g49450,LOC_Os04g53720,LOC_Os05g05800,LOC_Os05g47650,LOC_Os06g03800,LOC_Os08g07970,LOC_Os12g37970
GO:0010393	galacturonan metabolic process	335	5	1.37	0.01254	LOC_Os01g42380,LOC_Os02g11760,LOC_Os05g44770,LOC_Os08g29570,LOC_Os09g15420
GO:0015833	peptide transport	335	5	1.37	0.01254	LOC_Os01g04950,LOC_Os02g46460,LOC_Os03g15770,LOC_Os12g37970,LOC_Os12g41710
GO:0045488	pectin metabolic process	335	5	1.37	0.01254	LOC_Os01g42380,LOC_Os02g11760,LOC_Os05g44770,LOC_Os08g29570,LOC_Os09g15420
GO:0042325	regulation of phosphorylation	218	4	0.89	0.0126	LOC_Os01g42380,LOC_Os02g11760,LOC_Os08g29570,LOC_Os10g06630
GO:0098543	detection of other organism	218	4	0.89	0.0126	LOC_Os01g55940,LOC_Os04g43440,LOC_Os07g40290,LOC_Os08g07970
GO:0016125	sterol metabolic process	336	5	1.38	0.01269	LOC_Os01g01369,LOC_Os01g42380,LOC_Os02g11760,LOC_Os06g07200,LOC_Os08g29570
GO:0009395	phospholipid catabolic process	42	2	0.17	0.01289	LOC_Os10g38060,LOC_Os12g30824
GO:0015740	C4-dicarboxylate transport	42	2	0.17	0.01289	LOC_Os01g65660,LOC_Os05g34980
GO:0032104	regulation of response to extracellular stimulus	42	2	0.17	0.01289	LOC_Os01g14440,LOC_Os11g29870
GO:0032107	regulation of response to nutrient levels	42	2	0.17	0.01289	LOC_Os01g14440,LOC_Os11g29870
GO:0051646	mitochondrion localization	42	2	0.17	0.01289	LOC_Os03g53200,LOC_Os10g25010
GO:0009312	oligosaccharide biosynthetic process	119	3	0.49	0.01305	LOC_Os05g44210,LOC_Os07g48100,LOC_Os10g41550
GO:0009816	defense response to bacterium, incompatible interaction	221	4	0.91	0.01319	LOC_Os01g55940,LOC_Os06g10160,LOC_Os07g40290,LOC_Os10g38060
GO:0052546	cell wall pectin metabolic process	221	4	0.91	0.01319	LOC_Os01g42380,LOC_Os02g11760,LOC_Os08g29570,LOC_Os09g15420
GO:0035304	regulation of protein dephosphorylation	340	5	1.39	0.01329	LOC_Os01g55940,LOC_Os06g07200,LOC_Os07g03870,LOC_Os07g40290,LOC_Os08g07970
GO:0007167	enzyme linked receptor protein signaling pathway	120	3	0.49	0.01334	LOC_Os03g15770,LOC_Os07g03870,LOC_Os10g41550
GO:0015696	ammonium transport	121	3	0.5	0.01364	LOC_Os01g11160,LOC_Os04g49510,LOC_Os06g07200
GO:0098581	detection of external biotic stimulus	224	4	0.92	0.0138	LOC_Os01g55940,LOC_Os04g43440,LOC_Os07g40290,LOC_Os08g07970
GO:0044723	single-organism carbohydrate metabolic process	3460	23	14.17	0.01405	LOC_Os01g24950,LOC_Os01g64640,LOC_Os02g49760,LOC_Os03g58790,LOC_Os04g32920,LOC_Os04g49510,LOC_Os04g55650,LOC_Os05g05800,LOC_Os05g29990,LOC_Os05g44210,LOC_Os05g44770,LOC_Os06g26234,LOC_Os06g28194,LOC_Os06g41840,LOC_Os06g48940,LOC_Os07g16970,LOC_Os07g48100,LOC_Os08g40930,LOC_Os08g44340,LOC_Os09g15420,LOC_Os10g06630,LOC_Os10g38360,LOC_Os10g41550
GO:0009692	ethylene metabolic process	226	4	0.93	0.01421	LOC_Os03g08460,LOC_Os04g15580,LOC_Os06g03800,LOC_Os12g41710
GO:0009693	ethylene biosynthetic process	226	4	0.93	0.01421	LOC_Os03g08460,LOC_Os04g15580,LOC_Os06g03800,LOC_Os12g41710
GO:0043449	cellular alkene metabolic process	226	4	0.93	0.01421	LOC_Os03g08460,LOC_Os04g15580,LOC_Os06g03800,LOC_Os12g41710
GO:0043450	alkene biosynthetic process	226	4	0.93	0.01421	LOC_Os03g08460,LOC_Os04g15580,LOC_Os06g03800,LOC_Os12g41710
GO:0010605	negative regulation of macromolecule metabolic process	1770	14	7.25	0.01423	LOC_Os01g01369,LOC_Os01g14440,LOC_Os01g42380,LOC_Os01g61070,LOC_Os02g11760,LOC_Os03g08460,LOC_Os04g49450,LOC_Os04g53720,LOC_Os05g05800,LOC_Os05g43390,LOC_Os05g47650,LOC_Os08g07970,LOC_Os08g29570,LOC_Os12g37970
GO:0044106	cellular amine metabolic process	479	6	1.96	0.01436	LOC_Os06g03800,LOC_Os08g44340,LOC_Os10g14920,LOC_Os10g38060,LOC_Os10g38360,LOC_Os12g37970
GO:1900673	olefin metabolic process	228	4	0.93	0.01463	LOC_Os03g08460,LOC_Os04g15580,LOC_Os06g03800,LOC_Os12g41710
GO:1900674	olefin biosynthetic process	228	4	0.93	0.01463	LOC_Os03g08460,LOC_Os04g15580,LOC_Os06g03800,LOC_Os12g41710
GO:0008361	regulation of cell size	229	4	0.94	0.01485	LOC_Os06g46270,LOC_Os07g48450,LOC_Os11g03300,LOC_Os12g41680
GO:0048584	positive regulation of response to stimulus	626	7	2.56	0.01497	LOC_Os01g55940,LOC_Os03g15770,LOC_Os04g49510,LOC_Os06g10160,LOC_Os07g40290,LOC_Os09g39620,LOC_Os12g41710
GO:0010016	shoot system morphogenesis	1432	12	5.86	0.01508	LOC_Os01g41240,LOC_Os01g61070,LOC_Os03g21030,LOC_Os04g12960,LOC_Os05g05800,LOC_Os05g44770,LOC_Os05g47650,LOC_Os06g41840,LOC_Os06g46270,LOC_Os07g48550,LOC_Os10g42130,LOC_Os12g41680
GO:0000097	sulfur amino acid biosynthetic process	627	7	2.57	0.01509	LOC_Os03g12890,LOC_Os04g32920,LOC_Os04g55650,LOC_Os05g05800,LOC_Os05g51420,LOC_Os06g10160,LOC_Os10g06630
GO:0010453	regulation of cell fate commitment	46	2	0.19	0.01533	LOC_Os03g21030,LOC_Os07g48550
GO:0016115	terpenoid catabolic process	46	2	0.19	0.01533	LOC_Os07g44130,LOC_Os12g30824
GO:0016042	lipid catabolic process	629	7	2.58	0.01533	LOC_Os01g11160,LOC_Os02g53130,LOC_Os05g47650,LOC_Os06g41840,LOC_Os07g44130,LOC_Os10g38060,LOC_Os12g30824
GO:0043543	protein acylation	353	5	1.45	0.0154	LOC_Os01g13210,LOC_Os04g49450,LOC_Os04g53720,LOC_Os07g03870,LOC_Os07g16970
GO:0009749	response to glucose	233	4	0.95	0.01572	LOC_Os01g42380,LOC_Os02g11760,LOC_Os05g29990,LOC_Os08g29570
GO:0042886	amide transport	355	5	1.45	0.01574	LOC_Os01g04950,LOC_Os02g46460,LOC_Os03g15770,LOC_Os12g37970,LOC_Os12g41710
GO:0010072	primary shoot apical meristem specification	128	3	0.52	0.01584	LOC_Os03g21030,LOC_Os07g48550,LOC_Os12g41680
GO:0000023	maltose metabolic process	234	4	0.96	0.01595	LOC_Os06g28194,LOC_Os08g40930,LOC_Os10g38360,LOC_Os10g41550
GO:0008300	isoprenoid catabolic process	47	2	0.19	0.01597	LOC_Os07g44130,LOC_Os12g30824
GO:0043620	regulation of DNA-templated transcription in response to stress	47	2	0.19	0.01597	LOC_Os01g14440,LOC_Os11g29870
GO:0042343	indole glucosinolate metabolic process	129	3	0.53	0.01617	LOC_Os01g42380,LOC_Os02g11760,LOC_Os08g29570
GO:0035303	regulation of dephosphorylation	358	5	1.47	0.01626	LOC_Os01g55940,LOC_Os06g07200,LOC_Os07g03870,LOC_Os07g40290,LOC_Os08g07970
GO:0010120	camalexin biosynthetic process	48	2	0.2	0.01662	LOC_Os01g55940,LOC_Os07g40290
GO:0052317	camalexin metabolic process	48	2	0.2	0.01662	LOC_Os01g55940,LOC_Os07g40290
GO:0052541	plant-type cell wall cellulose metabolic process	131	3	0.54	0.01684	LOC_Os01g42380,LOC_Os02g11760,LOC_Os08g29570
GO:0009734	auxin-activated signaling pathway	362	5	1.48	0.01698	LOC_Os01g55940,LOC_Os04g43910,LOC_Os05g05800,LOC_Os07g40290,LOC_Os10g14920
GO:0000910	cytokinesis	955	9	3.91	0.01721	LOC_Os03g21030,LOC_Os05g44210,LOC_Os06g07200,LOC_Os06g46270,LOC_Os07g48550,LOC_Os09g15420,LOC_Os10g14920,LOC_Os10g42130,LOC_Os12g41680
GO:0032269	negative regulation of cellular protein metabolic process	240	4	0.98	0.01733	LOC_Os01g42380,LOC_Os02g11760,LOC_Os04g53720,LOC_Os08g29570
GO:0051248	negative regulation of protein metabolic process	240	4	0.98	0.01733	LOC_Os01g42380,LOC_Os02g11760,LOC_Os04g53720,LOC_Os08g29570
GO:0009311	oligosaccharide metabolic process	500	6	2.05	0.01736	LOC_Os05g44210,LOC_Os06g28194,LOC_Os07g48100,LOC_Os08g40930,LOC_Os10g38360,LOC_Os10g41550
GO:0009933	meristem structural organization	802	8	3.28	0.01786	LOC_Os03g21030,LOC_Os05g44770,LOC_Os06g41840,LOC_Os06g46270,LOC_Os07g48550,LOC_Os10g41550,LOC_Os10g42130,LOC_Os12g41680
GO:0052314	phytoalexin metabolic process	134	3	0.55	0.01787	LOC_Os01g55940,LOC_Os07g40290,LOC_Os12g30824
GO:0009970	cellular response to sulfate starvation	50	2	0.2	0.01795	LOC_Os01g11160,LOC_Os10g37340
GO:0009860	pollen tube growth	807	8	3.3	0.01847	LOC_Os01g03730,LOC_Os01g04950,LOC_Os01g24950,LOC_Os02g46460,LOC_Os03g03700,LOC_Os04g49510,LOC_Os06g07200,LOC_Os07g48100
GO:0006879	cellular iron ion homeostasis	51	2	0.21	0.01863	LOC_Os11g01530,LOC_Os12g01530
GO:0030148	sphingolipid biosynthetic process	51	2	0.21	0.01863	LOC_Os01g63060,LOC_Os05g21180
GO:0022402	cell cycle process	1838	14	7.53	0.01908	LOC_Os03g21030,LOC_Os04g53720,LOC_Os05g44210,LOC_Os05g44770,LOC_Os06g07200,LOC_Os06g46270,LOC_Os07g48550,LOC_Os08g07970,LOC_Os09g15420,LOC_Os10g06630,LOC_Os10g14920,LOC_Os10g25010,LOC_Os10g42130,LOC_Os12g41680
GO:0006457	protein folding	511	6	2.09	0.01909	LOC_Os03g15770,LOC_Os04g57880,LOC_Os05g45410,LOC_Os07g01560,LOC_Os10g06630,LOC_Os12g41710
GO:0015748	organophosphate ester transport	248	4	1.02	0.01929	LOC_Os01g11160,LOC_Os04g49510,LOC_Os05g01030,LOC_Os06g07200
GO:0043201	response to leucine	52	2	0.21	0.01933	LOC_Os01g04950,LOC_Os02g46460
GO:0080052	response to histidine	52	2	0.21	0.01933	LOC_Os01g04950,LOC_Os02g46460
GO:0080053	response to phenylalanine	52	2	0.21	0.01933	LOC_Os01g04950,LOC_Os02g46460
GO:0080086	stamen filament development	52	2	0.21	0.01933	LOC_Os11g45740,LOC_Os12g37970
GO:0010119	regulation of stomatal movement	375	5	1.54	0.01945	LOC_Os04g49510,LOC_Os06g07200,LOC_Os06g41840,LOC_Os07g03870,LOC_Os12g01490
GO:0051246	regulation of protein metabolic process	1312	11	5.37	0.01953	LOC_Os01g42380,LOC_Os01g55940,LOC_Os02g11760,LOC_Os04g53720,LOC_Os06g07200,LOC_Os06g41840,LOC_Os07g03870,LOC_Os07g40290,LOC_Os08g07970,LOC_Os08g29570,LOC_Os10g06630
GO:0031327	negative regulation of cellular biosynthetic process	1150	10	4.71	0.0204	LOC_Os01g14440,LOC_Os01g61070,LOC_Os03g08460,LOC_Os04g49450,LOC_Os04g53720,LOC_Os05g05800,LOC_Os05g47650,LOC_Os06g03800,LOC_Os08g07970,LOC_Os12g37970
GO:0009890	negative regulation of biosynthetic process	1154	10	4.73	0.02083	LOC_Os01g14440,LOC_Os01g61070,LOC_Os03g08460,LOC_Os04g49450,LOC_Os04g53720,LOC_Os05g05800,LOC_Os05g47650,LOC_Os06g03800,LOC_Os08g07970,LOC_Os12g37970
GO:0071369	cellular response to ethylene stimulus	522	6	2.14	0.02094	LOC_Os03g08460,LOC_Os07g03870,LOC_Os09g26880,LOC_Os10g30560,LOC_Os11g45740,LOC_Os12g01490
GO:0090421	embryonic meristem initiation	144	3	0.59	0.02157	LOC_Os03g21030,LOC_Os07g48550,LOC_Os12g41680
GO:0019344	cysteine biosynthetic process	386	5	1.58	0.02171	LOC_Os03g12890,LOC_Os04g32920,LOC_Os04g55650,LOC_Os05g51420,LOC_Os10g06630
GO:0048868	pollen tube development	995	9	4.07	0.02177	LOC_Os01g03730,LOC_Os01g04950,LOC_Os01g24950,LOC_Os02g46460,LOC_Os03g03700,LOC_Os03g15770,LOC_Os04g49510,LOC_Os06g07200,LOC_Os07g48100
GO:0045892	negative regulation of transcription, DNA-templated	998	9	4.09	0.02215	LOC_Os01g14440,LOC_Os01g61070,LOC_Os03g08460,LOC_Os04g49450,LOC_Os04g53720,LOC_Os05g05800,LOC_Os05g47650,LOC_Os08g07970,LOC_Os12g37970
GO:0051253	negative regulation of RNA metabolic process	998	9	4.09	0.02215	LOC_Os01g14440,LOC_Os01g61070,LOC_Os03g08460,LOC_Os04g49450,LOC_Os04g53720,LOC_Os05g05800,LOC_Os05g47650,LOC_Os08g07970,LOC_Os12g37970
GO:1902679	negative regulation of RNA biosynthetic process	998	9	4.09	0.02215	LOC_Os01g14440,LOC_Os01g61070,LOC_Os03g08460,LOC_Os04g49450,LOC_Os04g53720,LOC_Os05g05800,LOC_Os05g47650,LOC_Os08g07970,LOC_Os12g37970
GO:0006521	regulation of cellular amino acid metabolic process	56	2	0.23	0.02221	LOC_Os06g03800,LOC_Os10g14920
GO:0033238	regulation of cellular amine metabolic process	56	2	0.23	0.02221	LOC_Os06g03800,LOC_Os10g14920
GO:0048449	floral organ formation	533	6	2.18	0.02291	LOC_Os01g61070,LOC_Os03g21030,LOC_Os03g40540,LOC_Os04g53720,LOC_Os07g48550,LOC_Os08g07970
GO:0009664	plant-type cell wall organization	1345	11	5.51	0.02294	LOC_Os01g03730,LOC_Os01g04950,LOC_Os01g42380,LOC_Os02g11760,LOC_Os02g46460,LOC_Os03g03700,LOC_Os04g49510,LOC_Os05g44210,LOC_Os07g48100,LOC_Os08g29570,LOC_Os09g15420
GO:0043068	positive regulation of programmed cell death	57	2	0.23	0.02295	LOC_Os01g55940,LOC_Os07g40290
GO:0009070	serine family amino acid biosynthetic process	394	5	1.61	0.02346	LOC_Os03g12890,LOC_Os04g32920,LOC_Os04g55650,LOC_Os05g51420,LOC_Os10g06630
GO:0000904	cell morphogenesis involved in differentiation	1351	11	5.53	0.02361	LOC_Os01g03730,LOC_Os01g04950,LOC_Os01g24950,LOC_Os02g46460,LOC_Os03g03700,LOC_Os04g49510,LOC_Os04g53720,LOC_Os06g07200,LOC_Os07g48100,LOC_Os11g45740,LOC_Os12g37970
GO:0006534	cysteine metabolic process	395	5	1.62	0.02369	LOC_Os03g12890,LOC_Os04g32920,LOC_Os04g55650,LOC_Os05g51420,LOC_Os10g06630
GO:0010252	auxin homeostasis	58	2	0.24	0.02371	LOC_Os01g55940,LOC_Os07g40290
GO:0008535	respiratory chain complex IV assembly	6	1	0.02	0.02432	LOC_Os02g06480
GO:0010366	negative regulation of ethylene biosynthetic process	6	1	0.02	0.02432	LOC_Os06g03800
GO:0031336	negative regulation of sulfur amino acid metabolic process	6	1	0.02	0.02432	LOC_Os06g03800
GO:0033239	negative regulation of cellular amine metabolic process	6	1	0.02	0.02432	LOC_Os06g03800
GO:0045763	negative regulation of cellular amino acid metabolic process	6	1	0.02	0.02432	LOC_Os06g03800
GO:0051175	negative regulation of sulfur metabolic process	6	1	0.02	0.02432	LOC_Os06g03800
GO:0097034	mitochondrial respiratory chain complex IV biogenesis	6	1	0.02	0.02432	LOC_Os02g06480
GO:1900909	negative regulation of olefin metabolic process	6	1	0.02	0.02432	LOC_Os06g03800
GO:1900912	negative regulation of olefin biosynthetic process	6	1	0.02	0.02432	LOC_Os06g03800
GO:1902583	multi-organism intracellular transport	6	1	0.02	0.02432	LOC_Os01g13210
GO:0010154	fruit development	2667	18	10.92	0.02526	LOC_Os03g21030,LOC_Os03g40540,LOC_Os04g43910,LOC_Os04g53720,LOC_Os05g44210,LOC_Os05g44770,LOC_Os05g45410,LOC_Os06g10160,LOC_Os06g26234,LOC_Os06g41840,LOC_Os07g48550,LOC_Os10g38060,LOC_Os11g01530,LOC_Os11g45740,LOC_Os12g01490,LOC_Os12g01530,LOC_Os12g37970,LOC_Os12g41680
GO:0009648	photoperiodism	402	5	1.65	0.0253	LOC_Os01g11160,LOC_Os04g49450,LOC_Os05g05800,LOC_Os05g47650,LOC_Os07g39520
GO:0010942	positive regulation of cell death	61	2	0.25	0.02604	LOC_Os01g55940,LOC_Os07g40290
GO:0044264	cellular polysaccharide metabolic process	1551	12	6.35	0.02614	LOC_Os01g11160,LOC_Os01g42380,LOC_Os02g11760,LOC_Os04g49510,LOC_Os05g44770,LOC_Os06g26234,LOC_Os06g28194,LOC_Os08g29570,LOC_Os08g40930,LOC_Os09g15420,LOC_Os10g38360,LOC_Os10g41550
GO:0010118	stomatal movement	550	6	2.25	0.02619	LOC_Os04g49510,LOC_Os06g07200,LOC_Os06g41840,LOC_Os07g03870,LOC_Os07g48100,LOC_Os12g01490
GO:0009225	nucleotide-sugar metabolic process	62	2	0.25	0.02684	LOC_Os05g29990,LOC_Os09g15420
GO:0019932	second-messenger-mediated signaling	275	4	1.13	0.0269	LOC_Os01g01369,LOC_Os03g12890,LOC_Os03g53200,LOC_Os07g48100
GO:0009742	brassinosteroid mediated signaling pathway	276	4	1.13	0.02721	LOC_Os03g15770,LOC_Os06g10160,LOC_Os10g06630,LOC_Os12g41710
GO:0002831	regulation of response to biotic stimulus	158	3	0.65	0.0274	LOC_Os01g55940,LOC_Os07g03870,LOC_Os07g40290
GO:0071367	cellular response to brassinosteroid stimulus	277	4	1.13	0.02752	LOC_Os03g15770,LOC_Os06g10160,LOC_Os10g06630,LOC_Os12g41710
GO:0016102	diterpenoid biosynthetic process	278	4	1.14	0.02784	LOC_Os02g09220,LOC_Os02g09250,LOC_Os05g44210,LOC_Os12g30824
GO:0043401	steroid hormone mediated signaling pathway	278	4	1.14	0.02784	LOC_Os03g15770,LOC_Os06g10160,LOC_Os10g06630,LOC_Os12g41710
GO:0048545	response to steroid hormone	278	4	1.14	0.02784	LOC_Os03g15770,LOC_Os06g10160,LOC_Os10g06630,LOC_Os12g41710
GO:0071383	cellular response to steroid hormone stimulus	278	4	1.14	0.02784	LOC_Os03g15770,LOC_Os06g10160,LOC_Os10g06630,LOC_Os12g41710
GO:0071900	regulation of protein serine/threonine kinase activity	159	3	0.65	0.02785	LOC_Os01g42380,LOC_Os02g11760,LOC_Os08g29570
GO:0000098	sulfur amino acid catabolic process	7	1	0.03	0.02832	LOC_Os10g37340
GO:0006516	glycoprotein catabolic process	7	1	0.03	0.02832	LOC_Os04g55710
GO:0015793	glycerol transport	7	1	0.03	0.02832	LOC_Os07g39350
GO:0019322	pentose biosynthetic process	7	1	0.03	0.02832	LOC_Os09g15420
GO:0019567	arabinose biosynthetic process	7	1	0.03	0.02832	LOC_Os09g15420
GO:0016051	carbohydrate biosynthetic process	1938	14	7.94	0.02836	LOC_Os04g49510,LOC_Os05g05800,LOC_Os05g44210,LOC_Os05g44770,LOC_Os06g26234,LOC_Os06g28194,LOC_Os06g41840,LOC_Os07g48100,LOC_Os08g40930,LOC_Os08g44340,LOC_Os09g15420,LOC_Os10g06630,LOC_Os10g38360,LOC_Os10g41550
GO:0048653	anther development	561	6	2.3	0.02847	LOC_Os03g40540,LOC_Os05g44770,LOC_Os06g41840,LOC_Os10g41550,LOC_Os10g42130,LOC_Os12g41680
GO:0045934	negative regulation of nucleobase-containing compound metabolic process	1048	9	4.29	0.02908	LOC_Os01g14440,LOC_Os01g61070,LOC_Os03g08460,LOC_Os04g49450,LOC_Os04g53720,LOC_Os05g05800,LOC_Os05g47650,LOC_Os08g07970,LOC_Os12g37970
GO:0046148	pigment biosynthetic process	881	8	3.61	0.02914	LOC_Os01g11910,LOC_Os01g53390,LOC_Os02g32520,LOC_Os03g03034,LOC_Os04g12960,LOC_Os04g43910,LOC_Os06g41840,LOC_Os08g33710
GO:0016052	carbohydrate catabolic process	1400	11	5.73	0.02956	LOC_Os01g64640,LOC_Os02g49760,LOC_Os04g32920,LOC_Os04g55650,LOC_Os05g44770,LOC_Os06g26234,LOC_Os06g41840,LOC_Os08g44340,LOC_Os10g06630,LOC_Os10g38360,LOC_Os10g41550
GO:0042545	cell wall modification	1052	9	4.31	0.02969	LOC_Os01g03730,LOC_Os01g42380,LOC_Os02g11760,LOC_Os02g36590,LOC_Os03g03700,LOC_Os04g12960,LOC_Os04g49510,LOC_Os07g48100,LOC_Os08g29570
GO:0015931	nucleobase-containing compound transport	420	5	1.72	0.02977	LOC_Os01g11160,LOC_Os04g49510,LOC_Os04g49748,LOC_Os06g07200,LOC_Os06g41840
GO:0055065	metal ion homeostasis	284	4	1.16	0.02978	LOC_Os01g61070,LOC_Os02g06480,LOC_Os11g01530,LOC_Os12g01530
GO:2000241	regulation of reproductive process	1403	11	5.75	0.02996	LOC_Os01g61070,LOC_Os03g40540,LOC_Os04g49510,LOC_Os04g53720,LOC_Os05g44770,LOC_Os05g47650,LOC_Os06g41840,LOC_Os07g39520,LOC_Os08g07970,LOC_Os10g42130,LOC_Os12g01490
GO:0045454	cell redox homeostasis	164	3	0.67	0.03013	LOC_Os01g11160,LOC_Os08g44340,LOC_Os09g02710
GO:0048588	developmental cell growth	1406	11	5.76	0.03036	LOC_Os01g03730,LOC_Os01g04950,LOC_Os01g24950,LOC_Os02g46460,LOC_Os02g53130,LOC_Os03g03700,LOC_Os04g49510,LOC_Os05g05800,LOC_Os06g07200,LOC_Os07g48100,LOC_Os10g41550
GO:0071472	cellular response to salt stress	165	3	0.68	0.0306	LOC_Os01g13210,LOC_Os04g12960,LOC_Os07g03870
GO:0009700	indole phytoalexin biosynthetic process	67	2	0.27	0.03097	LOC_Os01g55940,LOC_Os07g40290
GO:0042732	D-xylose metabolic process	67	2	0.27	0.03097	LOC_Os05g29990,LOC_Os07g16970
GO:0046217	indole phytoalexin metabolic process	67	2	0.27	0.03097	LOC_Os01g55940,LOC_Os07g40290
GO:0008299	isoprenoid biosynthetic process	1235	10	5.06	0.03122	LOC_Os01g41240,LOC_Os01g42380,LOC_Os02g09220,LOC_Os02g09250,LOC_Os02g11760,LOC_Os04g44950,LOC_Os05g44210,LOC_Os06g41840,LOC_Os08g29570,LOC_Os12g30824
GO:1901607	alpha-amino acid biosynthetic process	896	8	3.67	0.03173	LOC_Os03g12890,LOC_Os04g32920,LOC_Os04g55650,LOC_Os05g05800,LOC_Os05g51420,LOC_Os06g10160,LOC_Os10g06630,LOC_Os10g40360
GO:0045597	positive regulation of cell differentiation	68	2	0.28	0.03182	LOC_Os03g21030,LOC_Os07g48550
GO:0044262	cellular carbohydrate metabolic process	1972	14	8.08	0.03218	LOC_Os01g11160,LOC_Os01g42380,LOC_Os02g11760,LOC_Os04g49510,LOC_Os05g44210,LOC_Os05g44770,LOC_Os06g26234,LOC_Os06g28194,LOC_Os07g48100,LOC_Os08g29570,LOC_Os08g40930,LOC_Os09g15420,LOC_Os10g38360,LOC_Os10g41550
GO:0010246	rhamnogalacturonan I biosynthetic process	8	1	0.03	0.0323	LOC_Os09g15420
GO:0015819	lysine transport	8	1	0.03	0.0323	LOC_Os01g11160
GO:0019305	dTDP-rhamnose biosynthetic process	8	1	0.03	0.0323	LOC_Os05g29990
GO:0043044	ATP-dependent chromatin remodeling	8	1	0.03	0.0323	LOC_Os04g53720
GO:0046383	dTDP-rhamnose metabolic process	8	1	0.03	0.0323	LOC_Os05g29990
GO:0072658	maintenance of protein location in membrane	8	1	0.03	0.0323	LOC_Os06g07200
GO:0072660	maintenance of protein location in plasma membrane	8	1	0.03	0.0323	LOC_Os06g07200
GO:0009790	embryo development	1974	14	8.08	0.03241	LOC_Os02g06480,LOC_Os03g21030,LOC_Os04g53720,LOC_Os05g44210,LOC_Os05g44770,LOC_Os06g10160,LOC_Os06g26234,LOC_Os06g46270,LOC_Os07g48550,LOC_Os10g38060,LOC_Os10g42130,LOC_Os11g01530,LOC_Os12g01530,LOC_Os12g41680
GO:0010228	vegetative to reproductive phase transition of meristem	1070	9	4.38	0.03256	LOC_Os04g49450,LOC_Os04g53720,LOC_Os05g05800,LOC_Os05g47650,LOC_Os06g41840,LOC_Os07g16970,LOC_Os07g39520,LOC_Os11g01530,LOC_Os12g01530
GO:0009873	ethylene-activated signaling pathway	431	5	1.76	0.03273	LOC_Os03g08460,LOC_Os09g26880,LOC_Os10g30560,LOC_Os11g45740,LOC_Os12g01490
GO:0048468	cell development	2566	17	10.51	0.03413	LOC_Os01g03730,LOC_Os01g04950,LOC_Os01g06310,LOC_Os01g11910,LOC_Os01g24950,LOC_Os02g46460,LOC_Os02g53130,LOC_Os03g03700,LOC_Os04g49510,LOC_Os04g53720,LOC_Os05g05800,LOC_Os05g37190,LOC_Os06g07200,LOC_Os07g48100,LOC_Os10g41550,LOC_Os11g45740,LOC_Os12g37970
GO:0006084	acetyl-CoA metabolic process	174	3	0.71	0.03499	LOC_Os01g01369,LOC_Os03g12890,LOC_Os06g07200
GO:0009646	response to absence of light	72	2	0.29	0.03533	LOC_Os02g32520,LOC_Os03g40540
GO:0006200	ATP catabolic process	300	4	1.23	0.03533	LOC_Os01g42380,LOC_Os02g11760,LOC_Os08g29570,LOC_Os09g29660
GO:0009125	nucleoside monophosphate catabolic process	300	4	1.23	0.03533	LOC_Os01g42380,LOC_Os02g11760,LOC_Os08g29570,LOC_Os09g29660
GO:0009128	purine nucleoside monophosphate catabolic process	300	4	1.23	0.03533	LOC_Os01g42380,LOC_Os02g11760,LOC_Os08g29570,LOC_Os09g29660
GO:0009158	ribonucleoside monophosphate catabolic process	300	4	1.23	0.03533	LOC_Os01g42380,LOC_Os02g11760,LOC_Os08g29570,LOC_Os09g29660
GO:0009169	purine ribonucleoside monophosphate catabolic process	300	4	1.23	0.03533	LOC_Os01g42380,LOC_Os02g11760,LOC_Os08g29570,LOC_Os09g29660
GO:0019252	starch biosynthetic process	300	4	1.23	0.03533	LOC_Os04g49510,LOC_Os06g28194,LOC_Os08g40930,LOC_Os10g38360
GO:0044282	small molecule catabolic process	917	8	3.76	0.03563	LOC_Os01g11160,LOC_Os05g47650,LOC_Os06g41840,LOC_Os07g44130,LOC_Os10g37340,LOC_Os10g38060,LOC_Os10g38360,LOC_Os10g40360
GO:1901135	carbohydrate derivative metabolic process	3381	21	13.85	0.03591	LOC_Os01g14440,LOC_Os01g24950,LOC_Os01g42380,LOC_Os02g11760,LOC_Os02g49760,LOC_Os03g12890,LOC_Os04g12960,LOC_Os04g55710,LOC_Os05g29990,LOC_Os05g43390,LOC_Os06g26234,LOC_Os06g41840,LOC_Os07g16970,LOC_Os07g39520,LOC_Os08g29570,LOC_Os08g40930,LOC_Os08g44340,LOC_Os09g15420,LOC_Os09g29660,LOC_Os10g14920,LOC_Os11g29870
GO:0010364	regulation of ethylene biosynthetic process	9	1	0.04	0.03626	LOC_Os06g03800
GO:0031335	regulation of sulfur amino acid metabolic process	9	1	0.04	0.03626	LOC_Os06g03800
GO:0048640	negative regulation of developmental growth	9	1	0.04	0.03626	LOC_Os01g13210
GO:0051245	negative regulation of cellular defense response	9	1	0.04	0.03626	LOC_Os06g07200
GO:0051289	protein homotetramerization	9	1	0.04	0.03626	LOC_Os10g37340
GO:1900908	regulation of olefin metabolic process	9	1	0.04	0.03626	LOC_Os06g03800
GO:1900911	regulation of olefin biosynthetic process	9	1	0.04	0.03626	LOC_Os06g03800
GO:0005976	polysaccharide metabolic process	2396	16	9.81	0.03698	LOC_Os01g04950,LOC_Os01g11160,LOC_Os01g42380,LOC_Os02g11760,LOC_Os02g46460,LOC_Os04g30040,LOC_Os04g49510,LOC_Os05g05800,LOC_Os05g44770,LOC_Os06g26234,LOC_Os06g28194,LOC_Os08g29570,LOC_Os08g40930,LOC_Os09g15420,LOC_Os10g38360,LOC_Os10g41550
GO:0006576	cellular biogenic amine metabolic process	446	5	1.83	0.03706	LOC_Os08g44340,LOC_Os10g14920,LOC_Os10g38060,LOC_Os10g38360,LOC_Os12g37970
GO:0048831	regulation of shoot system development	1277	10	5.23	0.03785	LOC_Os01g61070,LOC_Os03g40540,LOC_Os04g53720,LOC_Os05g47650,LOC_Os06g41840,LOC_Os07g39520,LOC_Os08g07970,LOC_Os10g41550,LOC_Os10g42130,LOC_Os12g01490
GO:0042938	dipeptide transport	75	2	0.31	0.03806	LOC_Os01g04950,LOC_Os02g46460
GO:0010092	specification of organ identity	180	3	0.74	0.03809	LOC_Os01g61070,LOC_Os03g21030,LOC_Os07g48550
GO:0010093	specification of floral organ identity	180	3	0.74	0.03809	LOC_Os01g61070,LOC_Os03g21030,LOC_Os07g48550
GO:0043549	regulation of kinase activity	180	3	0.74	0.03809	LOC_Os01g42380,LOC_Os02g11760,LOC_Os08g29570
GO:0045859	regulation of protein kinase activity	180	3	0.74	0.03809	LOC_Os01g42380,LOC_Os02g11760,LOC_Os08g29570
GO:0008380	RNA splicing	767	7	3.14	0.03911	LOC_Os03g21030,LOC_Os05g05800,LOC_Os06g10160,LOC_Os06g41840,LOC_Os07g48550,LOC_Os10g06630,LOC_Os10g37340
GO:0043455	regulation of secondary metabolic process	182	3	0.75	0.03915	LOC_Os01g55940,LOC_Os07g40290,LOC_Os12g37970
GO:0022607	cellular component assembly	2034	14	8.33	0.04008	LOC_Os01g13210,LOC_Os01g64640,LOC_Os02g06480,LOC_Os02g32520,LOC_Os03g53200,LOC_Os04g44950,LOC_Os04g53720,LOC_Os05g43390,LOC_Os06g07200,LOC_Os10g06630,LOC_Os10g37340,LOC_Os10g41550,LOC_Os11g01530,LOC_Os12g01530
GO:0010306	rhamnogalacturonan II biosynthetic process	10	1	0.04	0.04021	LOC_Os09g15420
GO:0010396	rhamnogalacturonan II metabolic process	10	1	0.04	0.04021	LOC_Os09g15420
GO:1902242	copal-8-ol diphosphate(3-) catabolic process	10	1	0.04	0.04021	LOC_Os12g30824
GO:1902244	cis-abienol metabolic process	10	1	0.04	0.04021	LOC_Os12g30824
GO:1902246	cis-abienol biosynthetic process	10	1	0.04	0.04021	LOC_Os12g30824
GO:0010053	root epidermal cell differentiation	1474	11	6.04	0.04051	LOC_Os01g11910,LOC_Os02g53130,LOC_Os03g03700,LOC_Os04g49510,LOC_Os04g53720,LOC_Os05g05800,LOC_Os09g15420,LOC_Os10g25010,LOC_Os10g41550,LOC_Os11g45740,LOC_Os12g37970
GO:0048444	floral organ morphogenesis	612	6	2.51	0.04074	LOC_Os01g61070,LOC_Os03g21030,LOC_Os03g40540,LOC_Os04g53720,LOC_Os07g48550,LOC_Os08g07970
GO:0048563	post-embryonic organ morphogenesis	612	6	2.51	0.04074	LOC_Os01g61070,LOC_Os03g21030,LOC_Os03g40540,LOC_Os04g53720,LOC_Os07g48550,LOC_Os08g07970
GO:0000398	mRNA splicing, via spliceosome	316	4	1.29	0.04145	LOC_Os03g21030,LOC_Os06g41840,LOC_Os07g48550,LOC_Os10g06630
GO:0006665	sphingolipid metabolic process	79	2	0.32	0.04181	LOC_Os01g63060,LOC_Os05g21180
GO:0042939	tripeptide transport	79	2	0.32	0.04181	LOC_Os01g04950,LOC_Os02g46460
GO:0048638	regulation of developmental growth	952	8	3.9	0.04282	LOC_Os01g13210,LOC_Os04g49510,LOC_Os04g56110,LOC_Os05g44770,LOC_Os05g51420,LOC_Os10g06630,LOC_Os10g41550,LOC_Os12g01490
GO:0010558	negative regulation of macromolecule biosynthetic process	1129	9	4.62	0.04333	LOC_Os01g14440,LOC_Os01g61070,LOC_Os03g08460,LOC_Os04g49450,LOC_Os04g53720,LOC_Os05g05800,LOC_Os05g47650,LOC_Os08g07970,LOC_Os12g37970
GO:2000113	negative regulation of cellular macromolecule biosynthetic process	1129	9	4.62	0.04333	LOC_Os01g14440,LOC_Os01g61070,LOC_Os03g08460,LOC_Os04g49450,LOC_Os04g53720,LOC_Os05g05800,LOC_Os05g47650,LOC_Os08g07970,LOC_Os12g37970
GO:1901137	carbohydrate derivative biosynthetic process	1678	12	6.87	0.04355	LOC_Os01g14440,LOC_Os01g24950,LOC_Os02g49760,LOC_Os03g12890,LOC_Os04g12960,LOC_Os05g29990,LOC_Os07g16970,LOC_Os07g39520,LOC_Os08g40930,LOC_Os08g44340,LOC_Os10g14920,LOC_Os11g29870
GO:0006637	acyl-CoA metabolic process	191	3	0.78	0.04411	LOC_Os01g01369,LOC_Os03g12890,LOC_Os06g07200
GO:0035383	thioester metabolic process	191	3	0.78	0.04411	LOC_Os01g01369,LOC_Os03g12890,LOC_Os06g07200
GO:0051338	regulation of transferase activity	191	3	0.78	0.04411	LOC_Os01g42380,LOC_Os02g11760,LOC_Os08g29570
GO:0008645	hexose transport	11	1	0.05	0.04414	LOC_Os07g39350
GO:0010021	amylopectin biosynthetic process	11	1	0.05	0.04414	LOC_Os08g40930
GO:0010185	regulation of cellular defense response	11	1	0.05	0.04414	LOC_Os06g07200
GO:0019058	viral life cycle	11	1	0.05	0.04414	LOC_Os01g13210
GO:0051938	L-glutamate import	11	1	0.05	0.04414	LOC_Os01g11160
GO:2000896	amylopectin metabolic process	11	1	0.05	0.04414	LOC_Os08g40930
GO:0034637	cellular carbohydrate biosynthetic process	1136	9	4.65	0.04475	LOC_Os04g49510,LOC_Os05g44210,LOC_Os06g26234,LOC_Os06g28194,LOC_Os07g48100,LOC_Os08g40930,LOC_Os09g15420,LOC_Os10g38360,LOC_Os10g41550
GO:0072521	purine-containing compound metabolic process	962	8	3.94	0.04503	LOC_Os01g42380,LOC_Os01g43750,LOC_Os01g43851,LOC_Os02g11760,LOC_Os05g43390,LOC_Os07g44130,LOC_Os08g29570,LOC_Os09g29660
GO:0010629	negative regulation of gene expression	1505	11	6.16	0.04584	LOC_Os01g01369,LOC_Os01g14440,LOC_Os01g61070,LOC_Os03g08460,LOC_Os04g49450,LOC_Os04g53720,LOC_Os05g05800,LOC_Os05g43390,LOC_Os05g47650,LOC_Os08g07970,LOC_Os12g37970
GO:0006475	internal protein amino acid acetylation	84	2	0.34	0.04669	LOC_Os04g49450,LOC_Os04g53720
GO:0016573	histone acetylation	84	2	0.34	0.04669	LOC_Os04g49450,LOC_Os04g53720
GO:0018393	internal peptidyl-lysine acetylation	84	2	0.34	0.04669	LOC_Os04g49450,LOC_Os04g53720
GO:0018394	peptidyl-lysine acetylation	84	2	0.34	0.04669	LOC_Os04g49450,LOC_Os04g53720
GO:0009965	leaf morphogenesis	634	6	2.6	0.04692	LOC_Os01g61070,LOC_Os03g21030,LOC_Os05g47650,LOC_Os06g46270,LOC_Os07g48550,LOC_Os12g41680
GO:0007166	cell surface receptor signaling pathway	196	3	0.8	0.047	LOC_Os03g15770,LOC_Os07g03870,LOC_Os10g41550
GO:0009642	response to light intensity	636	6	2.6	0.04751	LOC_Os02g32520,LOC_Os03g15770,LOC_Os03g40540,LOC_Os05g45410,LOC_Os07g01560,LOC_Os12g41710
GO:0042754	negative regulation of circadian rhythm	85	2	0.35	0.04769	LOC_Os04g49450,LOC_Os06g41840
GO:0006308	DNA catabolic process	12	1	0.05	0.04806	LOC_Os01g03730
GO:0006613	cotranslational protein targeting to membrane	12	1	0.05	0.04806	LOC_Os05g43390
GO:0006614	SRP-dependent cotranslational protein targeting to membrane	12	1	0.05	0.04806	LOC_Os05g43390
GO:0006968	cellular defense response	12	1	0.05	0.04806	LOC_Os06g07200
GO:0043091	L-arginine import	12	1	0.05	0.04806	LOC_Os01g11160
GO:0043692	monoterpene metabolic process	12	1	0.05	0.04806	LOC_Os12g30824
GO:0043693	monoterpene biosynthetic process	12	1	0.05	0.04806	LOC_Os12g30824
GO:0090467	arginine import	12	1	0.05	0.04806	LOC_Os01g11160
GO:1901334	lactone metabolic process	12	1	0.05	0.04806	LOC_Os01g41240
GO:1901336	lactone biosynthetic process	12	1	0.05	0.04806	LOC_Os01g41240
GO:1901600	strigolactone metabolic process	12	1	0.05	0.04806	LOC_Os01g41240
GO:1901601	strigolactone biosynthetic process	12	1	0.05	0.04806	LOC_Os01g41240
GO:1902023	L-arginine transport	12	1	0.05	0.04806	LOC_Os01g11160
GO:0048582	positive regulation of post-embryonic development	333	4	1.36	0.04857	LOC_Os03g10100,LOC_Os03g40540,LOC_Os05g44770,LOC_Os07g39520
GO:0048354	mucilage biosynthetic process involved in seed coat development	86	2	0.35	0.0487	LOC_Os11g45740,LOC_Os12g37970
GO:0055072	iron ion homeostasis	86	2	0.35	0.0487	LOC_Os11g01530,LOC_Os12g01530
GO:0009909	regulation of flower development	1155	9	4.73	0.04875	LOC_Os01g61070,LOC_Os03g40540,LOC_Os04g53720,LOC_Os05g47650,LOC_Os06g41840,LOC_Os07g39520,LOC_Os08g07970,LOC_Os10g42130,LOC_Os12g01490
GO:0006996	organelle organization	5190	29	21.25	0.04933	LOC_Os01g04950,LOC_Os01g11160,LOC_Os01g13210,LOC_Os01g24950,LOC_Os01g61070,LOC_Os01g64640,LOC_Os02g06480,LOC_Os02g32520,LOC_Os03g40540,LOC_Os03g53200,LOC_Os04g44950,LOC_Os04g49450,LOC_Os04g53720,LOC_Os04g55650,LOC_Os05g01030,LOC_Os05g37190,LOC_Os05g44770,LOC_Os06g07200,LOC_Os06g41840,LOC_Os08g07970,LOC_Os08g37500,LOC_Os09g36200,LOC_Os10g06630,LOC_Os10g14920,LOC_Os10g25010,LOC_Os10g41550,LOC_Os11g…
GO:0048316	seed development	2490	16	10.2	0.04942	LOC_Os03g21030,LOC_Os03g40540,LOC_Os04g53720,LOC_Os05g44210,LOC_Os05g44770,LOC_Os06g10160,LOC_Os06g26234,LOC_Os06g41840,LOC_Os07g48550,LOC_Os10g38060,LOC_Os11g01530,LOC_Os11g45740,LOC_Os12g01490,LOC_Os12g01530,LOC_Os12g37970,LOC_Os12g41680
GO:0051259	protein oligomerization	87	2	0.36	0.04971	LOC_Os02g32520,LOC_Os10g37340
