# Supplementary material for: Comprehensive Identification of Key Genes Responsible for Leaf Senescence of Rice (Oryza sativa L.) by WGCNA Using Two Independent Aging Datasets
Source: Plants (Basel). 2025 Aug 30;14(17):2704. doi: 10.3390/plants14172704 (PMC12430195; doi:10.3390/plants14172704)
Supplement: Supplementary file 1 [file plants-14-02704-s001.zip › Table S4.xlsx]

## Sheet: Cellular Component(CC)
Table S4 Cellular Component of GO enrichment analysis for senescence negatively correlated genes.
GO.ID	Term	Annotated	Significant	Expected	Pvalue	Significant.genes
GO:0044434	chloroplast part	2525	79	12.8	< 1e-30	LOC_Os01g01120,LOC_Os01g05080,LOC_Os01g13690,LOC_Os01g17170,LOC_Os01g31690,LOC_Os01g41710,LOC_Os01g44220,LOC_Os01g52240,LOC_Os01g56680,LOC_Os01g58790,LOC_Os01g69080,LOC_Os02g02000,LOC_Os02g03330,LOC_Os02g10120,LOC_Os02g15750,LOC_Os02g21340,LOC_Os02g34810,LOC_Os02g36220,LOC_Os02g38240,LOC_Os02g48560,LOC_Os02g49870,LOC_Os02g51410,LOC_Os02g57030,LOC_Os03g02830,LOC_Os03g03990,LOC_Os03g08070,LOC_Os03g…
GO:0044435	plastid part	2596	79	13.16	< 1e-30	LOC_Os01g01120,LOC_Os01g05080,LOC_Os01g13690,LOC_Os01g17170,LOC_Os01g31690,LOC_Os01g41710,LOC_Os01g44220,LOC_Os01g52240,LOC_Os01g56680,LOC_Os01g58790,LOC_Os01g69080,LOC_Os02g02000,LOC_Os02g03330,LOC_Os02g10120,LOC_Os02g15750,LOC_Os02g21340,LOC_Os02g34810,LOC_Os02g36220,LOC_Os02g38240,LOC_Os02g48560,LOC_Os02g49870,LOC_Os02g51410,LOC_Os02g57030,LOC_Os03g02830,LOC_Os03g03990,LOC_Os03g08070,LOC_Os03g…
GO:0009534	chloroplast thylakoid	858	51	4.35	< 1e-30	LOC_Os01g05080,LOC_Os01g17170,LOC_Os01g31690,LOC_Os01g41710,LOC_Os01g52240,LOC_Os01g56680,LOC_Os01g69080,LOC_Os02g03330,LOC_Os02g10120,LOC_Os02g15750,LOC_Os02g38240,LOC_Os02g49870,LOC_Os02g57030,LOC_Os03g02830,LOC_Os03g03990,LOC_Os03g08070,LOC_Os03g14040,LOC_Os03g21560,LOC_Os03g49720,LOC_Os03g63950,LOC_Os04g38410,LOC_Os04g51300,LOC_Os05g01950,LOC_Os05g22614,LOC_Os05g33280,LOC_Os05g43310,LOC_Os05g…
GO:0031976	plastid thylakoid	860	51	4.36	< 1e-30	LOC_Os01g05080,LOC_Os01g17170,LOC_Os01g31690,LOC_Os01g41710,LOC_Os01g52240,LOC_Os01g56680,LOC_Os01g69080,LOC_Os02g03330,LOC_Os02g10120,LOC_Os02g15750,LOC_Os02g38240,LOC_Os02g49870,LOC_Os02g57030,LOC_Os03g02830,LOC_Os03g03990,LOC_Os03g08070,LOC_Os03g14040,LOC_Os03g21560,LOC_Os03g49720,LOC_Os03g63950,LOC_Os04g38410,LOC_Os04g51300,LOC_Os05g01950,LOC_Os05g22614,LOC_Os05g33280,LOC_Os05g43310,LOC_Os05g…
GO:0009579	thylakoid	1079	55	5.47	< 1e-30	LOC_Os01g05080,LOC_Os01g17170,LOC_Os01g31690,LOC_Os01g41710,LOC_Os01g52240,LOC_Os01g56680,LOC_Os01g69080,LOC_Os02g03330,LOC_Os02g10120,LOC_Os02g15750,LOC_Os02g34810,LOC_Os02g38240,LOC_Os02g49870,LOC_Os02g57030,LOC_Os03g02830,LOC_Os03g03990,LOC_Os03g08070,LOC_Os03g14040,LOC_Os03g21560,LOC_Os03g22370,LOC_Os03g49720,LOC_Os03g63950,LOC_Os04g33830,LOC_Os04g38410,LOC_Os04g51300,LOC_Os05g01950,LOC_Os05g…
GO:0031984	organelle subcompartment	884	51	4.48	< 1e-30	LOC_Os01g05080,LOC_Os01g17170,LOC_Os01g31690,LOC_Os01g41710,LOC_Os01g52240,LOC_Os01g56680,LOC_Os01g69080,LOC_Os02g03330,LOC_Os02g10120,LOC_Os02g15750,LOC_Os02g38240,LOC_Os02g49870,LOC_Os02g57030,LOC_Os03g02830,LOC_Os03g03990,LOC_Os03g08070,LOC_Os03g14040,LOC_Os03g21560,LOC_Os03g49720,LOC_Os03g63950,LOC_Os04g38410,LOC_Os04g51300,LOC_Os05g01950,LOC_Os05g22614,LOC_Os05g33280,LOC_Os05g43310,LOC_Os05g…
GO:0044436	thylakoid part	777	47	3.94	< 1e-30	LOC_Os01g05080,LOC_Os01g17170,LOC_Os01g31690,LOC_Os01g41710,LOC_Os01g52240,LOC_Os01g56680,LOC_Os02g03330,LOC_Os02g10120,LOC_Os02g15750,LOC_Os02g49870,LOC_Os02g57030,LOC_Os03g02830,LOC_Os03g03990,LOC_Os03g08070,LOC_Os03g14040,LOC_Os03g21560,LOC_Os03g22370,LOC_Os03g49720,LOC_Os04g33830,LOC_Os04g38410,LOC_Os04g51300,LOC_Os05g01950,LOC_Os05g22614,LOC_Os05g28090,LOC_Os05g33280,LOC_Os05g43310,LOC_Os05g…
GO:0034357	photosynthetic membrane	728	45	3.69	< 1e-30	LOC_Os01g05080,LOC_Os01g17170,LOC_Os01g31690,LOC_Os01g41710,LOC_Os01g52240,LOC_Os01g56680,LOC_Os02g03330,LOC_Os02g10120,LOC_Os02g15750,LOC_Os02g49870,LOC_Os02g57030,LOC_Os03g03990,LOC_Os03g08070,LOC_Os03g14040,LOC_Os03g21560,LOC_Os03g22370,LOC_Os03g49720,LOC_Os04g33830,LOC_Os04g38410,LOC_Os04g51300,LOC_Os05g01950,LOC_Os05g22614,LOC_Os05g28090,LOC_Os05g33280,LOC_Os05g43310,LOC_Os05g48630,LOC_Os06g…
GO:0042651	thylakoid membrane	713	43	3.61	< 1e-30	LOC_Os01g05080,LOC_Os01g17170,LOC_Os01g31690,LOC_Os01g41710,LOC_Os01g52240,LOC_Os01g56680,LOC_Os02g03330,LOC_Os02g10120,LOC_Os02g15750,LOC_Os02g49870,LOC_Os02g57030,LOC_Os03g03990,LOC_Os03g08070,LOC_Os03g14040,LOC_Os03g21560,LOC_Os03g49720,LOC_Os04g38410,LOC_Os04g51300,LOC_Os05g01950,LOC_Os05g22614,LOC_Os05g28090,LOC_Os05g33280,LOC_Os05g43310,LOC_Os05g48630,LOC_Os06g15400,LOC_Os06g49160,LOC_Os07g…
GO:0009532	plastid stroma	1207	52	6.12	< 1e-30	LOC_Os01g01120,LOC_Os01g13690,LOC_Os01g31690,LOC_Os01g41710,LOC_Os01g52240,LOC_Os01g58790,LOC_Os01g69080,LOC_Os02g10120,LOC_Os02g34810,LOC_Os02g36220,LOC_Os02g49870,LOC_Os02g51410,LOC_Os03g08070,LOC_Os03g14040,LOC_Os03g20700,LOC_Os03g36540,LOC_Os03g49720,LOC_Os03g63330,LOC_Os03g63950,LOC_Os04g33660,LOC_Os04g38410,LOC_Os04g38450,LOC_Os04g38600,LOC_Os04g47190,LOC_Os05g22614,LOC_Os05g33840,LOC_Os05g…
GO:0009535	chloroplast thylakoid membrane	675	42	3.42	< 1e-30	LOC_Os01g05080,LOC_Os01g17170,LOC_Os01g31690,LOC_Os01g41710,LOC_Os01g52240,LOC_Os01g56680,LOC_Os02g03330,LOC_Os02g10120,LOC_Os02g15750,LOC_Os02g49870,LOC_Os02g57030,LOC_Os03g03990,LOC_Os03g08070,LOC_Os03g14040,LOC_Os03g21560,LOC_Os03g49720,LOC_Os04g38410,LOC_Os04g51300,LOC_Os05g01950,LOC_Os05g22614,LOC_Os05g33280,LOC_Os05g43310,LOC_Os05g48630,LOC_Os06g15400,LOC_Os06g49160,LOC_Os07g04840,LOC_Os07g…
GO:0055035	plastid thylakoid membrane	676	42	3.43	< 1e-30	LOC_Os01g05080,LOC_Os01g17170,LOC_Os01g31690,LOC_Os01g41710,LOC_Os01g52240,LOC_Os01g56680,LOC_Os02g03330,LOC_Os02g10120,LOC_Os02g15750,LOC_Os02g49870,LOC_Os02g57030,LOC_Os03g03990,LOC_Os03g08070,LOC_Os03g14040,LOC_Os03g21560,LOC_Os03g49720,LOC_Os04g38410,LOC_Os04g51300,LOC_Os05g01950,LOC_Os05g22614,LOC_Os05g33280,LOC_Os05g43310,LOC_Os05g48630,LOC_Os06g15400,LOC_Os06g49160,LOC_Os07g04840,LOC_Os07g…
GO:0009570	chloroplast stroma	1187	50	6.02	< 1e-30	LOC_Os01g01120,LOC_Os01g13690,LOC_Os01g31690,LOC_Os01g41710,LOC_Os01g52240,LOC_Os01g58790,LOC_Os01g69080,LOC_Os02g10120,LOC_Os02g34810,LOC_Os02g36220,LOC_Os02g49870,LOC_Os02g51410,LOC_Os03g08070,LOC_Os03g14040,LOC_Os03g20700,LOC_Os03g36540,LOC_Os03g49720,LOC_Os03g63330,LOC_Os03g63950,LOC_Os04g33660,LOC_Os04g38410,LOC_Os04g38450,LOC_Os04g38600,LOC_Os04g47190,LOC_Os05g33840,LOC_Os05g48630,LOC_Os05g…
GO:0009507	chloroplast	5455	94	27.65	4.8e-29	LOC_Os01g01120,LOC_Os01g05080,LOC_Os01g13690,LOC_Os01g17170,LOC_Os01g31690,LOC_Os01g31870,LOC_Os01g39960,LOC_Os01g41710,LOC_Os01g44220,LOC_Os01g52240,LOC_Os01g56680,LOC_Os01g58790,LOC_Os01g69080,LOC_Os01g70950,LOC_Os02g02000,LOC_Os02g03330,LOC_Os02g10120,LOC_Os02g15750,LOC_Os02g21340,LOC_Os02g34810,LOC_Os02g36220,LOC_Os02g38240,LOC_Os02g48560,LOC_Os02g49870,LOC_Os02g51410,LOC_Os02g53750,LOC_Os02g…
GO:0009521	photosystem	134	22	0.68	5.9e-27	LOC_Os01g31690,LOC_Os01g41710,LOC_Os01g52240,LOC_Os01g56680,LOC_Os03g21560,LOC_Os03g22370,LOC_Os04g33830,LOC_Os04g38410,LOC_Os05g43310,LOC_Os05g48630,LOC_Os07g04840,LOC_Os07g05360,LOC_Os07g05480,LOC_Os07g25430,LOC_Os07g28610,LOC_Os07g36080,LOC_Os07g37240,LOC_Os07g38960,LOC_Os08g33820,LOC_Os09g30340,LOC_Os12g08770,LOC_Os12g23200
GO:0044422	organelle part	9412	108	47.71	1.8e-19	LOC_Os01g01120,LOC_Os01g05080,LOC_Os01g08310,LOC_Os01g12680,LOC_Os01g13690,LOC_Os01g17170,LOC_Os01g31690,LOC_Os01g41710,LOC_Os01g44220,LOC_Os01g48680,LOC_Os01g52240,LOC_Os01g56680,LOC_Os01g58790,LOC_Os01g69080,LOC_Os01g69270,LOC_Os02g02000,LOC_Os02g03330,LOC_Os02g10120,LOC_Os02g13290,LOC_Os02g15750,LOC_Os02g21340,LOC_Os02g34810,LOC_Os02g36220,LOC_Os02g37060,LOC_Os02g38240,LOC_Os02g48560,LOC_Os02g…
GO:0044446	intracellular organelle part	9366	107	47.48	4.3e-19	LOC_Os01g01120,LOC_Os01g05080,LOC_Os01g08310,LOC_Os01g12680,LOC_Os01g13690,LOC_Os01g17170,LOC_Os01g31690,LOC_Os01g41710,LOC_Os01g44220,LOC_Os01g48680,LOC_Os01g52240,LOC_Os01g56680,LOC_Os01g58790,LOC_Os01g69080,LOC_Os01g69270,LOC_Os02g02000,LOC_Os02g03330,LOC_Os02g10120,LOC_Os02g13290,LOC_Os02g15750,LOC_Os02g21340,LOC_Os02g34810,LOC_Os02g36220,LOC_Os02g37060,LOC_Os02g38240,LOC_Os02g48560,LOC_Os02g…
GO:0009522	photosystem I	42	12	0.21	2e-18	LOC_Os01g41710,LOC_Os01g52240,LOC_Os04g33830,LOC_Os05g48630,LOC_Os07g05480,LOC_Os07g25430,LOC_Os07g28610,LOC_Os07g38960,LOC_Os08g33820,LOC_Os09g30340,LOC_Os12g08770,LOC_Os12g23200
GO:0009941	chloroplast envelope	1221	37	6.19	2.3e-18	LOC_Os01g17170,LOC_Os01g41710,LOC_Os01g52240,LOC_Os02g02000,LOC_Os02g10120,LOC_Os02g15750,LOC_Os02g21340,LOC_Os02g34810,LOC_Os02g38240,LOC_Os02g48560,LOC_Os02g49870,LOC_Os03g03990,LOC_Os03g08070,LOC_Os03g20700,LOC_Os03g62670,LOC_Os04g33660,LOC_Os04g38410,LOC_Os04g38600,LOC_Os05g22614,LOC_Os05g49880,LOC_Os06g03830,LOC_Os06g15400,LOC_Os06g49160,LOC_Os07g04840,LOC_Os07g11110,LOC_Os07g25430,LOC_Os07g…
GO:0009526	plastid envelope	1311	38	6.65	3.3e-18	LOC_Os01g17170,LOC_Os01g41710,LOC_Os01g52240,LOC_Os02g02000,LOC_Os02g10120,LOC_Os02g15750,LOC_Os02g21340,LOC_Os02g34810,LOC_Os02g38240,LOC_Os02g48560,LOC_Os02g49870,LOC_Os03g03990,LOC_Os03g08070,LOC_Os03g20700,LOC_Os03g49720,LOC_Os03g62670,LOC_Os04g33660,LOC_Os04g38410,LOC_Os04g38600,LOC_Os05g22614,LOC_Os05g49880,LOC_Os06g03830,LOC_Os06g15400,LOC_Os06g49160,LOC_Os07g04840,LOC_Os07g11110,LOC_Os07g…
GO:0010287	plastoglobule	112	15	0.57	2.3e-17	LOC_Os01g31690,LOC_Os01g41710,LOC_Os01g52240,LOC_Os02g49870,LOC_Os03g49720,LOC_Os04g38410,LOC_Os05g48630,LOC_Os06g15400,LOC_Os07g11110,LOC_Os07g25430,LOC_Os07g37240,LOC_Os07g38960,LOC_Os08g33820,LOC_Os12g07210,LOC_Os12g23200
GO:0009523	photosystem II	101	14	0.51	1.7e-16	LOC_Os01g31690,LOC_Os01g41710,LOC_Os01g52240,LOC_Os01g56680,LOC_Os03g21560,LOC_Os03g22370,LOC_Os04g38410,LOC_Os05g43310,LOC_Os07g04840,LOC_Os07g05360,LOC_Os07g36080,LOC_Os07g37240,LOC_Os07g38960,LOC_Os08g33820
GO:0009543	chloroplast thylakoid lumen	95	12	0.48	8e-14	LOC_Os01g05080,LOC_Os01g31690,LOC_Os03g02830,LOC_Os03g21560,LOC_Os04g51300,LOC_Os05g33280,LOC_Os06g49160,LOC_Os07g36080,LOC_Os08g29370,LOC_Os08g42850,LOC_Os10g35810,LOC_Os12g08770
GO:0031978	plastid thylakoid lumen	95	12	0.48	8e-14	LOC_Os01g05080,LOC_Os01g31690,LOC_Os03g02830,LOC_Os03g21560,LOC_Os04g51300,LOC_Os05g33280,LOC_Os06g49160,LOC_Os07g36080,LOC_Os08g29370,LOC_Os08g42850,LOC_Os10g35810,LOC_Os12g08770
GO:0031967	organelle envelope	1818	38	9.22	1.1e-13	LOC_Os01g17170,LOC_Os01g41710,LOC_Os01g52240,LOC_Os02g02000,LOC_Os02g10120,LOC_Os02g15750,LOC_Os02g21340,LOC_Os02g34810,LOC_Os02g38240,LOC_Os02g48560,LOC_Os02g49870,LOC_Os03g03990,LOC_Os03g08070,LOC_Os03g20700,LOC_Os03g49720,LOC_Os03g62670,LOC_Os04g33660,LOC_Os04g38410,LOC_Os04g38600,LOC_Os05g22614,LOC_Os05g49880,LOC_Os06g03830,LOC_Os06g15400,LOC_Os06g49160,LOC_Os07g04840,LOC_Os07g11110,LOC_Os07g…
GO:0031975	envelope	1830	38	9.28	1.4e-13	LOC_Os01g17170,LOC_Os01g41710,LOC_Os01g52240,LOC_Os02g02000,LOC_Os02g10120,LOC_Os02g15750,LOC_Os02g21340,LOC_Os02g34810,LOC_Os02g38240,LOC_Os02g48560,LOC_Os02g49870,LOC_Os03g03990,LOC_Os03g08070,LOC_Os03g20700,LOC_Os03g49720,LOC_Os03g62670,LOC_Os04g33660,LOC_Os04g38410,LOC_Os04g38600,LOC_Os05g22614,LOC_Os05g49880,LOC_Os06g03830,LOC_Os06g15400,LOC_Os06g49160,LOC_Os07g04840,LOC_Os07g11110,LOC_Os07g…
GO:0031977	thylakoid lumen	147	13	0.75	7.8e-13	LOC_Os01g05080,LOC_Os01g31690,LOC_Os03g02830,LOC_Os03g21560,LOC_Os04g51300,LOC_Os05g33280,LOC_Os06g49160,LOC_Os07g04840,LOC_Os07g36080,LOC_Os08g29370,LOC_Os08g42850,LOC_Os10g35810,LOC_Os12g08770
GO:0016020	membrane	15031	123	76.19	6.2e-11	LOC_Os01g02780,LOC_Os01g05080,LOC_Os01g12680,LOC_Os01g13690,LOC_Os01g16170,LOC_Os01g17170,LOC_Os01g31690,LOC_Os01g31870,LOC_Os01g41710,LOC_Os01g48680,LOC_Os01g50070,LOC_Os01g52240,LOC_Os01g55799,LOC_Os01g56680,LOC_Os01g69270,LOC_Os01g71340,LOC_Os01g71670,LOC_Os02g02000,LOC_Os02g03330,LOC_Os02g10120,LOC_Os02g13290,LOC_Os02g15750,LOC_Os02g17710,LOC_Os02g21340,LOC_Os02g21810,LOC_Os02g22100,LOC_Os02g…
GO:0044425	membrane part	4516	54	22.89	1.4e-09	LOC_Os01g12680,LOC_Os01g31690,LOC_Os01g31870,LOC_Os01g41710,LOC_Os01g48680,LOC_Os01g50070,LOC_Os01g52240,LOC_Os01g56680,LOC_Os01g69270,LOC_Os02g13290,LOC_Os02g17710,LOC_Os02g22100,LOC_Os02g34810,LOC_Os02g48560,LOC_Os02g54640,LOC_Os03g02670,LOC_Os03g08070,LOC_Os03g13390,LOC_Os03g21560,LOC_Os03g21890,LOC_Os03g22370,LOC_Os03g57149,LOC_Os04g08828,LOC_Os04g33660,LOC_Os04g33830,LOC_Os04g38410,LOC_Os05g…
GO:0009536	plastid	15694	117	79.55	1.5e-07	LOC_Os01g01120,LOC_Os01g05080,LOC_Os01g10810,LOC_Os01g13690,LOC_Os01g17170,LOC_Os01g31690,LOC_Os01g31870,LOC_Os01g39960,LOC_Os01g41710,LOC_Os01g44220,LOC_Os01g52240,LOC_Os01g56680,LOC_Os01g58790,LOC_Os01g65904,LOC_Os01g69080,LOC_Os01g70950,LOC_Os02g02000,LOC_Os02g03330,LOC_Os02g10120,LOC_Os02g15750,LOC_Os02g21340,LOC_Os02g32250,LOC_Os02g34810,LOC_Os02g36220,LOC_Os02g38240,LOC_Os02g43194,LOC_Os02g…
GO:0043234	protein complex	2542	33	12.89	6.7e-07	LOC_Os01g08310,LOC_Os01g31690,LOC_Os01g41710,LOC_Os01g44220,LOC_Os01g52240,LOC_Os01g55799,LOC_Os01g56680,LOC_Os03g08070,LOC_Os03g20700,LOC_Os03g21560,LOC_Os03g22370,LOC_Os03g36540,LOC_Os04g33830,LOC_Os04g38410,LOC_Os05g04610,LOC_Os05g28090,LOC_Os05g34170,LOC_Os05g43310,LOC_Os05g48630,LOC_Os06g03580,LOC_Os07g04840,LOC_Os07g05360,LOC_Os07g05480,LOC_Os07g25430,LOC_Os07g28610,LOC_Os07g36080,LOC_Os07g…
GO:0048046	apoplast	1229	20	6.23	5.3e-06	LOC_Os01g41710,LOC_Os01g52240,LOC_Os01g71340,LOC_Os01g71670,LOC_Os03g08070,LOC_Os04g38450,LOC_Os04g38600,LOC_Os04g41620,LOC_Os04g41680,LOC_Os05g31140,LOC_Os05g49880,LOC_Os06g38450,LOC_Os07g04840,LOC_Os07g11110,LOC_Os07g36080,LOC_Os07g48020,LOC_Os09g30418,LOC_Os10g01044,LOC_Os11g32260,LOC_Os12g08730
GO:0005576	extracellular region	2946	34	14.93	6e-06	LOC_Os01g22980,LOC_Os01g28500,LOC_Os01g41710,LOC_Os01g47070,LOC_Os01g52240,LOC_Os01g71340,LOC_Os01g71670,LOC_Os02g42310,LOC_Os03g04060,LOC_Os03g08070,LOC_Os03g22370,LOC_Os03g60840,LOC_Os04g38450,LOC_Os04g38600,LOC_Os04g41620,LOC_Os04g41680,LOC_Os05g01950,LOC_Os05g31140,LOC_Os05g49880,LOC_Os06g38450,LOC_Os07g04840,LOC_Os07g11110,LOC_Os07g35560,LOC_Os07g36080,LOC_Os07g38790,LOC_Os07g48020,LOC_Os08g…
GO:0031224	intrinsic component of membrane	3668	39	18.59	7.8e-06	LOC_Os01g12680,LOC_Os01g31870,LOC_Os01g41710,LOC_Os01g48680,LOC_Os01g50070,LOC_Os01g52240,LOC_Os01g56680,LOC_Os01g69270,LOC_Os02g13290,LOC_Os02g17710,LOC_Os02g22100,LOC_Os02g34810,LOC_Os02g48560,LOC_Os02g54640,LOC_Os03g02670,LOC_Os03g08070,LOC_Os03g13390,LOC_Os03g21890,LOC_Os03g57149,LOC_Os04g38410,LOC_Os05g04610,LOC_Os05g09580,LOC_Os05g33280,LOC_Os05g43310,LOC_Os05g48630,LOC_Os06g03580,LOC_Os07g…
GO:0016021	integral component of membrane	3033	34	15.37	1.1e-05	LOC_Os01g12680,LOC_Os01g31870,LOC_Os01g41710,LOC_Os01g48680,LOC_Os01g50070,LOC_Os01g52240,LOC_Os01g56680,LOC_Os02g17710,LOC_Os02g22100,LOC_Os02g34810,LOC_Os02g48560,LOC_Os02g54640,LOC_Os03g02670,LOC_Os03g08070,LOC_Os03g13390,LOC_Os03g21890,LOC_Os04g38410,LOC_Os05g04610,LOC_Os05g33280,LOC_Os05g43310,LOC_Os05g48630,LOC_Os06g03580,LOC_Os07g05480,LOC_Os07g38960,LOC_Os08g14940,LOC_Os08g30020,LOC_Os08g…
GO:0032991	macromolecular complex	3796	38	19.24	3.9e-05	LOC_Os01g08310,LOC_Os01g31690,LOC_Os01g41710,LOC_Os01g44220,LOC_Os01g52240,LOC_Os01g55799,LOC_Os01g56680,LOC_Os02g09590,LOC_Os03g03990,LOC_Os03g08070,LOC_Os03g20700,LOC_Os03g21560,LOC_Os03g22370,LOC_Os03g36540,LOC_Os03g63950,LOC_Os04g33830,LOC_Os04g38410,LOC_Os05g04610,LOC_Os05g28090,LOC_Os05g34170,LOC_Os05g43310,LOC_Os05g48630,LOC_Os06g03580,LOC_Os07g04840,LOC_Os07g05360,LOC_Os07g05480,LOC_Os07g…
GO:0009654	photosystem II oxygen evolving complex	42	4	0.21	6.2e-05	LOC_Os01g31690,LOC_Os07g04840,LOC_Os07g05360,LOC_Os07g36080
GO:0005737	cytoplasm	35646	199	180.69	0.00019	LOC_Os01g01120,LOC_Os01g02780,LOC_Os01g05080,LOC_Os01g08310,LOC_Os01g10810,LOC_Os01g12680,LOC_Os01g13690,LOC_Os01g17170,LOC_Os01g22980,LOC_Os01g25710,LOC_Os01g27140,LOC_Os01g28500,LOC_Os01g31690,LOC_Os01g31870,LOC_Os01g39960,LOC_Os01g41710,LOC_Os01g44220,LOC_Os01g45880,LOC_Os01g47070,LOC_Os01g48680,LOC_Os01g52240,LOC_Os01g55799,LOC_Os01g56680,LOC_Os01g58790,LOC_Os01g65904,LOC_Os01g69080,LOC_Os01g…
GO:0044444	cytoplasmic part	34804	195	176.42	0.00033	LOC_Os01g01120,LOC_Os01g02780,LOC_Os01g05080,LOC_Os01g08310,LOC_Os01g10810,LOC_Os01g12680,LOC_Os01g13690,LOC_Os01g17170,LOC_Os01g22980,LOC_Os01g25710,LOC_Os01g27140,LOC_Os01g28500,LOC_Os01g31690,LOC_Os01g31870,LOC_Os01g39960,LOC_Os01g41710,LOC_Os01g44220,LOC_Os01g45880,LOC_Os01g47070,LOC_Os01g48680,LOC_Os01g52240,LOC_Os01g55799,LOC_Os01g56680,LOC_Os01g58790,LOC_Os01g65904,LOC_Os01g69080,LOC_Os01g…
GO:0005886	plasma membrane	6429	52	32.59	0.00034	LOC_Os01g02780,LOC_Os01g12680,LOC_Os01g31870,LOC_Os01g48680,LOC_Os01g50070,LOC_Os01g71340,LOC_Os01g71670,LOC_Os02g10120,LOC_Os02g13290,LOC_Os02g21340,LOC_Os02g21810,LOC_Os02g42880,LOC_Os02g53750,LOC_Os02g54130,LOC_Os03g02670,LOC_Os03g02830,LOC_Os03g08070,LOC_Os03g21890,LOC_Os03g57149,LOC_Os03g62670,LOC_Os04g33660,LOC_Os04g38450,LOC_Os04g41620,LOC_Os04g41680,LOC_Os04g52640,LOC_Os05g01950,LOC_Os05g…
GO:0009706	chloroplast inner membrane	118	5	0.6	0.00035	LOC_Os01g17170,LOC_Os03g20700,LOC_Os04g33660,LOC_Os06g03830,LOC_Os08g36680
GO:0031969	chloroplast membrane	265	7	1.34	0.00044	LOC_Os01g17170,LOC_Os02g34810,LOC_Os03g20700,LOC_Os04g33660,LOC_Os06g03830,LOC_Os08g36680,LOC_Os11g45710
GO:0043231	intracellular membrane-bounded organelle	37811	206	191.66	0.0005	LOC_Os01g01120,LOC_Os01g02780,LOC_Os01g05080,LOC_Os01g08310,LOC_Os01g10810,LOC_Os01g12680,LOC_Os01g13690,LOC_Os01g17170,LOC_Os01g22980,LOC_Os01g25710,LOC_Os01g27140,LOC_Os01g28500,LOC_Os01g31690,LOC_Os01g31870,LOC_Os01g39960,LOC_Os01g41710,LOC_Os01g44220,LOC_Os01g45880,LOC_Os01g47070,LOC_Os01g48680,LOC_Os01g52240,LOC_Os01g55799,LOC_Os01g56680,LOC_Os01g58790,LOC_Os01g65904,LOC_Os01g69080,LOC_Os01g…
GO:0043227	membrane-bounded organelle	37825	206	191.73	0.00052	LOC_Os01g01120,LOC_Os01g02780,LOC_Os01g05080,LOC_Os01g08310,LOC_Os01g10810,LOC_Os01g12680,LOC_Os01g13690,LOC_Os01g17170,LOC_Os01g22980,LOC_Os01g25710,LOC_Os01g27140,LOC_Os01g28500,LOC_Os01g31690,LOC_Os01g31870,LOC_Os01g39960,LOC_Os01g41710,LOC_Os01g44220,LOC_Os01g45880,LOC_Os01g47070,LOC_Os01g48680,LOC_Os01g52240,LOC_Os01g55799,LOC_Os01g56680,LOC_Os01g58790,LOC_Os01g65904,LOC_Os01g69080,LOC_Os01g…
GO:0009528	plastid inner membrane	135	5	0.68	0.00065	LOC_Os01g17170,LOC_Os03g20700,LOC_Os04g33660,LOC_Os06g03830,LOC_Os08g36680
GO:0005615	extracellular space	79	4	0.4	0.00072	LOC_Os01g22980,LOC_Os01g47070,LOC_Os01g71340,LOC_Os02g42310
GO:0005773	vacuole	2774	27	14.06	0.00089	LOC_Os01g22980,LOC_Os01g31870,LOC_Os01g48680,LOC_Os01g70520,LOC_Os01g71340,LOC_Os01g71670,LOC_Os02g21340,LOC_Os02g34810,LOC_Os02g42310,LOC_Os02g42880,LOC_Os03g08070,LOC_Os03g21890,LOC_Os04g38450,LOC_Os04g52640,LOC_Os05g31140,LOC_Os05g34170,LOC_Os05g49880,LOC_Os06g38450,LOC_Os07g41250,LOC_Os08g10320,LOC_Os08g36680,LOC_Os09g30418,LOC_Os10g01044,LOC_Os10g33170,LOC_Os11g32260,LOC_Os12g12934,LOC_Os12g…
GO:0071944	cell periphery	11096	77	56.24	0.00112	LOC_Os01g02780,LOC_Os01g12680,LOC_Os01g28500,LOC_Os01g31870,LOC_Os01g47070,LOC_Os01g48680,LOC_Os01g50070,LOC_Os01g55799,LOC_Os01g71340,LOC_Os01g71670,LOC_Os02g03330,LOC_Os02g10120,LOC_Os02g13290,LOC_Os02g15750,LOC_Os02g21340,LOC_Os02g21810,LOC_Os02g42310,LOC_Os02g42880,LOC_Os02g53750,LOC_Os02g54130,LOC_Os02g57030,LOC_Os03g02670,LOC_Os03g02830,LOC_Os03g04060,LOC_Os03g08070,LOC_Os03g20700,LOC_Os03g…
GO:0042170	plastid membrane	328	7	1.66	0.00151	LOC_Os01g17170,LOC_Os02g34810,LOC_Os03g20700,LOC_Os04g33660,LOC_Os06g03830,LOC_Os08g36680,LOC_Os11g45710
GO:0030095	chloroplast photosystem II	12	2	0.06	0.00163	LOC_Os01g31690,LOC_Os03g21560
GO:0044421	extracellular region part	99	4	0.5	0.00166	LOC_Os01g22980,LOC_Os01g47070,LOC_Os01g71340,LOC_Os02g42310
GO:0043229	intracellular organelle	38468	207	194.99	0.00184	LOC_Os01g01120,LOC_Os01g02780,LOC_Os01g05080,LOC_Os01g08310,LOC_Os01g10810,LOC_Os01g12680,LOC_Os01g13690,LOC_Os01g17170,LOC_Os01g22980,LOC_Os01g25710,LOC_Os01g27140,LOC_Os01g28500,LOC_Os01g31690,LOC_Os01g31870,LOC_Os01g39960,LOC_Os01g41710,LOC_Os01g44220,LOC_Os01g45880,LOC_Os01g47070,LOC_Os01g48680,LOC_Os01g52240,LOC_Os01g55799,LOC_Os01g56680,LOC_Os01g58790,LOC_Os01g65904,LOC_Os01g69080,LOC_Os01g…
GO:0043226	organelle	38484	207	195.07	0.00194	LOC_Os01g01120,LOC_Os01g02780,LOC_Os01g05080,LOC_Os01g08310,LOC_Os01g10810,LOC_Os01g12680,LOC_Os01g13690,LOC_Os01g17170,LOC_Os01g22980,LOC_Os01g25710,LOC_Os01g27140,LOC_Os01g28500,LOC_Os01g31690,LOC_Os01g31870,LOC_Os01g39960,LOC_Os01g41710,LOC_Os01g44220,LOC_Os01g45880,LOC_Os01g47070,LOC_Os01g48680,LOC_Os01g52240,LOC_Os01g55799,LOC_Os01g56680,LOC_Os01g58790,LOC_Os01g65904,LOC_Os01g69080,LOC_Os01g…
GO:0010007	magnesium chelatase complex	14	2	0.07	0.00224	LOC_Os03g20700,LOC_Os03g36540
GO:0009842	cyanelle	16	2	0.08	0.00293	LOC_Os03g36540,LOC_Os07g25430
GO:0000229	cytoplasmic chromosome	18	2	0.09	0.00371	LOC_Os05g22614,LOC_Os07g28610
GO:0009508	plastid chromosome	18	2	0.09	0.00371	LOC_Os05g22614,LOC_Os07g28610
GO:0044424	intracellular part	39579	210	200.62	0.0047	LOC_Os01g01120,LOC_Os01g02780,LOC_Os01g05080,LOC_Os01g08310,LOC_Os01g10810,LOC_Os01g12680,LOC_Os01g13690,LOC_Os01g17170,LOC_Os01g22980,LOC_Os01g25710,LOC_Os01g27140,LOC_Os01g28500,LOC_Os01g31690,LOC_Os01g31870,LOC_Os01g39960,LOC_Os01g41710,LOC_Os01g44220,LOC_Os01g45880,LOC_Os01g47070,LOC_Os01g48680,LOC_Os01g52240,LOC_Os01g55799,LOC_Os01g56680,LOC_Os01g58790,LOC_Os01g65904,LOC_Os01g69080,LOC_Os01g…
GO:0030076	light-harvesting complex	22	2	0.11	0.00553	LOC_Os07g37240,LOC_Os08g33820
GO:0005622	intracellular	39690	210	201.18	0.0069	LOC_Os01g01120,LOC_Os01g02780,LOC_Os01g05080,LOC_Os01g08310,LOC_Os01g10810,LOC_Os01g12680,LOC_Os01g13690,LOC_Os01g17170,LOC_Os01g22980,LOC_Os01g25710,LOC_Os01g27140,LOC_Os01g28500,LOC_Os01g31690,LOC_Os01g31870,LOC_Os01g39960,LOC_Os01g41710,LOC_Os01g44220,LOC_Os01g45880,LOC_Os01g47070,LOC_Os01g48680,LOC_Os01g52240,LOC_Os01g55799,LOC_Os01g56680,LOC_Os01g58790,LOC_Os01g65904,LOC_Os01g69080,LOC_Os01g…
GO:0031090	organelle membrane	2605	23	13.2	0.00699	LOC_Os01g17170,LOC_Os01g48680,LOC_Os02g21340,LOC_Os02g34810,LOC_Os02g48560,LOC_Os03g02670,LOC_Os03g08070,LOC_Os03g20700,LOC_Os03g21890,LOC_Os04g08828,LOC_Os04g33660,LOC_Os04g51300,LOC_Os05g09580,LOC_Os05g49880,LOC_Os06g03830,LOC_Os07g41250,LOC_Os08g01270,LOC_Os08g36680,LOC_Os09g30418,LOC_Os10g01044,LOC_Os10g33170,LOC_Os11g45710,LOC_Os12g12934
GO:0042646	plastid nucleoid	28	2	0.14	0.00886	LOC_Os05g22614,LOC_Os07g28610
GO:0005618	cell wall	3265	26	16.55	0.01488	LOC_Os01g28500,LOC_Os01g47070,LOC_Os01g71340,LOC_Os01g71670,LOC_Os02g15750,LOC_Os02g42310,LOC_Os02g57030,LOC_Os03g08070,LOC_Os03g22330,LOC_Os03g22370,LOC_Os03g36540,LOC_Os03g57240,LOC_Os04g38450,LOC_Os04g41620,LOC_Os04g41680,LOC_Os05g01950,LOC_Os05g31140,LOC_Os05g34170,LOC_Os05g49880,LOC_Os07g35560,LOC_Os07g48020,LOC_Os07g49110,LOC_Os09g30418,LOC_Os10g29650,LOC_Os10g35110,LOC_Os11g32260
GO:0030312	external encapsulating structure	3279	26	16.62	0.01563	LOC_Os01g28500,LOC_Os01g47070,LOC_Os01g71340,LOC_Os01g71670,LOC_Os02g15750,LOC_Os02g42310,LOC_Os02g57030,LOC_Os03g08070,LOC_Os03g22330,LOC_Os03g22370,LOC_Os03g36540,LOC_Os03g57240,LOC_Os04g38450,LOC_Os04g41620,LOC_Os04g41680,LOC_Os05g01950,LOC_Os05g31140,LOC_Os05g34170,LOC_Os05g49880,LOC_Os07g35560,LOC_Os07g48020,LOC_Os07g49110,LOC_Os09g30418,LOC_Os10g29650,LOC_Os10g35110,LOC_Os11g32260
GO:1902494	catalytic complex	898	10	4.55	0.01692	LOC_Os01g08310,LOC_Os01g31690,LOC_Os01g44220,LOC_Os03g20700,LOC_Os03g36540,LOC_Os05g04610,LOC_Os07g04840,LOC_Os07g05360,LOC_Os07g36080,LOC_Os09g34140
GO:0000325	plant-type vacuole	442	6	2.24	0.02582	LOC_Os01g48680,LOC_Os01g70520,LOC_Os06g38450,LOC_Os07g41250,LOC_Os10g33170,LOC_Os12g12934
GO:0009503	thylakoid light-harvesting complex	6	1	0.03	0.03003	LOC_Os07g37240
GO:0098588	bounding membrane of organelle	2032	17	10.3	0.03029	LOC_Os01g48680,LOC_Os02g21340,LOC_Os02g34810,LOC_Os02g48560,LOC_Os03g02670,LOC_Os03g08070,LOC_Os03g21890,LOC_Os04g33660,LOC_Os05g49880,LOC_Os07g41250,LOC_Os08g01270,LOC_Os08g36680,LOC_Os09g30418,LOC_Os10g01044,LOC_Os10g33170,LOC_Os11g45710,LOC_Os12g12934
GO:1990204	oxidoreductase complex	232	4	1.18	0.03092	LOC_Os01g31690,LOC_Os07g04840,LOC_Os07g05360,LOC_Os07g36080
GO:0044432	endoplasmic reticulum part	463	6	2.35	0.03137	LOC_Os02g48560,LOC_Os02g54130,LOC_Os04g33660,LOC_Os06g50230,LOC_Os08g01270,LOC_Os08g36680
GO:0016023	cytoplasmic membrane-bounded vesicle	9489	60	48.1	0.03315	LOC_Os01g02780,LOC_Os01g22980,LOC_Os01g25710,LOC_Os01g27140,LOC_Os01g28500,LOC_Os01g31870,LOC_Os01g45880,LOC_Os01g47070,LOC_Os01g48680,LOC_Os01g70520,LOC_Os01g71340,LOC_Os01g71670,LOC_Os01g74160,LOC_Os02g17710,LOC_Os02g21810,LOC_Os02g22100,LOC_Os02g42310,LOC_Os02g51410,LOC_Os02g54640,LOC_Os03g04060,LOC_Os03g21890,LOC_Os03g53860,LOC_Os03g57070,LOC_Os03g60840,LOC_Os04g08828,LOC_Os04g33660,LOC_Os04g…
GO:0031410	cytoplasmic vesicle	9496	60	48.13	0.03359	LOC_Os01g02780,LOC_Os01g22980,LOC_Os01g25710,LOC_Os01g27140,LOC_Os01g28500,LOC_Os01g31870,LOC_Os01g45880,LOC_Os01g47070,LOC_Os01g48680,LOC_Os01g70520,LOC_Os01g71340,LOC_Os01g71670,LOC_Os01g74160,LOC_Os02g17710,LOC_Os02g21810,LOC_Os02g22100,LOC_Os02g42310,LOC_Os02g51410,LOC_Os02g54640,LOC_Os03g04060,LOC_Os03g21890,LOC_Os03g53860,LOC_Os03g57070,LOC_Os03g60840,LOC_Os04g08828,LOC_Os04g33660,LOC_Os04g…
GO:0031988	membrane-bounded vesicle	9507	60	48.19	0.0343	LOC_Os01g02780,LOC_Os01g22980,LOC_Os01g25710,LOC_Os01g27140,LOC_Os01g28500,LOC_Os01g31870,LOC_Os01g45880,LOC_Os01g47070,LOC_Os01g48680,LOC_Os01g70520,LOC_Os01g71340,LOC_Os01g71670,LOC_Os01g74160,LOC_Os02g17710,LOC_Os02g21810,LOC_Os02g22100,LOC_Os02g42310,LOC_Os02g51410,LOC_Os02g54640,LOC_Os03g04060,LOC_Os03g21890,LOC_Os03g53860,LOC_Os03g57070,LOC_Os03g60840,LOC_Os04g08828,LOC_Os04g33660,LOC_Os04g…
GO:0010170	glucose-1-phosphate adenylyltransferase complex	7	1	0.04	0.03495	LOC_Os01g44220
GO:1902503	adenylyltransferase complex	7	1	0.04	0.03495	LOC_Os01g44220
GO:0031982	vesicle	9534	60	48.33	0.03608	LOC_Os01g02780,LOC_Os01g22980,LOC_Os01g25710,LOC_Os01g27140,LOC_Os01g28500,LOC_Os01g31870,LOC_Os01g45880,LOC_Os01g47070,LOC_Os01g48680,LOC_Os01g70520,LOC_Os01g71340,LOC_Os01g71670,LOC_Os01g74160,LOC_Os02g17710,LOC_Os02g21810,LOC_Os02g22100,LOC_Os02g42310,LOC_Os02g51410,LOC_Os02g54640,LOC_Os03g04060,LOC_Os03g21890,LOC_Os03g53860,LOC_Os03g57070,LOC_Os03g60840,LOC_Os04g08828,LOC_Os04g33660,LOC_Os04g…
GO:0009295	nucleoid	59	2	0.3	0.03622	LOC_Os05g22614,LOC_Os07g28610
GO:0019898	extrinsic component of membrane	144	3	0.73	0.03719	LOC_Os01g31690,LOC_Os07g04840,LOC_Os07g36080
GO:0005774	vacuolar membrane	1335	12	6.77	0.04048	LOC_Os01g48680,LOC_Os02g21340,LOC_Os02g34810,LOC_Os03g08070,LOC_Os03g21890,LOC_Os05g49880,LOC_Os07g41250,LOC_Os08g36680,LOC_Os09g30418,LOC_Os10g01044,LOC_Os10g33170,LOC_Os12g12934
GO:0044437	vacuolar part	1353	12	6.86	0.04402	LOC_Os01g48680,LOC_Os02g21340,LOC_Os02g34810,LOC_Os03g08070,LOC_Os03g21890,LOC_Os05g49880,LOC_Os07g41250,LOC_Os08g36680,LOC_Os09g30418,LOC_Os10g01044,LOC_Os10g33170,LOC_Os12g12934

## Sheet: Molecular Functions（MF）
Table S4 Molecular Functions of GO enrichment analysis for senescence negatively correlated genes.
GO.ID	Term	Annotated	Significant	Expected	Pvalue	Significant.genes
GO:0016168	chlorophyll binding	40	8	0.2	2.7e-11	LOC_Os01g41710,LOC_Os01g52240,LOC_Os04g38410,LOC_Os07g05480,LOC_Os07g37240,LOC_Os07g38960,LOC_Os08g33820,LOC_Os09g30340
GO:0046906	tetrapyrrole binding	810	17	4.14	1.1e-06	LOC_Os01g41710,LOC_Os01g52240,LOC_Os01g65904,LOC_Os02g02000,LOC_Os02g21810,LOC_Os02g34810,LOC_Os04g08828,LOC_Os04g38410,LOC_Os04g51300,LOC_Os07g05480,LOC_Os07g37240,LOC_Os07g38960,LOC_Os07g48020,LOC_Os08g33820,LOC_Os09g30340,LOC_Os11g16550,LOC_Os11g41710
GO:0016829	lyase activity	763	16	3.9	2.2e-06	LOC_Os01g01120,LOC_Os01g13690,LOC_Os02g02000,LOC_Os02g36220,LOC_Os03g22330,LOC_Os03g57070,LOC_Os04g09900,LOC_Os04g33660,LOC_Os04g38600,LOC_Os05g51380,LOC_Os06g49110,LOC_Os08g36680,LOC_Os09g29540,LOC_Os10g10130,LOC_Os12g07210,LOC_Os12g08760
GO:0016491	oxidoreductase activity	3018	32	15.43	6.3e-05	LOC_Os01g17170,LOC_Os01g27140,LOC_Os01g31690,LOC_Os01g39960,LOC_Os01g65904,LOC_Os01g69080,LOC_Os02g02000,LOC_Os02g10120,LOC_Os02g21810,LOC_Os02g34810,LOC_Os02g43194,LOC_Os02g43280,LOC_Os02g48560,LOC_Os02g54130,LOC_Os03g13390,LOC_Os03g63330,LOC_Os04g08828,LOC_Os04g33660,LOC_Os04g38600,LOC_Os04g51300,LOC_Os05g23880,LOC_Os05g28090,LOC_Os05g49880,LOC_Os06g03830,LOC_Os07g48020,LOC_Os08g36680,LOC_Os08g…
GO:0004553	hydrolase activity, hydrolyzing O-glycosyl compounds	1280	17	6.54	0.00033	LOC_Os01g47070,LOC_Os01g70520,LOC_Os01g71340,LOC_Os01g71670,LOC_Os02g03330,LOC_Os03g04060,LOC_Os03g22370,LOC_Os03g53860,LOC_Os04g41620,LOC_Os04g41680,LOC_Os05g01950,LOC_Os05g31140,LOC_Os07g35560,LOC_Os07g38790,LOC_Os10g35110,LOC_Os11g32260,LOC_Os11g45710
GO:0004072	aspartate kinase activity	6	2	0.03	0.00038	LOC_Os03g63330,LOC_Os09g12290
GO:0016835	carbon-oxygen lyase activity	258	7	1.32	0.00039	LOC_Os01g01120,LOC_Os02g36220,LOC_Os04g09900,LOC_Os04g33660,LOC_Os05g51380,LOC_Os06g49110,LOC_Os08g36680
GO:0016798	hydrolase activity, acting on glycosyl bonds	1435	18	7.33	0.00044	LOC_Os01g47070,LOC_Os01g70520,LOC_Os01g71340,LOC_Os01g71670,LOC_Os02g03330,LOC_Os03g04060,LOC_Os03g22370,LOC_Os03g53860,LOC_Os04g41620,LOC_Os04g41680,LOC_Os05g01950,LOC_Os05g31140,LOC_Os07g35560,LOC_Os07g38790,LOC_Os08g38170,LOC_Os10g35110,LOC_Os11g32260,LOC_Os11g45710
GO:0046873	metal ion transmembrane transporter activity	354	8	1.81	0.00051	LOC_Os01g17170,LOC_Os01g31870,LOC_Os01g48680,LOC_Os02g21340,LOC_Os03g08070,LOC_Os03g21890,LOC_Os04g33660,LOC_Os08g36680
GO:0004030	aldehyde dehydrogenase [NAD(P)+] activity	7	2	0.04	0.00054	LOC_Os02g43194,LOC_Os02g43280
GO:0016851	magnesium chelatase activity	7	2	0.04	0.00054	LOC_Os03g20700,LOC_Os03g36540
GO:0051002	ligase activity, forming nitrogen-metal bonds	7	2	0.04	0.00054	LOC_Os03g20700,LOC_Os03g36540
GO:0051003	ligase activity, forming nitrogen-metal bonds, forming coordination complexes	7	2	0.04	0.00054	LOC_Os03g20700,LOC_Os03g36540
GO:0016853	isomerase activity	464	9	2.37	0.00068	LOC_Os01g39960,LOC_Os03g14040,LOC_Os04g09900,LOC_Os07g36190,LOC_Os08g29370,LOC_Os08g42850,LOC_Os09g35800,LOC_Os11g18194,LOC_Os12g10730
GO:0008422	beta-glucosidase activity	82	4	0.42	0.00085	LOC_Os01g70520,LOC_Os01g71340,LOC_Os01g71670,LOC_Os11g45710
GO:0016836	hydro-lyase activity	147	5	0.75	0.00098	LOC_Os01g01120,LOC_Os04g09900,LOC_Os04g33660,LOC_Os06g49110,LOC_Os08g36680
GO:0072509	divalent inorganic cation transmembrane transporter activity	147	5	0.75	0.00098	LOC_Os01g31870,LOC_Os01g48680,LOC_Os02g21340,LOC_Os04g33660,LOC_Os08g36680
GO:0050661	NADP binding	149	5	0.76	0.00104	LOC_Os03g13390,LOC_Os04g38600,LOC_Os06g03830,LOC_Os09g12290,LOC_Os10g35840
GO:0019202	amino acid kinase activity	12	2	0.06	0.00166	LOC_Os03g63330,LOC_Os09g12290
GO:1990136	linoleate 9S-lipoxygenase activity	14	2	0.07	0.00227	LOC_Os02g10120,LOC_Os05g23880
GO:0031406	carboxylic acid binding	179	5	0.91	0.00234	LOC_Os02g42880,LOC_Os03g46440,LOC_Os03g63330,LOC_Os08g01270,LOC_Os09g12290
GO:0043177	organic acid binding	179	5	0.91	0.00234	LOC_Os02g42880,LOC_Os03g46440,LOC_Os03g63330,LOC_Os08g01270,LOC_Os09g12290
GO:0015926	glucosidase activity	109	4	0.56	0.00242	LOC_Os01g70520,LOC_Os01g71340,LOC_Os01g71670,LOC_Os11g45710
GO:0022890	inorganic cation transmembrane transporter activity	559	9	2.86	0.00246	LOC_Os01g17170,LOC_Os01g31870,LOC_Os01g48680,LOC_Os02g21340,LOC_Os03g08070,LOC_Os03g21890,LOC_Os04g33660,LOC_Os08g36680,LOC_Os12g44150
GO:0008187	poly-pyrimidine tract binding	55	3	0.28	0.00284	LOC_Os01g31690,LOC_Os07g04840,LOC_Os07g11110
GO:0008266	poly(U) RNA binding	55	3	0.28	0.00284	LOC_Os01g31690,LOC_Os07g04840,LOC_Os07g11110
GO:0003727	single-stranded RNA binding	114	4	0.58	0.00285	LOC_Os01g31690,LOC_Os07g04840,LOC_Os07g11110,LOC_Os07g33330
GO:0016774	phosphotransferase activity, carboxyl group as acceptor	16	2	0.08	0.00297	LOC_Os03g63330,LOC_Os09g12290
GO:0016833	oxo-acid-lyase activity	16	2	0.08	0.00297	LOC_Os01g13690,LOC_Os12g08760
GO:0004563	beta-N-acetylhexosaminidase activity	19	2	0.1	0.0042	LOC_Os03g04060,LOC_Os07g38790
GO:0015929	hexosaminidase activity	19	2	0.1	0.0042	LOC_Os03g04060,LOC_Os07g38790
GO:0042626	ATPase activity, coupled to transmembrane movement of substances	295	6	1.51	0.00425	LOC_Os01g50070,LOC_Os02g21340,LOC_Os03g08070,LOC_Os05g04610,LOC_Os08g36680,LOC_Os12g44150
GO:0043492	ATPase activity, coupled to movement of substances	298	6	1.52	0.00446	LOC_Os01g50070,LOC_Os02g21340,LOC_Os03g08070,LOC_Os05g04610,LOC_Os08g36680,LOC_Os12g44150
GO:0016860	intramolecular oxidoreductase activity	65	3	0.33	0.00455	LOC_Os01g39960,LOC_Os03g14040,LOC_Os07g36190
GO:0016820	hydrolase activity, acting on acid anhydrides, catalyzing transmembrane movement of substances	302	6	1.54	0.00475	LOC_Os01g50070,LOC_Os02g21340,LOC_Os03g08070,LOC_Os05g04610,LOC_Os08g36680,LOC_Os12g44150
GO:0015085	calcium ion transmembrane transporter activity	67	3	0.34	0.00495	LOC_Os01g48680,LOC_Os04g33660,LOC_Os08g36680
GO:0016165	linoleate 13S-lipoxygenase activity	21	2	0.11	0.00512	LOC_Os02g10120,LOC_Os05g23880
GO:0008061	chitin binding	68	3	0.35	0.00516	LOC_Os03g04060,LOC_Os04g41620,LOC_Os04g41680
GO:0016717	oxidoreductase activity, acting on paired donors, with oxidation of a pair of donors resulting in the reduction of molecular oxygen to two molecules of water	23	2	0.12	0.00613	LOC_Os01g69080,LOC_Os02g48560
GO:0015662	ATPase activity, coupled to transmembrane movement of ions, phosphorylative mechanism	78	3	0.4	0.00755	LOC_Os03g08070,LOC_Os08g36680,LOC_Os12g44150
GO:0015405	P-P-bond-hydrolysis-driven transmembrane transporter activity	353	6	1.8	0.00989	LOC_Os01g50070,LOC_Os02g21340,LOC_Os03g08070,LOC_Os05g04610,LOC_Os08g36680,LOC_Os12g44150
GO:0004089	carbonate dehydratase activity	30	2	0.15	0.01029	LOC_Os04g33660,LOC_Os08g36680
GO:0009975	cyclase activity	89	3	0.45	0.01082	LOC_Os01g39960,LOC_Os09g29540,LOC_Os10g10130
GO:0015399	primary active transmembrane transporter activity	377	6	1.93	0.01332	LOC_Os01g50070,LOC_Os02g21340,LOC_Os03g08070,LOC_Os05g04610,LOC_Os08g36680,LOC_Os12g44150
GO:0016887	ATPase activity	733	9	3.75	0.01355	LOC_Os01g50070,LOC_Os02g21340,LOC_Os03g08070,LOC_Os03g36540,LOC_Os05g04610,LOC_Os08g36680,LOC_Os09g30418,LOC_Os10g29650,LOC_Os12g44150
GO:0005515	protein binding	7445	51	38.05	0.01394	LOC_Os01g02780,LOC_Os01g12680,LOC_Os01g31690,LOC_Os01g50070,LOC_Os02g03580,LOC_Os02g10120,LOC_Os02g42880,LOC_Os02g49880,LOC_Os02g53750,LOC_Os02g54130,LOC_Os02g54640,LOC_Os03g02830,LOC_Os03g03990,LOC_Os03g08070,LOC_Os03g14040,LOC_Os03g29970,LOC_Os03g46440,LOC_Os03g55590,LOC_Os03g56950,LOC_Os04g09604,LOC_Os04g33660,LOC_Os04g46990,LOC_Os04g52640,LOC_Os05g01950,LOC_Os05g04610,LOC_Os05g25770,LOC_Os06g…
GO:0033293	monocarboxylic acid binding	38	2	0.19	0.01619	LOC_Os02g42880,LOC_Os03g46440
GO:0008559	xenobiotic-transporting ATPase activity	39	2	0.2	0.01701	LOC_Os01g50070,LOC_Os05g04610
GO:0010328	auxin influx transmembrane transporter activity	39	2	0.2	0.01701	LOC_Os01g50070,LOC_Os05g04610
GO:0042910	xenobiotic transporter activity	39	2	0.2	0.01701	LOC_Os01g50070,LOC_Os05g04610
GO:0046915	transition metal ion transmembrane transporter activity	108	3	0.55	0.01813	LOC_Os01g31870,LOC_Os02g21340,LOC_Os03g08070
GO:0015086	cadmium ion transmembrane transporter activity	41	2	0.21	0.0187	LOC_Os01g31870,LOC_Os02g21340
GO:0022892	substrate-specific transporter activity	2060	18	10.53	0.01891	LOC_Os01g12680,LOC_Os01g17170,LOC_Os01g31870,LOC_Os01g48680,LOC_Os01g50070,LOC_Os02g21340,LOC_Os02g54640,LOC_Os03g02670,LOC_Os03g08070,LOC_Os03g21890,LOC_Os04g33660,LOC_Os05g04610,LOC_Os07g41250,LOC_Os08g36680,LOC_Os09g09520,LOC_Os10g33170,LOC_Os12g12934,LOC_Os12g44150
GO:0022891	substrate-specific transmembrane transporter activity	1910	17	9.76	0.019	LOC_Os01g12680,LOC_Os01g17170,LOC_Os01g31870,LOC_Os01g48680,LOC_Os01g50070,LOC_Os02g21340,LOC_Os02g54640,LOC_Os03g02670,LOC_Os03g08070,LOC_Os03g21890,LOC_Os04g33660,LOC_Os05g04610,LOC_Os07g41250,LOC_Os08g36680,LOC_Os09g09520,LOC_Os10g33170,LOC_Os12g44150
GO:0016597	amino acid binding	111	3	0.57	0.01948	LOC_Os03g63330,LOC_Os08g01270,LOC_Os09g12290
GO:0010329	auxin efflux transmembrane transporter activity	46	2	0.24	0.02321	LOC_Os01g50070,LOC_Os05g04610
GO:0015075	ion transmembrane transporter activity	1664	15	8.51	0.02428	LOC_Os01g12680,LOC_Os01g17170,LOC_Os01g31870,LOC_Os01g48680,LOC_Os02g21340,LOC_Os02g54640,LOC_Os03g02670,LOC_Os03g08070,LOC_Os03g21890,LOC_Os04g33660,LOC_Os07g41250,LOC_Os08g36680,LOC_Os09g09520,LOC_Os10g33170,LOC_Os12g44150
GO:0015198	oligopeptide transporter activity	122	3	0.62	0.02491	LOC_Os07g41250,LOC_Os10g33170,LOC_Os12g12934
GO:0016830	carbon-carbon lyase activity	219	4	1.12	0.02641	LOC_Os01g13690,LOC_Os03g22330,LOC_Os12g07210,LOC_Os12g08760
GO:0016620	oxidoreductase activity, acting on the aldehyde or oxo group of donors, NAD or NADP as acceptor	220	4	1.12	0.02679	LOC_Os02g43194,LOC_Os02g43280,LOC_Os04g38600,LOC_Os10g35840
GO:0016462	pyrophosphatase activity	1390	13	7.1	0.02693	LOC_Os01g45880,LOC_Os01g50070,LOC_Os02g13290,LOC_Os02g21340,LOC_Os03g08070,LOC_Os03g36540,LOC_Os05g04610,LOC_Os05g34170,LOC_Os08g36680,LOC_Os09g30418,LOC_Os10g29650,LOC_Os12g24320,LOC_Os12g44150
GO:0016874	ligase activity	447	6	2.28	0.02794	LOC_Os03g20700,LOC_Os03g36540,LOC_Os06g03580,LOC_Os07g49110,LOC_Os08g03630,LOC_Os09g12290
GO:0022836	gated channel activity	131	3	0.67	0.02989	LOC_Os01g12680,LOC_Os01g48680,LOC_Os02g54640
GO:0016818	hydrolase activity, acting on acid anhydrides, in phosphorus-containing anhydrides	1413	13	7.22	0.03018	LOC_Os01g45880,LOC_Os01g50070,LOC_Os02g13290,LOC_Os02g21340,LOC_Os03g08070,LOC_Os03g36540,LOC_Os05g04610,LOC_Os05g34170,LOC_Os08g36680,LOC_Os09g30418,LOC_Os10g29650,LOC_Os12g24320,LOC_Os12g44150
GO:0008725	DNA-3-methyladenine glycosylase activity	6	1	0.03	0.03028	LOC_Os08g38170
GO:0016720	delta12-fatty acid dehydrogenase activity	6	1	0.03	0.03028	LOC_Os02g48560
GO:0016842	amidine-lyase activity	6	1	0.03	0.03028	LOC_Os04g38600
GO:0043733	DNA-3-methylbase glycosylase activity	6	1	0.03	0.03028	LOC_Os08g38170
GO:0043874	acireductone synthase activity	6	1	0.03	0.03028	LOC_Os01g01120
GO:0045485	omega-6 fatty acid desaturase activity	6	1	0.03	0.03028	LOC_Os02g48560
GO:0051082	unfolded protein binding	133	3	0.68	0.03106	LOC_Os03g14040,LOC_Os05g01950,LOC_Os09g30418
GO:0042973	glucan endo-1,3-beta-D-glucosidase activity	56	2	0.29	0.03342	LOC_Os01g71340,LOC_Os01g71670
GO:0016817	hydrolase activity, acting on acid anhydrides	1445	13	7.39	0.03517	LOC_Os01g45880,LOC_Os01g50070,LOC_Os02g13290,LOC_Os02g21340,LOC_Os03g08070,LOC_Os03g36540,LOC_Os05g04610,LOC_Os05g34170,LOC_Os08g36680,LOC_Os09g30418,LOC_Os10g29650,LOC_Os12g24320,LOC_Os12g44150
GO:0003840	gamma-glutamyltransferase activity	7	1	0.04	0.03524	LOC_Os04g38450
GO:0004559	alpha-mannosidase activity	7	1	0.04	0.03524	LOC_Os11g32260
GO:0050373	UDP-arabinose 4-epimerase activity	7	1	0.04	0.03524	LOC_Os09g35800
GO:0015197	peptide transporter activity	140	3	0.72	0.03535	LOC_Os07g41250,LOC_Os10g33170,LOC_Os12g12934
GO:0005215	transporter activity	2395	19	12.24	0.03819	LOC_Os01g12680,LOC_Os01g17170,LOC_Os01g31870,LOC_Os01g48680,LOC_Os01g50070,LOC_Os02g21340,LOC_Os02g54640,LOC_Os03g02670,LOC_Os03g08070,LOC_Os03g21890,LOC_Os04g33660,LOC_Os05g04610,LOC_Os07g41250,LOC_Os08g36680,LOC_Os09g09520,LOC_Os10g29650,LOC_Os10g33170,LOC_Os12g12934,LOC_Os12g44150
GO:0008289	lipid binding	363	5	1.86	0.03931	LOC_Os11g02389,LOC_Os11g02400,LOC_Os11g02424,LOC_Os12g02330,LOC_Os12g02340
GO:0003860	3-hydroxyisobutyryl-CoA hydrolase activity	8	1	0.04	0.04017	LOC_Os06g39344
GO:0003905	alkylbase DNA N-glycosylase activity	8	1	0.04	0.04017	LOC_Os08g38170
GO:0004557	alpha-galactosidase activity	8	1	0.04	0.04017	LOC_Os10g35110
GO:0004768	stearoyl-CoA 9-desaturase activity	8	1	0.04	0.04017	LOC_Os01g69080
GO:0016215	acyl-CoA desaturase activity	8	1	0.04	0.04017	LOC_Os01g69080
GO:0042389	omega-3 fatty acid desaturase activity	8	1	0.04	0.04017	LOC_Os02g48560
GO:0043682	copper-transporting ATPase activity	8	1	0.04	0.04017	LOC_Os03g08070
GO:0022857	transmembrane transporter activity	2095	17	10.71	0.0407	LOC_Os01g12680,LOC_Os01g17170,LOC_Os01g31870,LOC_Os01g48680,LOC_Os01g50070,LOC_Os02g21340,LOC_Os02g54640,LOC_Os03g02670,LOC_Os03g08070,LOC_Os03g21890,LOC_Os04g33660,LOC_Os05g04610,LOC_Os07g41250,LOC_Os08g36680,LOC_Os09g09520,LOC_Os10g33170,LOC_Os12g44150
GO:0016903	oxidoreductase activity, acting on the aldehyde or oxo group of donors	252	4	1.29	0.04091	LOC_Os02g43194,LOC_Os02g43280,LOC_Os04g38600,LOC_Os10g35840
GO:0017111	nucleoside-triphosphatase activity	1334	12	6.82	0.04208	LOC_Os01g45880,LOC_Os01g50070,LOC_Os02g21340,LOC_Os03g08070,LOC_Os03g36540,LOC_Os05g04610,LOC_Os05g34170,LOC_Os08g36680,LOC_Os09g30418,LOC_Os10g29650,LOC_Os12g24320,LOC_Os12g44150
GO:0020037	heme binding	762	8	3.89	0.04293	LOC_Os01g65904,LOC_Os02g02000,LOC_Os02g21810,LOC_Os02g34810,LOC_Os04g08828,LOC_Os04g51300,LOC_Os07g48020,LOC_Os11g41710
GO:0005216	ion channel activity	154	3	0.79	0.0448	LOC_Os01g12680,LOC_Os01g48680,LOC_Os02g54640
GO:0003978	UDP-glucose 4-epimerase activity	9	1	0.05	0.04508	LOC_Os09g35800
GO:0004365	glyceraldehyde-3-phosphate dehydrogenase (NAD+) (phosphorylating) activity	9	1	0.05	0.04508	LOC_Os04g38600
GO:0008398	sterol 14-demethylase activity	9	1	0.05	0.04508	LOC_Os02g21810
GO:0008878	glucose-1-phosphate adenylyltransferase activity	9	1	0.05	0.04508	LOC_Os01g44220
GO:0010326	methionine-oxo-acid transaminase activity	9	1	0.05	0.04508	LOC_Os04g47190
GO:0015083	aluminum ion transmembrane transporter activity	9	1	0.05	0.04508	LOC_Os01g31870
GO:0016166	phytoene dehydrogenase activity	9	1	0.05	0.04508	LOC_Os02g10120
GO:0033897	ribonuclease T2 activity	9	1	0.05	0.04508	LOC_Os09g36680
GO:0033926	glycopeptide alpha-N-acetylgalactosaminidase activity	9	1	0.05	0.04508	LOC_Os02g03330
GO:0045300	acyl-[acyl-carrier-protein] desaturase activity	9	1	0.05	0.04508	LOC_Os01g69080
GO:0047958	glycine:2-oxoglutarate aminotransferase activity	9	1	0.05	0.04508	LOC_Os04g38450
GO:0072510	trivalent inorganic cation transmembrane transporter activity	9	1	0.05	0.04508	LOC_Os01g31870
GO:0016705	oxidoreductase activity, acting on paired donors, with incorporation or reduction of molecular oxygen	771	8	3.94	0.04543	LOC_Os01g17170,LOC_Os01g39960,LOC_Os01g69080,LOC_Os02g02000,LOC_Os02g21810,LOC_Os02g48560,LOC_Os04g08828,LOC_Os11g41710
GO:0080161	auxin transmembrane transporter activity	67	2	0.34	0.04627	LOC_Os01g50070,LOC_Os05g04610
GO:0019829	cation-transporting ATPase activity	159	3	0.81	0.04844	LOC_Os03g08070,LOC_Os08g36680,LOC_Os12g44150
GO:0008172	S-methyltransferase activity	10	1	0.05	0.04996	LOC_Os03g62670
GO:0030060	L-malate dehydrogenase activity	10	1	0.05	0.04996	LOC_Os05g49880

## Sheet: Biological processes（BP）
Table S4 Biological processes of GO enrichment analysis for senescence negatively correlated genes.
GO.ID	Term	Annotated	Significant	Expected	Pvalue	Significant.genes
GO:0015979	photosynthesis	817	50	4.49	< 1e-30	LOC_Os01g05080,LOC_Os01g17170,LOC_Os01g31690,LOC_Os01g39960,LOC_Os01g41710,LOC_Os01g44220,LOC_Os01g52240,LOC_Os01g56680,LOC_Os02g15750,LOC_Os03g08070,LOC_Os03g14040,LOC_Os03g20700,LOC_Os03g21560,LOC_Os03g22370,LOC_Os03g36540,LOC_Os03g49720,LOC_Os04g33830,LOC_Os04g38410,LOC_Os04g38600,LOC_Os04g51300,LOC_Os05g22614,LOC_Os05g28090,LOC_Os05g33280,LOC_Os05g43310,LOC_Os05g48630,LOC_Os05g49880,LOC_Os06g…
GO:0019684	photosynthesis, light reaction	629	42	3.46	< 1e-30	LOC_Os01g17170,LOC_Os01g31690,LOC_Os01g39960,LOC_Os01g41710,LOC_Os01g52240,LOC_Os01g56680,LOC_Os02g15750,LOC_Os03g08070,LOC_Os03g14040,LOC_Os03g20700,LOC_Os03g21560,LOC_Os03g36540,LOC_Os03g49720,LOC_Os04g33830,LOC_Os04g38410,LOC_Os04g38600,LOC_Os04g51300,LOC_Os05g22614,LOC_Os05g28090,LOC_Os05g33280,LOC_Os05g43310,LOC_Os05g48630,LOC_Os05g49880,LOC_Os06g49160,LOC_Os07g05360,LOC_Os07g11110,LOC_Os07g…
GO:1901564	organonitrogen compound metabolic process	4796	90	26.36	5.4e-28	LOC_Os01g01120,LOC_Os01g05080,LOC_Os01g12680,LOC_Os01g13690,LOC_Os01g17170,LOC_Os01g31690,LOC_Os01g47070,LOC_Os01g50070,LOC_Os01g58790,LOC_Os01g69080,LOC_Os02g02000,LOC_Os02g10120,LOC_Os02g15750,LOC_Os02g21340,LOC_Os02g21810,LOC_Os02g48560,LOC_Os02g51410,LOC_Os02g53750,LOC_Os03g03990,LOC_Os03g04060,LOC_Os03g08070,LOC_Os03g13390,LOC_Os03g14040,LOC_Os03g20700,LOC_Os03g22370,LOC_Os03g31690,LOC_Os03g…
GO:0051186	cofactor metabolic process	1185	45	6.51	6.7e-25	LOC_Os01g05080,LOC_Os01g13690,LOC_Os01g17170,LOC_Os01g31690,LOC_Os01g58790,LOC_Os01g69080,LOC_Os02g10120,LOC_Os02g15750,LOC_Os02g51410,LOC_Os03g14040,LOC_Os03g20700,LOC_Os03g36540,LOC_Os03g56950,LOC_Os04g08828,LOC_Os04g33830,LOC_Os04g47190,LOC_Os04g51300,LOC_Os05g22614,LOC_Os05g28090,LOC_Os05g33280,LOC_Os05g33840,LOC_Os05g34170,LOC_Os05g49880,LOC_Os06g24070,LOC_Os06g38450,LOC_Os06g49110,LOC_Os06g…
GO:0006364	rRNA processing	446	31	2.45	7.1e-25	LOC_Os01g17170,LOC_Os01g31690,LOC_Os01g56680,LOC_Os02g15750,LOC_Os02g38240,LOC_Os03g14040,LOC_Os03g21560,LOC_Os03g36540,LOC_Os04g33830,LOC_Os04g38600,LOC_Os04g51300,LOC_Os05g22614,LOC_Os05g33280,LOC_Os05g43310,LOC_Os05g48630,LOC_Os05g49880,LOC_Os06g49110,LOC_Os06g49160,LOC_Os07g11110,LOC_Os07g25430,LOC_Os07g28610,LOC_Os07g37240,LOC_Os08g29370,LOC_Os08g42850,LOC_Os09g34000,LOC_Os10g35370,LOC_Os10g…
GO:0016072	rRNA metabolic process	454	31	2.49	1.2e-24	LOC_Os01g17170,LOC_Os01g31690,LOC_Os01g56680,LOC_Os02g15750,LOC_Os02g38240,LOC_Os03g14040,LOC_Os03g21560,LOC_Os03g36540,LOC_Os04g33830,LOC_Os04g38600,LOC_Os04g51300,LOC_Os05g22614,LOC_Os05g33280,LOC_Os05g43310,LOC_Os05g48630,LOC_Os05g49880,LOC_Os06g49110,LOC_Os06g49160,LOC_Os07g11110,LOC_Os07g25430,LOC_Os07g28610,LOC_Os07g37240,LOC_Os08g29370,LOC_Os08g42850,LOC_Os09g34000,LOC_Os10g35370,LOC_Os10g…
GO:1901566	organonitrogen compound biosynthetic process	2453	61	13.48	3.4e-24	LOC_Os01g01120,LOC_Os01g05080,LOC_Os01g12680,LOC_Os01g13690,LOC_Os01g17170,LOC_Os01g58790,LOC_Os01g69080,LOC_Os02g02000,LOC_Os02g10120,LOC_Os02g15750,LOC_Os02g21810,LOC_Os02g51410,LOC_Os02g53750,LOC_Os03g03990,LOC_Os03g08070,LOC_Os03g13390,LOC_Os03g20700,LOC_Os03g31690,LOC_Os03g36540,LOC_Os03g56950,LOC_Os03g63330,LOC_Os04g08828,LOC_Os04g33830,LOC_Os04g38410,LOC_Os04g38450,LOC_Os04g47190,LOC_Os04g…
GO:0006091	generation of precursor metabolites and energy	1723	51	9.47	2.3e-23	LOC_Os01g17170,LOC_Os01g27140,LOC_Os01g31690,LOC_Os01g39960,LOC_Os01g41710,LOC_Os01g44220,LOC_Os01g52240,LOC_Os01g56680,LOC_Os02g10120,LOC_Os02g15750,LOC_Os03g08070,LOC_Os03g14040,LOC_Os03g20700,LOC_Os03g21560,LOC_Os03g36540,LOC_Os03g49720,LOC_Os04g08828,LOC_Os04g33830,LOC_Os04g38410,LOC_Os04g38600,LOC_Os04g51300,LOC_Os05g22614,LOC_Os05g28090,LOC_Os05g33280,LOC_Os05g34170,LOC_Os05g43310,LOC_Os05g…
GO:0044281	small molecule metabolic process	6659	97	36.59	4e-22	LOC_Os01g01120,LOC_Os01g02780,LOC_Os01g05080,LOC_Os01g12680,LOC_Os01g13690,LOC_Os01g17170,LOC_Os01g27140,LOC_Os01g28500,LOC_Os01g31690,LOC_Os01g44220,LOC_Os01g48680,LOC_Os01g50070,LOC_Os01g58790,LOC_Os01g69080,LOC_Os02g02000,LOC_Os02g10120,LOC_Os02g15750,LOC_Os02g21340,LOC_Os02g21810,LOC_Os02g36220,LOC_Os02g38240,LOC_Os02g48560,LOC_Os02g51410,LOC_Os02g53750,LOC_Os03g02830,LOC_Os03g03990,LOC_Os03g…
GO:0010207	photosystem II assembly	267	24	1.47	4.5e-22	LOC_Os01g17170,LOC_Os01g31690,LOC_Os01g56680,LOC_Os02g15750,LOC_Os03g14040,LOC_Os03g21560,LOC_Os04g33830,LOC_Os04g38600,LOC_Os05g33280,LOC_Os05g43310,LOC_Os05g48630,LOC_Os05g49880,LOC_Os07g05360,LOC_Os07g11110,LOC_Os07g25430,LOC_Os07g28610,LOC_Os08g29370,LOC_Os08g42850,LOC_Os09g34000,LOC_Os10g35370,LOC_Os11g16550,LOC_Os12g03070,LOC_Os12g08730,LOC_Os12g23200
GO:0042254	ribosome biogenesis	573	31	3.15	1.2e-21	LOC_Os01g17170,LOC_Os01g31690,LOC_Os01g56680,LOC_Os02g15750,LOC_Os02g38240,LOC_Os03g14040,LOC_Os03g21560,LOC_Os03g36540,LOC_Os04g33830,LOC_Os04g38600,LOC_Os04g51300,LOC_Os05g22614,LOC_Os05g33280,LOC_Os05g43310,LOC_Os05g48630,LOC_Os05g49880,LOC_Os06g49110,LOC_Os06g49160,LOC_Os07g11110,LOC_Os07g25430,LOC_Os07g28610,LOC_Os07g37240,LOC_Os08g29370,LOC_Os08g42850,LOC_Os09g34000,LOC_Os10g35370,LOC_Os10g…
GO:0022613	ribonucleoprotein complex biogenesis	612	31	3.36	8.1e-21	LOC_Os01g17170,LOC_Os01g31690,LOC_Os01g56680,LOC_Os02g15750,LOC_Os02g38240,LOC_Os03g14040,LOC_Os03g21560,LOC_Os03g36540,LOC_Os04g33830,LOC_Os04g38600,LOC_Os04g51300,LOC_Os05g22614,LOC_Os05g33280,LOC_Os05g43310,LOC_Os05g48630,LOC_Os05g49880,LOC_Os06g49110,LOC_Os06g49160,LOC_Os07g11110,LOC_Os07g25430,LOC_Os07g28610,LOC_Os07g37240,LOC_Os08g29370,LOC_Os08g42850,LOC_Os09g34000,LOC_Os10g35370,LOC_Os10g…
GO:0019752	carboxylic acid metabolic process	4471	76	24.57	2.1e-20	LOC_Os01g01120,LOC_Os01g02780,LOC_Os01g05080,LOC_Os01g12680,LOC_Os01g13690,LOC_Os01g17170,LOC_Os01g27140,LOC_Os01g28500,LOC_Os01g48680,LOC_Os01g58790,LOC_Os01g69080,LOC_Os02g02000,LOC_Os02g10120,LOC_Os02g15750,LOC_Os02g21340,LOC_Os02g21810,LOC_Os02g36220,LOC_Os02g38240,LOC_Os02g48560,LOC_Os02g51410,LOC_Os02g53750,LOC_Os03g02830,LOC_Os03g03990,LOC_Os03g22330,LOC_Os03g31690,LOC_Os03g36540,LOC_Os03g…
GO:0034470	ncRNA processing	638	31	3.51	2.7e-20	LOC_Os01g17170,LOC_Os01g31690,LOC_Os01g56680,LOC_Os02g15750,LOC_Os02g38240,LOC_Os03g14040,LOC_Os03g21560,LOC_Os03g36540,LOC_Os04g33830,LOC_Os04g38600,LOC_Os04g51300,LOC_Os05g22614,LOC_Os05g33280,LOC_Os05g43310,LOC_Os05g48630,LOC_Os05g49880,LOC_Os06g49110,LOC_Os06g49160,LOC_Os07g11110,LOC_Os07g25430,LOC_Os07g28610,LOC_Os07g37240,LOC_Os08g29370,LOC_Os08g42850,LOC_Os09g34000,LOC_Os10g35370,LOC_Os10g…
GO:0044711	single-organism biosynthetic process	7226	98	39.71	4.1e-20	LOC_Os01g01120,LOC_Os01g02780,LOC_Os01g05080,LOC_Os01g12680,LOC_Os01g13690,LOC_Os01g17170,LOC_Os01g28500,LOC_Os01g31690,LOC_Os01g39960,LOC_Os01g44220,LOC_Os01g48680,LOC_Os01g58790,LOC_Os01g69080,LOC_Os01g70520,LOC_Os02g02000,LOC_Os02g10120,LOC_Os02g13290,LOC_Os02g15750,LOC_Os02g21340,LOC_Os02g21810,LOC_Os02g36220,LOC_Os02g38240,LOC_Os02g48560,LOC_Os02g51410,LOC_Os02g53750,LOC_Os03g02830,LOC_Os03g…
GO:0043436	oxoacid metabolic process	4525	76	24.87	4.2e-20	LOC_Os01g01120,LOC_Os01g02780,LOC_Os01g05080,LOC_Os01g12680,LOC_Os01g13690,LOC_Os01g17170,LOC_Os01g27140,LOC_Os01g28500,LOC_Os01g48680,LOC_Os01g58790,LOC_Os01g69080,LOC_Os02g02000,LOC_Os02g10120,LOC_Os02g15750,LOC_Os02g21340,LOC_Os02g21810,LOC_Os02g36220,LOC_Os02g38240,LOC_Os02g48560,LOC_Os02g51410,LOC_Os02g53750,LOC_Os03g02830,LOC_Os03g03990,LOC_Os03g22330,LOC_Os03g31690,LOC_Os03g36540,LOC_Os03g…
GO:0006082	organic acid metabolic process	4526	76	24.87	4.3e-20	LOC_Os01g01120,LOC_Os01g02780,LOC_Os01g05080,LOC_Os01g12680,LOC_Os01g13690,LOC_Os01g17170,LOC_Os01g27140,LOC_Os01g28500,LOC_Os01g48680,LOC_Os01g58790,LOC_Os01g69080,LOC_Os02g02000,LOC_Os02g10120,LOC_Os02g15750,LOC_Os02g21340,LOC_Os02g21810,LOC_Os02g36220,LOC_Os02g38240,LOC_Os02g48560,LOC_Os02g51410,LOC_Os02g53750,LOC_Os03g02830,LOC_Os03g03990,LOC_Os03g22330,LOC_Os03g31690,LOC_Os03g36540,LOC_Os03g…
GO:0034660	ncRNA metabolic process	825	34	4.53	5.8e-20	LOC_Os01g17170,LOC_Os01g31690,LOC_Os01g44220,LOC_Os01g56680,LOC_Os02g15750,LOC_Os02g38240,LOC_Os03g14040,LOC_Os03g21560,LOC_Os03g36540,LOC_Os04g33830,LOC_Os04g38600,LOC_Os04g51300,LOC_Os05g22614,LOC_Os05g33280,LOC_Os05g43310,LOC_Os05g48630,LOC_Os05g49880,LOC_Os06g49110,LOC_Os06g49160,LOC_Os07g11110,LOC_Os07g25430,LOC_Os07g28610,LOC_Os07g37240,LOC_Os08g29370,LOC_Os08g42850,LOC_Os09g12290,LOC_Os09g…
GO:0044710	single-organism metabolic process	13265	137	72.9	1.3e-19	LOC_Os01g01120,LOC_Os01g02780,LOC_Os01g05080,LOC_Os01g12680,LOC_Os01g13690,LOC_Os01g17170,LOC_Os01g27140,LOC_Os01g28500,LOC_Os01g31690,LOC_Os01g39960,LOC_Os01g44220,LOC_Os01g45880,LOC_Os01g48680,LOC_Os01g50070,LOC_Os01g58790,LOC_Os01g65904,LOC_Os01g69080,LOC_Os01g70520,LOC_Os02g02000,LOC_Os02g10120,LOC_Os02g12790,LOC_Os02g13290,LOC_Os02g15750,LOC_Os02g17710,LOC_Os02g21340,LOC_Os02g21810,LOC_Os02g…
GO:0006779	porphyrin-containing compound biosynthetic process	347	24	1.91	2.1e-19	LOC_Os01g05080,LOC_Os01g17170,LOC_Os01g58790,LOC_Os01g69080,LOC_Os02g10120,LOC_Os02g15750,LOC_Os03g20700,LOC_Os03g36540,LOC_Os04g51300,LOC_Os05g22614,LOC_Os05g33280,LOC_Os05g33840,LOC_Os05g49880,LOC_Os06g24070,LOC_Os06g49110,LOC_Os06g49160,LOC_Os07g11110,LOC_Os07g36190,LOC_Os08g29370,LOC_Os10g35370,LOC_Os10g35644,LOC_Os10g35810,LOC_Os10g35840,LOC_Os11g16550
GO:0015995	chlorophyll biosynthetic process	311	23	1.71	2.8e-19	LOC_Os01g05080,LOC_Os01g17170,LOC_Os01g69080,LOC_Os02g10120,LOC_Os02g15750,LOC_Os03g20700,LOC_Os03g36540,LOC_Os04g51300,LOC_Os05g22614,LOC_Os05g33280,LOC_Os05g33840,LOC_Os05g49880,LOC_Os06g24070,LOC_Os06g49110,LOC_Os06g49160,LOC_Os07g11110,LOC_Os07g36190,LOC_Os08g29370,LOC_Os10g35370,LOC_Os10g35644,LOC_Os10g35810,LOC_Os10g35840,LOC_Os11g16550
GO:0033014	tetrapyrrole biosynthetic process	352	24	1.93	3e-19	LOC_Os01g05080,LOC_Os01g17170,LOC_Os01g58790,LOC_Os01g69080,LOC_Os02g10120,LOC_Os02g15750,LOC_Os03g20700,LOC_Os03g36540,LOC_Os04g51300,LOC_Os05g22614,LOC_Os05g33280,LOC_Os05g33840,LOC_Os05g49880,LOC_Os06g24070,LOC_Os06g49110,LOC_Os06g49160,LOC_Os07g11110,LOC_Os07g36190,LOC_Os08g29370,LOC_Os10g35370,LOC_Os10g35644,LOC_Os10g35810,LOC_Os10g35840,LOC_Os11g16550
GO:0051188	cofactor biosynthetic process	541	28	2.97	4e-19	LOC_Os01g05080,LOC_Os01g13690,LOC_Os01g17170,LOC_Os01g58790,LOC_Os01g69080,LOC_Os02g10120,LOC_Os02g15750,LOC_Os03g20700,LOC_Os03g36540,LOC_Os03g56950,LOC_Os04g08828,LOC_Os04g51300,LOC_Os05g22614,LOC_Os05g33280,LOC_Os05g33840,LOC_Os05g49880,LOC_Os06g24070,LOC_Os06g49110,LOC_Os06g49160,LOC_Os07g11110,LOC_Os07g36190,LOC_Os08g03630,LOC_Os08g29370,LOC_Os10g35370,LOC_Os10g35644,LOC_Os10g35810,LOC_Os10g…
GO:0006778	porphyrin-containing compound metabolic process	516	27	2.84	1.4e-18	LOC_Os01g05080,LOC_Os01g17170,LOC_Os01g58790,LOC_Os01g69080,LOC_Os02g10120,LOC_Os02g15750,LOC_Os03g20700,LOC_Os03g36540,LOC_Os04g51300,LOC_Os05g22614,LOC_Os05g33280,LOC_Os05g33840,LOC_Os05g49880,LOC_Os06g24070,LOC_Os06g38450,LOC_Os06g49110,LOC_Os06g49160,LOC_Os07g11110,LOC_Os07g36190,LOC_Os07g41250,LOC_Os08g29370,LOC_Os10g33170,LOC_Os10g35370,LOC_Os10g35644,LOC_Os10g35810,LOC_Os10g35840,LOC_Os11g…
GO:0033013	tetrapyrrole metabolic process	519	27	2.85	1.6e-18	LOC_Os01g05080,LOC_Os01g17170,LOC_Os01g58790,LOC_Os01g69080,LOC_Os02g10120,LOC_Os02g15750,LOC_Os03g20700,LOC_Os03g36540,LOC_Os04g51300,LOC_Os05g22614,LOC_Os05g33280,LOC_Os05g33840,LOC_Os05g49880,LOC_Os06g24070,LOC_Os06g38450,LOC_Os06g49110,LOC_Os06g49160,LOC_Os07g11110,LOC_Os07g36190,LOC_Os07g41250,LOC_Os08g29370,LOC_Os10g33170,LOC_Os10g35370,LOC_Os10g35644,LOC_Os10g35810,LOC_Os10g35840,LOC_Os11g…
GO:0015994	chlorophyll metabolic process	477	26	2.62	2.3e-18	LOC_Os01g05080,LOC_Os01g17170,LOC_Os01g69080,LOC_Os02g10120,LOC_Os02g15750,LOC_Os03g20700,LOC_Os03g36540,LOC_Os04g51300,LOC_Os05g22614,LOC_Os05g33280,LOC_Os05g33840,LOC_Os05g49880,LOC_Os06g24070,LOC_Os06g38450,LOC_Os06g49110,LOC_Os06g49160,LOC_Os07g11110,LOC_Os07g36190,LOC_Os07g41250,LOC_Os08g29370,LOC_Os10g33170,LOC_Os10g35370,LOC_Os10g35644,LOC_Os10g35810,LOC_Os10g35840,LOC_Os11g16550
GO:0016053	organic acid biosynthetic process	2719	56	14.94	2.5e-18	LOC_Os01g01120,LOC_Os01g02780,LOC_Os01g05080,LOC_Os01g12680,LOC_Os01g13690,LOC_Os01g17170,LOC_Os01g28500,LOC_Os01g48680,LOC_Os01g69080,LOC_Os02g02000,LOC_Os02g10120,LOC_Os02g15750,LOC_Os02g21340,LOC_Os02g21810,LOC_Os02g36220,LOC_Os02g48560,LOC_Os02g51410,LOC_Os02g53750,LOC_Os03g02830,LOC_Os03g03990,LOC_Os03g31690,LOC_Os03g36540,LOC_Os03g46440,LOC_Os03g56950,LOC_Os03g63330,LOC_Os04g08828,LOC_Os04g…
GO:0046394	carboxylic acid biosynthetic process	2719	56	14.94	2.5e-18	LOC_Os01g01120,LOC_Os01g02780,LOC_Os01g05080,LOC_Os01g12680,LOC_Os01g13690,LOC_Os01g17170,LOC_Os01g28500,LOC_Os01g48680,LOC_Os01g69080,LOC_Os02g02000,LOC_Os02g10120,LOC_Os02g15750,LOC_Os02g21340,LOC_Os02g21810,LOC_Os02g36220,LOC_Os02g48560,LOC_Os02g51410,LOC_Os02g53750,LOC_Os03g02830,LOC_Os03g03990,LOC_Os03g31690,LOC_Os03g36540,LOC_Os03g46440,LOC_Os03g56950,LOC_Os03g63330,LOC_Os04g08828,LOC_Os04g…
GO:0019637	organophosphate metabolic process	2549	53	14.01	1.7e-17	LOC_Os01g05080,LOC_Os01g17170,LOC_Os01g31690,LOC_Os01g44220,LOC_Os01g50070,LOC_Os01g58790,LOC_Os01g69080,LOC_Os02g10120,LOC_Os02g15750,LOC_Os02g21340,LOC_Os02g36220,LOC_Os02g38240,LOC_Os03g08070,LOC_Os03g13390,LOC_Os03g14040,LOC_Os03g22330,LOC_Os03g36540,LOC_Os04g08828,LOC_Os04g09900,LOC_Os04g33830,LOC_Os04g38450,LOC_Os04g51300,LOC_Os05g04610,LOC_Os05g22614,LOC_Os05g28090,LOC_Os05g33280,LOC_Os05g…
GO:0006733	oxidoreduction coenzyme metabolic process	490	25	2.69	5e-17	LOC_Os01g05080,LOC_Os01g31690,LOC_Os01g69080,LOC_Os02g10120,LOC_Os02g15750,LOC_Os03g14040,LOC_Os04g08828,LOC_Os04g33830,LOC_Os04g51300,LOC_Os05g22614,LOC_Os05g28090,LOC_Os05g49880,LOC_Os06g49110,LOC_Os06g49160,LOC_Os07g11110,LOC_Os07g28610,LOC_Os08g29370,LOC_Os08g42850,LOC_Os09g30340,LOC_Os10g35370,LOC_Os11g16550,LOC_Os12g03070,LOC_Os12g07210,LOC_Os12g08730,LOC_Os12g08770
GO:0009657	plastid organization	1063	34	5.84	1.3e-16	LOC_Os01g17170,LOC_Os01g31690,LOC_Os01g44220,LOC_Os01g56680,LOC_Os02g15750,LOC_Os02g38240,LOC_Os02g49880,LOC_Os02g51410,LOC_Os03g14040,LOC_Os03g21560,LOC_Os04g33830,LOC_Os04g38600,LOC_Os05g22614,LOC_Os05g33280,LOC_Os05g43310,LOC_Os05g48630,LOC_Os05g49880,LOC_Os06g15330,LOC_Os06g24070,LOC_Os06g49160,LOC_Os07g11110,LOC_Os07g25430,LOC_Os07g28610,LOC_Os08g29370,LOC_Os08g42850,LOC_Os09g29540,LOC_Os09g…
GO:0009069	serine family amino acid metabolic process	510	25	2.8	1.3e-16	LOC_Os01g17170,LOC_Os01g69080,LOC_Os02g10120,LOC_Os02g15750,LOC_Os03g03990,LOC_Os04g08828,LOC_Os04g33830,LOC_Os04g38410,LOC_Os04g38450,LOC_Os04g47190,LOC_Os05g33280,LOC_Os05g34170,LOC_Os05g48630,LOC_Os05g49880,LOC_Os05g51380,LOC_Os07g05360,LOC_Os07g05480,LOC_Os07g25430,LOC_Os07g37240,LOC_Os07g38960,LOC_Os08g33820,LOC_Os09g30340,LOC_Os10g35370,LOC_Os11g16550,LOC_Os12g08770
GO:0000096	sulfur amino acid metabolic process	741	29	4.07	1.5e-16	LOC_Os01g01120,LOC_Os01g17170,LOC_Os01g69080,LOC_Os02g10120,LOC_Os02g15750,LOC_Os02g21810,LOC_Os02g53750,LOC_Os03g03990,LOC_Os04g08828,LOC_Os04g33830,LOC_Os04g38410,LOC_Os04g38450,LOC_Os04g47190,LOC_Os05g33280,LOC_Os05g34170,LOC_Os05g48630,LOC_Os05g49880,LOC_Os05g51380,LOC_Os07g05360,LOC_Os07g05480,LOC_Os07g25430,LOC_Os07g37240,LOC_Os07g38960,LOC_Os08g33820,LOC_Os09g12290,LOC_Os09g30340,LOC_Os10g…
GO:0006790	sulfur compound metabolic process	1607	41	8.83	1.7e-16	LOC_Os01g01120,LOC_Os01g17170,LOC_Os01g31690,LOC_Os01g69080,LOC_Os02g10120,LOC_Os02g15750,LOC_Os02g21340,LOC_Os02g21810,LOC_Os02g51410,LOC_Os02g53750,LOC_Os03g03990,LOC_Os03g36540,LOC_Os03g56950,LOC_Os03g62670,LOC_Os04g08828,LOC_Os04g33830,LOC_Os04g38410,LOC_Os04g38450,LOC_Os04g47190,LOC_Os04g51300,LOC_Os05g22614,LOC_Os05g33280,LOC_Os05g33840,LOC_Os05g34170,LOC_Os05g48630,LOC_Os05g49880,LOC_Os05g…
GO:0006732	coenzyme metabolic process	815	30	4.48	2.3e-16	LOC_Os01g05080,LOC_Os01g13690,LOC_Os01g31690,LOC_Os01g69080,LOC_Os02g10120,LOC_Os02g15750,LOC_Os02g51410,LOC_Os03g14040,LOC_Os04g08828,LOC_Os04g33830,LOC_Os04g47190,LOC_Os04g51300,LOC_Os05g22614,LOC_Os05g28090,LOC_Os05g34170,LOC_Os05g49880,LOC_Os06g49110,LOC_Os06g49160,LOC_Os07g11110,LOC_Os07g28610,LOC_Os08g03630,LOC_Os08g29370,LOC_Os08g42850,LOC_Os09g30340,LOC_Os10g35370,LOC_Os11g16550,LOC_Os12g…
GO:0019344	cysteine biosynthetic process	386	22	2.12	4.2e-16	LOC_Os01g17170,LOC_Os02g15750,LOC_Os03g03990,LOC_Os04g08828,LOC_Os04g33830,LOC_Os04g38410,LOC_Os04g38450,LOC_Os04g47190,LOC_Os05g33280,LOC_Os05g34170,LOC_Os05g48630,LOC_Os05g51380,LOC_Os07g05360,LOC_Os07g05480,LOC_Os07g25430,LOC_Os07g37240,LOC_Os07g38960,LOC_Os08g33820,LOC_Os09g30340,LOC_Os10g35370,LOC_Os11g16550,LOC_Os12g08770
GO:0044283	small molecule biosynthetic process	3472	60	19.08	4.2e-16	LOC_Os01g01120,LOC_Os01g02780,LOC_Os01g05080,LOC_Os01g12680,LOC_Os01g13690,LOC_Os01g17170,LOC_Os01g28500,LOC_Os01g48680,LOC_Os01g69080,LOC_Os02g02000,LOC_Os02g10120,LOC_Os02g15750,LOC_Os02g21340,LOC_Os02g21810,LOC_Os02g36220,LOC_Os02g48560,LOC_Os02g51410,LOC_Os02g53750,LOC_Os03g02830,LOC_Os03g03990,LOC_Os03g13390,LOC_Os03g31690,LOC_Os03g36540,LOC_Os03g46440,LOC_Os03g56950,LOC_Os03g63330,LOC_Os04g…
GO:0044272	sulfur compound biosynthetic process	1256	36	6.9	4.4e-16	LOC_Os01g01120,LOC_Os01g17170,LOC_Os01g31690,LOC_Os01g69080,LOC_Os02g10120,LOC_Os02g15750,LOC_Os02g21810,LOC_Os02g53750,LOC_Os03g03990,LOC_Os03g36540,LOC_Os04g08828,LOC_Os04g33830,LOC_Os04g38410,LOC_Os04g38450,LOC_Os04g47190,LOC_Os05g22614,LOC_Os05g33280,LOC_Os05g33840,LOC_Os05g34170,LOC_Os05g48630,LOC_Os05g49880,LOC_Os05g51380,LOC_Os07g05360,LOC_Os07g05480,LOC_Os07g25430,LOC_Os07g37240,LOC_Os07g…
GO:0006740	NADPH regeneration	344	21	1.89	5.2e-16	LOC_Os01g05080,LOC_Os01g31690,LOC_Os03g14040,LOC_Os04g33830,LOC_Os04g51300,LOC_Os05g22614,LOC_Os05g28090,LOC_Os05g49880,LOC_Os06g49110,LOC_Os06g49160,LOC_Os07g11110,LOC_Os07g28610,LOC_Os08g29370,LOC_Os08g42850,LOC_Os09g30340,LOC_Os10g35370,LOC_Os11g16550,LOC_Os12g03070,LOC_Os12g07210,LOC_Os12g08730,LOC_Os12g08770
GO:0009070	serine family amino acid biosynthetic process	394	22	2.17	6.5e-16	LOC_Os01g17170,LOC_Os02g15750,LOC_Os03g03990,LOC_Os04g08828,LOC_Os04g33830,LOC_Os04g38410,LOC_Os04g38450,LOC_Os04g47190,LOC_Os05g33280,LOC_Os05g34170,LOC_Os05g48630,LOC_Os05g51380,LOC_Os07g05360,LOC_Os07g05480,LOC_Os07g25430,LOC_Os07g37240,LOC_Os07g38960,LOC_Os08g33820,LOC_Os09g30340,LOC_Os10g35370,LOC_Os11g16550,LOC_Os12g08770
GO:0006534	cysteine metabolic process	395	22	2.17	6.8e-16	LOC_Os01g17170,LOC_Os02g15750,LOC_Os03g03990,LOC_Os04g08828,LOC_Os04g33830,LOC_Os04g38410,LOC_Os04g38450,LOC_Os04g47190,LOC_Os05g33280,LOC_Os05g34170,LOC_Os05g48630,LOC_Os05g51380,LOC_Os07g05360,LOC_Os07g05480,LOC_Os07g25430,LOC_Os07g37240,LOC_Os07g38960,LOC_Os08g33820,LOC_Os09g30340,LOC_Os10g35370,LOC_Os11g16550,LOC_Os12g08770
GO:0009765	photosynthesis, light harvesting	44	11	0.24	6.9e-16	LOC_Os01g39960,LOC_Os01g41710,LOC_Os01g52240,LOC_Os03g14040,LOC_Os03g21560,LOC_Os04g33830,LOC_Os04g38410,LOC_Os05g33280,LOC_Os07g37240,LOC_Os07g38960,LOC_Os08g33820
GO:0008652	cellular amino acid biosynthetic process	1208	35	6.64	8.5e-16	LOC_Os01g01120,LOC_Os01g12680,LOC_Os01g13690,LOC_Os01g17170,LOC_Os01g69080,LOC_Os02g10120,LOC_Os02g15750,LOC_Os02g21810,LOC_Os02g51410,LOC_Os02g53750,LOC_Os03g03990,LOC_Os03g31690,LOC_Os03g63330,LOC_Os04g08828,LOC_Os04g33830,LOC_Os04g38410,LOC_Os04g38450,LOC_Os04g47190,LOC_Os05g33280,LOC_Os05g34170,LOC_Os05g48630,LOC_Os05g49880,LOC_Os05g51380,LOC_Os07g05360,LOC_Os07g05480,LOC_Os07g25430,LOC_Os07g…
GO:0006739	NADP metabolic process	354	21	1.95	9.1e-16	LOC_Os01g05080,LOC_Os01g31690,LOC_Os03g14040,LOC_Os04g33830,LOC_Os04g51300,LOC_Os05g22614,LOC_Os05g28090,LOC_Os05g49880,LOC_Os06g49110,LOC_Os06g49160,LOC_Os07g11110,LOC_Os07g28610,LOC_Os08g29370,LOC_Os08g42850,LOC_Os09g30340,LOC_Os10g35370,LOC_Os11g16550,LOC_Os12g03070,LOC_Os12g07210,LOC_Os12g08730,LOC_Os12g08770
GO:0044712	single-organism catabolic process	3028	55	16.64	1.3e-15	LOC_Os01g05080,LOC_Os01g27140,LOC_Os01g31690,LOC_Os01g50070,LOC_Os01g69080,LOC_Os02g02000,LOC_Os02g10120,LOC_Os02g12790,LOC_Os02g15750,LOC_Os02g21340,LOC_Os02g34810,LOC_Os02g36220,LOC_Os03g13390,LOC_Os03g14040,LOC_Os03g21890,LOC_Os03g36540,LOC_Os03g62670,LOC_Os04g08828,LOC_Os04g09900,LOC_Os04g33830,LOC_Os04g38450,LOC_Os04g38600,LOC_Os04g46990,LOC_Os04g47190,LOC_Os04g51300,LOC_Os05g04610,LOC_Os05g…
GO:0000097	sulfur amino acid biosynthetic process	627	26	3.45	1.6e-15	LOC_Os01g01120,LOC_Os01g17170,LOC_Os02g15750,LOC_Os02g21810,LOC_Os02g53750,LOC_Os03g03990,LOC_Os04g08828,LOC_Os04g33830,LOC_Os04g38410,LOC_Os04g38450,LOC_Os04g47190,LOC_Os05g33280,LOC_Os05g34170,LOC_Os05g48630,LOC_Os05g51380,LOC_Os07g05360,LOC_Os07g05480,LOC_Os07g25430,LOC_Os07g37240,LOC_Os07g38960,LOC_Os08g33820,LOC_Os09g12290,LOC_Os09g30340,LOC_Os10g35370,LOC_Os11g16550,LOC_Os12g08770
GO:0046496	nicotinamide nucleotide metabolic process	365	21	2.01	1.7e-15	LOC_Os01g05080,LOC_Os01g31690,LOC_Os03g14040,LOC_Os04g33830,LOC_Os04g51300,LOC_Os05g22614,LOC_Os05g28090,LOC_Os05g49880,LOC_Os06g49110,LOC_Os06g49160,LOC_Os07g11110,LOC_Os07g28610,LOC_Os08g29370,LOC_Os08g42850,LOC_Os09g30340,LOC_Os10g35370,LOC_Os11g16550,LOC_Os12g03070,LOC_Os12g07210,LOC_Os12g08730,LOC_Os12g08770
GO:0019362	pyridine nucleotide metabolic process	367	21	2.02	1.9e-15	LOC_Os01g05080,LOC_Os01g31690,LOC_Os03g14040,LOC_Os04g33830,LOC_Os04g51300,LOC_Os05g22614,LOC_Os05g28090,LOC_Os05g49880,LOC_Os06g49110,LOC_Os06g49160,LOC_Os07g11110,LOC_Os07g28610,LOC_Os08g29370,LOC_Os08g42850,LOC_Os09g30340,LOC_Os10g35370,LOC_Os11g16550,LOC_Os12g03070,LOC_Os12g07210,LOC_Os12g08730,LOC_Os12g08770
GO:0072524	pyridine-containing compound metabolic process	389	21	2.14	5.9e-15	LOC_Os01g05080,LOC_Os01g31690,LOC_Os03g14040,LOC_Os04g33830,LOC_Os04g51300,LOC_Os05g22614,LOC_Os05g28090,LOC_Os05g49880,LOC_Os06g49110,LOC_Os06g49160,LOC_Os07g11110,LOC_Os07g28610,LOC_Os08g29370,LOC_Os08g42850,LOC_Os09g30340,LOC_Os10g35370,LOC_Os11g16550,LOC_Os12g03070,LOC_Os12g07210,LOC_Os12g08730,LOC_Os12g08770
GO:0006098	pentose-phosphate shunt	343	20	1.88	6.3e-15	LOC_Os01g05080,LOC_Os01g31690,LOC_Os03g14040,LOC_Os04g33830,LOC_Os04g51300,LOC_Os05g22614,LOC_Os05g28090,LOC_Os05g49880,LOC_Os06g49110,LOC_Os06g49160,LOC_Os07g11110,LOC_Os07g28610,LOC_Os08g29370,LOC_Os08g42850,LOC_Os10g35370,LOC_Os11g16550,LOC_Os12g03070,LOC_Os12g07210,LOC_Os12g08730,LOC_Os12g08770
GO:0006796	phosphate-containing compound metabolic process	6526	83	35.86	8.8e-15	LOC_Os01g02780,LOC_Os01g05080,LOC_Os01g08310,LOC_Os01g17170,LOC_Os01g28500,LOC_Os01g31690,LOC_Os01g44220,LOC_Os01g50070,LOC_Os01g58790,LOC_Os01g69080,LOC_Os02g10120,LOC_Os02g13290,LOC_Os02g15750,LOC_Os02g17710,LOC_Os02g21340,LOC_Os02g36220,LOC_Os02g38240,LOC_Os02g51410,LOC_Os02g53750,LOC_Os03g03990,LOC_Os03g08070,LOC_Os03g13390,LOC_Os03g14040,LOC_Os03g21560,LOC_Os03g22330,LOC_Os03g36540,LOC_Os03g…
GO:0006793	phosphorus metabolic process	6661	84	36.6	8.9e-15	LOC_Os01g02780,LOC_Os01g05080,LOC_Os01g08310,LOC_Os01g17170,LOC_Os01g28500,LOC_Os01g31690,LOC_Os01g44220,LOC_Os01g50070,LOC_Os01g58790,LOC_Os01g69080,LOC_Os02g10120,LOC_Os02g13290,LOC_Os02g15750,LOC_Os02g17710,LOC_Os02g21340,LOC_Os02g36220,LOC_Os02g38240,LOC_Os02g51410,LOC_Os02g53750,LOC_Os03g03990,LOC_Os03g08070,LOC_Os03g13390,LOC_Os03g14040,LOC_Os03g21560,LOC_Os03g22330,LOC_Os03g36540,LOC_Os03g…
GO:0008299	isoprenoid biosynthetic process	1235	34	6.79	1e-14	LOC_Os01g05080,LOC_Os01g17170,LOC_Os01g39960,LOC_Os01g58790,LOC_Os01g69080,LOC_Os02g10120,LOC_Os02g15750,LOC_Os02g21340,LOC_Os02g21810,LOC_Os02g36220,LOC_Os02g38240,LOC_Os03g22330,LOC_Os03g36540,LOC_Os04g08828,LOC_Os04g09900,LOC_Os04g51300,LOC_Os05g22614,LOC_Os05g33280,LOC_Os05g33840,LOC_Os05g49880,LOC_Os06g03830,LOC_Os06g49160,LOC_Os07g11110,LOC_Os07g36190,LOC_Os08g01270,LOC_Os08g29370,LOC_Os08g…
GO:0042440	pigment metabolic process	1106	32	6.08	1.7e-14	LOC_Os01g05080,LOC_Os01g17170,LOC_Os01g39960,LOC_Os01g58790,LOC_Os01g69080,LOC_Os01g70520,LOC_Os02g10120,LOC_Os02g15750,LOC_Os03g20700,LOC_Os03g22330,LOC_Os03g36540,LOC_Os03g55590,LOC_Os04g46990,LOC_Os04g51300,LOC_Os05g22614,LOC_Os05g33280,LOC_Os05g33840,LOC_Os05g49880,LOC_Os06g24070,LOC_Os06g38450,LOC_Os06g49110,LOC_Os06g49160,LOC_Os07g11110,LOC_Os07g36190,LOC_Os07g41250,LOC_Os08g29370,LOC_Os10g…
GO:0009240	isopentenyl diphosphate biosynthetic process	413	21	2.27	1.9e-14	LOC_Os01g05080,LOC_Os01g17170,LOC_Os01g58790,LOC_Os01g69080,LOC_Os02g10120,LOC_Os02g15750,LOC_Os02g38240,LOC_Os03g22330,LOC_Os03g36540,LOC_Os04g08828,LOC_Os04g51300,LOC_Os05g33280,LOC_Os05g49880,LOC_Os06g49160,LOC_Os07g36190,LOC_Os08g29370,LOC_Os08g42850,LOC_Os09g34000,LOC_Os10g10170,LOC_Os10g35370,LOC_Os10g35810
GO:0046490	isopentenyl diphosphate metabolic process	413	21	2.27	1.9e-14	LOC_Os01g05080,LOC_Os01g17170,LOC_Os01g58790,LOC_Os01g69080,LOC_Os02g10120,LOC_Os02g15750,LOC_Os02g38240,LOC_Os03g22330,LOC_Os03g36540,LOC_Os04g08828,LOC_Os04g51300,LOC_Os05g33280,LOC_Os05g49880,LOC_Os06g49160,LOC_Os07g36190,LOC_Os08g29370,LOC_Os08g42850,LOC_Os09g34000,LOC_Os10g10170,LOC_Os10g35370,LOC_Os10g35810
GO:1901607	alpha-amino acid biosynthetic process	896	29	4.92	2e-14	LOC_Os01g01120,LOC_Os01g13690,LOC_Os01g17170,LOC_Os02g15750,LOC_Os02g21810,LOC_Os02g53750,LOC_Os03g03990,LOC_Os03g31690,LOC_Os03g63330,LOC_Os04g08828,LOC_Os04g33830,LOC_Os04g38410,LOC_Os04g38450,LOC_Os04g47190,LOC_Os05g33280,LOC_Os05g34170,LOC_Os05g48630,LOC_Os05g51380,LOC_Os07g05360,LOC_Os07g05480,LOC_Os07g25430,LOC_Os07g37240,LOC_Os07g38960,LOC_Os08g33820,LOC_Os09g12290,LOC_Os09g30340,LOC_Os10g…
GO:0009117	nucleotide metabolic process	1720	39	9.45	4.5e-14	LOC_Os01g05080,LOC_Os01g31690,LOC_Os01g50070,LOC_Os01g69080,LOC_Os02g10120,LOC_Os02g15750,LOC_Os02g21340,LOC_Os03g08070,LOC_Os03g13390,LOC_Os03g14040,LOC_Os03g36540,LOC_Os04g08828,LOC_Os04g33830,LOC_Os04g51300,LOC_Os05g04610,LOC_Os05g22614,LOC_Os05g28090,LOC_Os05g34170,LOC_Os05g49880,LOC_Os06g49110,LOC_Os06g49160,LOC_Os07g11110,LOC_Os07g28610,LOC_Os07g33330,LOC_Os08g29370,LOC_Os08g42850,LOC_Os09g…
GO:0006753	nucleoside phosphate metabolic process	1722	39	9.46	4.7e-14	LOC_Os01g05080,LOC_Os01g31690,LOC_Os01g50070,LOC_Os01g69080,LOC_Os02g10120,LOC_Os02g15750,LOC_Os02g21340,LOC_Os03g08070,LOC_Os03g13390,LOC_Os03g14040,LOC_Os03g36540,LOC_Os04g08828,LOC_Os04g33830,LOC_Os04g51300,LOC_Os05g04610,LOC_Os05g22614,LOC_Os05g28090,LOC_Os05g34170,LOC_Os05g49880,LOC_Os06g49110,LOC_Os06g49160,LOC_Os07g11110,LOC_Os07g28610,LOC_Os07g33330,LOC_Os08g29370,LOC_Os08g42850,LOC_Os09g…
GO:0006720	isoprenoid metabolic process	1391	35	7.64	5.5e-14	LOC_Os01g05080,LOC_Os01g17170,LOC_Os01g39960,LOC_Os01g58790,LOC_Os01g69080,LOC_Os02g10120,LOC_Os02g15750,LOC_Os02g21340,LOC_Os02g21810,LOC_Os02g36220,LOC_Os02g38240,LOC_Os03g22330,LOC_Os03g36540,LOC_Os04g08828,LOC_Os04g09900,LOC_Os04g51300,LOC_Os05g22614,LOC_Os05g33280,LOC_Os05g33840,LOC_Os05g49880,LOC_Os06g03830,LOC_Os06g39344,LOC_Os06g49160,LOC_Os07g11110,LOC_Os07g36190,LOC_Os08g01270,LOC_Os08g…
GO:1901605	alpha-amino acid metabolic process	1317	34	7.24	6.4e-14	LOC_Os01g01120,LOC_Os01g13690,LOC_Os01g17170,LOC_Os01g69080,LOC_Os02g02000,LOC_Os02g10120,LOC_Os02g15750,LOC_Os02g21810,LOC_Os02g51410,LOC_Os02g53750,LOC_Os03g03990,LOC_Os03g31690,LOC_Os03g63330,LOC_Os04g08828,LOC_Os04g33830,LOC_Os04g38410,LOC_Os04g38450,LOC_Os04g47190,LOC_Os05g33280,LOC_Os05g34170,LOC_Os05g48630,LOC_Os05g49880,LOC_Os05g51380,LOC_Os07g05360,LOC_Os07g05480,LOC_Os07g25430,LOC_Os07g…
GO:0046148	pigment biosynthetic process	881	28	4.84	9.2e-14	LOC_Os01g05080,LOC_Os01g17170,LOC_Os01g39960,LOC_Os01g58790,LOC_Os01g69080,LOC_Os01g70520,LOC_Os02g10120,LOC_Os02g15750,LOC_Os03g20700,LOC_Os03g22330,LOC_Os03g36540,LOC_Os04g46990,LOC_Os04g51300,LOC_Os05g22614,LOC_Os05g33280,LOC_Os05g33840,LOC_Os05g49880,LOC_Os06g24070,LOC_Os06g49110,LOC_Os06g49160,LOC_Os07g11110,LOC_Os07g36190,LOC_Os08g29370,LOC_Os10g35370,LOC_Os10g35644,LOC_Os10g35810,LOC_Os10g…
GO:0006081	cellular aldehyde metabolic process	567	23	3.12	1.2e-13	LOC_Os01g05080,LOC_Os01g17170,LOC_Os01g27140,LOC_Os01g58790,LOC_Os01g69080,LOC_Os02g10120,LOC_Os02g15750,LOC_Os02g38240,LOC_Os02g43194,LOC_Os02g43280,LOC_Os03g22330,LOC_Os03g36540,LOC_Os04g08828,LOC_Os04g51300,LOC_Os05g33280,LOC_Os05g49880,LOC_Os06g49160,LOC_Os08g29370,LOC_Os08g42850,LOC_Os09g34000,LOC_Os10g10170,LOC_Os10g35370,LOC_Os10g35810
GO:0019288	isopentenyl diphosphate biosynthetic process, methylerythritol 4-phosphate pathway	404	20	2.22	1.4e-13	LOC_Os01g05080,LOC_Os01g17170,LOC_Os01g58790,LOC_Os01g69080,LOC_Os02g10120,LOC_Os02g15750,LOC_Os02g38240,LOC_Os03g22330,LOC_Os03g36540,LOC_Os04g08828,LOC_Os04g51300,LOC_Os05g33280,LOC_Os05g49880,LOC_Os06g49160,LOC_Os08g29370,LOC_Os08g42850,LOC_Os09g34000,LOC_Os10g10170,LOC_Os10g35370,LOC_Os10g35810
GO:0019682	glyceraldehyde-3-phosphate metabolic process	404	20	2.22	1.4e-13	LOC_Os01g05080,LOC_Os01g17170,LOC_Os01g58790,LOC_Os01g69080,LOC_Os02g10120,LOC_Os02g15750,LOC_Os02g38240,LOC_Os03g22330,LOC_Os03g36540,LOC_Os04g08828,LOC_Os04g51300,LOC_Os05g33280,LOC_Os05g49880,LOC_Os06g49160,LOC_Os08g29370,LOC_Os08g42850,LOC_Os09g34000,LOC_Os10g10170,LOC_Os10g35370,LOC_Os10g35810
GO:0006520	cellular amino acid metabolic process	1874	40	10.3	1.4e-13	LOC_Os01g01120,LOC_Os01g12680,LOC_Os01g13690,LOC_Os01g17170,LOC_Os01g69080,LOC_Os02g02000,LOC_Os02g10120,LOC_Os02g15750,LOC_Os02g21810,LOC_Os02g51410,LOC_Os02g53750,LOC_Os03g03990,LOC_Os03g31690,LOC_Os03g56950,LOC_Os03g63330,LOC_Os04g08828,LOC_Os04g33830,LOC_Os04g38410,LOC_Os04g38450,LOC_Os04g47190,LOC_Os05g33280,LOC_Os05g34170,LOC_Os05g48630,LOC_Os05g49880,LOC_Os05g51380,LOC_Os07g05360,LOC_Os07g…
GO:0055086	nucleobase-containing small molecule metabolic process	1805	39	9.92	2e-13	LOC_Os01g05080,LOC_Os01g31690,LOC_Os01g50070,LOC_Os01g69080,LOC_Os02g10120,LOC_Os02g15750,LOC_Os02g21340,LOC_Os03g08070,LOC_Os03g13390,LOC_Os03g14040,LOC_Os03g36540,LOC_Os04g08828,LOC_Os04g33830,LOC_Os04g51300,LOC_Os05g04610,LOC_Os05g22614,LOC_Os05g28090,LOC_Os05g34170,LOC_Os05g49880,LOC_Os06g49110,LOC_Os06g49160,LOC_Os07g11110,LOC_Os07g28610,LOC_Os07g33330,LOC_Os08g29370,LOC_Os08g42850,LOC_Os09g…
GO:0006636	unsaturated fatty acid biosynthetic process	169	14	0.93	7.1e-13	LOC_Os01g05080,LOC_Os01g17170,LOC_Os01g69080,LOC_Os02g10120,LOC_Os02g15750,LOC_Os02g48560,LOC_Os03g36540,LOC_Os04g08828,LOC_Os05g33280,LOC_Os05g49880,LOC_Os06g49160,LOC_Os08g29370,LOC_Os10g35370,LOC_Os10g35810
GO:0033559	unsaturated fatty acid metabolic process	169	14	0.93	7.1e-13	LOC_Os01g05080,LOC_Os01g17170,LOC_Os01g69080,LOC_Os02g10120,LOC_Os02g15750,LOC_Os02g48560,LOC_Os03g36540,LOC_Os04g08828,LOC_Os05g33280,LOC_Os05g49880,LOC_Os06g49160,LOC_Os08g29370,LOC_Os10g35370,LOC_Os10g35810
GO:0043623	cellular protein complex assembly	1334	32	7.33	2.6e-12	LOC_Os01g17170,LOC_Os01g22980,LOC_Os01g31690,LOC_Os01g56680,LOC_Os01g69080,LOC_Os02g15750,LOC_Os02g42310,LOC_Os03g13390,LOC_Os03g14040,LOC_Os03g21560,LOC_Os04g33830,LOC_Os04g38600,LOC_Os05g04610,LOC_Os05g33280,LOC_Os05g34170,LOC_Os05g43310,LOC_Os05g48630,LOC_Os05g49880,LOC_Os07g05360,LOC_Os07g11110,LOC_Os07g25430,LOC_Os07g28610,LOC_Os08g29370,LOC_Os08g42850,LOC_Os09g34000,LOC_Os10g35110,LOC_Os10g…
GO:0044255	cellular lipid metabolic process	2880	48	15.83	3e-12	LOC_Os01g05080,LOC_Os01g17170,LOC_Os01g39960,LOC_Os01g48680,LOC_Os01g58790,LOC_Os01g69080,LOC_Os02g02000,LOC_Os02g10120,LOC_Os02g13290,LOC_Os02g15750,LOC_Os02g21340,LOC_Os02g21810,LOC_Os02g36220,LOC_Os02g38240,LOC_Os02g48560,LOC_Os02g51410,LOC_Os03g22330,LOC_Os03g36540,LOC_Os03g56950,LOC_Os04g08828,LOC_Os04g09900,LOC_Os04g38450,LOC_Os04g51300,LOC_Os05g22614,LOC_Os05g23880,LOC_Os05g33280,LOC_Os05g…
GO:0006090	pyruvate metabolic process	897	26	4.93	5.9e-12	LOC_Os01g05080,LOC_Os01g17170,LOC_Os01g58790,LOC_Os01g69080,LOC_Os02g10120,LOC_Os02g15750,LOC_Os02g38240,LOC_Os03g22330,LOC_Os03g36540,LOC_Os04g08828,LOC_Os04g38600,LOC_Os04g51300,LOC_Os05g33280,LOC_Os05g34170,LOC_Os05g49880,LOC_Os06g38450,LOC_Os06g49160,LOC_Os07g36190,LOC_Os08g29370,LOC_Os08g42850,LOC_Os09g30418,LOC_Os09g34000,LOC_Os10g10170,LOC_Os10g35370,LOC_Os10g35810,LOC_Os12g07210
GO:0009773	photosynthetic electron transport in photosystem I	70	10	0.38	6e-12	LOC_Os01g31690,LOC_Os02g15750,LOC_Os04g38600,LOC_Os05g28090,LOC_Os05g33280,LOC_Os05g48630,LOC_Os07g28610,LOC_Os08g29370,LOC_Os09g30340,LOC_Os12g08770
GO:0055114	oxidation-reduction process	3289	51	18.07	7.6e-12	LOC_Os01g05080,LOC_Os01g17170,LOC_Os01g27140,LOC_Os01g31690,LOC_Os01g44220,LOC_Os01g65904,LOC_Os01g69080,LOC_Os02g02000,LOC_Os02g10120,LOC_Os02g15750,LOC_Os02g21810,LOC_Os02g34810,LOC_Os02g43194,LOC_Os02g43280,LOC_Os02g48560,LOC_Os03g08070,LOC_Os03g13390,LOC_Os03g14040,LOC_Os03g49720,LOC_Os04g08828,LOC_Os04g33830,LOC_Os04g38600,LOC_Os04g51300,LOC_Os05g22614,LOC_Os05g23880,LOC_Os05g28090,LOC_Os05g…
GO:0019725	cellular homeostasis	769	24	4.23	8.9e-12	LOC_Os01g12680,LOC_Os01g27140,LOC_Os01g31690,LOC_Os01g31870,LOC_Os02g03580,LOC_Os02g10120,LOC_Os02g21340,LOC_Os02g54640,LOC_Os03g13390,LOC_Os04g33660,LOC_Os04g33830,LOC_Os05g01950,LOC_Os05g28090,LOC_Os07g05480,LOC_Os07g25430,LOC_Os07g38960,LOC_Os08g33820,LOC_Os08g36680,LOC_Os09g29540,LOC_Os09g30340,LOC_Os10g10130,LOC_Os10g35810,LOC_Os12g08730,LOC_Os12g23200
GO:0032787	monocarboxylic acid metabolic process	3198	50	17.57	9.6e-12	LOC_Os01g02780,LOC_Os01g05080,LOC_Os01g13690,LOC_Os01g17170,LOC_Os01g27140,LOC_Os01g28500,LOC_Os01g48680,LOC_Os01g58790,LOC_Os01g69080,LOC_Os02g02000,LOC_Os02g10120,LOC_Os02g15750,LOC_Os02g21340,LOC_Os02g38240,LOC_Os02g48560,LOC_Os02g51410,LOC_Os02g53750,LOC_Os03g02830,LOC_Os03g22330,LOC_Os03g36540,LOC_Os03g46440,LOC_Os03g56950,LOC_Os04g08828,LOC_Os04g38600,LOC_Os04g46990,LOC_Os04g47190,LOC_Os04g…
GO:0016114	terpenoid biosynthetic process	847	25	4.65	1.1e-11	LOC_Os01g05080,LOC_Os01g39960,LOC_Os01g58790,LOC_Os01g69080,LOC_Os02g10120,LOC_Os02g21340,LOC_Os02g21810,LOC_Os02g36220,LOC_Os03g22330,LOC_Os03g36540,LOC_Os04g09900,LOC_Os05g22614,LOC_Os05g33280,LOC_Os05g33840,LOC_Os05g49880,LOC_Os06g03830,LOC_Os06g49160,LOC_Os07g36190,LOC_Os08g01270,LOC_Os08g29370,LOC_Os10g35370,LOC_Os10g35810,LOC_Os11g16550,LOC_Os11g18194,LOC_Os11g41710
GO:0090407	organophosphate biosynthetic process	1410	32	7.75	1.1e-11	LOC_Os01g05080,LOC_Os01g17170,LOC_Os01g58790,LOC_Os01g69080,LOC_Os02g10120,LOC_Os02g15750,LOC_Os02g38240,LOC_Os03g08070,LOC_Os03g13390,LOC_Os03g22330,LOC_Os03g36540,LOC_Os04g08828,LOC_Os04g09900,LOC_Os04g38450,LOC_Os04g51300,LOC_Os05g33280,LOC_Os05g33840,LOC_Os05g49880,LOC_Os06g49160,LOC_Os07g33330,LOC_Os07g36190,LOC_Os08g29370,LOC_Os08g42850,LOC_Os09g12290,LOC_Os09g29540,LOC_Os09g34000,LOC_Os09g…
GO:0009056	catabolic process	5394	68	29.64	1.2e-11	LOC_Os01g05080,LOC_Os01g12680,LOC_Os01g27140,LOC_Os01g31690,LOC_Os01g47070,LOC_Os01g50070,LOC_Os01g69080,LOC_Os02g02000,LOC_Os02g10120,LOC_Os02g12790,LOC_Os02g15750,LOC_Os02g21340,LOC_Os02g34810,LOC_Os02g36220,LOC_Os03g04060,LOC_Os03g08070,LOC_Os03g13390,LOC_Os03g14040,LOC_Os03g21560,LOC_Os03g21890,LOC_Os03g22370,LOC_Os03g36540,LOC_Os03g57240,LOC_Os03g62670,LOC_Os04g08828,LOC_Os04g09900,LOC_Os04g…
GO:0008654	phospholipid biosynthetic process	648	22	3.56	1.4e-11	LOC_Os01g05080,LOC_Os01g17170,LOC_Os01g58790,LOC_Os01g69080,LOC_Os02g10120,LOC_Os02g15750,LOC_Os02g38240,LOC_Os03g22330,LOC_Os03g36540,LOC_Os04g08828,LOC_Os04g09900,LOC_Os04g51300,LOC_Os05g33280,LOC_Os05g49880,LOC_Os06g49160,LOC_Os07g36190,LOC_Os08g29370,LOC_Os08g42850,LOC_Os09g34000,LOC_Os10g10170,LOC_Os10g35370,LOC_Os10g35810
GO:1901135	carbohydrate derivative metabolic process	3381	51	18.58	2.1e-11	LOC_Os01g02780,LOC_Os01g05080,LOC_Os01g17170,LOC_Os01g31690,LOC_Os01g44220,LOC_Os01g47070,LOC_Os01g50070,LOC_Os01g58790,LOC_Os01g69080,LOC_Os02g10120,LOC_Os02g13290,LOC_Os02g15750,LOC_Os02g21340,LOC_Os02g38240,LOC_Os03g04060,LOC_Os03g08070,LOC_Os03g21890,LOC_Os03g22330,LOC_Os03g22370,LOC_Os03g36540,LOC_Os03g62670,LOC_Os04g08828,LOC_Os04g41620,LOC_Os04g41680,LOC_Os04g47190,LOC_Os04g51300,LOC_Os05g…
GO:0009637	response to blue light	417	18	2.29	2.3e-11	LOC_Os01g41710,LOC_Os01g50070,LOC_Os01g52240,LOC_Os01g58790,LOC_Os02g15750,LOC_Os02g49880,LOC_Os02g54130,LOC_Os03g03990,LOC_Os04g51300,LOC_Os05g04610,LOC_Os05g22614,LOC_Os05g33280,LOC_Os06g15330,LOC_Os06g50230,LOC_Os07g05360,LOC_Os07g11110,LOC_Os07g37240,LOC_Os10g35370
GO:0006007	glucose catabolic process	599	21	3.29	2.3e-11	LOC_Os01g05080,LOC_Os01g31690,LOC_Os03g14040,LOC_Os03g21890,LOC_Os04g33830,LOC_Os04g51300,LOC_Os05g22614,LOC_Os05g28090,LOC_Os05g49880,LOC_Os06g49110,LOC_Os06g49160,LOC_Os07g11110,LOC_Os07g28610,LOC_Os08g29370,LOC_Os08g42850,LOC_Os10g35370,LOC_Os11g16550,LOC_Os12g03070,LOC_Os12g07210,LOC_Os12g08730,LOC_Os12g08770
GO:0055082	cellular chemical homeostasis	599	21	3.29	2.3e-11	LOC_Os01g12680,LOC_Os01g31690,LOC_Os01g31870,LOC_Os02g03580,LOC_Os02g10120,LOC_Os02g21340,LOC_Os02g54640,LOC_Os04g33660,LOC_Os04g33830,LOC_Os05g01950,LOC_Os05g28090,LOC_Os07g05480,LOC_Os07g25430,LOC_Os07g38960,LOC_Os08g33820,LOC_Os08g36680,LOC_Os09g29540,LOC_Os09g30340,LOC_Os10g10130,LOC_Os10g35810,LOC_Os12g23200
GO:0019320	hexose catabolic process	600	21	3.3	2.4e-11	LOC_Os01g05080,LOC_Os01g31690,LOC_Os03g14040,LOC_Os03g21890,LOC_Os04g33830,LOC_Os04g51300,LOC_Os05g22614,LOC_Os05g28090,LOC_Os05g49880,LOC_Os06g49110,LOC_Os06g49160,LOC_Os07g11110,LOC_Os07g28610,LOC_Os08g29370,LOC_Os08g42850,LOC_Os10g35370,LOC_Os11g16550,LOC_Os12g03070,LOC_Os12g07210,LOC_Os12g08730,LOC_Os12g08770
GO:0046365	monosaccharide catabolic process	600	21	3.3	2.4e-11	LOC_Os01g05080,LOC_Os01g31690,LOC_Os03g14040,LOC_Os03g21890,LOC_Os04g33830,LOC_Os04g51300,LOC_Os05g22614,LOC_Os05g28090,LOC_Os05g49880,LOC_Os06g49110,LOC_Os06g49160,LOC_Os07g11110,LOC_Os07g28610,LOC_Os08g29370,LOC_Os08g42850,LOC_Os10g35370,LOC_Os11g16550,LOC_Os12g03070,LOC_Os12g07210,LOC_Os12g08730,LOC_Os12g08770
GO:0050896	response to stimulus	17265	142	94.88	3.2e-11	LOC_Os01g02780,LOC_Os01g05080,LOC_Os01g08310,LOC_Os01g12680,LOC_Os01g17170,LOC_Os01g22980,LOC_Os01g28500,LOC_Os01g31690,LOC_Os01g31870,LOC_Os01g41710,LOC_Os01g44220,LOC_Os01g45880,LOC_Os01g47070,LOC_Os01g48680,LOC_Os01g50070,LOC_Os01g52240,LOC_Os01g55799,LOC_Os01g58790,LOC_Os01g65904,LOC_Os01g69080,LOC_Os01g70520,LOC_Os01g71340,LOC_Os01g71670,LOC_Os02g02000,LOC_Os02g03330,LOC_Os02g03580,LOC_Os02g…
GO:0044763	single-organism cellular process	20021	156	110.02	4e-11	LOC_Os01g01120,LOC_Os01g02780,LOC_Os01g05080,LOC_Os01g08310,LOC_Os01g12680,LOC_Os01g13690,LOC_Os01g17170,LOC_Os01g22980,LOC_Os01g27140,LOC_Os01g28500,LOC_Os01g31690,LOC_Os01g31870,LOC_Os01g39960,LOC_Os01g44220,LOC_Os01g45880,LOC_Os01g47070,LOC_Os01g48680,LOC_Os01g50070,LOC_Os01g55799,LOC_Os01g58790,LOC_Os01g69080,LOC_Os02g02000,LOC_Os02g03330,LOC_Os02g03580,LOC_Os02g10120,LOC_Os02g12790,LOC_Os02g…
GO:0044085	cellular component biogenesis	3253	49	17.88	6.1e-11	LOC_Os01g17170,LOC_Os01g22980,LOC_Os01g31690,LOC_Os01g44220,LOC_Os01g56680,LOC_Os01g69080,LOC_Os02g13290,LOC_Os02g15750,LOC_Os02g38240,LOC_Os02g42310,LOC_Os03g13390,LOC_Os03g14040,LOC_Os03g21560,LOC_Os03g36540,LOC_Os04g33830,LOC_Os04g38600,LOC_Os04g51300,LOC_Os04g52640,LOC_Os05g04610,LOC_Os05g22614,LOC_Os05g33280,LOC_Os05g34170,LOC_Os05g43310,LOC_Os05g48630,LOC_Os05g49880,LOC_Os06g49110,LOC_Os06g…
GO:0034622	cellular macromolecular complex assembly	1509	32	8.29	6.3e-11	LOC_Os01g17170,LOC_Os01g22980,LOC_Os01g31690,LOC_Os01g56680,LOC_Os01g69080,LOC_Os02g15750,LOC_Os02g42310,LOC_Os03g13390,LOC_Os03g14040,LOC_Os03g21560,LOC_Os04g33830,LOC_Os04g38600,LOC_Os05g04610,LOC_Os05g33280,LOC_Os05g34170,LOC_Os05g43310,LOC_Os05g48630,LOC_Os05g49880,LOC_Os07g05360,LOC_Os07g11110,LOC_Os07g25430,LOC_Os07g28610,LOC_Os08g29370,LOC_Os08g42850,LOC_Os09g34000,LOC_Os10g35110,LOC_Os10g…
GO:0006461	protein complex assembly	1610	33	8.85	7.4e-11	LOC_Os01g17170,LOC_Os01g22980,LOC_Os01g31690,LOC_Os01g56680,LOC_Os01g69080,LOC_Os02g13290,LOC_Os02g15750,LOC_Os02g42310,LOC_Os03g13390,LOC_Os03g14040,LOC_Os03g21560,LOC_Os04g33830,LOC_Os04g38600,LOC_Os05g04610,LOC_Os05g33280,LOC_Os05g34170,LOC_Os05g43310,LOC_Os05g48630,LOC_Os05g49880,LOC_Os07g05360,LOC_Os07g11110,LOC_Os07g25430,LOC_Os07g28610,LOC_Os08g29370,LOC_Os08g42850,LOC_Os09g34000,LOC_Os10g…
GO:0070271	protein complex biogenesis	1617	33	8.89	8.3e-11	LOC_Os01g17170,LOC_Os01g22980,LOC_Os01g31690,LOC_Os01g56680,LOC_Os01g69080,LOC_Os02g13290,LOC_Os02g15750,LOC_Os02g42310,LOC_Os03g13390,LOC_Os03g14040,LOC_Os03g21560,LOC_Os04g33830,LOC_Os04g38600,LOC_Os05g04610,LOC_Os05g33280,LOC_Os05g34170,LOC_Os05g43310,LOC_Os05g48630,LOC_Os05g49880,LOC_Os07g05360,LOC_Os07g11110,LOC_Os07g25430,LOC_Os07g28610,LOC_Os08g29370,LOC_Os08g42850,LOC_Os09g34000,LOC_Os10g…
GO:0035304	regulation of protein dephosphorylation	340	16	1.87	8.7e-11	LOC_Os01g02780,LOC_Os01g31690,LOC_Os02g15750,LOC_Os03g14040,LOC_Os03g21560,LOC_Os04g33830,LOC_Os04g38410,LOC_Os04g38600,LOC_Os05g25770,LOC_Os05g33280,LOC_Os05g48630,LOC_Os05g49880,LOC_Os07g28610,LOC_Os07g37240,LOC_Os08g29370,LOC_Os12g08770
GO:0019318	hexose metabolic process	1030	26	5.66	1.2e-10	LOC_Os01g05080,LOC_Os01g31690,LOC_Os03g14040,LOC_Os03g21890,LOC_Os04g33830,LOC_Os04g38600,LOC_Os04g51300,LOC_Os05g22614,LOC_Os05g28090,LOC_Os05g34170,LOC_Os05g49880,LOC_Os06g49110,LOC_Os06g49160,LOC_Os07g11110,LOC_Os07g28610,LOC_Os08g29370,LOC_Os08g42850,LOC_Os09g30418,LOC_Os09g35800,LOC_Os10g35370,LOC_Os11g16550,LOC_Os11g32260,LOC_Os12g03070,LOC_Os12g07210,LOC_Os12g08730,LOC_Os12g08770
GO:0006873	cellular ion homeostasis	465	18	2.56	1.3e-10	LOC_Os01g12680,LOC_Os01g31690,LOC_Os01g31870,LOC_Os02g10120,LOC_Os02g21340,LOC_Os02g54640,LOC_Os04g33660,LOC_Os04g33830,LOC_Os05g01950,LOC_Os05g28090,LOC_Os07g05480,LOC_Os07g25430,LOC_Os07g38960,LOC_Os08g33820,LOC_Os08g36680,LOC_Os09g30340,LOC_Os10g35810,LOC_Os12g23200
GO:0006644	phospholipid metabolic process	805	23	4.42	1.4e-10	LOC_Os01g05080,LOC_Os01g17170,LOC_Os01g58790,LOC_Os01g69080,LOC_Os02g10120,LOC_Os02g15750,LOC_Os02g36220,LOC_Os02g38240,LOC_Os03g22330,LOC_Os03g36540,LOC_Os04g08828,LOC_Os04g09900,LOC_Os04g51300,LOC_Os05g33280,LOC_Os05g49880,LOC_Os06g49160,LOC_Os07g36190,LOC_Os08g29370,LOC_Os08g42850,LOC_Os09g34000,LOC_Os10g10170,LOC_Os10g35370,LOC_Os10g35810
GO:0010114	response to red light	303	15	1.67	1.7e-10	LOC_Os01g41710,LOC_Os01g52240,LOC_Os01g58790,LOC_Os02g15750,LOC_Os02g49880,LOC_Os03g03990,LOC_Os03g56950,LOC_Os04g51300,LOC_Os05g22614,LOC_Os05g33280,LOC_Os06g15330,LOC_Os07g05360,LOC_Os07g11110,LOC_Os07g37240,LOC_Os10g35370
GO:0035303	regulation of dephosphorylation	358	16	1.97	1.8e-10	LOC_Os01g02780,LOC_Os01g31690,LOC_Os02g15750,LOC_Os03g14040,LOC_Os03g21560,LOC_Os04g33830,LOC_Os04g38410,LOC_Os04g38600,LOC_Os05g25770,LOC_Os05g33280,LOC_Os05g48630,LOC_Os05g49880,LOC_Os07g28610,LOC_Os07g37240,LOC_Os08g29370,LOC_Os12g08770
GO:0065003	macromolecular complex assembly	1671	33	9.18	1.9e-10	LOC_Os01g17170,LOC_Os01g22980,LOC_Os01g31690,LOC_Os01g56680,LOC_Os01g69080,LOC_Os02g13290,LOC_Os02g15750,LOC_Os02g42310,LOC_Os03g13390,LOC_Os03g14040,LOC_Os03g21560,LOC_Os04g33830,LOC_Os04g38600,LOC_Os05g04610,LOC_Os05g33280,LOC_Os05g34170,LOC_Os05g43310,LOC_Os05g48630,LOC_Os05g49880,LOC_Os07g05360,LOC_Os07g11110,LOC_Os07g25430,LOC_Os07g28610,LOC_Os08g29370,LOC_Os08g42850,LOC_Os09g34000,LOC_Os10g…
GO:0016052	carbohydrate catabolic process	1400	30	7.69	2.1e-10	LOC_Os01g05080,LOC_Os01g31690,LOC_Os01g47070,LOC_Os03g04060,LOC_Os03g14040,LOC_Os03g21890,LOC_Os04g33830,LOC_Os04g38600,LOC_Os04g41620,LOC_Os04g41680,LOC_Os04g51300,LOC_Os05g22614,LOC_Os05g28090,LOC_Os05g34170,LOC_Os05g49880,LOC_Os06g38450,LOC_Os06g49110,LOC_Os06g49160,LOC_Os07g11110,LOC_Os07g28610,LOC_Os07g36190,LOC_Os08g29370,LOC_Os08g42850,LOC_Os09g30418,LOC_Os10g35370,LOC_Os11g16550,LOC_Os12g…
GO:0044699	single-organism process	23966	173	131.7	2.3e-10	LOC_Os01g01120,LOC_Os01g02780,LOC_Os01g05080,LOC_Os01g08310,LOC_Os01g12680,LOC_Os01g13690,LOC_Os01g17170,LOC_Os01g22980,LOC_Os01g27140,LOC_Os01g28500,LOC_Os01g31690,LOC_Os01g31870,LOC_Os01g39960,LOC_Os01g44220,LOC_Os01g45880,LOC_Os01g47070,LOC_Os01g48680,LOC_Os01g50070,LOC_Os01g55799,LOC_Os01g58790,LOC_Os01g65904,LOC_Os01g69080,LOC_Os01g70520,LOC_Os02g02000,LOC_Os02g03330,LOC_Os02g03580,LOC_Os02g…
GO:0009767	photosynthetic electron transport chain	136	11	0.75	2.8e-10	LOC_Os01g31690,LOC_Os02g15750,LOC_Os03g08070,LOC_Os04g38600,LOC_Os05g28090,LOC_Os05g33280,LOC_Os05g48630,LOC_Os07g28610,LOC_Os08g29370,LOC_Os09g30340,LOC_Os12g08770
GO:0010218	response to far red light	370	16	2.03	3e-10	LOC_Os01g41710,LOC_Os01g50070,LOC_Os01g52240,LOC_Os01g58790,LOC_Os02g15750,LOC_Os02g49880,LOC_Os03g03990,LOC_Os04g51300,LOC_Os05g04610,LOC_Os05g22614,LOC_Os05g33280,LOC_Os06g15330,LOC_Os07g05360,LOC_Os07g11110,LOC_Os07g37240,LOC_Os10g35370
GO:0016109	tetraterpenoid biosynthetic process	269	14	1.48	3.6e-10	LOC_Os01g05080,LOC_Os01g39960,LOC_Os01g69080,LOC_Os02g10120,LOC_Os03g22330,LOC_Os03g36540,LOC_Os05g22614,LOC_Os05g33280,LOC_Os05g49880,LOC_Os06g49160,LOC_Os08g29370,LOC_Os10g35370,LOC_Os10g35810,LOC_Os11g16550
GO:0016117	carotenoid biosynthetic process	269	14	1.48	3.6e-10	LOC_Os01g05080,LOC_Os01g39960,LOC_Os01g69080,LOC_Os02g10120,LOC_Os03g22330,LOC_Os03g36540,LOC_Os05g22614,LOC_Os05g33280,LOC_Os05g49880,LOC_Os06g49160,LOC_Os08g29370,LOC_Os10g35370,LOC_Os10g35810,LOC_Os11g16550
GO:0070838	divalent metal ion transport	502	18	2.76	4.6e-10	LOC_Os01g31690,LOC_Os01g31870,LOC_Os01g48680,LOC_Os01g69080,LOC_Os02g10120,LOC_Os02g21340,LOC_Os04g33830,LOC_Os04g38410,LOC_Os05g01950,LOC_Os05g28090,LOC_Os07g05480,LOC_Os07g25430,LOC_Os07g38960,LOC_Os08g33820,LOC_Os08g36680,LOC_Os09g30340,LOC_Os10g35810,LOC_Os12g23200
GO:0006721	terpenoid metabolic process	1014	25	5.57	4.6e-10	LOC_Os01g05080,LOC_Os01g39960,LOC_Os01g58790,LOC_Os01g69080,LOC_Os02g10120,LOC_Os02g21340,LOC_Os02g21810,LOC_Os02g36220,LOC_Os03g22330,LOC_Os03g36540,LOC_Os04g09900,LOC_Os05g22614,LOC_Os05g33280,LOC_Os05g33840,LOC_Os05g49880,LOC_Os06g03830,LOC_Os06g49160,LOC_Os07g36190,LOC_Os08g01270,LOC_Os08g29370,LOC_Os10g35370,LOC_Os10g35810,LOC_Os11g16550,LOC_Os11g18194,LOC_Os11g41710
GO:0050801	ion homeostasis	637	20	3.5	4.8e-10	LOC_Os01g12680,LOC_Os01g31690,LOC_Os01g31870,LOC_Os02g10120,LOC_Os02g21340,LOC_Os02g54640,LOC_Os03g08070,LOC_Os04g33660,LOC_Os04g33830,LOC_Os04g38600,LOC_Os05g01950,LOC_Os05g28090,LOC_Os07g05480,LOC_Os07g25430,LOC_Os07g38960,LOC_Os08g33820,LOC_Os08g36680,LOC_Os09g30340,LOC_Os10g35810,LOC_Os12g23200
GO:0072511	divalent inorganic cation transport	505	18	2.78	5e-10	LOC_Os01g31690,LOC_Os01g31870,LOC_Os01g48680,LOC_Os01g69080,LOC_Os02g10120,LOC_Os02g21340,LOC_Os04g33830,LOC_Os04g38410,LOC_Os05g01950,LOC_Os05g28090,LOC_Os07g05480,LOC_Os07g25430,LOC_Os07g38960,LOC_Os08g33820,LOC_Os08g36680,LOC_Os09g30340,LOC_Os10g35810,LOC_Os12g23200
GO:0008610	lipid biosynthetic process	2450	40	13.46	5.1e-10	LOC_Os01g05080,LOC_Os01g17170,LOC_Os01g39960,LOC_Os01g48680,LOC_Os01g58790,LOC_Os01g69080,LOC_Os02g10120,LOC_Os02g13290,LOC_Os02g15750,LOC_Os02g21340,LOC_Os02g21810,LOC_Os02g36220,LOC_Os02g38240,LOC_Os02g48560,LOC_Os03g22330,LOC_Os03g36540,LOC_Os04g08828,LOC_Os04g09900,LOC_Os04g51300,LOC_Os05g22614,LOC_Os05g23880,LOC_Os05g33280,LOC_Os05g33840,LOC_Os05g34170,LOC_Os05g49880,LOC_Os06g03830,LOC_Os06g…
GO:0030003	cellular cation homeostasis	446	17	2.45	5.6e-10	LOC_Os01g31690,LOC_Os01g31870,LOC_Os02g10120,LOC_Os02g21340,LOC_Os02g54640,LOC_Os04g33660,LOC_Os04g33830,LOC_Os05g01950,LOC_Os05g28090,LOC_Os07g05480,LOC_Os07g25430,LOC_Os07g38960,LOC_Os08g33820,LOC_Os08g36680,LOC_Os09g30340,LOC_Os10g35810,LOC_Os12g23200
GO:0044724	single-organism carbohydrate catabolic process	1108	26	6.09	5.7e-10	LOC_Os01g05080,LOC_Os01g31690,LOC_Os03g14040,LOC_Os03g21890,LOC_Os04g33830,LOC_Os04g38600,LOC_Os04g51300,LOC_Os05g22614,LOC_Os05g28090,LOC_Os05g34170,LOC_Os05g49880,LOC_Os06g38450,LOC_Os06g49110,LOC_Os06g49160,LOC_Os07g11110,LOC_Os07g28610,LOC_Os07g36190,LOC_Os08g29370,LOC_Os08g42850,LOC_Os09g30418,LOC_Os10g35370,LOC_Os11g16550,LOC_Os12g03070,LOC_Os12g07210,LOC_Os12g08730,LOC_Os12g08770
GO:1901575	organic substance catabolic process	4618	58	25.38	8.3e-10	LOC_Os01g05080,LOC_Os01g12680,LOC_Os01g27140,LOC_Os01g31690,LOC_Os01g47070,LOC_Os01g50070,LOC_Os01g69080,LOC_Os02g02000,LOC_Os02g10120,LOC_Os02g15750,LOC_Os02g21340,LOC_Os02g36220,LOC_Os03g04060,LOC_Os03g08070,LOC_Os03g13390,LOC_Os03g14040,LOC_Os03g21890,LOC_Os03g22370,LOC_Os03g36540,LOC_Os03g62670,LOC_Os04g08828,LOC_Os04g09900,LOC_Os04g33830,LOC_Os04g38450,LOC_Os04g38600,LOC_Os04g41620,LOC_Os04g…
GO:0005996	monosaccharide metabolic process	1133	26	6.23	9.1e-10	LOC_Os01g05080,LOC_Os01g31690,LOC_Os03g14040,LOC_Os03g21890,LOC_Os04g33830,LOC_Os04g38600,LOC_Os04g51300,LOC_Os05g22614,LOC_Os05g28090,LOC_Os05g34170,LOC_Os05g49880,LOC_Os06g49110,LOC_Os06g49160,LOC_Os07g11110,LOC_Os07g28610,LOC_Os08g29370,LOC_Os08g42850,LOC_Os09g30418,LOC_Os09g35800,LOC_Os10g35370,LOC_Os11g16550,LOC_Os11g32260,LOC_Os12g03070,LOC_Os12g07210,LOC_Os12g08730,LOC_Os12g08770
GO:0005975	carbohydrate metabolic process	4907	60	26.97	1.1e-09	LOC_Os01g02780,LOC_Os01g05080,LOC_Os01g31690,LOC_Os01g44220,LOC_Os01g47070,LOC_Os01g70520,LOC_Os01g71340,LOC_Os01g71670,LOC_Os02g10120,LOC_Os02g17710,LOC_Os02g21340,LOC_Os03g04060,LOC_Os03g14040,LOC_Os03g21890,LOC_Os03g22330,LOC_Os03g53860,LOC_Os04g33830,LOC_Os04g38600,LOC_Os04g41620,LOC_Os04g41680,LOC_Os04g51300,LOC_Os04g52640,LOC_Os05g04610,LOC_Os05g22614,LOC_Os05g28090,LOC_Os05g31140,LOC_Os05g…
GO:0006812	cation transport	2099	36	11.53	1.2e-09	LOC_Os01g17170,LOC_Os01g31690,LOC_Os01g31870,LOC_Os01g48680,LOC_Os01g58790,LOC_Os01g69080,LOC_Os02g10120,LOC_Os02g21340,LOC_Os02g49880,LOC_Os03g03990,LOC_Os03g08070,LOC_Os03g13390,LOC_Os03g21890,LOC_Os04g33660,LOC_Os04g33830,LOC_Os04g38410,LOC_Os04g52640,LOC_Os05g01950,LOC_Os05g25770,LOC_Os05g28090,LOC_Os06g15330,LOC_Os07g05360,LOC_Os07g05480,LOC_Os07g25430,LOC_Os07g37240,LOC_Os07g38960,LOC_Os07g…
GO:0006006	glucose metabolic process	980	24	5.39	1.2e-09	LOC_Os01g05080,LOC_Os01g31690,LOC_Os03g14040,LOC_Os03g21890,LOC_Os04g33830,LOC_Os04g38600,LOC_Os04g51300,LOC_Os05g22614,LOC_Os05g28090,LOC_Os05g34170,LOC_Os05g49880,LOC_Os06g49110,LOC_Os06g49160,LOC_Os07g11110,LOC_Os07g28610,LOC_Os08g29370,LOC_Os08g42850,LOC_Os09g30418,LOC_Os10g35370,LOC_Os11g16550,LOC_Os12g03070,LOC_Os12g07210,LOC_Os12g08730,LOC_Os12g08770
GO:0006633	fatty acid biosynthetic process	479	17	2.63	1.7e-09	LOC_Os01g05080,LOC_Os01g17170,LOC_Os01g48680,LOC_Os01g69080,LOC_Os02g10120,LOC_Os02g15750,LOC_Os02g48560,LOC_Os03g36540,LOC_Os04g08828,LOC_Os05g23880,LOC_Os05g33280,LOC_Os05g49880,LOC_Os06g49160,LOC_Os08g29370,LOC_Os10g35370,LOC_Os10g35810,LOC_Os11g02424
GO:0022607	cellular component assembly	2034	35	11.18	1.9e-09	LOC_Os01g17170,LOC_Os01g22980,LOC_Os01g31690,LOC_Os01g56680,LOC_Os01g69080,LOC_Os02g13290,LOC_Os02g15750,LOC_Os02g42310,LOC_Os03g13390,LOC_Os03g14040,LOC_Os03g21560,LOC_Os04g33830,LOC_Os04g38600,LOC_Os05g04610,LOC_Os05g33280,LOC_Os05g34170,LOC_Os05g43310,LOC_Os05g48630,LOC_Os05g49880,LOC_Os07g05360,LOC_Os07g11110,LOC_Os07g25430,LOC_Os07g28610,LOC_Os08g29370,LOC_Os08g42850,LOC_Os09g29540,LOC_Os09g…
GO:0006811	ion transport	3511	48	19.29	2.5e-09	LOC_Os01g12680,LOC_Os01g17170,LOC_Os01g31690,LOC_Os01g31870,LOC_Os01g48680,LOC_Os01g58790,LOC_Os01g69080,LOC_Os02g10120,LOC_Os02g17710,LOC_Os02g21340,LOC_Os02g49880,LOC_Os02g53750,LOC_Os02g54640,LOC_Os03g02670,LOC_Os03g02830,LOC_Os03g03990,LOC_Os03g08070,LOC_Os03g13390,LOC_Os03g21890,LOC_Os04g33660,LOC_Os04g33830,LOC_Os04g38410,LOC_Os04g38450,LOC_Os04g52640,LOC_Os05g01950,LOC_Os05g04610,LOC_Os05g…
GO:0071822	protein complex subunit organization	1853	33	10.18	2.6e-09	LOC_Os01g17170,LOC_Os01g22980,LOC_Os01g31690,LOC_Os01g56680,LOC_Os01g69080,LOC_Os02g13290,LOC_Os02g15750,LOC_Os02g42310,LOC_Os03g13390,LOC_Os03g14040,LOC_Os03g21560,LOC_Os04g33830,LOC_Os04g38600,LOC_Os05g04610,LOC_Os05g33280,LOC_Os05g34170,LOC_Os05g43310,LOC_Os05g48630,LOC_Os05g49880,LOC_Os07g05360,LOC_Os07g11110,LOC_Os07g25430,LOC_Os07g28610,LOC_Os08g29370,LOC_Os08g42850,LOC_Os09g34000,LOC_Os10g…
GO:0048878	chemical homeostasis	944	23	5.19	3e-09	LOC_Os01g12680,LOC_Os01g31690,LOC_Os01g31870,LOC_Os02g03580,LOC_Os02g10120,LOC_Os02g21340,LOC_Os02g54640,LOC_Os03g08070,LOC_Os04g33660,LOC_Os04g33830,LOC_Os04g38600,LOC_Os05g01950,LOC_Os05g28090,LOC_Os07g05480,LOC_Os07g25430,LOC_Os07g38960,LOC_Os08g33820,LOC_Os08g36680,LOC_Os09g29540,LOC_Os09g30340,LOC_Os10g10130,LOC_Os10g35810,LOC_Os12g23200
GO:0006629	lipid metabolic process	3666	49	20.15	3.5e-09	LOC_Os01g05080,LOC_Os01g17170,LOC_Os01g39960,LOC_Os01g48680,LOC_Os01g58790,LOC_Os01g69080,LOC_Os02g02000,LOC_Os02g10120,LOC_Os02g13290,LOC_Os02g15750,LOC_Os02g21340,LOC_Os02g21810,LOC_Os02g36220,LOC_Os02g38240,LOC_Os02g48560,LOC_Os02g51410,LOC_Os03g22330,LOC_Os03g36540,LOC_Os03g56950,LOC_Os04g08828,LOC_Os04g09900,LOC_Os04g38450,LOC_Os04g51300,LOC_Os05g22614,LOC_Os05g23880,LOC_Os05g33280,LOC_Os05g…
GO:0016108	tetraterpenoid metabolic process	321	14	1.76	3.6e-09	LOC_Os01g05080,LOC_Os01g39960,LOC_Os01g69080,LOC_Os02g10120,LOC_Os03g22330,LOC_Os03g36540,LOC_Os05g22614,LOC_Os05g33280,LOC_Os05g49880,LOC_Os06g49160,LOC_Os08g29370,LOC_Os10g35370,LOC_Os10g35810,LOC_Os11g16550
GO:0016116	carotenoid metabolic process	321	14	1.76	3.6e-09	LOC_Os01g05080,LOC_Os01g39960,LOC_Os01g69080,LOC_Os02g10120,LOC_Os03g22330,LOC_Os03g36540,LOC_Os05g22614,LOC_Os05g33280,LOC_Os05g49880,LOC_Os06g49160,LOC_Os08g29370,LOC_Os10g35370,LOC_Os10g35810,LOC_Os11g16550
GO:0043933	macromolecular complex subunit organization	1913	33	10.51	5.6e-09	LOC_Os01g17170,LOC_Os01g22980,LOC_Os01g31690,LOC_Os01g56680,LOC_Os01g69080,LOC_Os02g13290,LOC_Os02g15750,LOC_Os02g42310,LOC_Os03g13390,LOC_Os03g14040,LOC_Os03g21560,LOC_Os04g33830,LOC_Os04g38600,LOC_Os05g04610,LOC_Os05g33280,LOC_Os05g34170,LOC_Os05g43310,LOC_Os05g48630,LOC_Os05g49880,LOC_Os07g05360,LOC_Os07g11110,LOC_Os07g25430,LOC_Os07g28610,LOC_Os08g29370,LOC_Os08g42850,LOC_Os09g34000,LOC_Os10g…
GO:0042592	homeostatic process	1354	27	7.44	8.4e-09	LOC_Os01g12680,LOC_Os01g27140,LOC_Os01g31690,LOC_Os01g31870,LOC_Os01g45880,LOC_Os02g03580,LOC_Os02g10120,LOC_Os02g21340,LOC_Os02g54640,LOC_Os03g08070,LOC_Os03g13390,LOC_Os04g33660,LOC_Os04g33830,LOC_Os04g38600,LOC_Os05g01950,LOC_Os05g28090,LOC_Os07g05480,LOC_Os07g25430,LOC_Os07g38960,LOC_Os08g33820,LOC_Os08g36680,LOC_Os09g29540,LOC_Os09g30340,LOC_Os10g10130,LOC_Os10g35810,LOC_Os12g08730,LOC_Os12g…
GO:0055080	cation homeostasis	543	17	2.98	1.1e-08	LOC_Os01g31690,LOC_Os01g31870,LOC_Os02g10120,LOC_Os02g21340,LOC_Os02g54640,LOC_Os04g33660,LOC_Os04g33830,LOC_Os05g01950,LOC_Os05g28090,LOC_Os07g05480,LOC_Os07g25430,LOC_Os07g38960,LOC_Os08g33820,LOC_Os08g36680,LOC_Os09g30340,LOC_Os10g35810,LOC_Os12g23200
GO:0009668	plastid membrane organization	423	15	2.32	1.6e-08	LOC_Os01g17170,LOC_Os01g31690,LOC_Os02g15750,LOC_Os02g51410,LOC_Os05g22614,LOC_Os06g49160,LOC_Os07g28610,LOC_Os08g29370,LOC_Os08g42850,LOC_Os09g29540,LOC_Os10g10130,LOC_Os10g10170,LOC_Os10g35370,LOC_Os10g35810,LOC_Os12g08730
GO:0010027	thylakoid membrane organization	423	15	2.32	1.6e-08	LOC_Os01g17170,LOC_Os01g31690,LOC_Os02g15750,LOC_Os02g51410,LOC_Os05g22614,LOC_Os06g49160,LOC_Os07g28610,LOC_Os08g29370,LOC_Os08g42850,LOC_Os09g29540,LOC_Os10g10130,LOC_Os10g10170,LOC_Os10g35370,LOC_Os10g35810,LOC_Os12g08730
GO:0019220	regulation of phosphate metabolic process	642	18	3.53	2.1e-08	LOC_Os01g02780,LOC_Os01g08310,LOC_Os01g31690,LOC_Os02g15750,LOC_Os02g21340,LOC_Os03g14040,LOC_Os03g21560,LOC_Os04g33830,LOC_Os04g38410,LOC_Os04g38600,LOC_Os05g25770,LOC_Os05g33280,LOC_Os05g48630,LOC_Os05g49880,LOC_Os07g28610,LOC_Os07g37240,LOC_Os08g29370,LOC_Os12g08770
GO:0006470	protein dephosphorylation	501	16	2.75	2.2e-08	LOC_Os01g02780,LOC_Os01g31690,LOC_Os02g15750,LOC_Os03g14040,LOC_Os03g21560,LOC_Os04g33830,LOC_Os04g38410,LOC_Os04g38600,LOC_Os05g25770,LOC_Os05g33280,LOC_Os05g48630,LOC_Os05g49880,LOC_Os07g28610,LOC_Os07g37240,LOC_Os08g29370,LOC_Os12g08770
GO:0051174	regulation of phosphorus metabolic process	652	18	3.58	2.6e-08	LOC_Os01g02780,LOC_Os01g08310,LOC_Os01g31690,LOC_Os02g15750,LOC_Os02g21340,LOC_Os03g14040,LOC_Os03g21560,LOC_Os04g33830,LOC_Os04g38410,LOC_Os04g38600,LOC_Os05g25770,LOC_Os05g33280,LOC_Os05g48630,LOC_Os05g49880,LOC_Os07g28610,LOC_Os07g37240,LOC_Os08g29370,LOC_Os12g08770
GO:0016311	dephosphorylation	583	17	3.2	3e-08	LOC_Os01g02780,LOC_Os01g31690,LOC_Os02g13290,LOC_Os02g15750,LOC_Os03g14040,LOC_Os03g21560,LOC_Os04g33830,LOC_Os04g38410,LOC_Os04g38600,LOC_Os05g25770,LOC_Os05g33280,LOC_Os05g48630,LOC_Os05g49880,LOC_Os07g28610,LOC_Os07g37240,LOC_Os08g29370,LOC_Os12g08770
GO:0030001	metal ion transport	1463	27	8.04	4.1e-08	LOC_Os01g17170,LOC_Os01g31690,LOC_Os01g31870,LOC_Os01g48680,LOC_Os01g69080,LOC_Os02g10120,LOC_Os02g21340,LOC_Os03g08070,LOC_Os03g13390,LOC_Os03g21890,LOC_Os04g33660,LOC_Os04g33830,LOC_Os04g38410,LOC_Os04g52640,LOC_Os05g01950,LOC_Os05g28090,LOC_Os07g05480,LOC_Os07g25430,LOC_Os07g38960,LOC_Os07g41250,LOC_Os08g33820,LOC_Os08g36680,LOC_Os09g16950,LOC_Os09g30340,LOC_Os10g33170,LOC_Os10g35810,LOC_Os12g…
GO:0065007	biological regulation	14640	118	80.45	9.7e-08	LOC_Os01g02780,LOC_Os01g05080,LOC_Os01g08310,LOC_Os01g12680,LOC_Os01g17170,LOC_Os01g22980,LOC_Os01g27140,LOC_Os01g28500,LOC_Os01g31690,LOC_Os01g31870,LOC_Os01g45880,LOC_Os01g48680,LOC_Os01g50070,LOC_Os01g55799,LOC_Os01g56680,LOC_Os01g58790,LOC_Os01g69080,LOC_Os02g02000,LOC_Os02g03330,LOC_Os02g03580,LOC_Os02g10120,LOC_Os02g12790,LOC_Os02g13290,LOC_Os02g15750,LOC_Os02g17710,LOC_Os02g21340,LOC_Os02g…
GO:0009628	response to abiotic stimulus	8455	80	46.46	1.1e-07	LOC_Os01g05080,LOC_Os01g12680,LOC_Os01g17170,LOC_Os01g28500,LOC_Os01g31690,LOC_Os01g41710,LOC_Os01g44220,LOC_Os01g47070,LOC_Os01g48680,LOC_Os01g50070,LOC_Os01g52240,LOC_Os01g55799,LOC_Os01g58790,LOC_Os01g69080,LOC_Os01g71340,LOC_Os01g71670,LOC_Os02g03580,LOC_Os02g10120,LOC_Os02g12790,LOC_Os02g15750,LOC_Os02g21340,LOC_Os02g21810,LOC_Os02g43194,LOC_Os02g43280,LOC_Os02g48560,LOC_Os02g49880,LOC_Os02g…
GO:0044723	single-organism carbohydrate metabolic process	3460	44	19.01	1.1e-07	LOC_Os01g02780,LOC_Os01g05080,LOC_Os01g31690,LOC_Os01g44220,LOC_Os02g10120,LOC_Os02g17710,LOC_Os03g14040,LOC_Os03g21890,LOC_Os03g22330,LOC_Os04g33830,LOC_Os04g38600,LOC_Os04g51300,LOC_Os04g52640,LOC_Os05g04610,LOC_Os05g22614,LOC_Os05g28090,LOC_Os05g34170,LOC_Os05g49880,LOC_Os06g38450,LOC_Os06g49110,LOC_Os06g49160,LOC_Os07g11110,LOC_Os07g28610,LOC_Os07g36190,LOC_Os08g01270,LOC_Os08g14940,LOC_Os08g…
GO:0072330	monocarboxylic acid biosynthetic process	1679	28	9.23	1.8e-07	LOC_Os01g02780,LOC_Os01g05080,LOC_Os01g13690,LOC_Os01g17170,LOC_Os01g28500,LOC_Os01g48680,LOC_Os01g69080,LOC_Os02g02000,LOC_Os02g10120,LOC_Os02g15750,LOC_Os02g21340,LOC_Os02g48560,LOC_Os02g51410,LOC_Os02g53750,LOC_Os03g02830,LOC_Os03g36540,LOC_Os03g46440,LOC_Os04g08828,LOC_Os04g47190,LOC_Os05g23880,LOC_Os05g25770,LOC_Os05g33280,LOC_Os05g49880,LOC_Os06g49160,LOC_Os08g29370,LOC_Os10g35370,LOC_Os10g…
GO:0044802	single-organism membrane organization	1512	26	8.31	2.9e-07	LOC_Os01g02780,LOC_Os01g17170,LOC_Os01g28500,LOC_Os01g31690,LOC_Os02g15750,LOC_Os02g21340,LOC_Os02g51410,LOC_Os02g53750,LOC_Os03g03990,LOC_Os03g46440,LOC_Os05g22614,LOC_Os05g23880,LOC_Os05g25770,LOC_Os05g49880,LOC_Os06g01950,LOC_Os06g49160,LOC_Os07g28610,LOC_Os08g29370,LOC_Os08g42850,LOC_Os09g26420,LOC_Os09g29540,LOC_Os10g10130,LOC_Os10g10170,LOC_Os10g35370,LOC_Os10g35810,LOC_Os12g08730
GO:0009814	defense response, incompatible interaction	1730	28	9.51	3.3e-07	LOC_Os01g02780,LOC_Os01g28500,LOC_Os01g31690,LOC_Os01g71340,LOC_Os01g71670,LOC_Os02g10120,LOC_Os02g15750,LOC_Os02g17710,LOC_Os02g21340,LOC_Os02g53750,LOC_Os03g02830,LOC_Os03g46440,LOC_Os04g08828,LOC_Os04g38450,LOC_Os05g23880,LOC_Os05g25770,LOC_Os05g31140,LOC_Os05g49880,LOC_Os06g38450,LOC_Os06g49160,LOC_Os08g06280,LOC_Os08g10320,LOC_Os08g14940,LOC_Os08g29370,LOC_Os09g16950,LOC_Os09g26420,LOC_Os09g…
GO:0044765	single-organism transport	7176	70	39.43	3.4e-07	LOC_Os01g02780,LOC_Os01g12680,LOC_Os01g17170,LOC_Os01g28500,LOC_Os01g31690,LOC_Os01g31870,LOC_Os01g48680,LOC_Os01g50070,LOC_Os01g55799,LOC_Os01g58790,LOC_Os01g69080,LOC_Os02g10120,LOC_Os02g12790,LOC_Os02g15750,LOC_Os02g17710,LOC_Os02g21340,LOC_Os02g38240,LOC_Os02g49880,LOC_Os02g53750,LOC_Os02g54640,LOC_Os03g02670,LOC_Os03g02830,LOC_Os03g03990,LOC_Os03g08070,LOC_Os03g13390,LOC_Os03g21890,LOC_Os03g…
GO:0006396	RNA processing	2749	37	15.11	3.6e-07	LOC_Os01g17170,LOC_Os01g31690,LOC_Os01g56680,LOC_Os02g15750,LOC_Os02g21810,LOC_Os02g38240,LOC_Os02g53750,LOC_Os03g02830,LOC_Os03g14040,LOC_Os03g21560,LOC_Os03g36540,LOC_Os04g33830,LOC_Os04g38600,LOC_Os04g51300,LOC_Os05g22614,LOC_Os05g27780,LOC_Os05g33280,LOC_Os05g33840,LOC_Os05g43310,LOC_Os05g48630,LOC_Os05g49880,LOC_Os06g49110,LOC_Os06g49160,LOC_Os07g11110,LOC_Os07g25430,LOC_Os07g28610,LOC_Os07g…
GO:0061024	membrane organization	1535	26	8.44	3.9e-07	LOC_Os01g02780,LOC_Os01g17170,LOC_Os01g28500,LOC_Os01g31690,LOC_Os02g15750,LOC_Os02g21340,LOC_Os02g51410,LOC_Os02g53750,LOC_Os03g03990,LOC_Os03g46440,LOC_Os05g22614,LOC_Os05g23880,LOC_Os05g25770,LOC_Os05g49880,LOC_Os06g01950,LOC_Os06g49160,LOC_Os07g28610,LOC_Os08g29370,LOC_Os08g42850,LOC_Os09g26420,LOC_Os09g29540,LOC_Os10g10130,LOC_Os10g10170,LOC_Os10g35370,LOC_Os10g35810,LOC_Os12g08730
GO:0000302	response to reactive oxygen species	1064	21	5.85	5e-07	LOC_Os01g12680,LOC_Os02g10120,LOC_Os02g21340,LOC_Os02g34810,LOC_Os02g54130,LOC_Os04g09604,LOC_Os04g38450,LOC_Os05g04610,LOC_Os05g25770,LOC_Os06g38450,LOC_Os07g33330,LOC_Os07g48020,LOC_Os08g06280,LOC_Os08g10320,LOC_Os09g09520,LOC_Os09g30418,LOC_Os11g02400,LOC_Os11g02424,LOC_Os12g02330,LOC_Os12g02340,LOC_Os12g08730
GO:0006950	response to stress	12806	105	70.37	5.2e-07	LOC_Os01g02780,LOC_Os01g05080,LOC_Os01g12680,LOC_Os01g28500,LOC_Os01g31690,LOC_Os01g31870,LOC_Os01g45880,LOC_Os01g47070,LOC_Os01g48680,LOC_Os01g50070,LOC_Os01g65904,LOC_Os01g69080,LOC_Os01g71340,LOC_Os01g71670,LOC_Os02g02000,LOC_Os02g03580,LOC_Os02g10120,LOC_Os02g13290,LOC_Os02g15750,LOC_Os02g17710,LOC_Os02g21340,LOC_Os02g34810,LOC_Os02g36220,LOC_Os02g43194,LOC_Os02g43280,LOC_Os02g49880,LOC_Os02g…
GO:0006631	fatty acid metabolic process	1070	21	5.88	5.5e-07	LOC_Os01g05080,LOC_Os01g17170,LOC_Os01g48680,LOC_Os01g69080,LOC_Os02g02000,LOC_Os02g10120,LOC_Os02g15750,LOC_Os02g48560,LOC_Os03g36540,LOC_Os04g08828,LOC_Os05g23880,LOC_Os05g33280,LOC_Os05g49880,LOC_Os06g39344,LOC_Os06g49160,LOC_Os08g29370,LOC_Os10g29650,LOC_Os10g35370,LOC_Os10g35810,LOC_Os11g02424,LOC_Os12g10730
GO:0031399	regulation of protein modification process	729	17	4.01	6.9e-07	LOC_Os01g02780,LOC_Os01g31690,LOC_Os02g15750,LOC_Os02g21340,LOC_Os03g14040,LOC_Os03g21560,LOC_Os04g33830,LOC_Os04g38410,LOC_Os04g38600,LOC_Os05g25770,LOC_Os05g33280,LOC_Os05g48630,LOC_Os05g49880,LOC_Os07g28610,LOC_Os07g37240,LOC_Os08g29370,LOC_Os12g08770
GO:0009617	response to bacterium	2485	34	13.66	8e-07	LOC_Os01g02780,LOC_Os01g05080,LOC_Os01g28500,LOC_Os01g31690,LOC_Os01g31870,LOC_Os01g69080,LOC_Os01g71340,LOC_Os01g71670,LOC_Os02g10120,LOC_Os02g15750,LOC_Os02g17710,LOC_Os02g21340,LOC_Os02g53750,LOC_Os03g46440,LOC_Os04g08828,LOC_Os05g23880,LOC_Os05g25770,LOC_Os05g31140,LOC_Os05g49880,LOC_Os06g49160,LOC_Os07g04840,LOC_Os07g41250,LOC_Os08g01270,LOC_Os08g06280,LOC_Os08g14940,LOC_Os08g29370,LOC_Os09g…
GO:0051234	establishment of localization	8110	75	44.57	8.9e-07	LOC_Os01g02780,LOC_Os01g12680,LOC_Os01g17170,LOC_Os01g28500,LOC_Os01g31690,LOC_Os01g31870,LOC_Os01g44220,LOC_Os01g48680,LOC_Os01g50070,LOC_Os01g55799,LOC_Os01g58790,LOC_Os01g66980,LOC_Os01g69080,LOC_Os02g10120,LOC_Os02g12790,LOC_Os02g15750,LOC_Os02g17710,LOC_Os02g21340,LOC_Os02g38240,LOC_Os02g49880,LOC_Os02g53750,LOC_Os02g54640,LOC_Os03g02670,LOC_Os03g02830,LOC_Os03g03990,LOC_Os03g08070,LOC_Os03g…
GO:0018298	protein-chromophore linkage	37	5	0.2	1.8e-06	LOC_Os01g41710,LOC_Os01g52240,LOC_Os04g38410,LOC_Os07g38960,LOC_Os08g33820
GO:0006996	organelle organization	5190	54	28.52	1.9e-06	LOC_Os01g17170,LOC_Os01g22980,LOC_Os01g31690,LOC_Os01g44220,LOC_Os01g45880,LOC_Os01g48680,LOC_Os01g56680,LOC_Os01g69080,LOC_Os02g10120,LOC_Os02g15750,LOC_Os02g38240,LOC_Os02g42310,LOC_Os02g49880,LOC_Os02g51410,LOC_Os03g13390,LOC_Os03g14040,LOC_Os03g21560,LOC_Os03g55590,LOC_Os04g33830,LOC_Os04g38410,LOC_Os04g38600,LOC_Os05g01240,LOC_Os05g04610,LOC_Os05g22614,LOC_Os05g33280,LOC_Os05g34170,LOC_Os05g…
GO:0051179	localization	8603	77	47.28	2.2e-06	LOC_Os01g02780,LOC_Os01g12680,LOC_Os01g17170,LOC_Os01g28500,LOC_Os01g31690,LOC_Os01g31870,LOC_Os01g44220,LOC_Os01g48680,LOC_Os01g50070,LOC_Os01g55799,LOC_Os01g58790,LOC_Os01g66980,LOC_Os01g69080,LOC_Os02g10120,LOC_Os02g12790,LOC_Os02g15750,LOC_Os02g17710,LOC_Os02g21340,LOC_Os02g38240,LOC_Os02g49880,LOC_Os02g53750,LOC_Os02g54640,LOC_Os03g02670,LOC_Os03g02830,LOC_Os03g03990,LOC_Os03g08070,LOC_Os03g…
GO:0006869	lipid transport	271	10	1.49	2.9e-06	LOC_Os02g21340,LOC_Os03g02830,LOC_Os07g41250,LOC_Os10g33170,LOC_Os11g02389,LOC_Os11g02400,LOC_Os11g02424,LOC_Os12g02330,LOC_Os12g02340,LOC_Os12g12934
GO:0016143	S-glycoside metabolic process	558	14	3.07	3e-06	LOC_Os01g31690,LOC_Os02g21340,LOC_Os03g36540,LOC_Os03g62670,LOC_Os04g08828,LOC_Os04g47190,LOC_Os04g51300,LOC_Os05g22614,LOC_Os05g33280,LOC_Os09g12290,LOC_Os09g29540,LOC_Os10g10130,LOC_Os10g35370,LOC_Os11g45710
GO:0019757	glycosinolate metabolic process	558	14	3.07	3e-06	LOC_Os01g31690,LOC_Os02g21340,LOC_Os03g36540,LOC_Os03g62670,LOC_Os04g08828,LOC_Os04g47190,LOC_Os04g51300,LOC_Os05g22614,LOC_Os05g33280,LOC_Os09g12290,LOC_Os09g29540,LOC_Os10g10130,LOC_Os10g35370,LOC_Os11g45710
GO:0019760	glucosinolate metabolic process	558	14	3.07	3e-06	LOC_Os01g31690,LOC_Os02g21340,LOC_Os03g36540,LOC_Os03g62670,LOC_Os04g08828,LOC_Os04g47190,LOC_Os04g51300,LOC_Os05g22614,LOC_Os05g33280,LOC_Os09g12290,LOC_Os09g29540,LOC_Os10g10130,LOC_Os10g35370,LOC_Os11g45710
GO:0022900	electron transport chain	649	15	3.57	3.6e-06	LOC_Os01g27140,LOC_Os01g31690,LOC_Os02g10120,LOC_Os02g15750,LOC_Os03g08070,LOC_Os04g08828,LOC_Os04g38600,LOC_Os05g28090,LOC_Os05g33280,LOC_Os05g48630,LOC_Os07g28610,LOC_Os08g29370,LOC_Os09g30340,LOC_Os12g08730,LOC_Os12g08770
GO:0009658	chloroplast organization	496	13	2.73	4.2e-06	LOC_Os01g31690,LOC_Os02g15750,LOC_Os02g38240,LOC_Os02g49880,LOC_Os02g51410,LOC_Os05g22614,LOC_Os05g49880,LOC_Os06g15330,LOC_Os07g11110,LOC_Os08g29370,LOC_Os09g34000,LOC_Os10g10170,LOC_Os10g35370
GO:0043085	positive regulation of catalytic activity	285	10	1.57	4.5e-06	LOC_Os01g05080,LOC_Os05g01950,LOC_Os05g49880,LOC_Os06g49160,LOC_Os09g12290,LOC_Os10g35110,LOC_Os10g35370,LOC_Os11g16550,LOC_Os12g03070,LOC_Os12g08730
GO:0044271	cellular nitrogen compound biosynthetic process	5769	57	31.7	4.6e-06	LOC_Os01g02780,LOC_Os01g05080,LOC_Os01g10810,LOC_Os01g13690,LOC_Os01g17170,LOC_Os01g31690,LOC_Os01g58790,LOC_Os01g69080,LOC_Os02g02000,LOC_Os02g03580,LOC_Os02g10120,LOC_Os02g12790,LOC_Os02g13290,LOC_Os02g15750,LOC_Os02g49880,LOC_Os02g51410,LOC_Os03g08070,LOC_Os03g13390,LOC_Os03g20700,LOC_Os03g29970,LOC_Os03g36540,LOC_Os03g46440,LOC_Os03g55590,LOC_Os03g56950,LOC_Os04g08828,LOC_Os04g47190,LOC_Os04g…
GO:0044093	positive regulation of molecular function	289	10	1.59	5.1e-06	LOC_Os01g05080,LOC_Os05g01950,LOC_Os05g49880,LOC_Os06g49160,LOC_Os09g12290,LOC_Os10g35110,LOC_Os10g35370,LOC_Os11g16550,LOC_Os12g03070,LOC_Os12g08730
GO:1901700	response to oxygen-containing compound	8181	73	44.96	5.4e-06	LOC_Os01g02780,LOC_Os01g12680,LOC_Os01g22980,LOC_Os01g28500,LOC_Os01g31690,LOC_Os01g47070,LOC_Os01g50070,LOC_Os01g58790,LOC_Os01g69080,LOC_Os02g03580,LOC_Os02g10120,LOC_Os02g15750,LOC_Os02g17710,LOC_Os02g21340,LOC_Os02g34810,LOC_Os02g42310,LOC_Os02g49880,LOC_Os02g53750,LOC_Os02g54130,LOC_Os02g54640,LOC_Os03g02830,LOC_Os03g03990,LOC_Os03g08070,LOC_Os03g13390,LOC_Os03g46440,LOC_Os03g49720,LOC_Os03g…
GO:0019748	secondary metabolic process	2132	29	11.72	6.4e-06	LOC_Os01g12680,LOC_Os01g31690,LOC_Os01g69080,LOC_Os02g10120,LOC_Os02g12790,LOC_Os02g15750,LOC_Os02g21340,LOC_Os02g36220,LOC_Os03g36540,LOC_Os03g62670,LOC_Os04g08828,LOC_Os04g09900,LOC_Os04g46990,LOC_Os04g47190,LOC_Os04g51300,LOC_Os05g04610,LOC_Os05g22614,LOC_Os05g33280,LOC_Os05g49880,LOC_Os06g01950,LOC_Os07g28040,LOC_Os08g03630,LOC_Os09g12290,LOC_Os09g26420,LOC_Os09g29540,LOC_Os10g10130,LOC_Os10g…
GO:0009751	response to salicylic acid	1681	25	9.24	6.6e-06	LOC_Os01g02780,LOC_Os01g28500,LOC_Os01g31690,LOC_Os01g69080,LOC_Os02g15750,LOC_Os02g21340,LOC_Os02g53750,LOC_Os03g46440,LOC_Os04g09604,LOC_Os04g38450,LOC_Os05g25770,LOC_Os05g49880,LOC_Os07g41250,LOC_Os08g01270,LOC_Os08g06280,LOC_Os08g29370,LOC_Os09g16950,LOC_Os09g26420,LOC_Os09g29540,LOC_Os10g10130,LOC_Os10g33170,LOC_Os11g02400,LOC_Os11g02424,LOC_Os12g02330,LOC_Os12g02340
GO:0006810	transport	7930	71	43.58	6.9e-06	LOC_Os01g02780,LOC_Os01g12680,LOC_Os01g17170,LOC_Os01g28500,LOC_Os01g31690,LOC_Os01g31870,LOC_Os01g48680,LOC_Os01g50070,LOC_Os01g55799,LOC_Os01g58790,LOC_Os01g66980,LOC_Os01g69080,LOC_Os02g10120,LOC_Os02g12790,LOC_Os02g15750,LOC_Os02g17710,LOC_Os02g21340,LOC_Os02g38240,LOC_Os02g49880,LOC_Os02g53750,LOC_Os02g54640,LOC_Os03g02670,LOC_Os03g02830,LOC_Os03g03990,LOC_Os03g08070,LOC_Os03g13390,LOC_Os03g…
GO:1901565	organonitrogen compound catabolic process	1797	26	9.88	6.9e-06	LOC_Os01g12680,LOC_Os01g47070,LOC_Os01g50070,LOC_Os01g69080,LOC_Os02g02000,LOC_Os02g10120,LOC_Os02g15750,LOC_Os02g21340,LOC_Os03g04060,LOC_Os03g13390,LOC_Os03g22370,LOC_Os03g36540,LOC_Os04g08828,LOC_Os04g38450,LOC_Os04g41620,LOC_Os04g41680,LOC_Os05g01950,LOC_Os05g04610,LOC_Os05g34170,LOC_Os05g49880,LOC_Os06g38450,LOC_Os07g41250,LOC_Os10g29650,LOC_Os10g33170,LOC_Os10g35110,LOC_Os12g44150
GO:0019252	starch biosynthetic process	300	10	1.65	7.1e-06	LOC_Os01g44220,LOC_Os02g10120,LOC_Os03g22330,LOC_Os04g51300,LOC_Os09g12290,LOC_Os10g35110,LOC_Os10g35370,LOC_Os11g45710,LOC_Os12g03070,LOC_Os12g08730
GO:0019438	aromatic compound biosynthetic process	6732	63	36.99	7.2e-06	LOC_Os01g02780,LOC_Os01g05080,LOC_Os01g10810,LOC_Os01g13690,LOC_Os01g17170,LOC_Os01g28500,LOC_Os01g31690,LOC_Os01g58790,LOC_Os01g69080,LOC_Os02g02000,LOC_Os02g03580,LOC_Os02g10120,LOC_Os02g12790,LOC_Os02g13290,LOC_Os02g15750,LOC_Os02g21340,LOC_Os02g49880,LOC_Os02g51410,LOC_Os02g53750,LOC_Os03g02830,LOC_Os03g08070,LOC_Os03g13390,LOC_Os03g20700,LOC_Os03g29970,LOC_Os03g36540,LOC_Os03g46440,LOC_Os03g…
GO:0006979	response to oxidative stress	1691	25	9.29	7.3e-06	LOC_Os01g12680,LOC_Os01g65904,LOC_Os02g10120,LOC_Os02g21340,LOC_Os02g34810,LOC_Os02g54130,LOC_Os04g09604,LOC_Os04g38450,LOC_Os04g51300,LOC_Os05g04610,LOC_Os05g25770,LOC_Os06g38450,LOC_Os07g33330,LOC_Os07g48020,LOC_Os08g06280,LOC_Os08g10320,LOC_Os09g09520,LOC_Os09g30418,LOC_Os10g35840,LOC_Os11g02400,LOC_Os11g02424,LOC_Os12g02330,LOC_Os12g02340,LOC_Os12g07210,LOC_Os12g08730
GO:0098542	defense response to other organism	3782	42	20.78	7.7e-06	LOC_Os01g02780,LOC_Os01g05080,LOC_Os01g28500,LOC_Os01g31690,LOC_Os01g69080,LOC_Os01g71340,LOC_Os01g71670,LOC_Os02g10120,LOC_Os02g15750,LOC_Os02g17710,LOC_Os02g21340,LOC_Os02g53750,LOC_Os03g02830,LOC_Os03g04060,LOC_Os03g22370,LOC_Os03g46440,LOC_Os04g08828,LOC_Os04g38450,LOC_Os05g01950,LOC_Os05g23880,LOC_Os05g25770,LOC_Os05g31140,LOC_Os05g49880,LOC_Os06g38450,LOC_Os06g49160,LOC_Os07g04840,LOC_Os07g…
GO:0044248	cellular catabolic process	3390	39	18.63	7.7e-06	LOC_Os01g27140,LOC_Os01g50070,LOC_Os01g69080,LOC_Os02g02000,LOC_Os02g10120,LOC_Os02g12790,LOC_Os02g15750,LOC_Os02g21340,LOC_Os02g34810,LOC_Os02g36220,LOC_Os03g04060,LOC_Os03g08070,LOC_Os03g13390,LOC_Os03g36540,LOC_Os03g62670,LOC_Os04g08828,LOC_Os04g09900,LOC_Os04g38450,LOC_Os04g41620,LOC_Os04g41680,LOC_Os04g46990,LOC_Os04g47190,LOC_Os05g04610,LOC_Os05g34170,LOC_Os05g49880,LOC_Os06g01950,LOC_Os06g…
GO:0009639	response to red or far red light	1274	21	7	8.3e-06	LOC_Os01g41710,LOC_Os01g44220,LOC_Os01g50070,LOC_Os01g52240,LOC_Os01g58790,LOC_Os02g15750,LOC_Os02g49880,LOC_Os03g03990,LOC_Os03g56950,LOC_Os03g57240,LOC_Os04g51300,LOC_Os05g04610,LOC_Os05g22614,LOC_Os05g33280,LOC_Os06g15330,LOC_Os07g05360,LOC_Os07g11110,LOC_Os07g37240,LOC_Os07g38960,LOC_Os08g33820,LOC_Os10g35370
GO:0071840	cellular component organization or biogenesis	12165	97	66.85	8.8e-06	LOC_Os01g02780,LOC_Os01g17170,LOC_Os01g22980,LOC_Os01g28500,LOC_Os01g31690,LOC_Os01g44220,LOC_Os01g45880,LOC_Os01g48680,LOC_Os01g50070,LOC_Os01g55799,LOC_Os01g56680,LOC_Os01g69080,LOC_Os02g03330,LOC_Os02g10120,LOC_Os02g13290,LOC_Os02g15750,LOC_Os02g17710,LOC_Os02g21340,LOC_Os02g38240,LOC_Os02g42310,LOC_Os02g49880,LOC_Os02g51410,LOC_Os02g53750,LOC_Os02g54130,LOC_Os03g03990,LOC_Os03g13390,LOC_Os03g…
GO:0042549	photosystem II stabilization	8	3	0.04	9e-06	LOC_Os01g31690,LOC_Os01g56680,LOC_Os05g43310
GO:0018130	heterocycle biosynthetic process	5946	57	32.68	1.2e-05	LOC_Os01g02780,LOC_Os01g05080,LOC_Os01g10810,LOC_Os01g13690,LOC_Os01g17170,LOC_Os01g31690,LOC_Os01g58790,LOC_Os01g69080,LOC_Os02g02000,LOC_Os02g03580,LOC_Os02g10120,LOC_Os02g12790,LOC_Os02g13290,LOC_Os02g15750,LOC_Os02g49880,LOC_Os02g51410,LOC_Os03g08070,LOC_Os03g13390,LOC_Os03g20700,LOC_Os03g29970,LOC_Os03g36540,LOC_Os03g46440,LOC_Os03g55590,LOC_Os03g56950,LOC_Os04g08828,LOC_Os04g47190,LOC_Os04g…
GO:0009416	response to light stimulus	3330	38	18.3	1.2e-05	LOC_Os01g17170,LOC_Os01g31690,LOC_Os01g41710,LOC_Os01g44220,LOC_Os01g47070,LOC_Os01g50070,LOC_Os01g52240,LOC_Os01g58790,LOC_Os02g10120,LOC_Os02g12790,LOC_Os02g15750,LOC_Os02g21810,LOC_Os02g49880,LOC_Os02g54130,LOC_Os03g03990,LOC_Os03g55590,LOC_Os03g56950,LOC_Os03g57240,LOC_Os04g38410,LOC_Os04g47190,LOC_Os04g51300,LOC_Os05g04610,LOC_Os05g22614,LOC_Os05g33280,LOC_Os05g34170,LOC_Os05g49880,LOC_Os06g…
GO:0065008	regulation of biological quality	3859	42	21.21	1.3e-05	LOC_Os01g12680,LOC_Os01g27140,LOC_Os01g31690,LOC_Os01g31870,LOC_Os01g45880,LOC_Os01g50070,LOC_Os01g55799,LOC_Os02g02000,LOC_Os02g03580,LOC_Os02g10120,LOC_Os02g21340,LOC_Os02g53750,LOC_Os02g54130,LOC_Os02g54640,LOC_Os03g08070,LOC_Os03g13390,LOC_Os03g46440,LOC_Os03g56950,LOC_Os04g08828,LOC_Os04g33660,LOC_Os04g33830,LOC_Os04g38600,LOC_Os04g47190,LOC_Os05g01950,LOC_Os05g04610,LOC_Os05g28090,LOC_Os05g…
GO:1901362	organic cyclic compound biosynthetic process	7334	66	40.3	1.5e-05	LOC_Os01g02780,LOC_Os01g05080,LOC_Os01g10810,LOC_Os01g13690,LOC_Os01g17170,LOC_Os01g28500,LOC_Os01g31690,LOC_Os01g58790,LOC_Os01g69080,LOC_Os02g02000,LOC_Os02g03580,LOC_Os02g10120,LOC_Os02g12790,LOC_Os02g13290,LOC_Os02g15750,LOC_Os02g21340,LOC_Os02g21810,LOC_Os02g49880,LOC_Os02g51410,LOC_Os02g53750,LOC_Os03g02830,LOC_Os03g08070,LOC_Os03g13390,LOC_Os03g20700,LOC_Os03g29970,LOC_Os03g36540,LOC_Os03g…
GO:0043207	response to external biotic stimulus	5704	55	31.35	1.5e-05	LOC_Os01g02780,LOC_Os01g05080,LOC_Os01g28500,LOC_Os01g31690,LOC_Os01g31870,LOC_Os01g69080,LOC_Os01g70520,LOC_Os01g71340,LOC_Os01g71670,LOC_Os02g10120,LOC_Os02g15750,LOC_Os02g17710,LOC_Os02g21340,LOC_Os02g53750,LOC_Os02g54130,LOC_Os03g02830,LOC_Os03g04060,LOC_Os03g22370,LOC_Os03g46440,LOC_Os04g08828,LOC_Os04g38450,LOC_Os04g41620,LOC_Os04g41680,LOC_Os04g46990,LOC_Os04g52640,LOC_Os05g01950,LOC_Os05g…
GO:0051707	response to other organism	5704	55	31.35	1.5e-05	LOC_Os01g02780,LOC_Os01g05080,LOC_Os01g28500,LOC_Os01g31690,LOC_Os01g31870,LOC_Os01g69080,LOC_Os01g70520,LOC_Os01g71340,LOC_Os01g71670,LOC_Os02g10120,LOC_Os02g15750,LOC_Os02g17710,LOC_Os02g21340,LOC_Os02g53750,LOC_Os02g54130,LOC_Os03g02830,LOC_Os03g04060,LOC_Os03g22370,LOC_Os03g46440,LOC_Os04g08828,LOC_Os04g38450,LOC_Os04g41620,LOC_Os04g41680,LOC_Os04g46990,LOC_Os04g52640,LOC_Os05g01950,LOC_Os05g…
GO:0010016	shoot system morphogenesis	1432	22	7.87	1.5e-05	LOC_Os01g31690,LOC_Os01g39960,LOC_Os02g17710,LOC_Os02g53750,LOC_Os03g13390,LOC_Os03g36540,LOC_Os03g46440,LOC_Os04g38600,LOC_Os04g51300,LOC_Os05g01950,LOC_Os05g22614,LOC_Os05g49880,LOC_Os07g11110,LOC_Os08g14940,LOC_Os08g29370,LOC_Os10g01044,LOC_Os10g10170,LOC_Os10g35110,LOC_Os10g35370,LOC_Os11g16550,LOC_Os12g03070,LOC_Os12g08730
GO:0010103	stomatal complex morphogenesis	330	10	1.81	1.6e-05	LOC_Os01g39960,LOC_Os03g36540,LOC_Os04g38600,LOC_Os04g51300,LOC_Os05g22614,LOC_Os05g49880,LOC_Os08g29370,LOC_Os10g01044,LOC_Os10g10170,LOC_Os12g03070
GO:0009607	response to biotic stimulus	5745	55	31.57	1.8e-05	LOC_Os01g02780,LOC_Os01g05080,LOC_Os01g28500,LOC_Os01g31690,LOC_Os01g31870,LOC_Os01g69080,LOC_Os01g70520,LOC_Os01g71340,LOC_Os01g71670,LOC_Os02g10120,LOC_Os02g15750,LOC_Os02g17710,LOC_Os02g21340,LOC_Os02g53750,LOC_Os02g54130,LOC_Os03g02830,LOC_Os03g04060,LOC_Os03g22370,LOC_Os03g46440,LOC_Os04g08828,LOC_Os04g38450,LOC_Os04g41620,LOC_Os04g41680,LOC_Os04g46990,LOC_Os04g52640,LOC_Os05g01950,LOC_Os05g…
GO:0001101	response to acid chemical	5035	50	27.67	1.9e-05	LOC_Os01g02780,LOC_Os01g12680,LOC_Os01g28500,LOC_Os01g31690,LOC_Os01g47070,LOC_Os01g50070,LOC_Os01g69080,LOC_Os02g03580,LOC_Os02g10120,LOC_Os02g15750,LOC_Os02g21340,LOC_Os02g53750,LOC_Os02g54130,LOC_Os03g02830,LOC_Os03g13390,LOC_Os03g46440,LOC_Os03g56950,LOC_Os04g09604,LOC_Os04g38450,LOC_Os04g52640,LOC_Os05g04610,LOC_Os05g23880,LOC_Os05g25770,LOC_Os05g34170,LOC_Os05g49880,LOC_Os06g38450,LOC_Os07g…
GO:0035556	intracellular signal transduction	1696	24	9.32	2.3e-05	LOC_Os01g02780,LOC_Os01g28500,LOC_Os01g31690,LOC_Os01g48680,LOC_Os02g10120,LOC_Os02g15750,LOC_Os02g21340,LOC_Os02g42310,LOC_Os03g02830,LOC_Os03g08070,LOC_Os03g46440,LOC_Os03g55590,LOC_Os04g47190,LOC_Os05g04610,LOC_Os05g25770,LOC_Os05g49880,LOC_Os06g15330,LOC_Os06g24070,LOC_Os08g01270,LOC_Os08g06280,LOC_Os08g29370,LOC_Os09g26420,LOC_Os09g30418,LOC_Os11g40970
GO:0032268	regulation of cellular protein metabolic process	1073	18	5.9	3e-05	LOC_Os01g02780,LOC_Os01g31690,LOC_Os02g15750,LOC_Os02g21340,LOC_Os03g14040,LOC_Os03g21560,LOC_Os04g33830,LOC_Os04g38410,LOC_Os04g38600,LOC_Os05g25770,LOC_Os05g33280,LOC_Os05g48630,LOC_Os05g49880,LOC_Os07g11110,LOC_Os07g28610,LOC_Os07g37240,LOC_Os08g29370,LOC_Os12g08770
GO:0009314	response to radiation	3474	38	19.09	3.2e-05	LOC_Os01g17170,LOC_Os01g31690,LOC_Os01g41710,LOC_Os01g44220,LOC_Os01g47070,LOC_Os01g50070,LOC_Os01g52240,LOC_Os01g58790,LOC_Os02g10120,LOC_Os02g12790,LOC_Os02g15750,LOC_Os02g21810,LOC_Os02g49880,LOC_Os02g54130,LOC_Os03g03990,LOC_Os03g55590,LOC_Os03g56950,LOC_Os03g57240,LOC_Os04g38410,LOC_Os04g47190,LOC_Os04g51300,LOC_Os05g04610,LOC_Os05g22614,LOC_Os05g33280,LOC_Os05g34170,LOC_Os05g49880,LOC_Os06g…
GO:1901657	glycosyl compound metabolic process	1395	21	7.67	3.2e-05	LOC_Os01g31690,LOC_Os01g50070,LOC_Os02g21340,LOC_Os03g08070,LOC_Os03g36540,LOC_Os03g62670,LOC_Os04g08828,LOC_Os04g47190,LOC_Os04g51300,LOC_Os05g04610,LOC_Os05g22614,LOC_Os05g33280,LOC_Os05g34170,LOC_Os09g12290,LOC_Os09g29540,LOC_Os10g10130,LOC_Os10g29650,LOC_Os10g35110,LOC_Os10g35370,LOC_Os11g45710,LOC_Os12g44150
GO:0042221	response to chemical	10861	87	59.69	3.3e-05	LOC_Os01g02780,LOC_Os01g12680,LOC_Os01g22980,LOC_Os01g28500,LOC_Os01g31690,LOC_Os01g31870,LOC_Os01g47070,LOC_Os01g50070,LOC_Os01g58790,LOC_Os01g69080,LOC_Os02g03580,LOC_Os02g10120,LOC_Os02g15750,LOC_Os02g17710,LOC_Os02g21340,LOC_Os02g21810,LOC_Os02g34810,LOC_Os02g42310,LOC_Os02g43194,LOC_Os02g43280,LOC_Os02g49880,LOC_Os02g53750,LOC_Os02g54130,LOC_Os02g54640,LOC_Os03g02830,LOC_Os03g03990,LOC_Os03g…
GO:0045087	innate immune response	3089	35	16.98	3.4e-05	LOC_Os01g02780,LOC_Os01g28500,LOC_Os01g31690,LOC_Os01g48680,LOC_Os01g71340,LOC_Os01g71670,LOC_Os02g10120,LOC_Os02g15750,LOC_Os02g17710,LOC_Os02g21340,LOC_Os02g53750,LOC_Os02g54130,LOC_Os03g02830,LOC_Os03g04060,LOC_Os03g46440,LOC_Os04g08828,LOC_Os04g38450,LOC_Os05g23880,LOC_Os05g25770,LOC_Os05g31140,LOC_Os05g49880,LOC_Os06g01950,LOC_Os06g38450,LOC_Os06g49160,LOC_Os06g50230,LOC_Os07g11110,LOC_Os08g…
GO:0042742	defense response to bacterium	1759	24	9.67	4.1e-05	LOC_Os01g02780,LOC_Os01g05080,LOC_Os01g28500,LOC_Os01g31690,LOC_Os01g69080,LOC_Os02g10120,LOC_Os02g15750,LOC_Os02g21340,LOC_Os02g53750,LOC_Os03g46440,LOC_Os04g08828,LOC_Os05g23880,LOC_Os05g25770,LOC_Os05g49880,LOC_Os06g49160,LOC_Os07g04840,LOC_Os07g41250,LOC_Os08g01270,LOC_Os08g29370,LOC_Os09g16950,LOC_Os09g26420,LOC_Os09g30418,LOC_Os10g33170,LOC_Os12g08730
GO:0009072	aromatic amino acid family metabolic process	621	13	3.41	4.5e-05	LOC_Os01g13690,LOC_Os01g69080,LOC_Os02g02000,LOC_Os02g10120,LOC_Os02g15750,LOC_Os02g51410,LOC_Os04g08828,LOC_Os05g49880,LOC_Os09g26420,LOC_Os09g34000,LOC_Os10g35370,LOC_Os11g16550,LOC_Os12g10730
GO:0042542	response to hydrogen peroxide	713	14	3.92	4.5e-05	LOC_Os02g34810,LOC_Os02g54130,LOC_Os04g09604,LOC_Os04g38450,LOC_Os05g25770,LOC_Os06g38450,LOC_Os07g48020,LOC_Os09g09520,LOC_Os09g30418,LOC_Os11g02400,LOC_Os11g02424,LOC_Os12g02330,LOC_Os12g02340,LOC_Os12g08730
GO:0048584	positive regulation of response to stimulus	626	13	3.44	4.8e-05	LOC_Os02g49880,LOC_Os02g53750,LOC_Os02g54130,LOC_Os03g46440,LOC_Os03g55590,LOC_Os05g25770,LOC_Os06g15330,LOC_Os06g24070,LOC_Os06g50230,LOC_Os08g06280,LOC_Os08g14940,LOC_Os09g26420,LOC_Os11g40970
GO:0000023	maltose metabolic process	234	8	1.29	5e-05	LOC_Os02g10120,LOC_Os03g22330,LOC_Os09g12290,LOC_Os10g35110,LOC_Os10g35370,LOC_Os11g45710,LOC_Os12g03070,LOC_Os12g08730
GO:1901659	glycosyl compound biosynthetic process	635	13	3.49	5.6e-05	LOC_Os01g31690,LOC_Os03g08070,LOC_Os03g36540,LOC_Os04g08828,LOC_Os04g47190,LOC_Os05g22614,LOC_Os05g33280,LOC_Os09g12290,LOC_Os09g29540,LOC_Os10g10130,LOC_Os10g35370,LOC_Os11g45710,LOC_Os12g44150
GO:0009642	response to light intensity	636	13	3.5	5.7e-05	LOC_Os01g31690,LOC_Os01g47070,LOC_Os01g58790,LOC_Os02g10120,LOC_Os02g49880,LOC_Os02g54130,LOC_Os03g03990,LOC_Os03g56950,LOC_Os06g15330,LOC_Os07g05360,LOC_Os07g37240,LOC_Os09g09520,LOC_Os09g30418
GO:0006955	immune response	3177	35	17.46	5.9e-05	LOC_Os01g02780,LOC_Os01g28500,LOC_Os01g31690,LOC_Os01g48680,LOC_Os01g71340,LOC_Os01g71670,LOC_Os02g10120,LOC_Os02g15750,LOC_Os02g17710,LOC_Os02g21340,LOC_Os02g53750,LOC_Os02g54130,LOC_Os03g02830,LOC_Os03g04060,LOC_Os03g46440,LOC_Os04g08828,LOC_Os04g38450,LOC_Os05g23880,LOC_Os05g25770,LOC_Os05g31140,LOC_Os05g49880,LOC_Os06g01950,LOC_Os06g38450,LOC_Os06g49160,LOC_Os06g50230,LOC_Os07g11110,LOC_Os08g…
GO:0048576	positive regulation of short-day photoperiodism, flowering	40	4	0.22	6.9e-05	LOC_Os02g49880,LOC_Os03g55590,LOC_Os06g15330,LOC_Os06g24070
GO:0016144	S-glycoside biosynthetic process	481	11	2.64	8e-05	LOC_Os01g31690,LOC_Os03g36540,LOC_Os04g08828,LOC_Os04g47190,LOC_Os05g22614,LOC_Os05g33280,LOC_Os09g12290,LOC_Os09g29540,LOC_Os10g10130,LOC_Os10g35370,LOC_Os11g45710
GO:0019758	glycosinolate biosynthetic process	481	11	2.64	8e-05	LOC_Os01g31690,LOC_Os03g36540,LOC_Os04g08828,LOC_Os04g47190,LOC_Os05g22614,LOC_Os05g33280,LOC_Os09g12290,LOC_Os09g29540,LOC_Os10g10130,LOC_Os10g35370,LOC_Os11g45710
GO:0019761	glucosinolate biosynthetic process	481	11	2.64	8e-05	LOC_Os01g31690,LOC_Os03g36540,LOC_Os04g08828,LOC_Os04g47190,LOC_Os05g22614,LOC_Os05g33280,LOC_Os09g12290,LOC_Os09g29540,LOC_Os10g10130,LOC_Os10g35370,LOC_Os11g45710
GO:0014070	response to organic cyclic compound	2835	32	15.58	8.2e-05	LOC_Os01g02780,LOC_Os01g22980,LOC_Os01g28500,LOC_Os01g31690,LOC_Os01g69080,LOC_Os02g15750,LOC_Os02g21340,LOC_Os02g42310,LOC_Os02g53750,LOC_Os03g46440,LOC_Os04g09604,LOC_Os04g38450,LOC_Os05g04610,LOC_Os05g25770,LOC_Os05g49880,LOC_Os06g01950,LOC_Os07g11110,LOC_Os07g41250,LOC_Os08g01270,LOC_Os08g06280,LOC_Os08g29370,LOC_Os09g16950,LOC_Os09g26420,LOC_Os09g29540,LOC_Os10g10130,LOC_Os10g33170,LOC_Os11g…
GO:0042548	regulation of photosynthesis, light reaction	45	4	0.25	0.00011	LOC_Os01g31690,LOC_Os01g56680,LOC_Os05g43310,LOC_Os09g30340
GO:0009725	response to hormone	5835	53	32.07	0.00011	LOC_Os01g02780,LOC_Os01g12680,LOC_Os01g22980,LOC_Os01g28500,LOC_Os01g31690,LOC_Os01g31870,LOC_Os01g50070,LOC_Os01g69080,LOC_Os02g03580,LOC_Os02g10120,LOC_Os02g15750,LOC_Os02g17710,LOC_Os02g21340,LOC_Os02g42310,LOC_Os02g53750,LOC_Os02g54130,LOC_Os03g02830,LOC_Os03g08070,LOC_Os03g46440,LOC_Os03g55590,LOC_Os03g56950,LOC_Os04g09604,LOC_Os04g52640,LOC_Os05g04610,LOC_Os05g23880,LOC_Os05g25770,LOC_Os05g…
GO:0009644	response to high light intensity	501	11	2.75	0.00011	LOC_Os01g31690,LOC_Os01g58790,LOC_Os02g10120,LOC_Os02g49880,LOC_Os02g54130,LOC_Os03g03990,LOC_Os06g15330,LOC_Os07g05360,LOC_Os07g37240,LOC_Os09g09520,LOC_Os09g30418
GO:0051246	regulation of protein metabolic process	1312	19	7.21	0.00013	LOC_Os01g02780,LOC_Os01g31690,LOC_Os02g15750,LOC_Os02g21340,LOC_Os03g14040,LOC_Os03g21560,LOC_Os03g60840,LOC_Os04g33830,LOC_Os04g38410,LOC_Os04g38600,LOC_Os05g25770,LOC_Os05g33280,LOC_Os05g48630,LOC_Os05g49880,LOC_Os07g11110,LOC_Os07g28610,LOC_Os07g37240,LOC_Os08g29370,LOC_Os12g08770
GO:0009723	response to ethylene	1209	18	6.64	0.00014	LOC_Os01g50070,LOC_Os02g10120,LOC_Os02g21340,LOC_Os03g02830,LOC_Os03g08070,LOC_Os03g55590,LOC_Os04g09604,LOC_Os05g04610,LOC_Os06g24070,LOC_Os06g38450,LOC_Os08g01270,LOC_Os08g06280,LOC_Os09g26420,LOC_Os10g35370,LOC_Os11g02400,LOC_Os11g02424,LOC_Os12g02330,LOC_Os12g02340
GO:0002376	immune system process	3456	36	18.99	0.00014	LOC_Os01g02780,LOC_Os01g28500,LOC_Os01g31690,LOC_Os01g48680,LOC_Os01g69080,LOC_Os01g71340,LOC_Os01g71670,LOC_Os02g10120,LOC_Os02g15750,LOC_Os02g17710,LOC_Os02g21340,LOC_Os02g53750,LOC_Os02g54130,LOC_Os03g02830,LOC_Os03g04060,LOC_Os03g46440,LOC_Os04g08828,LOC_Os04g38450,LOC_Os05g23880,LOC_Os05g25770,LOC_Os05g31140,LOC_Os05g49880,LOC_Os06g01950,LOC_Os06g38450,LOC_Os06g49160,LOC_Os06g50230,LOC_Os07g…
GO:0010876	lipid localization	432	10	2.37	0.00015	LOC_Os02g21340,LOC_Os03g02830,LOC_Os07g41250,LOC_Os10g33170,LOC_Os11g02389,LOC_Os11g02400,LOC_Os11g02424,LOC_Os12g02330,LOC_Os12g02340,LOC_Os12g12934
GO:0019222	regulation of metabolic process	7299	62	40.11	0.00017	LOC_Os01g02780,LOC_Os01g05080,LOC_Os01g08310,LOC_Os01g17170,LOC_Os01g28500,LOC_Os01g31690,LOC_Os01g48680,LOC_Os01g56680,LOC_Os02g03580,LOC_Os02g10120,LOC_Os02g12790,LOC_Os02g13290,LOC_Os02g15750,LOC_Os02g17710,LOC_Os02g21340,LOC_Os02g49880,LOC_Os03g13390,LOC_Os03g14040,LOC_Os03g21560,LOC_Os03g29970,LOC_Os03g46440,LOC_Os03g49720,LOC_Os03g55590,LOC_Os03g56950,LOC_Os03g57240,LOC_Os03g60840,LOC_Os04g…
GO:0050789	regulation of biological process	13540	100	74.41	0.00017	LOC_Os01g02780,LOC_Os01g05080,LOC_Os01g08310,LOC_Os01g17170,LOC_Os01g22980,LOC_Os01g27140,LOC_Os01g28500,LOC_Os01g31690,LOC_Os01g31870,LOC_Os01g48680,LOC_Os01g50070,LOC_Os01g56680,LOC_Os01g58790,LOC_Os01g69080,LOC_Os02g03330,LOC_Os02g03580,LOC_Os02g10120,LOC_Os02g12790,LOC_Os02g13290,LOC_Os02g15750,LOC_Os02g17710,LOC_Os02g21340,LOC_Os02g42310,LOC_Os02g49880,LOC_Os02g53750,LOC_Os02g54130,LOC_Os02g…
GO:0009817	defense response to fungus, incompatible interaction	149	6	0.82	0.00018	LOC_Os01g71340,LOC_Os01g71670,LOC_Os02g21340,LOC_Os03g46440,LOC_Os05g31140,LOC_Os06g38450
GO:0009605	response to external stimulus	7167	61	39.39	0.00019	LOC_Os01g02780,LOC_Os01g05080,LOC_Os01g28500,LOC_Os01g31690,LOC_Os01g31870,LOC_Os01g47070,LOC_Os01g50070,LOC_Os01g69080,LOC_Os01g70520,LOC_Os01g71340,LOC_Os01g71670,LOC_Os02g10120,LOC_Os02g13290,LOC_Os02g15750,LOC_Os02g17710,LOC_Os02g21340,LOC_Os02g53750,LOC_Os02g54130,LOC_Os02g54640,LOC_Os03g02830,LOC_Os03g04060,LOC_Os03g22370,LOC_Os03g46440,LOC_Os03g56950,LOC_Os04g08828,LOC_Os04g38450,LOC_Os04g…
GO:0031348	negative regulation of defense response	724	13	3.98	0.0002	LOC_Os01g02780,LOC_Os01g28500,LOC_Os01g31690,LOC_Os02g15750,LOC_Os02g21340,LOC_Os03g46440,LOC_Os04g38450,LOC_Os05g25770,LOC_Os05g49880,LOC_Os08g06280,LOC_Os08g29370,LOC_Os09g16950,LOC_Os09g26420
GO:0009719	response to endogenous stimulus	6447	56	35.43	0.00023	LOC_Os01g02780,LOC_Os01g12680,LOC_Os01g22980,LOC_Os01g28500,LOC_Os01g31690,LOC_Os01g31870,LOC_Os01g50070,LOC_Os01g69080,LOC_Os02g03580,LOC_Os02g10120,LOC_Os02g15750,LOC_Os02g17710,LOC_Os02g21340,LOC_Os02g42310,LOC_Os02g53750,LOC_Os02g54130,LOC_Os03g02830,LOC_Os03g08070,LOC_Os03g46440,LOC_Os03g55590,LOC_Os03g56950,LOC_Os04g09604,LOC_Os04g52640,LOC_Os05g04610,LOC_Os05g23880,LOC_Os05g25770,LOC_Os05g…
GO:0010374	stomatal complex development	455	10	2.5	0.00023	LOC_Os01g39960,LOC_Os03g36540,LOC_Os04g38600,LOC_Os04g51300,LOC_Os05g22614,LOC_Os05g49880,LOC_Os08g29370,LOC_Os10g01044,LOC_Os10g10170,LOC_Os12g03070
GO:0090558	plant epidermis development	455	10	2.5	0.00023	LOC_Os01g39960,LOC_Os03g36540,LOC_Os04g38600,LOC_Os04g51300,LOC_Os05g22614,LOC_Os05g49880,LOC_Os08g29370,LOC_Os10g01044,LOC_Os10g10170,LOC_Os12g03070
GO:0010206	photosystem II repair	22	3	0.12	0.00023	LOC_Os03g14040,LOC_Os03g21560,LOC_Os05g33280
GO:0030091	protein repair	22	3	0.12	0.00023	LOC_Os03g14040,LOC_Os03g21560,LOC_Os05g33280
GO:0033036	macromolecule localization	3411	35	18.74	0.00024	LOC_Os01g02780,LOC_Os01g28500,LOC_Os01g31690,LOC_Os01g48680,LOC_Os01g55799,LOC_Os01g66980,LOC_Os02g10120,LOC_Os02g15750,LOC_Os02g17710,LOC_Os02g21340,LOC_Os02g38240,LOC_Os02g49880,LOC_Os02g53750,LOC_Os03g02830,LOC_Os03g03990,LOC_Os03g46440,LOC_Os04g08828,LOC_Os05g25770,LOC_Os05g49880,LOC_Os06g01950,LOC_Os06g15330,LOC_Os07g41250,LOC_Os08g14940,LOC_Os08g29370,LOC_Os09g26420,LOC_Os09g30418,LOC_Os09g…
GO:0042743	hydrogen peroxide metabolic process	836	14	4.59	0.00024	LOC_Os01g02780,LOC_Os01g28500,LOC_Os01g31690,LOC_Os02g15750,LOC_Os02g21340,LOC_Os02g34810,LOC_Os04g38450,LOC_Os05g25770,LOC_Os05g49880,LOC_Os06g38450,LOC_Os07g48020,LOC_Os08g06280,LOC_Os08g29370,LOC_Os12g08730
GO:0010155	regulation of proton transport	157	6	0.86	0.00024	LOC_Os01g58790,LOC_Os02g49880,LOC_Os03g03990,LOC_Os06g15330,LOC_Os07g05360,LOC_Os07g37240
GO:0016043	cellular component organization	11271	86	61.94	0.00024	LOC_Os01g02780,LOC_Os01g17170,LOC_Os01g22980,LOC_Os01g28500,LOC_Os01g31690,LOC_Os01g44220,LOC_Os01g45880,LOC_Os01g48680,LOC_Os01g50070,LOC_Os01g55799,LOC_Os01g56680,LOC_Os01g69080,LOC_Os02g10120,LOC_Os02g13290,LOC_Os02g15750,LOC_Os02g17710,LOC_Os02g21340,LOC_Os02g38240,LOC_Os02g42310,LOC_Os02g49880,LOC_Os02g51410,LOC_Os02g53750,LOC_Os02g54130,LOC_Os03g03990,LOC_Os03g13390,LOC_Os03g14040,LOC_Os03g…
GO:0031407	oxylipin metabolic process	104	5	0.57	0.00028	LOC_Os01g17170,LOC_Os02g10120,LOC_Os02g15750,LOC_Os05g23880,LOC_Os05g49880
GO:0031408	oxylipin biosynthetic process	104	5	0.57	0.00028	LOC_Os01g17170,LOC_Os02g10120,LOC_Os02g15750,LOC_Os05g23880,LOC_Os05g49880
GO:0006952	defense response	7002	59	38.48	0.00033	LOC_Os01g02780,LOC_Os01g05080,LOC_Os01g28500,LOC_Os01g31690,LOC_Os01g31870,LOC_Os01g48680,LOC_Os01g69080,LOC_Os01g71340,LOC_Os01g71670,LOC_Os02g10120,LOC_Os02g15750,LOC_Os02g17710,LOC_Os02g21340,LOC_Os02g36220,LOC_Os02g53750,LOC_Os02g54130,LOC_Os03g02830,LOC_Os03g04060,LOC_Os03g21560,LOC_Os03g22370,LOC_Os03g46440,LOC_Os03g57240,LOC_Os03g62670,LOC_Os04g08828,LOC_Os04g09900,LOC_Os04g38450,LOC_Os04g…
GO:0002684	positive regulation of immune system process	395	9	2.17	0.00037	LOC_Os02g53750,LOC_Os02g54130,LOC_Os03g46440,LOC_Os05g25770,LOC_Os06g50230,LOC_Os08g06280,LOC_Os08g14940,LOC_Os09g26420,LOC_Os11g40970
GO:0050778	positive regulation of immune response	395	9	2.17	0.00037	LOC_Os02g53750,LOC_Os02g54130,LOC_Os03g46440,LOC_Os05g25770,LOC_Os06g50230,LOC_Os08g06280,LOC_Os08g14940,LOC_Os09g26420,LOC_Os11g40970
GO:0045036	protein targeting to chloroplast	111	5	0.61	0.00038	LOC_Os02g38240,LOC_Os02g49880,LOC_Os03g03990,LOC_Os06g15330,LOC_Os09g34000
GO:0072596	establishment of protein localization to chloroplast	111	5	0.61	0.00038	LOC_Os02g38240,LOC_Os02g49880,LOC_Os03g03990,LOC_Os06g15330,LOC_Os09g34000
GO:0072598	protein localization to chloroplast	111	5	0.61	0.00038	LOC_Os02g38240,LOC_Os02g49880,LOC_Os03g03990,LOC_Os06g15330,LOC_Os09g34000
GO:0009902	chloroplast relocation	240	7	1.32	0.00039	LOC_Os01g31690,LOC_Os02g15750,LOC_Os05g22614,LOC_Os05g49880,LOC_Os08g29370,LOC_Os10g10170,LOC_Os10g35370
GO:0051644	plastid localization	240	7	1.32	0.00039	LOC_Os01g31690,LOC_Os02g15750,LOC_Os05g22614,LOC_Os05g49880,LOC_Os08g29370,LOC_Os10g10170,LOC_Os10g35370
GO:0051667	establishment of plastid localization	240	7	1.32	0.00039	LOC_Os01g31690,LOC_Os02g15750,LOC_Os05g22614,LOC_Os05g49880,LOC_Os08g29370,LOC_Os10g10170,LOC_Os10g35370
GO:0006655	phosphatidylglycerol biosynthetic process	112	5	0.62	0.0004	LOC_Os01g69080,LOC_Os03g22330,LOC_Os03g36540,LOC_Os05g49880,LOC_Os10g35370
GO:1901137	carbohydrate derivative biosynthetic process	1678	21	9.22	0.00041	LOC_Os01g02780,LOC_Os01g31690,LOC_Os02g13290,LOC_Os03g08070,LOC_Os03g21890,LOC_Os03g36540,LOC_Os04g08828,LOC_Os04g47190,LOC_Os05g22614,LOC_Os05g33280,LOC_Os05g33840,LOC_Os07g33330,LOC_Os07g49110,LOC_Os08g01270,LOC_Os09g12290,LOC_Os09g29540,LOC_Os09g35800,LOC_Os10g10130,LOC_Os10g35370,LOC_Os11g45710,LOC_Os12g44150
GO:0010467	gene expression	8161	66	44.85	0.00041	LOC_Os01g02780,LOC_Os01g10810,LOC_Os01g17170,LOC_Os01g31690,LOC_Os01g56680,LOC_Os02g03580,LOC_Os02g09590,LOC_Os02g12790,LOC_Os02g13290,LOC_Os02g15750,LOC_Os02g17710,LOC_Os02g21810,LOC_Os02g38240,LOC_Os02g49880,LOC_Os02g53750,LOC_Os03g02830,LOC_Os03g13390,LOC_Os03g14040,LOC_Os03g21560,LOC_Os03g29970,LOC_Os03g36540,LOC_Os03g46440,LOC_Os03g55590,LOC_Os03g56950,LOC_Os03g57240,LOC_Os03g63950,LOC_Os04g…
GO:0048587	regulation of short-day photoperiodism, flowering	63	4	0.35	0.00041	LOC_Os02g49880,LOC_Os03g55590,LOC_Os06g15330,LOC_Os06g24070
GO:0048585	negative regulation of response to stimulus	1099	16	6.04	0.00041	LOC_Os01g02780,LOC_Os01g28500,LOC_Os01g31690,LOC_Os02g15750,LOC_Os02g21340,LOC_Os02g49880,LOC_Os03g46440,LOC_Os04g38450,LOC_Os05g25770,LOC_Os05g49880,LOC_Os06g15330,LOC_Os08g01270,LOC_Os08g06280,LOC_Os08g29370,LOC_Os09g16950,LOC_Os09g26420
GO:0046471	phosphatidylglycerol metabolic process	113	5	0.62	0.00041	LOC_Os01g69080,LOC_Os03g22330,LOC_Os03g36540,LOC_Os05g49880,LOC_Os10g35370
GO:0009695	jasmonic acid biosynthetic process	323	8	1.78	0.00045	LOC_Os01g48680,LOC_Os01g69080,LOC_Os02g10120,LOC_Os02g15750,LOC_Os04g08828,LOC_Os05g23880,LOC_Os05g49880,LOC_Os11g02424
GO:0048583	regulation of response to stimulus	2990	31	16.43	0.00047	LOC_Os01g02780,LOC_Os01g28500,LOC_Os01g31690,LOC_Os01g50070,LOC_Os01g69080,LOC_Os02g15750,LOC_Os02g17710,LOC_Os02g21340,LOC_Os02g49880,LOC_Os02g53750,LOC_Os02g54130,LOC_Os03g46440,LOC_Os03g55590,LOC_Os03g56950,LOC_Os04g08828,LOC_Os04g38450,LOC_Os05g04610,LOC_Os05g25770,LOC_Os05g49880,LOC_Os06g01950,LOC_Os06g15330,LOC_Os06g24070,LOC_Os06g50230,LOC_Os08g01270,LOC_Os08g06280,LOC_Os08g10320,LOC_Os08g…
GO:0008152	metabolic process	32662	195	179.49	0.00048	LOC_Os01g01120,LOC_Os01g02780,LOC_Os01g05080,LOC_Os01g08310,LOC_Os01g10810,LOC_Os01g12680,LOC_Os01g13690,LOC_Os01g17170,LOC_Os01g22980,LOC_Os01g25710,LOC_Os01g27140,LOC_Os01g28500,LOC_Os01g31690,LOC_Os01g39960,LOC_Os01g41710,LOC_Os01g44220,LOC_Os01g45880,LOC_Os01g47070,LOC_Os01g48680,LOC_Os01g50070,LOC_Os01g52240,LOC_Os01g55799,LOC_Os01g56680,LOC_Os01g58790,LOC_Os01g65904,LOC_Os01g66980,LOC_Os01g…
GO:0005982	starch metabolic process	499	10	2.74	0.00048	LOC_Os01g44220,LOC_Os02g10120,LOC_Os03g22330,LOC_Os04g51300,LOC_Os09g12290,LOC_Os10g35110,LOC_Os10g35370,LOC_Os11g45710,LOC_Os12g03070,LOC_Os12g08730
GO:0009311	oligosaccharide metabolic process	500	10	2.75	0.00049	LOC_Os02g10120,LOC_Os03g22330,LOC_Os09g12290,LOC_Os09g29540,LOC_Os10g10130,LOC_Os10g35110,LOC_Os10g35370,LOC_Os11g45710,LOC_Os12g03070,LOC_Os12g08730
GO:0010109	regulation of photosynthesis	66	4	0.36	0.00049	LOC_Os01g31690,LOC_Os01g56680,LOC_Os05g43310,LOC_Os09g30340
GO:0009404	toxin metabolic process	501	10	2.75	0.00049	LOC_Os02g12790,LOC_Os02g36220,LOC_Os04g08828,LOC_Os04g09900,LOC_Os04g47190,LOC_Os05g04610,LOC_Os06g01950,LOC_Os07g28040,LOC_Os09g26420,LOC_Os12g10730
GO:0009627	systemic acquired resistance	1232	17	6.77	0.0005	LOC_Os01g02780,LOC_Os01g28500,LOC_Os01g31690,LOC_Os02g15750,LOC_Os02g21340,LOC_Os02g53750,LOC_Os03g02830,LOC_Os03g46440,LOC_Os04g08828,LOC_Os04g38450,LOC_Os05g25770,LOC_Os05g49880,LOC_Os08g06280,LOC_Os08g10320,LOC_Os08g29370,LOC_Os09g16950,LOC_Os09g26420
GO:0010193	response to ozone	180	6	0.99	0.0005	LOC_Os01g12680,LOC_Os02g10120,LOC_Os02g21340,LOC_Os05g25770,LOC_Os07g33330,LOC_Os08g10320
GO:0009106	lipoate metabolic process	119	5	0.65	0.00053	LOC_Os01g69080,LOC_Os02g10120,LOC_Os02g15750,LOC_Os04g08828,LOC_Os05g49880
GO:0043269	regulation of ion transport	515	10	2.83	0.00061	LOC_Os01g48680,LOC_Os01g58790,LOC_Os02g21340,LOC_Os02g49880,LOC_Os03g03990,LOC_Os06g15330,LOC_Os07g05360,LOC_Os07g37240,LOC_Os08g14940,LOC_Os11g40970
GO:0051656	establishment of organelle localization	261	7	1.43	0.00064	LOC_Os01g31690,LOC_Os02g15750,LOC_Os05g22614,LOC_Os05g49880,LOC_Os08g29370,LOC_Os10g10170,LOC_Os10g35370
GO:0009862	systemic acquired resistance, salicylic acid mediated signaling pathway	714	12	3.92	0.00064	LOC_Os01g02780,LOC_Os01g28500,LOC_Os01g31690,LOC_Os02g15750,LOC_Os02g21340,LOC_Os03g46440,LOC_Os04g38450,LOC_Os05g25770,LOC_Os05g49880,LOC_Os08g06280,LOC_Os08g29370,LOC_Os09g26420
GO:0010033	response to organic substance	8621	68	47.38	0.00066	LOC_Os01g02780,LOC_Os01g12680,LOC_Os01g22980,LOC_Os01g28500,LOC_Os01g31690,LOC_Os01g31870,LOC_Os01g50070,LOC_Os01g58790,LOC_Os01g69080,LOC_Os02g03580,LOC_Os02g10120,LOC_Os02g15750,LOC_Os02g17710,LOC_Os02g21340,LOC_Os02g42310,LOC_Os02g49880,LOC_Os02g53750,LOC_Os02g54130,LOC_Os03g02830,LOC_Os03g03990,LOC_Os03g08070,LOC_Os03g46440,LOC_Os03g49720,LOC_Os03g55590,LOC_Os03g56950,LOC_Os03g57240,LOC_Os04g…
GO:0016070	RNA metabolic process	7526	61	41.36	0.00071	LOC_Os01g02780,LOC_Os01g10810,LOC_Os01g17170,LOC_Os01g31690,LOC_Os01g44220,LOC_Os01g56680,LOC_Os02g03580,LOC_Os02g12790,LOC_Os02g13290,LOC_Os02g15750,LOC_Os02g21810,LOC_Os02g38240,LOC_Os02g49880,LOC_Os02g53750,LOC_Os03g02830,LOC_Os03g13390,LOC_Os03g14040,LOC_Os03g21560,LOC_Os03g29970,LOC_Os03g36540,LOC_Os03g46440,LOC_Os03g55590,LOC_Os03g56950,LOC_Os03g57240,LOC_Os04g33830,LOC_Os04g38600,LOC_Os04g…
GO:0019216	regulation of lipid metabolic process	193	6	1.06	0.00073	LOC_Os01g17170,LOC_Os01g48680,LOC_Os02g10120,LOC_Os02g15750,LOC_Os05g49880,LOC_Os11g02424
GO:0072593	reactive oxygen species metabolic process	938	14	5.15	0.00074	LOC_Os01g02780,LOC_Os01g28500,LOC_Os01g31690,LOC_Os02g15750,LOC_Os02g21340,LOC_Os02g34810,LOC_Os04g38450,LOC_Os05g25770,LOC_Os05g49880,LOC_Os06g38450,LOC_Os07g48020,LOC_Os08g06280,LOC_Os08g29370,LOC_Os12g08730
GO:0009744	response to sucrose	529	10	2.91	0.00075	LOC_Os01g58790,LOC_Os02g15750,LOC_Os02g21340,LOC_Os02g49880,LOC_Os03g03990,LOC_Os04g47190,LOC_Os06g15330,LOC_Os07g05360,LOC_Os07g37240,LOC_Os08g01270
GO:0034285	response to disaccharide	530	10	2.91	0.00076	LOC_Os01g58790,LOC_Os02g15750,LOC_Os02g21340,LOC_Os02g49880,LOC_Os03g03990,LOC_Os04g47190,LOC_Os06g15330,LOC_Os07g05360,LOC_Os07g37240,LOC_Os08g01270
GO:0010035	response to inorganic substance	4659	42	25.6	0.00081	LOC_Os01g12680,LOC_Os01g28500,LOC_Os01g31870,LOC_Os01g47070,LOC_Os01g50070,LOC_Os02g03580,LOC_Os02g10120,LOC_Os02g21340,LOC_Os02g34810,LOC_Os02g54130,LOC_Os03g08070,LOC_Os03g13390,LOC_Os04g09604,LOC_Os04g33660,LOC_Os04g38450,LOC_Os04g52640,LOC_Os05g04610,LOC_Os05g25770,LOC_Os05g34170,LOC_Os05g49880,LOC_Os06g38450,LOC_Os07g33330,LOC_Os07g36190,LOC_Os07g41250,LOC_Os07g48020,LOC_Os08g01270,LOC_Os08g…
GO:0048367	shoot system development	5108	45	28.07	0.00083	LOC_Os01g27140,LOC_Os01g31690,LOC_Os01g39960,LOC_Os01g50070,LOC_Os02g10120,LOC_Os02g17710,LOC_Os02g49880,LOC_Os02g53750,LOC_Os03g13390,LOC_Os03g36540,LOC_Os03g46440,LOC_Os03g55590,LOC_Os03g56950,LOC_Os04g38600,LOC_Os04g51300,LOC_Os04g52640,LOC_Os05g01950,LOC_Os05g04610,LOC_Os05g22614,LOC_Os05g25770,LOC_Os05g49880,LOC_Os06g15330,LOC_Os06g24070,LOC_Os06g38450,LOC_Os06g39344,LOC_Os07g11110,LOC_Os07g…
GO:0009108	coenzyme biosynthetic process	273	7	1.5	0.00083	LOC_Os01g13690,LOC_Os01g69080,LOC_Os02g10120,LOC_Os02g15750,LOC_Os04g08828,LOC_Os05g49880,LOC_Os08g03630
GO:0006546	glycine catabolic process	134	5	0.74	0.0009	LOC_Os01g69080,LOC_Os02g10120,LOC_Os02g15750,LOC_Os04g08828,LOC_Os05g49880
GO:0009595	detection of biotic stimulus	545	10	2.99	0.00094	LOC_Os01g02780,LOC_Os01g28500,LOC_Os02g15750,LOC_Os02g17710,LOC_Os02g21340,LOC_Os03g46440,LOC_Os05g25770,LOC_Os08g14940,LOC_Os08g29370,LOC_Os11g40970
GO:0006544	glycine metabolic process	136	5	0.75	0.00096	LOC_Os01g69080,LOC_Os02g10120,LOC_Os02g15750,LOC_Os04g08828,LOC_Os05g49880
GO:0050776	regulation of immune response	1671	20	9.18	0.00096	LOC_Os01g02780,LOC_Os01g28500,LOC_Os01g31690,LOC_Os02g15750,LOC_Os02g17710,LOC_Os02g21340,LOC_Os02g53750,LOC_Os02g54130,LOC_Os03g46440,LOC_Os04g08828,LOC_Os05g25770,LOC_Os05g49880,LOC_Os06g01950,LOC_Os06g50230,LOC_Os08g06280,LOC_Os08g14940,LOC_Os08g29370,LOC_Os09g16950,LOC_Os09g26420,LOC_Os11g40970
GO:0006818	hydrogen transport	282	7	1.55	0.001	LOC_Os01g58790,LOC_Os02g49880,LOC_Os03g03990,LOC_Os06g15330,LOC_Os07g05360,LOC_Os07g37240,LOC_Os12g44150
GO:0015992	proton transport	282	7	1.55	0.001	LOC_Os01g58790,LOC_Os02g49880,LOC_Os03g03990,LOC_Os06g15330,LOC_Os07g05360,LOC_Os07g37240,LOC_Os12g44150
GO:0009250	glucan biosynthetic process	652	11	3.58	0.00104	LOC_Os01g44220,LOC_Os02g10120,LOC_Os03g22330,LOC_Os04g51300,LOC_Os09g12290,LOC_Os09g35800,LOC_Os10g35110,LOC_Os10g35370,LOC_Os11g45710,LOC_Os12g03070,LOC_Os12g08730
GO:0009071	serine family amino acid catabolic process	139	5	0.76	0.00106	LOC_Os01g69080,LOC_Os02g10120,LOC_Os02g15750,LOC_Os04g08828,LOC_Os05g49880
GO:0002682	regulation of immune system process	1685	20	9.26	0.00107	LOC_Os01g02780,LOC_Os01g28500,LOC_Os01g31690,LOC_Os02g15750,LOC_Os02g17710,LOC_Os02g21340,LOC_Os02g53750,LOC_Os02g54130,LOC_Os03g46440,LOC_Os04g08828,LOC_Os05g25770,LOC_Os05g49880,LOC_Os06g01950,LOC_Os06g50230,LOC_Os08g06280,LOC_Os08g14940,LOC_Os08g29370,LOC_Os09g16950,LOC_Os09g26420,LOC_Os11g40970
GO:1901136	carbohydrate derivative catabolic process	1101	15	6.05	0.00121	LOC_Os01g47070,LOC_Os01g50070,LOC_Os02g21340,LOC_Os03g04060,LOC_Os03g22370,LOC_Os03g36540,LOC_Os03g62670,LOC_Os04g41620,LOC_Os04g41680,LOC_Os05g01950,LOC_Os05g04610,LOC_Os05g34170,LOC_Os10g29650,LOC_Os10g35110,LOC_Os12g44150
GO:0045893	positive regulation of transcription, DNA-templated	1220	16	6.7	0.00124	LOC_Os01g31690,LOC_Os02g03580,LOC_Os03g13390,LOC_Os03g46440,LOC_Os03g55590,LOC_Os05g01950,LOC_Os05g04610,LOC_Os05g25770,LOC_Os05g49880,LOC_Os06g24070,LOC_Os07g11110,LOC_Os08g29370,LOC_Os09g26420,LOC_Os10g35370,LOC_Os11g16550,LOC_Os12g08730
GO:0033554	cellular response to stress	4465	40	24.54	0.00125	LOC_Os01g02780,LOC_Os01g28500,LOC_Os01g31690,LOC_Os01g45880,LOC_Os01g47070,LOC_Os01g48680,LOC_Os02g13290,LOC_Os02g15750,LOC_Os02g17710,LOC_Os02g21340,LOC_Os02g34810,LOC_Os02g49880,LOC_Os02g53750,LOC_Os02g54130,LOC_Os03g13390,LOC_Os03g22330,LOC_Os03g46440,LOC_Os04g08828,LOC_Os04g38450,LOC_Os04g52640,LOC_Os05g25770,LOC_Os05g49880,LOC_Os06g01950,LOC_Os06g15330,LOC_Os06g38450,LOC_Os07g11110,LOC_Os07g…
GO:0010628	positive regulation of gene expression	1223	16	6.72	0.00127	LOC_Os01g31690,LOC_Os02g03580,LOC_Os03g13390,LOC_Os03g46440,LOC_Os03g55590,LOC_Os05g01950,LOC_Os05g04610,LOC_Os05g25770,LOC_Os05g49880,LOC_Os06g24070,LOC_Os07g11110,LOC_Os08g29370,LOC_Os09g26420,LOC_Os10g35370,LOC_Os11g16550,LOC_Os12g08730
GO:0051254	positive regulation of RNA metabolic process	1225	16	6.73	0.00129	LOC_Os01g31690,LOC_Os02g03580,LOC_Os03g13390,LOC_Os03g46440,LOC_Os03g55590,LOC_Os05g01950,LOC_Os05g04610,LOC_Os05g25770,LOC_Os05g49880,LOC_Os06g24070,LOC_Os07g11110,LOC_Os08g29370,LOC_Os09g26420,LOC_Os10g35370,LOC_Os11g16550,LOC_Os12g08730
GO:1902680	positive regulation of RNA biosynthetic process	1225	16	6.73	0.00129	LOC_Os01g31690,LOC_Os02g03580,LOC_Os03g13390,LOC_Os03g46440,LOC_Os03g55590,LOC_Os05g01950,LOC_Os05g04610,LOC_Os05g25770,LOC_Os05g49880,LOC_Os06g24070,LOC_Os07g11110,LOC_Os08g29370,LOC_Os09g26420,LOC_Os10g35370,LOC_Os11g16550,LOC_Os12g08730
GO:0005984	disaccharide metabolic process	381	8	2.09	0.0013	LOC_Os02g10120,LOC_Os03g22330,LOC_Os09g12290,LOC_Os10g35110,LOC_Os10g35370,LOC_Os11g45710,LOC_Os12g03070,LOC_Os12g08730
GO:0006782	protoporphyrinogen IX biosynthetic process	10	2	0.05	0.00131	LOC_Os06g49110,LOC_Os10g35840
GO:0046501	protoporphyrinogen IX metabolic process	10	2	0.05	0.00131	LOC_Os06g49110,LOC_Os10g35840
GO:0009755	hormone-mediated signaling pathway	3047	30	16.74	0.00134	LOC_Os01g02780,LOC_Os01g22980,LOC_Os01g28500,LOC_Os01g31690,LOC_Os01g31870,LOC_Os01g50070,LOC_Os01g69080,LOC_Os02g03580,LOC_Os02g10120,LOC_Os02g15750,LOC_Os02g21340,LOC_Os02g42310,LOC_Os02g53750,LOC_Os03g02830,LOC_Os03g08070,LOC_Os03g46440,LOC_Os03g55590,LOC_Os03g56950,LOC_Os05g04610,LOC_Os05g25770,LOC_Os05g34170,LOC_Os05g49880,LOC_Os06g24070,LOC_Os08g01270,LOC_Os08g06280,LOC_Os08g14940,LOC_Os08g…
GO:0032870	cellular response to hormone stimulus	3194	31	17.55	0.00139	LOC_Os01g02780,LOC_Os01g22980,LOC_Os01g28500,LOC_Os01g31690,LOC_Os01g31870,LOC_Os01g50070,LOC_Os01g69080,LOC_Os02g03580,LOC_Os02g10120,LOC_Os02g15750,LOC_Os02g21340,LOC_Os02g42310,LOC_Os02g53750,LOC_Os03g02830,LOC_Os03g08070,LOC_Os03g46440,LOC_Os03g55590,LOC_Os03g56950,LOC_Os05g04610,LOC_Os05g25770,LOC_Os05g34170,LOC_Os05g49880,LOC_Os06g24070,LOC_Os07g11110,LOC_Os08g01270,LOC_Os08g06280,LOC_Os08g…
GO:0045935	positive regulation of nucleobase-containing compound metabolic process	1234	16	6.78	0.00139	LOC_Os01g31690,LOC_Os02g03580,LOC_Os03g13390,LOC_Os03g46440,LOC_Os03g55590,LOC_Os05g01950,LOC_Os05g04610,LOC_Os05g25770,LOC_Os05g49880,LOC_Os06g24070,LOC_Os07g11110,LOC_Os08g29370,LOC_Os09g26420,LOC_Os10g35370,LOC_Os11g16550,LOC_Os12g08730
GO:0009863	salicylic acid mediated signaling pathway	1117	15	6.14	0.00139	LOC_Os01g02780,LOC_Os01g28500,LOC_Os01g31690,LOC_Os01g69080,LOC_Os02g15750,LOC_Os02g21340,LOC_Os02g53750,LOC_Os03g46440,LOC_Os04g38450,LOC_Os05g25770,LOC_Os05g49880,LOC_Os08g01270,LOC_Os08g06280,LOC_Os08g29370,LOC_Os09g26420
GO:0045088	regulation of innate immune response	1607	19	8.83	0.00148	LOC_Os01g02780,LOC_Os01g28500,LOC_Os01g31690,LOC_Os02g15750,LOC_Os02g21340,LOC_Os02g53750,LOC_Os02g54130,LOC_Os03g46440,LOC_Os04g08828,LOC_Os05g25770,LOC_Os05g49880,LOC_Os06g01950,LOC_Os06g50230,LOC_Os08g06280,LOC_Os08g14940,LOC_Os08g29370,LOC_Os09g16950,LOC_Os09g26420,LOC_Os11g40970
GO:0071495	cellular response to endogenous stimulus	3210	31	17.64	0.0015	LOC_Os01g02780,LOC_Os01g22980,LOC_Os01g28500,LOC_Os01g31690,LOC_Os01g31870,LOC_Os01g50070,LOC_Os01g69080,LOC_Os02g03580,LOC_Os02g10120,LOC_Os02g15750,LOC_Os02g21340,LOC_Os02g42310,LOC_Os02g53750,LOC_Os03g02830,LOC_Os03g08070,LOC_Os03g46440,LOC_Os03g55590,LOC_Os03g56950,LOC_Os05g04610,LOC_Os05g25770,LOC_Os05g34170,LOC_Os05g49880,LOC_Os06g24070,LOC_Os07g11110,LOC_Os08g01270,LOC_Os08g06280,LOC_Os08g…
GO:0071446	cellular response to salicylic acid stimulus	1126	15	6.19	0.00151	LOC_Os01g02780,LOC_Os01g28500,LOC_Os01g31690,LOC_Os01g69080,LOC_Os02g15750,LOC_Os02g21340,LOC_Os02g53750,LOC_Os03g46440,LOC_Os04g38450,LOC_Os05g25770,LOC_Os05g49880,LOC_Os08g01270,LOC_Os08g06280,LOC_Os08g29370,LOC_Os09g26420
GO:1901361	organic cyclic compound catabolic process	1126	15	6.19	0.00151	LOC_Os01g50070,LOC_Os02g02000,LOC_Os02g21340,LOC_Os03g13390,LOC_Os03g36540,LOC_Os04g08828,LOC_Os05g04610,LOC_Os05g34170,LOC_Os06g38450,LOC_Os07g33330,LOC_Os07g41250,LOC_Os10g29650,LOC_Os10g33170,LOC_Os12g10730,LOC_Os12g44150
GO:0050832	defense response to fungus	1486	18	8.17	0.00152	LOC_Os01g02780,LOC_Os01g28500,LOC_Os01g71340,LOC_Os01g71670,LOC_Os02g15750,LOC_Os02g21340,LOC_Os02g53750,LOC_Os03g04060,LOC_Os03g46440,LOC_Os05g25770,LOC_Os05g31140,LOC_Os06g38450,LOC_Os08g01270,LOC_Os08g29370,LOC_Os09g26420,LOC_Os09g29540,LOC_Os10g10130,LOC_Os12g43380
GO:0006766	vitamin metabolic process	223	6	1.23	0.00152	LOC_Os01g69080,LOC_Os02g10120,LOC_Os02g15750,LOC_Os04g08828,LOC_Os05g33840,LOC_Os05g49880
GO:0045089	positive regulation of innate immune response	392	8	2.15	0.00156	LOC_Os02g53750,LOC_Os02g54130,LOC_Os05g25770,LOC_Os06g50230,LOC_Os08g06280,LOC_Os08g14940,LOC_Os09g26420,LOC_Os11g40970
GO:0005976	polysaccharide metabolic process	2396	25	13.17	0.00159	LOC_Os01g44220,LOC_Os01g47070,LOC_Os02g10120,LOC_Os02g17710,LOC_Os02g21340,LOC_Os03g04060,LOC_Os03g22330,LOC_Os04g41620,LOC_Os04g41680,LOC_Os04g51300,LOC_Os04g52640,LOC_Os05g04610,LOC_Os05g34170,LOC_Os06g38450,LOC_Os08g01270,LOC_Os08g14940,LOC_Os09g12290,LOC_Os09g35800,LOC_Os10g33170,LOC_Os10g35110,LOC_Os10g35370,LOC_Os11g02424,LOC_Os11g45710,LOC_Os12g03070,LOC_Os12g08730
GO:0031347	regulation of defense response	2147	23	11.8	0.00176	LOC_Os01g02780,LOC_Os01g28500,LOC_Os01g31690,LOC_Os02g15750,LOC_Os02g17710,LOC_Os02g21340,LOC_Os02g53750,LOC_Os02g54130,LOC_Os03g46440,LOC_Os04g08828,LOC_Os04g38450,LOC_Os05g25770,LOC_Os05g49880,LOC_Os06g01950,LOC_Os06g50230,LOC_Os08g01270,LOC_Os08g06280,LOC_Os08g10320,LOC_Os08g14940,LOC_Os08g29370,LOC_Os09g16950,LOC_Os09g26420,LOC_Os11g40970
GO:0044270	cellular nitrogen compound catabolic process	1030	14	5.66	0.00179	LOC_Os01g50070,LOC_Os02g02000,LOC_Os02g21340,LOC_Os03g13390,LOC_Os03g36540,LOC_Os04g08828,LOC_Os05g04610,LOC_Os05g34170,LOC_Os06g38450,LOC_Os07g33330,LOC_Os07g41250,LOC_Os10g29650,LOC_Os10g33170,LOC_Os12g44150
GO:0009743	response to carbohydrate	1149	15	6.31	0.00183	LOC_Os01g58790,LOC_Os02g03580,LOC_Os02g15750,LOC_Os02g21340,LOC_Os02g49880,LOC_Os03g03990,LOC_Os04g38450,LOC_Os04g47190,LOC_Os05g04610,LOC_Os06g15330,LOC_Os07g05360,LOC_Os07g37240,LOC_Os08g01270,LOC_Os08g06280,LOC_Os09g26420
GO:0051640	organelle localization	315	7	1.73	0.00188	LOC_Os01g31690,LOC_Os02g15750,LOC_Os05g22614,LOC_Os05g49880,LOC_Os08g29370,LOC_Os10g10170,LOC_Os10g35370
GO:0031349	positive regulation of defense response	405	8	2.23	0.00191	LOC_Os02g53750,LOC_Os02g54130,LOC_Os05g25770,LOC_Os06g50230,LOC_Os08g06280,LOC_Os08g14940,LOC_Os09g26420,LOC_Os11g40970
GO:0043900	regulation of multi-organism process	601	10	3.3	0.00193	LOC_Os01g02780,LOC_Os01g28500,LOC_Os02g15750,LOC_Os02g21340,LOC_Os03g46440,LOC_Os04g08828,LOC_Os05g25770,LOC_Os08g01270,LOC_Os08g29370,LOC_Os09g16950
GO:0048575	short-day photoperiodism, flowering	96	4	0.53	0.00198	LOC_Os02g49880,LOC_Os03g55590,LOC_Os06g15330,LOC_Os06g24070
GO:0046700	heterocycle catabolic process	1042	14	5.73	0.00199	LOC_Os01g50070,LOC_Os02g02000,LOC_Os02g21340,LOC_Os03g13390,LOC_Os03g36540,LOC_Os04g08828,LOC_Os05g04610,LOC_Os05g34170,LOC_Os06g38450,LOC_Os07g33330,LOC_Os07g41250,LOC_Os10g29650,LOC_Os10g33170,LOC_Os12g44150
GO:0051173	positive regulation of nitrogen compound metabolic process	1280	16	7.03	0.00202	LOC_Os01g31690,LOC_Os02g03580,LOC_Os03g13390,LOC_Os03g46440,LOC_Os03g55590,LOC_Os05g01950,LOC_Os05g04610,LOC_Os05g25770,LOC_Os05g49880,LOC_Os06g24070,LOC_Os07g11110,LOC_Os08g29370,LOC_Os09g26420,LOC_Os10g35370,LOC_Os11g16550,LOC_Os12g08730
GO:0051049	regulation of transport	609	10	3.35	0.00212	LOC_Os01g48680,LOC_Os01g58790,LOC_Os02g21340,LOC_Os02g49880,LOC_Os03g03990,LOC_Os06g15330,LOC_Os07g05360,LOC_Os07g37240,LOC_Os08g14940,LOC_Os11g40970
GO:0009887	organ morphogenesis	1662	19	9.13	0.00217	LOC_Os01g27140,LOC_Os01g31690,LOC_Os01g50070,LOC_Os02g10120,LOC_Os02g17710,LOC_Os02g53750,LOC_Os03g13390,LOC_Os03g46440,LOC_Os05g01950,LOC_Os05g04610,LOC_Os05g23880,LOC_Os05g49880,LOC_Os07g11110,LOC_Os08g14940,LOC_Os09g29540,LOC_Os10g35110,LOC_Os10g35370,LOC_Os11g16550,LOC_Os12g08730
GO:0043467	regulation of generation of precursor metabolites and energy	99	4	0.54	0.00222	LOC_Os01g31690,LOC_Os01g56680,LOC_Os05g43310,LOC_Os09g30340
GO:0000160	phosphorelay signal transduction system	513	9	2.82	0.00226	LOC_Os02g10120,LOC_Os03g08070,LOC_Os03g55590,LOC_Os05g04610,LOC_Os06g15330,LOC_Os06g24070,LOC_Os08g01270,LOC_Os08g06280,LOC_Os09g26420
GO:0010310	regulation of hydrogen peroxide metabolic process	513	9	2.82	0.00226	LOC_Os01g02780,LOC_Os01g28500,LOC_Os01g31690,LOC_Os02g15750,LOC_Os02g21340,LOC_Os05g25770,LOC_Os05g49880,LOC_Os08g06280,LOC_Os08g29370
GO:0009266	response to temperature stimulus	2741	27	15.06	0.00234	LOC_Os01g05080,LOC_Os01g47070,LOC_Os01g71340,LOC_Os01g71670,LOC_Os02g10120,LOC_Os02g15750,LOC_Os02g48560,LOC_Os02g49880,LOC_Os02g54130,LOC_Os03g13390,LOC_Os03g46440,LOC_Os05g04610,LOC_Os05g31140,LOC_Os05g34170,LOC_Os05g49880,LOC_Os06g15330,LOC_Os06g38450,LOC_Os06g49160,LOC_Os07g11110,LOC_Os07g33330,LOC_Os08g29370,LOC_Os08g42850,LOC_Os09g09520,LOC_Os09g26420,LOC_Os09g30418,LOC_Os11g45710,LOC_Os12g…
GO:0006783	heme biosynthetic process	48	3	0.26	0.00236	LOC_Os01g58790,LOC_Os06g49110,LOC_Os10g35840
GO:0007030	Golgi organization	422	8	2.32	0.00245	LOC_Os01g48680,LOC_Os01g69080,LOC_Os02g10120,LOC_Os04g38410,LOC_Os05g34170,LOC_Os05g49880,LOC_Os06g38450,LOC_Os09g30418
GO:0009697	salicylic acid biosynthetic process	622	10	3.42	0.00247	LOC_Os01g02780,LOC_Os01g28500,LOC_Os02g15750,LOC_Os02g21340,LOC_Os02g53750,LOC_Os03g02830,LOC_Os03g46440,LOC_Os05g25770,LOC_Os06g49160,LOC_Os08g29370
GO:0010243	response to organonitrogen compound	1436	17	7.89	0.00258	LOC_Os01g02780,LOC_Os01g28500,LOC_Os02g10120,LOC_Os02g15750,LOC_Os02g21340,LOC_Os02g53750,LOC_Os03g46440,LOC_Os05g25770,LOC_Os07g41250,LOC_Os08g10320,LOC_Os08g29370,LOC_Os09g26420,LOC_Os09g29540,LOC_Os10g10130,LOC_Os10g33170,LOC_Os11g02424,LOC_Os12g12934
GO:1902241	copal-8-ol diphosphate(3-) metabolic process	14	2	0.08	0.00262	LOC_Os02g36220,LOC_Os04g09900
GO:0042168	heme metabolic process	50	3	0.27	0.00265	LOC_Os01g58790,LOC_Os06g49110,LOC_Os10g35840
GO:0010557	positive regulation of macromolecule biosynthetic process	1317	16	7.24	0.00267	LOC_Os01g31690,LOC_Os02g03580,LOC_Os03g13390,LOC_Os03g46440,LOC_Os03g55590,LOC_Os05g01950,LOC_Os05g04610,LOC_Os05g25770,LOC_Os05g49880,LOC_Os06g24070,LOC_Os07g11110,LOC_Os08g29370,LOC_Os09g26420,LOC_Os10g35370,LOC_Os11g16550,LOC_Os12g08730
GO:0048572	short-day photoperiodism	105	4	0.58	0.00275	LOC_Os02g49880,LOC_Os03g55590,LOC_Os06g15330,LOC_Os06g24070
GO:2000028	regulation of photoperiodism, flowering	105	4	0.58	0.00275	LOC_Os02g49880,LOC_Os03g55590,LOC_Os06g15330,LOC_Os06g24070
GO:0031323	regulation of cellular metabolic process	5734	47	31.51	0.00279	LOC_Os01g02780,LOC_Os01g08310,LOC_Os01g28500,LOC_Os01g31690,LOC_Os01g48680,LOC_Os01g56680,LOC_Os02g03580,LOC_Os02g12790,LOC_Os02g13290,LOC_Os02g15750,LOC_Os02g21340,LOC_Os02g49880,LOC_Os03g13390,LOC_Os03g14040,LOC_Os03g21560,LOC_Os03g29970,LOC_Os03g46440,LOC_Os03g49720,LOC_Os03g55590,LOC_Os03g56950,LOC_Os04g33830,LOC_Os04g38410,LOC_Os04g38600,LOC_Os05g01950,LOC_Os05g04610,LOC_Os05g25770,LOC_Os05g…
GO:0009965	leaf morphogenesis	634	10	3.48	0.00283	LOC_Os01g31690,LOC_Os02g53750,LOC_Os03g13390,LOC_Os05g01950,LOC_Os05g49880,LOC_Os07g11110,LOC_Os10g35110,LOC_Os10g35370,LOC_Os11g16550,LOC_Os12g08730
GO:0002239	response to oomycetes	52	3	0.29	0.00297	LOC_Os04g08828,LOC_Os08g01270,LOC_Os08g06280
GO:0043648	dicarboxylic acid metabolic process	109	4	0.6	0.00314	LOC_Os02g51410,LOC_Os03g63330,LOC_Os05g49880,LOC_Os09g12290
GO:0019439	aromatic compound catabolic process	1098	14	6.03	0.00319	LOC_Os01g50070,LOC_Os02g02000,LOC_Os02g21340,LOC_Os03g36540,LOC_Os04g08828,LOC_Os05g04610,LOC_Os05g34170,LOC_Os06g38450,LOC_Os07g33330,LOC_Os07g41250,LOC_Os10g29650,LOC_Os10g33170,LOC_Os12g10730,LOC_Os12g44150
GO:0051716	cellular response to stimulus	8646	65	47.51	0.00319	LOC_Os01g02780,LOC_Os01g08310,LOC_Os01g22980,LOC_Os01g28500,LOC_Os01g31690,LOC_Os01g31870,LOC_Os01g45880,LOC_Os01g47070,LOC_Os01g48680,LOC_Os01g50070,LOC_Os01g69080,LOC_Os02g03580,LOC_Os02g10120,LOC_Os02g13290,LOC_Os02g15750,LOC_Os02g17710,LOC_Os02g21340,LOC_Os02g34810,LOC_Os02g42310,LOC_Os02g49880,LOC_Os02g53750,LOC_Os02g54130,LOC_Os02g54640,LOC_Os03g02830,LOC_Os03g04060,LOC_Os03g08070,LOC_Os03g…
GO:0042537	benzene-containing compound metabolic process	867	12	4.76	0.00325	LOC_Os01g02780,LOC_Os01g13690,LOC_Os01g28500,LOC_Os02g15750,LOC_Os02g21340,LOC_Os02g53750,LOC_Os03g02830,LOC_Os03g46440,LOC_Os05g25770,LOC_Os06g49160,LOC_Os08g29370,LOC_Os09g26420
GO:1902578	single-organism localization	1347	16	7.4	0.00333	LOC_Os01g02780,LOC_Os01g28500,LOC_Os01g31690,LOC_Os02g15750,LOC_Os02g21340,LOC_Os02g53750,LOC_Os03g03990,LOC_Os03g46440,LOC_Os04g08828,LOC_Os05g25770,LOC_Os05g49880,LOC_Os06g01950,LOC_Os07g41250,LOC_Os08g29370,LOC_Os09g26420,LOC_Os10g33170
GO:1902580	single-organism cellular localization	1347	16	7.4	0.00333	LOC_Os01g02780,LOC_Os01g28500,LOC_Os01g31690,LOC_Os02g15750,LOC_Os02g21340,LOC_Os02g53750,LOC_Os03g03990,LOC_Os03g46440,LOC_Os04g08828,LOC_Os05g25770,LOC_Os05g49880,LOC_Os06g01950,LOC_Os07g41250,LOC_Os08g29370,LOC_Os09g26420,LOC_Os10g33170
GO:0031328	positive regulation of cellular biosynthetic process	1355	16	7.45	0.00352	LOC_Os01g31690,LOC_Os02g03580,LOC_Os03g13390,LOC_Os03g46440,LOC_Os03g55590,LOC_Os05g01950,LOC_Os05g04610,LOC_Os05g25770,LOC_Os05g49880,LOC_Os06g24070,LOC_Os07g11110,LOC_Os08g29370,LOC_Os09g26420,LOC_Os10g35370,LOC_Os11g16550,LOC_Os12g08730
GO:0080134	regulation of response to stress	2272	23	12.49	0.00356	LOC_Os01g02780,LOC_Os01g28500,LOC_Os01g31690,LOC_Os02g15750,LOC_Os02g17710,LOC_Os02g21340,LOC_Os02g53750,LOC_Os02g54130,LOC_Os03g46440,LOC_Os04g08828,LOC_Os04g38450,LOC_Os05g25770,LOC_Os05g49880,LOC_Os06g01950,LOC_Os06g50230,LOC_Os08g01270,LOC_Os08g06280,LOC_Os08g10320,LOC_Os08g14940,LOC_Os08g29370,LOC_Os09g16950,LOC_Os09g26420,LOC_Os11g40970
GO:0042180	cellular ketone metabolic process	265	6	1.46	0.00359	LOC_Os01g48680,LOC_Os03g13390,LOC_Os05g49880,LOC_Os08g03630,LOC_Os08g06280,LOC_Os11g02424
GO:0032879	regulation of localization	766	11	4.21	0.00362	LOC_Os01g48680,LOC_Os01g58790,LOC_Os02g21340,LOC_Os02g49880,LOC_Os02g53750,LOC_Os03g03990,LOC_Os06g15330,LOC_Os07g05360,LOC_Os07g37240,LOC_Os08g14940,LOC_Os11g40970
GO:0051704	multi-organism process	7242	56	39.8	0.00374	LOC_Os01g02780,LOC_Os01g05080,LOC_Os01g28500,LOC_Os01g31690,LOC_Os01g31870,LOC_Os01g69080,LOC_Os01g70520,LOC_Os01g71340,LOC_Os01g71670,LOC_Os02g10120,LOC_Os02g15750,LOC_Os02g17710,LOC_Os02g21340,LOC_Os02g53750,LOC_Os02g54130,LOC_Os03g02830,LOC_Os03g04060,LOC_Os03g13390,LOC_Os03g22370,LOC_Os03g46440,LOC_Os04g08828,LOC_Os04g38450,LOC_Os04g41620,LOC_Os04g41680,LOC_Os04g46990,LOC_Os04g52640,LOC_Os05g…
GO:0042214	terpene metabolic process	115	4	0.63	0.00381	LOC_Os01g39960,LOC_Os02g36220,LOC_Os04g09900,LOC_Os06g03830
GO:0008219	cell death	2166	22	11.9	0.00418	LOC_Os01g02780,LOC_Os01g28500,LOC_Os01g31690,LOC_Os01g48680,LOC_Os02g15750,LOC_Os02g21340,LOC_Os02g53750,LOC_Os03g08070,LOC_Os03g46440,LOC_Os04g53750,LOC_Os05g25770,LOC_Os05g49880,LOC_Os06g01950,LOC_Os06g38450,LOC_Os08g01270,LOC_Os08g06280,LOC_Os08g14940,LOC_Os08g29370,LOC_Os08g42700,LOC_Os09g16950,LOC_Os09g26420,LOC_Os11g40970
GO:0016265	death	2166	22	11.9	0.00418	LOC_Os01g02780,LOC_Os01g28500,LOC_Os01g31690,LOC_Os01g48680,LOC_Os02g15750,LOC_Os02g21340,LOC_Os02g53750,LOC_Os03g08070,LOC_Os03g46440,LOC_Os04g53750,LOC_Os05g25770,LOC_Os05g49880,LOC_Os06g01950,LOC_Os06g38450,LOC_Os08g01270,LOC_Os08g06280,LOC_Os08g14940,LOC_Os08g29370,LOC_Os08g42700,LOC_Os09g16950,LOC_Os09g26420,LOC_Os11g40970
GO:0009891	positive regulation of biosynthetic process	1636	18	8.99	0.0042	LOC_Os01g31690,LOC_Os02g03580,LOC_Os02g21340,LOC_Os03g13390,LOC_Os03g46440,LOC_Os03g55590,LOC_Os05g01950,LOC_Os05g04610,LOC_Os05g25770,LOC_Os05g49880,LOC_Os06g01950,LOC_Os06g24070,LOC_Os07g11110,LOC_Os08g29370,LOC_Os09g26420,LOC_Os10g35370,LOC_Os11g16550,LOC_Os12g08730
GO:0048827	phyllome development	3148	29	17.3	0.00423	LOC_Os01g27140,LOC_Os01g31690,LOC_Os01g50070,LOC_Os02g10120,LOC_Os02g17710,LOC_Os02g53750,LOC_Os03g13390,LOC_Os03g46440,LOC_Os03g55590,LOC_Os03g56950,LOC_Os04g38600,LOC_Os04g52640,LOC_Os05g01950,LOC_Os05g04610,LOC_Os05g25770,LOC_Os05g49880,LOC_Os06g24070,LOC_Os06g38450,LOC_Os07g11110,LOC_Os08g10320,LOC_Os08g14940,LOC_Os09g29540,LOC_Os09g30418,LOC_Os10g10130,LOC_Os10g35110,LOC_Os10g35370,LOC_Os11g…
GO:0009626	plant-type hypersensitive response	1383	16	7.6	0.00428	LOC_Os01g02780,LOC_Os01g28500,LOC_Os01g31690,LOC_Os01g48680,LOC_Os02g15750,LOC_Os02g21340,LOC_Os02g53750,LOC_Os03g46440,LOC_Os05g25770,LOC_Os05g49880,LOC_Os06g01950,LOC_Os08g06280,LOC_Os08g14940,LOC_Os08g29370,LOC_Os09g26420,LOC_Os11g40970
GO:0009694	jasmonic acid metabolic process	463	8	2.54	0.00429	LOC_Os01g48680,LOC_Os01g69080,LOC_Os02g10120,LOC_Os02g15750,LOC_Os04g08828,LOC_Os05g23880,LOC_Os05g49880,LOC_Os11g02424
GO:1901658	glycosyl compound catabolic process	568	9	3.12	0.00441	LOC_Os01g50070,LOC_Os02g21340,LOC_Os03g36540,LOC_Os03g62670,LOC_Os05g04610,LOC_Os05g34170,LOC_Os10g29650,LOC_Os10g35110,LOC_Os12g44150
GO:0034050	host programmed cell death induced by symbiont	1390	16	7.64	0.00449	LOC_Os01g02780,LOC_Os01g28500,LOC_Os01g31690,LOC_Os01g48680,LOC_Os02g15750,LOC_Os02g21340,LOC_Os02g53750,LOC_Os03g46440,LOC_Os05g25770,LOC_Os05g49880,LOC_Os06g01950,LOC_Os08g06280,LOC_Os08g14940,LOC_Os08g29370,LOC_Os09g26420,LOC_Os11g40970
GO:0050794	regulation of cellular process	11447	81	62.91	0.00449	LOC_Os01g02780,LOC_Os01g08310,LOC_Os01g22980,LOC_Os01g27140,LOC_Os01g28500,LOC_Os01g31690,LOC_Os01g31870,LOC_Os01g48680,LOC_Os01g50070,LOC_Os01g56680,LOC_Os01g69080,LOC_Os02g03330,LOC_Os02g03580,LOC_Os02g10120,LOC_Os02g12790,LOC_Os02g13290,LOC_Os02g15750,LOC_Os02g17710,LOC_Os02g21340,LOC_Os02g42310,LOC_Os02g49880,LOC_Os02g53750,LOC_Os02g54130,LOC_Os02g54640,LOC_Os03g02830,LOC_Os03g08070,LOC_Os03g…
GO:0009063	cellular amino acid catabolic process	370	7	2.03	0.00457	LOC_Os01g69080,LOC_Os02g02000,LOC_Os02g10120,LOC_Os02g15750,LOC_Os04g08828,LOC_Os04g38450,LOC_Os05g49880
GO:2000377	regulation of reactive oxygen species metabolic process	573	9	3.15	0.00467	LOC_Os01g02780,LOC_Os01g28500,LOC_Os01g31690,LOC_Os02g15750,LOC_Os02g21340,LOC_Os05g25770,LOC_Os05g49880,LOC_Os08g06280,LOC_Os08g29370
GO:0019217	regulation of fatty acid metabolic process	62	3	0.34	0.00487	LOC_Os01g48680,LOC_Os05g49880,LOC_Os11g02424
GO:0044273	sulfur compound catabolic process	62	3	0.34	0.00487	LOC_Os02g21340,LOC_Os03g62670,LOC_Os04g38450
GO:0009611	response to wounding	1278	15	7.02	0.00493	LOC_Os01g47070,LOC_Os02g02000,LOC_Os02g10120,LOC_Os03g46440,LOC_Os04g08828,LOC_Os04g09604,LOC_Os04g38450,LOC_Os04g47190,LOC_Os05g23880,LOC_Os07g41250,LOC_Os10g33170,LOC_Os11g02400,LOC_Os11g02424,LOC_Os12g02330,LOC_Os12g02340
GO:0050790	regulation of catalytic activity	915	12	5.03	0.00496	LOC_Os01g05080,LOC_Os02g21340,LOC_Os03g60840,LOC_Os05g01950,LOC_Os05g49880,LOC_Os06g49160,LOC_Os09g12290,LOC_Os10g35110,LOC_Os10g35370,LOC_Os11g16550,LOC_Os12g03070,LOC_Os12g08730
GO:0044282	small molecule catabolic process	917	12	5.04	0.00504	LOC_Os01g69080,LOC_Os02g02000,LOC_Os02g10120,LOC_Os02g15750,LOC_Os03g13390,LOC_Os04g08828,LOC_Os04g38450,LOC_Os04g46990,LOC_Os05g49880,LOC_Os06g39344,LOC_Os10g29650,LOC_Os12g10730
GO:0033692	cellular polysaccharide biosynthetic process	1038	13	5.7	0.00513	LOC_Os01g44220,LOC_Os02g10120,LOC_Os03g22330,LOC_Os04g51300,LOC_Os04g52640,LOC_Os09g12290,LOC_Os09g35800,LOC_Os10g35110,LOC_Os10g35370,LOC_Os11g02424,LOC_Os11g45710,LOC_Os12g03070,LOC_Os12g08730
GO:0009696	salicylic acid metabolic process	693	10	3.81	0.00527	LOC_Os01g02780,LOC_Os01g28500,LOC_Os02g15750,LOC_Os02g21340,LOC_Os02g53750,LOC_Os03g02830,LOC_Os03g46440,LOC_Os05g25770,LOC_Os06g49160,LOC_Os08g29370
GO:0052031	modulation by symbiont of host defense response	127	4	0.7	0.00541	LOC_Os02g53750,LOC_Os02g54130,LOC_Os03g46440,LOC_Os06g50230
GO:0052173	response to defenses of other organism involved in symbiotic interaction	127	4	0.7	0.00541	LOC_Os02g53750,LOC_Os02g54130,LOC_Os03g46440,LOC_Os06g50230
GO:0052200	response to host defenses	127	4	0.7	0.00541	LOC_Os02g53750,LOC_Os02g54130,LOC_Os03g46440,LOC_Os06g50230
GO:0052255	modulation by organism of defense response of other organism involved in symbiotic interaction	127	4	0.7	0.00541	LOC_Os02g53750,LOC_Os02g54130,LOC_Os03g46440,LOC_Os06g50230
GO:0052552	modulation by organism of immune response of other organism involved in symbiotic interaction	127	4	0.7	0.00541	LOC_Os02g53750,LOC_Os02g54130,LOC_Os03g46440,LOC_Os06g50230
GO:0052553	modulation by symbiont of host immune response	127	4	0.7	0.00541	LOC_Os02g53750,LOC_Os02g54130,LOC_Os03g46440,LOC_Os06g50230
GO:0052555	positive regulation by organism of immune response of other organism involved in symbiotic interaction	127	4	0.7	0.00541	LOC_Os02g53750,LOC_Os02g54130,LOC_Os03g46440,LOC_Os06g50230
GO:0052556	positive regulation by symbiont of host immune response	127	4	0.7	0.00541	LOC_Os02g53750,LOC_Os02g54130,LOC_Os03g46440,LOC_Os06g50230
GO:0052564	response to immune response of other organism involved in symbiotic interaction	127	4	0.7	0.00541	LOC_Os02g53750,LOC_Os02g54130,LOC_Os03g46440,LOC_Os06g50230
GO:0052572	response to host immune response	127	4	0.7	0.00541	LOC_Os02g53750,LOC_Os02g54130,LOC_Os03g46440,LOC_Os06g50230
GO:0075136	response to host	127	4	0.7	0.00541	LOC_Os02g53750,LOC_Os02g54130,LOC_Os03g46440,LOC_Os06g50230
GO:0018958	phenol-containing compound metabolic process	811	11	4.46	0.00551	LOC_Os01g02780,LOC_Os01g28500,LOC_Os02g15750,LOC_Os02g21340,LOC_Os02g53750,LOC_Os03g02830,LOC_Os03g46440,LOC_Os05g25770,LOC_Os06g49160,LOC_Os08g29370,LOC_Os12g10730
GO:0009620	response to fungus	1949	20	10.71	0.00559	LOC_Os01g02780,LOC_Os01g28500,LOC_Os01g70520,LOC_Os01g71340,LOC_Os01g71670,LOC_Os02g10120,LOC_Os02g15750,LOC_Os02g21340,LOC_Os02g53750,LOC_Os03g04060,LOC_Os03g46440,LOC_Os05g25770,LOC_Os05g31140,LOC_Os06g38450,LOC_Os08g01270,LOC_Os08g29370,LOC_Os09g26420,LOC_Os09g29540,LOC_Os10g10130,LOC_Os12g43380
GO:0009737	response to abscisic acid	2501	24	13.74	0.00565	LOC_Os01g12680,LOC_Os01g50070,LOC_Os02g03580,LOC_Os02g10120,LOC_Os02g21340,LOC_Os02g54130,LOC_Os03g02830,LOC_Os03g56950,LOC_Os04g52640,LOC_Os05g04610,LOC_Os05g23880,LOC_Os05g25770,LOC_Os07g11110,LOC_Os07g28610,LOC_Os07g41250,LOC_Os08g01270,LOC_Os08g06280,LOC_Os08g10320,LOC_Os09g16950,LOC_Os09g26420,LOC_Os10g01044,LOC_Os10g33170,LOC_Os12g24320,LOC_Os12g44150
GO:0015672	monovalent inorganic cation transport	701	10	3.85	0.00569	LOC_Os01g58790,LOC_Os02g49880,LOC_Os03g03990,LOC_Os03g21890,LOC_Os06g15330,LOC_Os07g05360,LOC_Os07g37240,LOC_Os07g41250,LOC_Os10g33170,LOC_Os12g44150
GO:0009753	response to jasmonic acid	1557	17	8.56	0.00577	LOC_Os01g02780,LOC_Os01g28500,LOC_Os01g31690,LOC_Os01g69080,LOC_Os02g10120,LOC_Os02g15750,LOC_Os02g21340,LOC_Os03g46440,LOC_Os05g04610,LOC_Os05g23880,LOC_Os05g25770,LOC_Os05g49880,LOC_Os07g41250,LOC_Os08g29370,LOC_Os09g26420,LOC_Os10g33170,LOC_Os11g40970
GO:0046434	organophosphate catabolic process	598	9	3.29	0.00612	LOC_Os01g50070,LOC_Os02g21340,LOC_Os02g36220,LOC_Os03g36540,LOC_Os04g09900,LOC_Os05g04610,LOC_Os05g34170,LOC_Os10g29650,LOC_Os12g44150
GO:0065009	regulation of molecular function	1185	14	6.51	0.00617	LOC_Os01g05080,LOC_Os02g21340,LOC_Os03g60840,LOC_Os05g01950,LOC_Os05g49880,LOC_Os06g49160,LOC_Os08g14940,LOC_Os09g12290,LOC_Os10g35110,LOC_Os10g35370,LOC_Os11g16550,LOC_Os11g40970,LOC_Os12g03070,LOC_Os12g08730
GO:0044237	cellular metabolic process	28484	172	156.53	0.0064	LOC_Os01g01120,LOC_Os01g02780,LOC_Os01g05080,LOC_Os01g08310,LOC_Os01g10810,LOC_Os01g12680,LOC_Os01g13690,LOC_Os01g17170,LOC_Os01g27140,LOC_Os01g28500,LOC_Os01g31690,LOC_Os01g39960,LOC_Os01g41710,LOC_Os01g44220,LOC_Os01g45880,LOC_Os01g48680,LOC_Os01g50070,LOC_Os01g52240,LOC_Os01g55799,LOC_Os01g56680,LOC_Os01g58790,LOC_Os01g66980,LOC_Os01g69080,LOC_Os02g02000,LOC_Os02g03330,LOC_Os02g03580,LOC_Os02g…
GO:0042744	hydrogen peroxide catabolic process	212	5	1.17	0.0065	LOC_Os02g34810,LOC_Os04g38450,LOC_Os06g38450,LOC_Os07g48020,LOC_Os12g08730
GO:0006200	ATP catabolic process	300	6	1.65	0.00651	LOC_Os01g50070,LOC_Os02g21340,LOC_Os03g36540,LOC_Os05g04610,LOC_Os10g29650,LOC_Os12g44150
GO:0009125	nucleoside monophosphate catabolic process	300	6	1.65	0.00651	LOC_Os01g50070,LOC_Os02g21340,LOC_Os03g36540,LOC_Os05g04610,LOC_Os10g29650,LOC_Os12g44150
GO:0009128	purine nucleoside monophosphate catabolic process	300	6	1.65	0.00651	LOC_Os01g50070,LOC_Os02g21340,LOC_Os03g36540,LOC_Os05g04610,LOC_Os10g29650,LOC_Os12g44150
GO:0009158	ribonucleoside monophosphate catabolic process	300	6	1.65	0.00651	LOC_Os01g50070,LOC_Os02g21340,LOC_Os03g36540,LOC_Os05g04610,LOC_Os10g29650,LOC_Os12g44150
GO:0009169	purine ribonucleoside monophosphate catabolic process	300	6	1.65	0.00651	LOC_Os01g50070,LOC_Os02g21340,LOC_Os03g36540,LOC_Os05g04610,LOC_Os10g29650,LOC_Os12g44150
GO:0052314	phytoalexin metabolic process	134	4	0.74	0.00653	LOC_Os02g36220,LOC_Os04g08828,LOC_Os04g09900,LOC_Os07g28040
GO:0080090	regulation of primary metabolic process	5687	45	31.25	0.00671	LOC_Os01g02780,LOC_Os01g17170,LOC_Os01g31690,LOC_Os01g48680,LOC_Os02g03580,LOC_Os02g10120,LOC_Os02g12790,LOC_Os02g13290,LOC_Os02g15750,LOC_Os02g21340,LOC_Os02g49880,LOC_Os03g13390,LOC_Os03g14040,LOC_Os03g21560,LOC_Os03g29970,LOC_Os03g46440,LOC_Os03g55590,LOC_Os03g56950,LOC_Os03g60840,LOC_Os04g33830,LOC_Os04g38410,LOC_Os04g38600,LOC_Os05g01950,LOC_Os05g04610,LOC_Os05g25770,LOC_Os05g33280,LOC_Os05g…
GO:0052545	callose localization	399	7	2.19	0.00682	LOC_Os01g48680,LOC_Os02g10120,LOC_Os02g21340,LOC_Os03g46440,LOC_Os04g08828,LOC_Os05g25770,LOC_Os11g40970
GO:0048518	positive regulation of biological process	3407	30	18.72	0.00684	LOC_Os01g31690,LOC_Os01g31870,LOC_Os02g03580,LOC_Os02g21340,LOC_Os02g49880,LOC_Os02g53750,LOC_Os02g54130,LOC_Os03g13390,LOC_Os03g46440,LOC_Os03g55590,LOC_Os03g56950,LOC_Os05g01240,LOC_Os05g01950,LOC_Os05g04610,LOC_Os05g25770,LOC_Os05g49880,LOC_Os06g01950,LOC_Os06g15330,LOC_Os06g24070,LOC_Os06g50230,LOC_Os07g11110,LOC_Os08g06280,LOC_Os08g14940,LOC_Os08g29370,LOC_Os09g26420,LOC_Os10g35110,LOC_Os10g…
GO:0006612	protein targeting to membrane	1078	13	5.92	0.00696	LOC_Os01g02780,LOC_Os01g28500,LOC_Os01g31690,LOC_Os02g15750,LOC_Os02g21340,LOC_Os02g53750,LOC_Os03g03990,LOC_Os03g46440,LOC_Os05g25770,LOC_Os05g49880,LOC_Os06g01950,LOC_Os08g29370,LOC_Os09g26420
GO:0033037	polysaccharide localization	401	7	2.2	0.007	LOC_Os01g48680,LOC_Os02g10120,LOC_Os02g21340,LOC_Os03g46440,LOC_Os04g08828,LOC_Os05g25770,LOC_Os11g40970
GO:0046246	terpene biosynthetic process	71	3	0.39	0.00711	LOC_Os01g39960,LOC_Os02g36220,LOC_Os04g09900
GO:2000031	regulation of salicylic acid mediated signaling pathway	71	3	0.39	0.00711	LOC_Os01g69080,LOC_Os03g46440,LOC_Os08g01270
GO:0009409	response to cold	1858	19	10.21	0.00711	LOC_Os01g05080,LOC_Os01g47070,LOC_Os01g71340,LOC_Os01g71670,LOC_Os02g10120,LOC_Os02g15750,LOC_Os03g13390,LOC_Os05g04610,LOC_Os05g31140,LOC_Os05g34170,LOC_Os05g49880,LOC_Os06g49160,LOC_Os07g11110,LOC_Os07g33330,LOC_Os08g29370,LOC_Os09g26420,LOC_Os09g30418,LOC_Os11g45710,LOC_Os12g08730
GO:0010256	endomembrane system organization	505	8	2.78	0.00712	LOC_Os01g48680,LOC_Os01g69080,LOC_Os02g10120,LOC_Os04g38410,LOC_Os05g34170,LOC_Os05g49880,LOC_Os06g38450,LOC_Os09g30418
GO:0016054	organic acid catabolic process	841	11	4.62	0.00716	LOC_Os01g69080,LOC_Os02g02000,LOC_Os02g10120,LOC_Os02g15750,LOC_Os04g08828,LOC_Os04g38450,LOC_Os04g46990,LOC_Os05g49880,LOC_Os06g39344,LOC_Os10g29650,LOC_Os12g10730
GO:0046395	carboxylic acid catabolic process	841	11	4.62	0.00716	LOC_Os01g69080,LOC_Os02g02000,LOC_Os02g10120,LOC_Os02g15750,LOC_Os04g08828,LOC_Os04g38450,LOC_Os04g46990,LOC_Os05g49880,LOC_Os06g39344,LOC_Os10g29650,LOC_Os12g10730
GO:0070727	cellular macromolecule localization	2554	24	14.04	0.00725	LOC_Os01g02780,LOC_Os01g28500,LOC_Os01g31690,LOC_Os01g48680,LOC_Os02g15750,LOC_Os02g17710,LOC_Os02g21340,LOC_Os02g38240,LOC_Os02g49880,LOC_Os02g53750,LOC_Os03g03990,LOC_Os03g46440,LOC_Os04g08828,LOC_Os05g25770,LOC_Os05g49880,LOC_Os06g01950,LOC_Os06g15330,LOC_Os07g41250,LOC_Os08g14940,LOC_Os08g29370,LOC_Os09g26420,LOC_Os09g34000,LOC_Os10g33170,LOC_Os11g40970
GO:0012501	programmed cell death	2000	20	10.99	0.00735	LOC_Os01g02780,LOC_Os01g28500,LOC_Os01g31690,LOC_Os01g48680,LOC_Os02g15750,LOC_Os02g21340,LOC_Os02g53750,LOC_Os03g46440,LOC_Os04g53750,LOC_Os05g25770,LOC_Os05g49880,LOC_Os06g01950,LOC_Os06g38450,LOC_Os08g06280,LOC_Os08g14940,LOC_Os08g29370,LOC_Os08g42700,LOC_Os09g16950,LOC_Os09g26420,LOC_Os11g40970
GO:0046189	phenol-containing compound biosynthetic process	730	10	4.01	0.00748	LOC_Os01g02780,LOC_Os01g28500,LOC_Os02g15750,LOC_Os02g21340,LOC_Os02g53750,LOC_Os03g02830,LOC_Os03g46440,LOC_Os05g25770,LOC_Os06g49160,LOC_Os08g29370
GO:0009073	aromatic amino acid family biosynthetic process	220	5	1.21	0.00757	LOC_Os01g13690,LOC_Os02g51410,LOC_Os09g34000,LOC_Os10g35370,LOC_Os11g16550
GO:0097305	response to alcohol	2994	27	16.45	0.00758	LOC_Os01g12680,LOC_Os01g22980,LOC_Os01g50070,LOC_Os02g03580,LOC_Os02g10120,LOC_Os02g21340,LOC_Os02g42310,LOC_Os02g53750,LOC_Os02g54130,LOC_Os03g02830,LOC_Os03g56950,LOC_Os04g52640,LOC_Os05g04610,LOC_Os05g23880,LOC_Os05g25770,LOC_Os07g11110,LOC_Os07g28610,LOC_Os07g41250,LOC_Os08g01270,LOC_Os08g06280,LOC_Os08g10320,LOC_Os09g16950,LOC_Os09g26420,LOC_Os10g01044,LOC_Os10g33170,LOC_Os12g24320,LOC_Os12g…
GO:0006457	protein folding	511	8	2.81	0.00762	LOC_Os01g66980,LOC_Os02g54130,LOC_Os03g14040,LOC_Os08g29370,LOC_Os08g42850,LOC_Os09g09520,LOC_Os09g30418,LOC_Os09g34000
GO:0071704	organic substance metabolic process	30849	183	169.53	0.00771	LOC_Os01g01120,LOC_Os01g02780,LOC_Os01g05080,LOC_Os01g10810,LOC_Os01g12680,LOC_Os01g13690,LOC_Os01g17170,LOC_Os01g22980,LOC_Os01g25710,LOC_Os01g27140,LOC_Os01g28500,LOC_Os01g31690,LOC_Os01g39960,LOC_Os01g41710,LOC_Os01g44220,LOC_Os01g45880,LOC_Os01g47070,LOC_Os01g48680,LOC_Os01g50070,LOC_Os01g52240,LOC_Os01g56680,LOC_Os01g58790,LOC_Os01g66980,LOC_Os01g69080,LOC_Os01g70520,LOC_Os01g71340,LOC_Os01g…
GO:0009816	defense response to bacterium, incompatible interaction	221	5	1.21	0.00771	LOC_Os02g10120,LOC_Os02g53750,LOC_Os03g46440,LOC_Os05g23880,LOC_Os09g30418
GO:0072657	protein localization to membrane	1092	13	6	0.00771	LOC_Os01g02780,LOC_Os01g28500,LOC_Os01g31690,LOC_Os02g15750,LOC_Os02g21340,LOC_Os02g53750,LOC_Os03g03990,LOC_Os03g46440,LOC_Os05g25770,LOC_Os05g49880,LOC_Os06g01950,LOC_Os08g29370,LOC_Os09g26420
GO:0090150	establishment of protein localization to membrane	1092	13	6	0.00771	LOC_Os01g02780,LOC_Os01g28500,LOC_Os01g31690,LOC_Os02g15750,LOC_Os02g21340,LOC_Os02g53750,LOC_Os03g03990,LOC_Os03g46440,LOC_Os05g25770,LOC_Os05g49880,LOC_Os06g01950,LOC_Os08g29370,LOC_Os09g26420
GO:0000271	polysaccharide biosynthetic process	1348	15	7.41	0.00789	LOC_Os01g44220,LOC_Os02g10120,LOC_Os03g22330,LOC_Os04g51300,LOC_Os04g52640,LOC_Os05g04610,LOC_Os05g34170,LOC_Os09g12290,LOC_Os09g35800,LOC_Os10g35110,LOC_Os10g35370,LOC_Os11g02424,LOC_Os11g45710,LOC_Os12g03070,LOC_Os12g08730
GO:0071407	cellular response to organic cyclic compound	1749	18	9.61	0.00819	LOC_Os01g02780,LOC_Os01g22980,LOC_Os01g28500,LOC_Os01g31690,LOC_Os01g69080,LOC_Os02g15750,LOC_Os02g21340,LOC_Os02g42310,LOC_Os02g53750,LOC_Os03g46440,LOC_Os04g38450,LOC_Os05g25770,LOC_Os05g49880,LOC_Os07g11110,LOC_Os08g01270,LOC_Os08g06280,LOC_Os08g29370,LOC_Os09g26420
GO:0051641	cellular localization	3758	32	20.65	0.00843	LOC_Os01g02780,LOC_Os01g28500,LOC_Os01g31690,LOC_Os01g48680,LOC_Os01g55799,LOC_Os02g15750,LOC_Os02g17710,LOC_Os02g21340,LOC_Os02g38240,LOC_Os02g49880,LOC_Os02g53750,LOC_Os03g02830,LOC_Os03g03990,LOC_Os03g46440,LOC_Os04g08828,LOC_Os05g04610,LOC_Os05g22614,LOC_Os05g25770,LOC_Os05g49880,LOC_Os06g01950,LOC_Os06g15330,LOC_Os07g41250,LOC_Os08g14940,LOC_Os08g29370,LOC_Os09g26420,LOC_Os09g30418,LOC_Os09g…
GO:1901701	cellular response to oxygen-containing compound	3759	32	20.66	0.00847	LOC_Os01g02780,LOC_Os01g22980,LOC_Os01g28500,LOC_Os01g31690,LOC_Os01g47070,LOC_Os01g69080,LOC_Os02g03580,LOC_Os02g15750,LOC_Os02g21340,LOC_Os02g34810,LOC_Os02g42310,LOC_Os02g53750,LOC_Os02g54640,LOC_Os03g02830,LOC_Os03g46440,LOC_Os03g56950,LOC_Os04g38450,LOC_Os05g04610,LOC_Os05g25770,LOC_Os05g34170,LOC_Os05g49880,LOC_Os06g38450,LOC_Os07g11110,LOC_Os07g48020,LOC_Os08g01270,LOC_Os08g06280,LOC_Os08g…
GO:0010604	positive regulation of macromolecule metabolic process	1494	16	8.21	0.00872	LOC_Os01g31690,LOC_Os02g03580,LOC_Os03g13390,LOC_Os03g46440,LOC_Os03g55590,LOC_Os05g01950,LOC_Os05g04610,LOC_Os05g25770,LOC_Os05g49880,LOC_Os06g24070,LOC_Os07g11110,LOC_Os08g29370,LOC_Os09g26420,LOC_Os10g35370,LOC_Os11g16550,LOC_Os12g08730
GO:0006828	manganese ion transport	26	2	0.14	0.00896	LOC_Os01g31870,LOC_Os08g36680
GO:0031647	regulation of protein stability	26	2	0.14	0.00896	LOC_Os09g30340,LOC_Os09g30418
GO:0050821	protein stabilization	26	2	0.14	0.00896	LOC_Os09g30340,LOC_Os09g30418
GO:0006164	purine nucleotide biosynthetic process	231	5	1.27	0.00923	LOC_Os03g08070,LOC_Os09g12290,LOC_Os09g29540,LOC_Os10g10130,LOC_Os12g44150
GO:0010200	response to chitin	1247	14	6.85	0.00942	LOC_Os01g02780,LOC_Os01g28500,LOC_Os02g10120,LOC_Os02g15750,LOC_Os02g21340,LOC_Os02g53750,LOC_Os03g46440,LOC_Os05g25770,LOC_Os08g10320,LOC_Os08g29370,LOC_Os09g26420,LOC_Os09g29540,LOC_Os10g10130,LOC_Os11g02424
GO:0042939	tripeptide transport	79	3	0.43	0.00952	LOC_Os04g38450,LOC_Os07g41250,LOC_Os10g33170
GO:0009085	lysine biosynthetic process	27	2	0.15	0.00964	LOC_Os03g63330,LOC_Os09g12290
GO:0009089	lysine biosynthetic process via diaminopimelate	27	2	0.15	0.00964	LOC_Os03g63330,LOC_Os09g12290
GO:0046451	diaminopimelate metabolic process	27	2	0.15	0.00964	LOC_Os03g63330,LOC_Os09g12290
GO:0080140	regulation of jasmonic acid metabolic process	27	2	0.15	0.00964	LOC_Os01g48680,LOC_Os11g02424
GO:0080141	regulation of jasmonic acid biosynthetic process	27	2	0.15	0.00964	LOC_Os01g48680,LOC_Os11g02424
GO:0000165	MAPK cascade	648	9	3.56	0.01005	LOC_Os01g02780,LOC_Os01g28500,LOC_Os01g31690,LOC_Os02g15750,LOC_Os02g21340,LOC_Os05g25770,LOC_Os05g49880,LOC_Os08g29370,LOC_Os09g26420
GO:0009873	ethylene-activated signaling pathway	431	7	2.37	0.01016	LOC_Os02g10120,LOC_Os03g08070,LOC_Os03g55590,LOC_Os05g04610,LOC_Os06g24070,LOC_Os08g06280,LOC_Os09g26420
GO:0006857	oligopeptide transport	331	6	1.82	0.01028	LOC_Os02g12790,LOC_Os04g38450,LOC_Os07g41250,LOC_Os09g26420,LOC_Os10g33170,LOC_Os12g12934
GO:0006553	lysine metabolic process	28	2	0.15	0.01034	LOC_Os03g63330,LOC_Os09g12290
GO:0034637	cellular carbohydrate biosynthetic process	1136	13	6.24	0.01049	LOC_Os01g44220,LOC_Os02g10120,LOC_Os03g22330,LOC_Os04g51300,LOC_Os04g52640,LOC_Os09g12290,LOC_Os09g35800,LOC_Os10g35110,LOC_Os10g35370,LOC_Os11g02424,LOC_Os11g45710,LOC_Os12g03070,LOC_Os12g08730
GO:0019742	pentacyclic triterpenoid metabolic process	82	3	0.45	0.01054	LOC_Os02g21340,LOC_Os02g21810,LOC_Os11g18194
GO:0019745	pentacyclic triterpenoid biosynthetic process	82	3	0.45	0.01054	LOC_Os02g21340,LOC_Os02g21810,LOC_Os11g18194
GO:0006163	purine nucleotide metabolic process	889	11	4.89	0.01056	LOC_Os01g50070,LOC_Os02g21340,LOC_Os03g08070,LOC_Os03g36540,LOC_Os05g04610,LOC_Os05g34170,LOC_Os09g12290,LOC_Os09g29540,LOC_Os10g10130,LOC_Os10g29650,LOC_Os12g44150
GO:0009886	post-embryonic morphogenesis	1529	16	8.4	0.0107	LOC_Os01g27140,LOC_Os01g39960,LOC_Os02g10120,LOC_Os02g17710,LOC_Os03g36540,LOC_Os04g38600,LOC_Os04g51300,LOC_Os05g22614,LOC_Os05g23880,LOC_Os05g49880,LOC_Os08g14940,LOC_Os08g29370,LOC_Os09g29540,LOC_Os10g01044,LOC_Os10g10170,LOC_Os12g03070
GO:0034614	cellular response to reactive oxygen species	334	6	1.84	0.01071	LOC_Os02g34810,LOC_Os04g38450,LOC_Os06g38450,LOC_Os07g48020,LOC_Os08g06280,LOC_Os12g08730
GO:0015833	peptide transport	335	6	1.84	0.01086	LOC_Os02g12790,LOC_Os04g38450,LOC_Os07g41250,LOC_Os09g26420,LOC_Os10g33170,LOC_Os12g12934
GO:0052542	defense response by callose deposition	335	6	1.84	0.01086	LOC_Os02g10120,LOC_Os02g21340,LOC_Os03g46440,LOC_Os04g08828,LOC_Os05g25770,LOC_Os11g40970
GO:0016998	cell wall macromolecule catabolic process	84	3	0.46	0.01125	LOC_Os03g04060,LOC_Os04g41620,LOC_Os04g41680
GO:0060255	regulation of macromolecule metabolic process	5859	45	32.2	0.0113	LOC_Os01g02780,LOC_Os01g31690,LOC_Os02g03580,LOC_Os02g12790,LOC_Os02g13290,LOC_Os02g15750,LOC_Os02g17710,LOC_Os02g21340,LOC_Os02g49880,LOC_Os03g13390,LOC_Os03g14040,LOC_Os03g21560,LOC_Os03g29970,LOC_Os03g46440,LOC_Os03g55590,LOC_Os03g56950,LOC_Os03g57240,LOC_Os03g60840,LOC_Os04g33830,LOC_Os04g38410,LOC_Os04g38600,LOC_Os05g01950,LOC_Os05g04610,LOC_Os05g25770,LOC_Os05g33280,LOC_Os05g48630,LOC_Os05g…
GO:0002831	regulation of response to biotic stimulus	158	4	0.87	0.01148	LOC_Os03g46440,LOC_Os04g08828,LOC_Os08g01270,LOC_Os09g16950
GO:0010118	stomatal movement	550	8	3.02	0.01152	LOC_Os01g12680,LOC_Os01g48680,LOC_Os03g08070,LOC_Os03g55590,LOC_Os06g24070,LOC_Os09g16950,LOC_Os09g30418,LOC_Os12g44150
GO:0016104	triterpenoid biosynthetic process	85	3	0.47	0.01161	LOC_Os02g21340,LOC_Os02g21810,LOC_Os11g18194
GO:0055085	transmembrane transport	1678	17	9.22	0.01162	LOC_Os01g12680,LOC_Os01g17170,LOC_Os01g31870,LOC_Os01g48680,LOC_Os01g50070,LOC_Os02g21340,LOC_Os03g02670,LOC_Os03g03990,LOC_Os03g08070,LOC_Os03g21890,LOC_Os04g38450,LOC_Os05g04610,LOC_Os07g41250,LOC_Os08g14940,LOC_Os09g09520,LOC_Os10g33170,LOC_Os11g40970
GO:0051606	detection of stimulus	781	10	4.29	0.01163	LOC_Os01g02780,LOC_Os01g28500,LOC_Os02g15750,LOC_Os02g17710,LOC_Os02g21340,LOC_Os03g46440,LOC_Os05g25770,LOC_Os08g14940,LOC_Os08g29370,LOC_Os11g40970
GO:0070887	cellular response to chemical stimulus	5238	41	28.78	0.01169	LOC_Os01g02780,LOC_Os01g22980,LOC_Os01g28500,LOC_Os01g31690,LOC_Os01g31870,LOC_Os01g47070,LOC_Os01g50070,LOC_Os01g69080,LOC_Os02g03580,LOC_Os02g10120,LOC_Os02g15750,LOC_Os02g21340,LOC_Os02g34810,LOC_Os02g42310,LOC_Os02g53750,LOC_Os02g54640,LOC_Os03g02830,LOC_Os03g08070,LOC_Os03g46440,LOC_Os03g55590,LOC_Os03g56950,LOC_Os04g38450,LOC_Os04g46990,LOC_Os05g04610,LOC_Os05g25770,LOC_Os05g27780,LOC_Os05g…
GO:0010363	regulation of plant-type hypersensitive response	1157	13	6.36	0.01207	LOC_Os01g02780,LOC_Os01g28500,LOC_Os01g31690,LOC_Os02g15750,LOC_Os02g21340,LOC_Os02g53750,LOC_Os03g46440,LOC_Os05g25770,LOC_Os05g49880,LOC_Os06g01950,LOC_Os08g06280,LOC_Os08g29370,LOC_Os09g26420
GO:0007165	signal transduction	5411	42	29.74	0.01224	LOC_Os01g02780,LOC_Os01g08310,LOC_Os01g22980,LOC_Os01g28500,LOC_Os01g31690,LOC_Os01g31870,LOC_Os01g48680,LOC_Os01g50070,LOC_Os01g69080,LOC_Os02g03580,LOC_Os02g10120,LOC_Os02g15750,LOC_Os02g17710,LOC_Os02g21340,LOC_Os02g42310,LOC_Os02g49880,LOC_Os02g53750,LOC_Os02g54130,LOC_Os02g54640,LOC_Os03g02830,LOC_Os03g08070,LOC_Os03g46440,LOC_Os03g55590,LOC_Os03g56950,LOC_Os04g38450,LOC_Os04g47190,LOC_Os05g…
GO:0010112	regulation of systemic acquired resistance	31	2	0.17	0.01259	LOC_Os03g46440,LOC_Os04g08828
GO:0006722	triterpenoid metabolic process	88	3	0.48	0.01275	LOC_Os02g21340,LOC_Os02g21810,LOC_Os11g18194
GO:0009867	jasmonic acid mediated signaling pathway	919	11	5.05	0.01325	LOC_Os01g02780,LOC_Os01g28500,LOC_Os01g31690,LOC_Os01g69080,LOC_Os02g15750,LOC_Os02g21340,LOC_Os03g46440,LOC_Os05g25770,LOC_Os05g49880,LOC_Os08g29370,LOC_Os09g26420
GO:0031325	positive regulation of cellular metabolic process	1569	16	8.62	0.0134	LOC_Os01g31690,LOC_Os02g03580,LOC_Os03g13390,LOC_Os03g46440,LOC_Os03g55590,LOC_Os05g01950,LOC_Os05g04610,LOC_Os05g25770,LOC_Os05g49880,LOC_Os06g24070,LOC_Os07g11110,LOC_Os08g29370,LOC_Os09g26420,LOC_Os10g35370,LOC_Os11g16550,LOC_Os12g08730
GO:0023014	signal transduction by phosphorylation	681	9	3.74	0.01352	LOC_Os01g02780,LOC_Os01g28500,LOC_Os01g31690,LOC_Os02g15750,LOC_Os02g21340,LOC_Os05g25770,LOC_Os05g49880,LOC_Os08g29370,LOC_Os09g26420
GO:0034599	cellular response to oxidative stress	353	6	1.94	0.01375	LOC_Os02g34810,LOC_Os04g38450,LOC_Os06g38450,LOC_Os07g48020,LOC_Os08g06280,LOC_Os12g08730
GO:0071395	cellular response to jasmonic acid stimulus	925	11	5.08	0.01384	LOC_Os01g02780,LOC_Os01g28500,LOC_Os01g31690,LOC_Os01g69080,LOC_Os02g15750,LOC_Os02g21340,LOC_Os03g46440,LOC_Os05g25770,LOC_Os05g49880,LOC_Os08g29370,LOC_Os09g26420
GO:1901698	response to nitrogen compound	2416	22	13.28	0.01402	LOC_Os01g02780,LOC_Os01g12680,LOC_Os01g28500,LOC_Os02g10120,LOC_Os02g15750,LOC_Os02g21340,LOC_Os02g53750,LOC_Os03g46440,LOC_Os04g52640,LOC_Os05g25770,LOC_Os07g11110,LOC_Os07g41250,LOC_Os08g01270,LOC_Os08g10320,LOC_Os08g29370,LOC_Os09g09520,LOC_Os09g26420,LOC_Os09g29540,LOC_Os10g10130,LOC_Os10g33170,LOC_Os11g02424,LOC_Os12g12934
GO:0042886	amide transport	355	6	1.95	0.0141	LOC_Os02g12790,LOC_Os04g38450,LOC_Os07g41250,LOC_Os09g26420,LOC_Os10g33170,LOC_Os12g12934
GO:0006816	calcium ion transport	258	5	1.42	0.01432	LOC_Os01g48680,LOC_Os01g69080,LOC_Os02g10120,LOC_Os04g38410,LOC_Os08g36680
GO:0070301	cellular response to hydrogen peroxide	258	5	1.42	0.01432	LOC_Os02g34810,LOC_Os04g38450,LOC_Os06g38450,LOC_Os07g48020,LOC_Os12g08730
GO:0034220	ion transmembrane transport	691	9	3.8	0.01473	LOC_Os01g31870,LOC_Os01g48680,LOC_Os02g21340,LOC_Os03g02670,LOC_Os03g08070,LOC_Os03g21890,LOC_Os04g38450,LOC_Os08g14940,LOC_Os11g40970
GO:0071229	cellular response to acid chemical	2287	21	12.57	0.01493	LOC_Os01g02780,LOC_Os01g28500,LOC_Os01g31690,LOC_Os01g47070,LOC_Os01g69080,LOC_Os02g03580,LOC_Os02g15750,LOC_Os02g21340,LOC_Os02g53750,LOC_Os03g02830,LOC_Os03g46440,LOC_Os03g56950,LOC_Os04g38450,LOC_Os05g04610,LOC_Os05g25770,LOC_Os05g34170,LOC_Os05g49880,LOC_Os08g01270,LOC_Os08g06280,LOC_Os08g29370,LOC_Os09g26420
GO:0055071	manganese ion homeostasis	34	2	0.19	0.01502	LOC_Os01g31870,LOC_Os08g36680
GO:1901606	alpha-amino acid catabolic process	361	6	1.98	0.0152	LOC_Os01g69080,LOC_Os02g02000,LOC_Os02g10120,LOC_Os02g15750,LOC_Os04g08828,LOC_Os05g49880
GO:0080135	regulation of cellular response to stress	1195	13	6.57	0.01539	LOC_Os01g02780,LOC_Os01g28500,LOC_Os01g31690,LOC_Os02g15750,LOC_Os02g21340,LOC_Os02g53750,LOC_Os03g46440,LOC_Os05g25770,LOC_Os05g49880,LOC_Os06g01950,LOC_Os08g06280,LOC_Os08g29370,LOC_Os09g26420
GO:0006807	nitrogen compound metabolic process	20399	128	112.1	0.01548	LOC_Os01g01120,LOC_Os01g02780,LOC_Os01g05080,LOC_Os01g10810,LOC_Os01g12680,LOC_Os01g13690,LOC_Os01g17170,LOC_Os01g31690,LOC_Os01g44220,LOC_Os01g45880,LOC_Os01g47070,LOC_Os01g50070,LOC_Os01g56680,LOC_Os01g58790,LOC_Os01g69080,LOC_Os02g02000,LOC_Os02g03330,LOC_Os02g03580,LOC_Os02g10120,LOC_Os02g12790,LOC_Os02g13290,LOC_Os02g15750,LOC_Os02g21340,LOC_Os02g21810,LOC_Os02g32250,LOC_Os02g38240,LOC_Os02g…
GO:0009958	positive gravitropism	174	4	0.96	0.01584	LOC_Os01g50070,LOC_Os02g54130,LOC_Os05g04610,LOC_Os06g50230
GO:0015692	lead ion transport	35	2	0.19	0.01587	LOC_Os01g31870,LOC_Os02g21340
GO:0009966	regulation of signal transduction	702	9	3.86	0.01616	LOC_Os01g50070,LOC_Os01g69080,LOC_Os02g21340,LOC_Os02g53750,LOC_Os03g46440,LOC_Os05g04610,LOC_Os08g01270,LOC_Os08g06280,LOC_Os09g26420
GO:0023051	regulation of signaling	703	9	3.86	0.01629	LOC_Os01g50070,LOC_Os01g69080,LOC_Os02g21340,LOC_Os02g53750,LOC_Os03g46440,LOC_Os05g04610,LOC_Os08g01270,LOC_Os08g06280,LOC_Os09g26420
GO:0009746	response to hexose	474	7	2.6	0.01635	LOC_Os02g03580,LOC_Os02g15750,LOC_Os02g21340,LOC_Os04g38450,LOC_Os04g47190,LOC_Os08g01270,LOC_Os09g26420
GO:0090332	stomatal closure	97	3	0.53	0.01653	LOC_Os01g12680,LOC_Os09g16950,LOC_Os09g30418
GO:0009893	positive regulation of metabolic process	1887	18	10.37	0.0167	LOC_Os01g31690,LOC_Os02g03580,LOC_Os02g21340,LOC_Os03g13390,LOC_Os03g46440,LOC_Os03g55590,LOC_Os05g01950,LOC_Os05g04610,LOC_Os05g25770,LOC_Os05g49880,LOC_Os06g01950,LOC_Os06g24070,LOC_Os07g11110,LOC_Os08g29370,LOC_Os09g26420,LOC_Os10g35370,LOC_Os11g16550,LOC_Os12g08730
GO:0010100	negative regulation of photomorphogenesis	36	2	0.2	0.01675	LOC_Os02g49880,LOC_Os06g15330
GO:0016137	glycoside metabolic process	36	2	0.2	0.01675	LOC_Os04g08828,LOC_Os10g35110
GO:0048579	negative regulation of long-day photoperiodism, flowering	36	2	0.2	0.01675	LOC_Os02g49880,LOC_Os06g15330
GO:0044700	single organism signaling	5525	42	30.36	0.01704	LOC_Os01g02780,LOC_Os01g08310,LOC_Os01g22980,LOC_Os01g28500,LOC_Os01g31690,LOC_Os01g31870,LOC_Os01g48680,LOC_Os01g50070,LOC_Os01g69080,LOC_Os02g03580,LOC_Os02g10120,LOC_Os02g15750,LOC_Os02g17710,LOC_Os02g21340,LOC_Os02g42310,LOC_Os02g49880,LOC_Os02g53750,LOC_Os02g54130,LOC_Os02g54640,LOC_Os03g02830,LOC_Os03g08070,LOC_Os03g46440,LOC_Os03g55590,LOC_Os03g56950,LOC_Os04g38450,LOC_Os04g47190,LOC_Os05g…
GO:0046034	ATP metabolic process	479	7	2.63	0.01721	LOC_Os01g50070,LOC_Os02g21340,LOC_Os03g08070,LOC_Os03g36540,LOC_Os05g04610,LOC_Os10g29650,LOC_Os12g44150
GO:0010646	regulation of cell communication	710	9	3.9	0.01726	LOC_Os01g50070,LOC_Os01g69080,LOC_Os02g21340,LOC_Os02g53750,LOC_Os03g46440,LOC_Os05g04610,LOC_Os08g01270,LOC_Os08g06280,LOC_Os09g26420
GO:0023052	signaling	5531	42	30.39	0.01732	LOC_Os01g02780,LOC_Os01g08310,LOC_Os01g22980,LOC_Os01g28500,LOC_Os01g31690,LOC_Os01g31870,LOC_Os01g48680,LOC_Os01g50070,LOC_Os01g69080,LOC_Os02g03580,LOC_Os02g10120,LOC_Os02g15750,LOC_Os02g17710,LOC_Os02g21340,LOC_Os02g42310,LOC_Os02g49880,LOC_Os02g53750,LOC_Os02g54130,LOC_Os02g54640,LOC_Os03g02830,LOC_Os03g08070,LOC_Os03g46440,LOC_Os03g55590,LOC_Os03g56950,LOC_Os04g38450,LOC_Os04g47190,LOC_Os05g…
GO:0048522	positive regulation of cellular process	2466	22	13.55	0.01734	LOC_Os01g31690,LOC_Os01g31870,LOC_Os02g03580,LOC_Os02g49880,LOC_Os02g53750,LOC_Os03g13390,LOC_Os03g46440,LOC_Os03g55590,LOC_Os05g01240,LOC_Os05g01950,LOC_Os05g04610,LOC_Os05g25770,LOC_Os05g49880,LOC_Os06g15330,LOC_Os06g24070,LOC_Os07g11110,LOC_Os08g06280,LOC_Os08g29370,LOC_Os09g26420,LOC_Os10g35370,LOC_Os11g16550,LOC_Os12g08730
GO:0010541	acropetal auxin transport	37	2	0.2	0.01764	LOC_Os01g50070,LOC_Os05g04610
GO:0060919	auxin influx	37	2	0.2	0.01764	LOC_Os01g50070,LOC_Os05g04610
GO:0048366	leaf development	1759	17	9.67	0.01765	LOC_Os01g31690,LOC_Os02g53750,LOC_Os03g13390,LOC_Os03g55590,LOC_Os04g52640,LOC_Os05g01950,LOC_Os05g25770,LOC_Os05g49880,LOC_Os06g24070,LOC_Os06g38450,LOC_Os07g11110,LOC_Os08g10320,LOC_Os09g30418,LOC_Os10g35110,LOC_Os10g35370,LOC_Os11g16550,LOC_Os12g08730
GO:0009407	toxin catabolic process	374	6	2.06	0.01776	LOC_Os02g12790,LOC_Os04g47190,LOC_Os05g04610,LOC_Os06g01950,LOC_Os09g26420,LOC_Os12g10730
GO:0090487	secondary metabolite catabolic process	374	6	2.06	0.01776	LOC_Os02g12790,LOC_Os04g47190,LOC_Os05g04610,LOC_Os06g01950,LOC_Os09g26420,LOC_Os12g10730
GO:0046474	glycerophospholipid biosynthetic process	273	5	1.5	0.01784	LOC_Os01g69080,LOC_Os03g22330,LOC_Os03g36540,LOC_Os05g49880,LOC_Os10g35370
GO:0006605	protein targeting	2042	19	11.22	0.01785	LOC_Os01g02780,LOC_Os01g28500,LOC_Os01g31690,LOC_Os02g15750,LOC_Os02g21340,LOC_Os02g38240,LOC_Os02g49880,LOC_Os02g53750,LOC_Os03g03990,LOC_Os03g46440,LOC_Os05g25770,LOC_Os05g49880,LOC_Os06g01950,LOC_Os06g15330,LOC_Os07g41250,LOC_Os08g29370,LOC_Os09g26420,LOC_Os09g34000,LOC_Os10g33170
GO:0072521	purine-containing compound metabolic process	962	11	5.29	0.01797	LOC_Os01g50070,LOC_Os02g21340,LOC_Os03g08070,LOC_Os03g36540,LOC_Os05g04610,LOC_Os05g34170,LOC_Os09g12290,LOC_Os09g29540,LOC_Os10g10130,LOC_Os10g29650,LOC_Os12g44150
GO:0010119	regulation of stomatal movement	375	6	2.06	0.01797	LOC_Os01g48680,LOC_Os03g08070,LOC_Os03g55590,LOC_Os06g24070,LOC_Os09g16950,LOC_Os12g44150
GO:0007020	microtubule nucleation	181	4	0.99	0.01804	LOC_Os01g22980,LOC_Os01g69080,LOC_Os02g42310,LOC_Os10g35110
GO:0009653	anatomical structure morphogenesis	6515	48	35.8	0.0182	LOC_Os01g27140,LOC_Os01g28500,LOC_Os01g31690,LOC_Os01g39960,LOC_Os01g50070,LOC_Os01g55799,LOC_Os02g10120,LOC_Os02g17710,LOC_Os02g53750,LOC_Os02g54130,LOC_Os03g13390,LOC_Os03g21890,LOC_Os03g36540,LOC_Os03g46440,LOC_Os03g55590,LOC_Os03g56950,LOC_Os03g57240,LOC_Os04g08828,LOC_Os04g38600,LOC_Os04g51300,LOC_Os05g01950,LOC_Os05g04610,LOC_Os05g22614,LOC_Os05g23880,LOC_Os05g34170,LOC_Os05g49880,LOC_Os06g…
GO:0044242	cellular lipid catabolic process	599	8	3.29	0.01831	LOC_Os02g36220,LOC_Os04g09900,LOC_Os04g38450,LOC_Os05g49880,LOC_Os06g39344,LOC_Os10g29650,LOC_Os10g35110,LOC_Os12g10730
GO:0032101	regulation of response to external stimulus	182	4	1	0.01837	LOC_Os03g46440,LOC_Os04g08828,LOC_Os08g01270,LOC_Os09g16950
GO:0080112	seed growth	38	2	0.21	0.01856	LOC_Os03g55590,LOC_Os06g24070
GO:0080113	regulation of seed growth	38	2	0.21	0.01856	LOC_Os03g55590,LOC_Os06g24070
GO:0009067	aspartate family amino acid biosynthetic process	277	5	1.52	0.01887	LOC_Os01g01120,LOC_Os02g21810,LOC_Os02g53750,LOC_Os03g63330,LOC_Os09g12290
GO:0009165	nucleotide biosynthetic process	603	8	3.31	0.01897	LOC_Os03g08070,LOC_Os03g13390,LOC_Os07g33330,LOC_Os09g12290,LOC_Os09g29540,LOC_Os09g35800,LOC_Os10g10130,LOC_Os12g44150
GO:1901293	nucleoside phosphate biosynthetic process	604	8	3.32	0.01914	LOC_Os03g08070,LOC_Os03g13390,LOC_Os07g33330,LOC_Os09g12290,LOC_Os09g29540,LOC_Os09g35800,LOC_Os10g10130,LOC_Os12g44150
GO:0009150	purine ribonucleotide metabolic process	846	10	4.65	0.01921	LOC_Os01g50070,LOC_Os02g21340,LOC_Os03g08070,LOC_Os03g36540,LOC_Os05g04610,LOC_Os05g34170,LOC_Os09g29540,LOC_Os10g10130,LOC_Os10g29650,LOC_Os12g44150
GO:0046785	microtubule polymerization	185	4	1.02	0.01938	LOC_Os01g22980,LOC_Os01g69080,LOC_Os02g42310,LOC_Os10g35110
GO:2000022	regulation of jasmonic acid mediated signaling pathway	39	2	0.21	0.01949	LOC_Os01g69080,LOC_Os03g46440
GO:0009651	response to salt stress	2800	24	15.39	0.02035	LOC_Os01g47070,LOC_Os01g48680,LOC_Os01g50070,LOC_Os01g69080,LOC_Os01g71340,LOC_Os01g71670,LOC_Os02g10120,LOC_Os02g21340,LOC_Os03g08070,LOC_Os03g13390,LOC_Os04g38410,LOC_Os04g38450,LOC_Os05g04610,LOC_Os05g31140,LOC_Os05g34170,LOC_Os05g49880,LOC_Os06g38450,LOC_Os07g41250,LOC_Os08g06280,LOC_Os09g26420,LOC_Os09g30418,LOC_Os10g33170,LOC_Os12g07210,LOC_Os12g44150
GO:0034284	response to monosaccharide	497	7	2.73	0.02058	LOC_Os02g03580,LOC_Os02g15750,LOC_Os02g21340,LOC_Os04g38450,LOC_Os04g47190,LOC_Os08g01270,LOC_Os09g26420
GO:0031109	microtubule polymerization or depolymerization	189	4	1.04	0.02077	LOC_Os01g22980,LOC_Os01g69080,LOC_Os02g42310,LOC_Os10g35110
GO:0071702	organic substance transport	4332	34	23.81	0.02084	LOC_Os01g02780,LOC_Os01g28500,LOC_Os01g31690,LOC_Os01g66980,LOC_Os02g12790,LOC_Os02g15750,LOC_Os02g21340,LOC_Os02g38240,LOC_Os02g49880,LOC_Os02g53750,LOC_Os03g02670,LOC_Os03g02830,LOC_Os03g03990,LOC_Os03g46440,LOC_Os04g38450,LOC_Os05g04610,LOC_Os05g25770,LOC_Os05g49880,LOC_Os06g01950,LOC_Os06g15330,LOC_Os07g41250,LOC_Os08g29370,LOC_Os09g09520,LOC_Os09g16950,LOC_Os09g26420,LOC_Os09g30418,LOC_Os09g…
GO:0016051	carbohydrate biosynthetic process	1938	18	10.65	0.0212	LOC_Os01g44220,LOC_Os02g10120,LOC_Os03g22330,LOC_Os04g38600,LOC_Os04g51300,LOC_Os04g52640,LOC_Os05g04610,LOC_Os05g34170,LOC_Os05g49880,LOC_Os09g12290,LOC_Os09g30418,LOC_Os09g35800,LOC_Os10g35110,LOC_Os10g35370,LOC_Os11g02424,LOC_Os11g45710,LOC_Os12g03070,LOC_Os12g08730
GO:0051649	establishment of localization in cell	3413	28	18.76	0.02124	LOC_Os01g02780,LOC_Os01g28500,LOC_Os01g31690,LOC_Os01g48680,LOC_Os01g55799,LOC_Os02g15750,LOC_Os02g21340,LOC_Os02g38240,LOC_Os02g49880,LOC_Os02g53750,LOC_Os03g02830,LOC_Os03g03990,LOC_Os03g46440,LOC_Os05g04610,LOC_Os05g22614,LOC_Os05g25770,LOC_Os05g49880,LOC_Os06g01950,LOC_Os06g15330,LOC_Os07g41250,LOC_Os08g29370,LOC_Os09g26420,LOC_Os09g30418,LOC_Os09g34000,LOC_Os10g10170,LOC_Os10g33170,LOC_Os10g…
GO:0006730	one-carbon metabolic process	41	2	0.23	0.02141	LOC_Os04g33660,LOC_Os08g36680
GO:0010565	regulation of cellular ketone metabolic process	191	4	1.05	0.02149	LOC_Os01g48680,LOC_Os05g49880,LOC_Os08g06280,LOC_Os11g02424
GO:0072522	purine-containing compound biosynthetic process	288	5	1.58	0.02189	LOC_Os03g08070,LOC_Os09g12290,LOC_Os09g29540,LOC_Os10g10130,LOC_Os12g44150
GO:0008544	epidermis development	2529	22	13.9	0.02236	LOC_Os01g28500,LOC_Os01g39960,LOC_Os01g50070,LOC_Os02g17710,LOC_Os03g13390,LOC_Os03g36540,LOC_Os03g56950,LOC_Os03g57240,LOC_Os04g38600,LOC_Os04g51300,LOC_Os05g04610,LOC_Os05g22614,LOC_Os05g34170,LOC_Os05g49880,LOC_Os06g15400,LOC_Os08g01270,LOC_Os08g29370,LOC_Os09g29540,LOC_Os09g35800,LOC_Os10g01044,LOC_Os10g10170,LOC_Os12g03070
GO:0043588	skin development	2529	22	13.9	0.02236	LOC_Os01g28500,LOC_Os01g39960,LOC_Os01g50070,LOC_Os02g17710,LOC_Os03g13390,LOC_Os03g36540,LOC_Os03g56950,LOC_Os03g57240,LOC_Os04g38600,LOC_Os04g51300,LOC_Os05g04610,LOC_Os05g22614,LOC_Os05g34170,LOC_Os05g49880,LOC_Os06g15400,LOC_Os08g01270,LOC_Os08g29370,LOC_Os09g29540,LOC_Os09g35800,LOC_Os10g01044,LOC_Os10g10170,LOC_Os12g03070
GO:0009395	phospholipid catabolic process	42	2	0.23	0.0224	LOC_Os02g36220,LOC_Os04g09900
GO:0010037	response to carbon dioxide	42	2	0.23	0.0224	LOC_Os01g12680,LOC_Os08g36680
GO:0030104	water homeostasis	109	3	0.6	0.02244	LOC_Os01g12680,LOC_Os09g29540,LOC_Os10g10130
GO:0043200	response to amino acid	109	3	0.6	0.02244	LOC_Os07g41250,LOC_Os10g33170,LOC_Os12g12934
GO:0060429	epithelium development	2530	22	13.9	0.02245	LOC_Os01g28500,LOC_Os01g39960,LOC_Os01g50070,LOC_Os02g17710,LOC_Os03g13390,LOC_Os03g36540,LOC_Os03g56950,LOC_Os03g57240,LOC_Os04g38600,LOC_Os04g51300,LOC_Os05g04610,LOC_Os05g22614,LOC_Os05g34170,LOC_Os05g49880,LOC_Os06g15400,LOC_Os08g01270,LOC_Os08g29370,LOC_Os09g29540,LOC_Os09g35800,LOC_Os10g01044,LOC_Os10g10170,LOC_Os12g03070
GO:0009126	purine nucleoside monophosphate metabolic process	508	7	2.79	0.02286	LOC_Os01g50070,LOC_Os02g21340,LOC_Os03g08070,LOC_Os03g36540,LOC_Os05g04610,LOC_Os10g29650,LOC_Os12g44150
GO:0009167	purine ribonucleoside monophosphate metabolic process	508	7	2.79	0.02286	LOC_Os01g50070,LOC_Os02g21340,LOC_Os03g08070,LOC_Os03g36540,LOC_Os05g04610,LOC_Os10g29650,LOC_Os12g44150
GO:0033993	response to lipid	3435	28	18.88	0.02288	LOC_Os01g12680,LOC_Os01g22980,LOC_Os01g50070,LOC_Os02g03580,LOC_Os02g10120,LOC_Os02g21340,LOC_Os02g42310,LOC_Os02g53750,LOC_Os02g54130,LOC_Os03g02830,LOC_Os03g56950,LOC_Os04g52640,LOC_Os05g04610,LOC_Os05g23880,LOC_Os05g25770,LOC_Os05g34170,LOC_Os07g11110,LOC_Os07g28610,LOC_Os07g41250,LOC_Os08g01270,LOC_Os08g06280,LOC_Os08g10320,LOC_Os09g16950,LOC_Os09g26420,LOC_Os10g01044,LOC_Os10g33170,LOC_Os12g…
GO:0009152	purine ribonucleotide biosynthetic process	195	4	1.07	0.02298	LOC_Os03g08070,LOC_Os09g29540,LOC_Os10g10130,LOC_Os12g44150
GO:0016145	S-glycoside catabolic process	43	2	0.24	0.02341	LOC_Os02g21340,LOC_Os03g62670
GO:0019759	glycosinolate catabolic process	43	2	0.24	0.02341	LOC_Os02g21340,LOC_Os03g62670
GO:0019762	glucosinolate catabolic process	43	2	0.24	0.02341	LOC_Os02g21340,LOC_Os03g62670
GO:0016042	lipid catabolic process	629	8	3.46	0.02367	LOC_Os02g36220,LOC_Os04g09900,LOC_Os04g38450,LOC_Os05g49880,LOC_Os06g39344,LOC_Os10g29650,LOC_Os10g35110,LOC_Os12g10730
GO:0032940	secretion by cell	197	4	1.08	0.02374	LOC_Os01g48680,LOC_Os01g55799,LOC_Os09g30418,LOC_Os10g35110
GO:0006915	apoptotic process	112	3	0.62	0.02407	LOC_Os04g53750,LOC_Os08g06280,LOC_Os08g42700
GO:0015031	protein transport	2408	21	13.23	0.02477	LOC_Os01g02780,LOC_Os01g28500,LOC_Os01g31690,LOC_Os01g66980,LOC_Os02g15750,LOC_Os02g21340,LOC_Os02g38240,LOC_Os02g49880,LOC_Os02g53750,LOC_Os03g03990,LOC_Os03g46440,LOC_Os05g25770,LOC_Os05g49880,LOC_Os06g01950,LOC_Os06g15330,LOC_Os07g41250,LOC_Os08g29370,LOC_Os09g26420,LOC_Os09g30418,LOC_Os09g34000,LOC_Os10g33170
GO:0052315	phytoalexin biosynthetic process	114	3	0.63	0.0252	LOC_Os04g08828,LOC_Os04g09900,LOC_Os07g28040
GO:0045184	establishment of protein localization	2413	21	13.26	0.02527	LOC_Os01g02780,LOC_Os01g28500,LOC_Os01g31690,LOC_Os01g66980,LOC_Os02g15750,LOC_Os02g21340,LOC_Os02g38240,LOC_Os02g49880,LOC_Os02g53750,LOC_Os03g03990,LOC_Os03g46440,LOC_Os05g25770,LOC_Os05g49880,LOC_Os06g01950,LOC_Os06g15330,LOC_Os07g41250,LOC_Os08g29370,LOC_Os09g26420,LOC_Os09g30418,LOC_Os09g34000,LOC_Os10g33170
GO:0051501	diterpene phytoalexin metabolic process	45	2	0.25	0.02549	LOC_Os02g36220,LOC_Os04g09900
GO:0071369	cellular response to ethylene stimulus	522	7	2.87	0.02599	LOC_Os02g10120,LOC_Os03g08070,LOC_Os03g55590,LOC_Os05g04610,LOC_Os06g24070,LOC_Os08g06280,LOC_Os09g26420
GO:0044249	cellular biosynthetic process	18115	114	99.55	0.02612	LOC_Os01g01120,LOC_Os01g02780,LOC_Os01g05080,LOC_Os01g10810,LOC_Os01g12680,LOC_Os01g13690,LOC_Os01g17170,LOC_Os01g28500,LOC_Os01g31690,LOC_Os01g39960,LOC_Os01g44220,LOC_Os01g48680,LOC_Os01g58790,LOC_Os01g69080,LOC_Os02g02000,LOC_Os02g03580,LOC_Os02g09590,LOC_Os02g10120,LOC_Os02g12790,LOC_Os02g13290,LOC_Os02g15750,LOC_Os02g17710,LOC_Os02g21340,LOC_Os02g21810,LOC_Os02g32250,LOC_Os02g36220,LOC_Os02g…
GO:0009066	aspartate family amino acid metabolic process	302	5	1.66	0.02617	LOC_Os01g01120,LOC_Os02g21810,LOC_Os02g53750,LOC_Os03g63330,LOC_Os09g12290
GO:0002229	defense response to oomycetes	46	2	0.25	0.02655	LOC_Os04g08828,LOC_Os08g01270
GO:0010018	far-red light signaling pathway	46	2	0.25	0.02655	LOC_Os02g49880,LOC_Os06g15330
GO:0016115	terpenoid catabolic process	46	2	0.25	0.02655	LOC_Os02g36220,LOC_Os04g09900
GO:0006195	purine nucleotide catabolic process	525	7	2.89	0.0267	LOC_Os01g50070,LOC_Os02g21340,LOC_Os03g36540,LOC_Os05g04610,LOC_Os05g34170,LOC_Os10g29650,LOC_Os12g44150
GO:0009146	purine nucleoside triphosphate catabolic process	525	7	2.89	0.0267	LOC_Os01g50070,LOC_Os02g21340,LOC_Os03g36540,LOC_Os05g04610,LOC_Os05g34170,LOC_Os10g29650,LOC_Os12g44150
GO:0009154	purine ribonucleotide catabolic process	525	7	2.89	0.0267	LOC_Os01g50070,LOC_Os02g21340,LOC_Os03g36540,LOC_Os05g04610,LOC_Os05g34170,LOC_Os10g29650,LOC_Os12g44150
GO:0009203	ribonucleoside triphosphate catabolic process	525	7	2.89	0.0267	LOC_Os01g50070,LOC_Os02g21340,LOC_Os03g36540,LOC_Os05g04610,LOC_Os05g34170,LOC_Os10g29650,LOC_Os12g44150
GO:0009207	purine ribonucleoside triphosphate catabolic process	525	7	2.89	0.0267	LOC_Os01g50070,LOC_Os02g21340,LOC_Os03g36540,LOC_Os05g04610,LOC_Os05g34170,LOC_Os10g29650,LOC_Os12g44150
GO:0009261	ribonucleotide catabolic process	525	7	2.89	0.0267	LOC_Os01g50070,LOC_Os02g21340,LOC_Os03g36540,LOC_Os05g04610,LOC_Os05g34170,LOC_Os10g29650,LOC_Os12g44150
GO:0009143	nucleoside triphosphate catabolic process	526	7	2.89	0.02694	LOC_Os01g50070,LOC_Os02g21340,LOC_Os03g36540,LOC_Os05g04610,LOC_Os05g34170,LOC_Os10g29650,LOC_Os12g44150
GO:0009166	nucleotide catabolic process	526	7	2.89	0.02694	LOC_Os01g50070,LOC_Os02g21340,LOC_Os03g36540,LOC_Os05g04610,LOC_Os05g34170,LOC_Os10g29650,LOC_Os12g44150
GO:1901292	nucleoside phosphate catabolic process	527	7	2.9	0.02718	LOC_Os01g50070,LOC_Os02g21340,LOC_Os03g36540,LOC_Os05g04610,LOC_Os05g34170,LOC_Os10g29650,LOC_Os12g44150
GO:0046903	secretion	206	4	1.13	0.02738	LOC_Os01g48680,LOC_Os01g55799,LOC_Os09g30418,LOC_Os10g35110
GO:0008300	isoprenoid catabolic process	47	2	0.26	0.02763	LOC_Os02g36220,LOC_Os04g09900
GO:0006022	aminoglycan metabolic process	529	7	2.91	0.02767	LOC_Os01g47070,LOC_Os03g04060,LOC_Os03g22370,LOC_Os04g41620,LOC_Os04g41680,LOC_Os05g01950,LOC_Os07g49110
GO:0006152	purine nucleoside catabolic process	529	7	2.91	0.02767	LOC_Os01g50070,LOC_Os02g21340,LOC_Os03g36540,LOC_Os05g04610,LOC_Os05g34170,LOC_Os10g29650,LOC_Os12g44150
GO:0046130	purine ribonucleoside catabolic process	529	7	2.91	0.02767	LOC_Os01g50070,LOC_Os02g21340,LOC_Os03g36540,LOC_Os05g04610,LOC_Os05g34170,LOC_Os10g29650,LOC_Os12g44150
GO:0006464	cellular protein modification process	6195	45	34.04	0.02783	LOC_Os01g02780,LOC_Os01g31690,LOC_Os01g41710,LOC_Os01g52240,LOC_Os02g15750,LOC_Os02g17710,LOC_Os02g21340,LOC_Os02g53750,LOC_Os03g03990,LOC_Os03g13390,LOC_Os03g14040,LOC_Os03g21560,LOC_Os03g21890,LOC_Os03g46440,LOC_Os03g57149,LOC_Os04g33830,LOC_Os04g38410,LOC_Os04g38600,LOC_Os04g52640,LOC_Os05g09580,LOC_Os05g25770,LOC_Os05g33280,LOC_Os05g43310,LOC_Os05g48630,LOC_Os05g49880,LOC_Os06g03580,LOC_Os06g…
GO:0036211	protein modification process	6195	45	34.04	0.02783	LOC_Os01g02780,LOC_Os01g31690,LOC_Os01g41710,LOC_Os01g52240,LOC_Os02g15750,LOC_Os02g17710,LOC_Os02g21340,LOC_Os02g53750,LOC_Os03g03990,LOC_Os03g13390,LOC_Os03g14040,LOC_Os03g21560,LOC_Os03g21890,LOC_Os03g46440,LOC_Os03g57149,LOC_Os04g33830,LOC_Os04g38410,LOC_Os04g38600,LOC_Os04g52640,LOC_Os05g09580,LOC_Os05g25770,LOC_Os05g33280,LOC_Os05g43310,LOC_Os05g48630,LOC_Os05g49880,LOC_Os06g03580,LOC_Os06g…
GO:0009259	ribonucleotide metabolic process	1031	11	5.67	0.02801	LOC_Os01g50070,LOC_Os02g21340,LOC_Os03g08070,LOC_Os03g36540,LOC_Os05g04610,LOC_Os05g34170,LOC_Os07g33330,LOC_Os09g29540,LOC_Os10g10130,LOC_Os10g29650,LOC_Os12g44150
GO:0019693	ribose phosphate metabolic process	1031	11	5.67	0.02801	LOC_Os01g50070,LOC_Os02g21340,LOC_Os03g08070,LOC_Os03g36540,LOC_Os05g04610,LOC_Os05g34170,LOC_Os07g33330,LOC_Os09g29540,LOC_Os10g10130,LOC_Os10g29650,LOC_Os12g44150
GO:0009164	nucleoside catabolic process	531	7	2.92	0.02816	LOC_Os01g50070,LOC_Os02g21340,LOC_Os03g36540,LOC_Os05g04610,LOC_Os05g34170,LOC_Os10g29650,LOC_Os12g44150
GO:0042454	ribonucleoside catabolic process	531	7	2.92	0.02816	LOC_Os01g50070,LOC_Os02g21340,LOC_Os03g36540,LOC_Os05g04610,LOC_Os05g34170,LOC_Os10g29650,LOC_Os12g44150
GO:0072523	purine-containing compound catabolic process	531	7	2.92	0.02816	LOC_Os01g50070,LOC_Os02g21340,LOC_Os03g36540,LOC_Os05g04610,LOC_Os05g34170,LOC_Os10g29650,LOC_Os12g44150
GO:0006096	glycolytic process	532	7	2.92	0.0284	LOC_Os04g38600,LOC_Os05g34170,LOC_Os05g49880,LOC_Os06g38450,LOC_Os07g36190,LOC_Os09g30418,LOC_Os12g07210
GO:0009161	ribonucleoside monophosphate metabolic process	533	7	2.93	0.02865	LOC_Os01g50070,LOC_Os02g21340,LOC_Os03g08070,LOC_Os03g36540,LOC_Os05g04610,LOC_Os10g29650,LOC_Os12g44150
GO:0006073	cellular glucan metabolic process	1168	12	6.42	0.02869	LOC_Os01g44220,LOC_Os02g10120,LOC_Os02g21340,LOC_Os03g22330,LOC_Os04g51300,LOC_Os09g12290,LOC_Os09g35800,LOC_Os10g35110,LOC_Os10g35370,LOC_Os11g45710,LOC_Os12g03070,LOC_Os12g08730
GO:0044042	glucan metabolic process	1168	12	6.42	0.02869	LOC_Os01g44220,LOC_Os02g10120,LOC_Os02g21340,LOC_Os03g22330,LOC_Os04g51300,LOC_Os09g12290,LOC_Os09g35800,LOC_Os10g35110,LOC_Os10g35370,LOC_Os11g45710,LOC_Os12g03070,LOC_Os12g08730
GO:0045927	positive regulation of growth	48	2	0.26	0.02873	LOC_Os05g01240,LOC_Os08g06280
GO:1901576	organic substance biosynthetic process	19082	119	104.86	0.02879	LOC_Os01g01120,LOC_Os01g02780,LOC_Os01g05080,LOC_Os01g10810,LOC_Os01g12680,LOC_Os01g13690,LOC_Os01g17170,LOC_Os01g28500,LOC_Os01g31690,LOC_Os01g39960,LOC_Os01g44220,LOC_Os01g48680,LOC_Os01g58790,LOC_Os01g69080,LOC_Os01g70520,LOC_Os02g02000,LOC_Os02g03580,LOC_Os02g09590,LOC_Os02g10120,LOC_Os02g12790,LOC_Os02g13290,LOC_Os02g15750,LOC_Os02g17710,LOC_Os02g21340,LOC_Os02g21810,LOC_Os02g32250,LOC_Os02g…
GO:0006875	cellular metal ion homeostasis	210	4	1.15	0.0291	LOC_Os01g31870,LOC_Os02g54640,LOC_Os04g33660,LOC_Os08g36680
GO:0009123	nucleoside monophosphate metabolic process	536	7	2.95	0.02941	LOC_Os01g50070,LOC_Os02g21340,LOC_Os03g08070,LOC_Os03g36540,LOC_Os05g04610,LOC_Os10g29650,LOC_Os12g44150
GO:0010260	organ senescence	541	7	2.97	0.0307	LOC_Os03g55590,LOC_Os04g52640,LOC_Os05g25770,LOC_Os06g24070,LOC_Os06g38450,LOC_Os08g10320,LOC_Os09g26420
GO:0006805	xenobiotic metabolic process	50	2	0.27	0.03098	LOC_Os04g38450,LOC_Os04g46990
GO:0071466	cellular response to xenobiotic stimulus	50	2	0.27	0.03098	LOC_Os04g38450,LOC_Os04g46990
GO:0071490	cellular response to far red light	50	2	0.27	0.03098	LOC_Os02g49880,LOC_Os06g15330
GO:0010150	leaf senescence	426	6	2.34	0.03098	LOC_Os03g55590,LOC_Os04g52640,LOC_Os05g25770,LOC_Os06g24070,LOC_Os06g38450,LOC_Os08g10320
GO:0051258	protein polymerization	543	7	2.98	0.03123	LOC_Os01g22980,LOC_Os01g69080,LOC_Os02g42310,LOC_Os03g13390,LOC_Os05g04610,LOC_Os05g34170,LOC_Os10g35110
GO:0052033	pathogen-associated molecular pattern dependent induction by symbiont of host innate immune response	124	3	0.68	0.03124	LOC_Os02g53750,LOC_Os02g54130,LOC_Os06g50230
GO:0052166	positive regulation by symbiont of host innate immune response	124	3	0.68	0.03124	LOC_Os02g53750,LOC_Os02g54130,LOC_Os06g50230
GO:0052167	modulation by symbiont of host innate immune response	124	3	0.68	0.03124	LOC_Os02g53750,LOC_Os02g54130,LOC_Os06g50230
GO:0052169	pathogen-associated molecular pattern dependent modulation by symbiont of host innate immune response	124	3	0.68	0.03124	LOC_Os02g53750,LOC_Os02g54130,LOC_Os06g50230
GO:0052257	pathogen-associated molecular pattern dependent induction by organism of innate immune response of other organism involved in symbiotic interaction	124	3	0.68	0.03124	LOC_Os02g53750,LOC_Os02g54130,LOC_Os06g50230
GO:0052305	positive regulation by organism of innate immune response in other organism involved in symbiotic interaction	124	3	0.68	0.03124	LOC_Os02g53750,LOC_Os02g54130,LOC_Os06g50230
GO:0052306	modulation by organism of innate immune response in other organism involved in symbiotic interaction	124	3	0.68	0.03124	LOC_Os02g53750,LOC_Os02g54130,LOC_Os06g50230
GO:0052308	pathogen-associated molecular pattern dependent modulation by organism of innate immune response in other organism involved in symbiotic interaction	124	3	0.68	0.03124	LOC_Os02g53750,LOC_Os02g54130,LOC_Os06g50230
GO:0052509	positive regulation by symbiont of host defense response	124	3	0.68	0.03124	LOC_Os02g53750,LOC_Os02g54130,LOC_Os06g50230
GO:0052510	positive regulation by organism of defense response of other organism involved in symbiotic interaction	124	3	0.68	0.03124	LOC_Os02g53750,LOC_Os02g54130,LOC_Os06g50230
GO:0008104	protein localization	2628	22	14.44	0.03247	LOC_Os01g02780,LOC_Os01g28500,LOC_Os01g31690,LOC_Os01g55799,LOC_Os01g66980,LOC_Os02g15750,LOC_Os02g21340,LOC_Os02g38240,LOC_Os02g49880,LOC_Os02g53750,LOC_Os03g03990,LOC_Os03g46440,LOC_Os05g25770,LOC_Os05g49880,LOC_Os06g01950,LOC_Os06g15330,LOC_Os07g41250,LOC_Os08g29370,LOC_Os09g26420,LOC_Os09g30418,LOC_Os09g34000,LOC_Os10g33170
GO:0002240	response to molecule of oomycetes origin	6	1	0.03	0.03252	LOC_Os08g06280
GO:0010602	regulation of 1-aminocyclopropane-1-carboxylate metabolic process	6	1	0.03	0.03252	LOC_Os08g06280
GO:0016138	glycoside biosynthetic process	6	1	0.03	0.03252	LOC_Os04g08828
GO:0019756	cyanogenic glycoside biosynthetic process	6	1	0.03	0.03252	LOC_Os04g08828
GO:0033358	UDP-L-arabinose biosynthetic process	6	1	0.03	0.03252	LOC_Os09g35800
GO:0035672	oligopeptide transmembrane transport	6	1	0.03	0.03252	LOC_Os04g38450
GO:0042341	cyanogenic glycoside metabolic process	6	1	0.03	0.03252	LOC_Os04g08828
GO:0045227	capsule polysaccharide biosynthetic process	6	1	0.03	0.03252	LOC_Os09g35800
GO:0045230	capsule organization	6	1	0.03	0.03252	LOC_Os09g35800
GO:0045836	positive regulation of meiosis	6	1	0.03	0.03252	LOC_Os05g01240
GO:0071277	cellular response to calcium ion	6	1	0.03	0.03252	LOC_Os09g30418
GO:0042793	transcription from plastid promoter	126	3	0.69	0.03253	LOC_Os01g31690,LOC_Os08g29370,LOC_Os10g10170
GO:0010161	red light signaling pathway	52	2	0.29	0.03329	LOC_Os02g49880,LOC_Os06g15330
GO:0043201	response to leucine	52	2	0.29	0.03329	LOC_Os07g41250,LOC_Os10g33170
GO:0080052	response to histidine	52	2	0.29	0.03329	LOC_Os07g41250,LOC_Os10g33170
GO:0080053	response to phenylalanine	52	2	0.29	0.03329	LOC_Os07g41250,LOC_Os10g33170
GO:0010262	somatic embryogenesis	53	2	0.29	0.03448	LOC_Os04g41620,LOC_Os04g41680
GO:0009555	pollen development	1205	12	6.62	0.03515	LOC_Os01g48680,LOC_Os02g10120,LOC_Os03g13390,LOC_Os03g21890,LOC_Os04g08828,LOC_Os04g33660,LOC_Os04g38600,LOC_Os08g36680,LOC_Os09g16950,LOC_Os09g29540,LOC_Os09g35800,LOC_Os11g02424
GO:0044267	cellular protein metabolic process	8292	57	45.57	0.03552	LOC_Os01g02780,LOC_Os01g31690,LOC_Os01g41710,LOC_Os01g52240,LOC_Os01g66980,LOC_Os02g09590,LOC_Os02g15750,LOC_Os02g17710,LOC_Os02g21340,LOC_Os02g53750,LOC_Os02g54130,LOC_Os03g03990,LOC_Os03g08070,LOC_Os03g13390,LOC_Os03g14040,LOC_Os03g21560,LOC_Os03g21890,LOC_Os03g46440,LOC_Os03g57149,LOC_Os03g63950,LOC_Os04g33830,LOC_Os04g38410,LOC_Os04g38600,LOC_Os04g52640,LOC_Os05g04610,LOC_Os05g09580,LOC_Os05g…
GO:0044550	secondary metabolite biosynthetic process	1345	13	7.39	0.03559	LOC_Os01g31690,LOC_Os03g36540,LOC_Os04g08828,LOC_Os04g09900,LOC_Os04g47190,LOC_Os05g22614,LOC_Os05g33280,LOC_Os07g28040,LOC_Os09g12290,LOC_Os09g29540,LOC_Os10g10130,LOC_Os10g35370,LOC_Os11g45710
GO:0000272	polysaccharide catabolic process	329	5	1.81	0.03585	LOC_Os01g47070,LOC_Os03g04060,LOC_Os04g41620,LOC_Os04g41680,LOC_Os10g35370
GO:0042304	regulation of fatty acid biosynthetic process	55	2	0.3	0.03689	LOC_Os01g48680,LOC_Os11g02424
GO:0009682	induced systemic resistance	227	4	1.25	0.0371	LOC_Os03g46440,LOC_Os04g08828,LOC_Os05g25770,LOC_Os09g26420
GO:0007568	aging	688	8	3.78	0.03724	LOC_Os03g55590,LOC_Os04g52640,LOC_Os05g25770,LOC_Os06g24070,LOC_Os06g38450,LOC_Os08g10320,LOC_Os09g26420,LOC_Os09g36680
GO:0045017	glycerolipid biosynthetic process	333	5	1.83	0.03745	LOC_Os01g69080,LOC_Os03g22330,LOC_Os03g36540,LOC_Os05g49880,LOC_Os10g35370
GO:0048582	positive regulation of post-embryonic development	333	5	1.83	0.03745	LOC_Os02g49880,LOC_Os03g55590,LOC_Os06g15330,LOC_Os06g24070,LOC_Os10g35110
GO:0019322	pentose biosynthetic process	7	1	0.04	0.03784	LOC_Os09g35800
GO:0019567	arabinose biosynthetic process	7	1	0.04	0.03784	LOC_Os09g35800
GO:0031998	regulation of fatty acid beta-oxidation	7	1	0.04	0.03784	LOC_Os05g49880
GO:0042550	photosystem I stabilization	7	1	0.04	0.03784	LOC_Os09g30340
GO:0046320	regulation of fatty acid oxidation	7	1	0.04	0.03784	LOC_Os05g49880
GO:0046654	tetrahydrofolate biosynthetic process	7	1	0.04	0.03784	LOC_Os01g13690
GO:0080093	regulation of photorespiration	7	1	0.04	0.03784	LOC_Os05g49880
GO:0071491	cellular response to red light	56	2	0.31	0.03812	LOC_Os02g49880,LOC_Os06g15330
GO:0009058	biosynthetic process	19454	120	106.91	0.03966	LOC_Os01g01120,LOC_Os01g02780,LOC_Os01g05080,LOC_Os01g10810,LOC_Os01g12680,LOC_Os01g13690,LOC_Os01g17170,LOC_Os01g28500,LOC_Os01g31690,LOC_Os01g39960,LOC_Os01g44220,LOC_Os01g48680,LOC_Os01g58790,LOC_Os01g69080,LOC_Os01g70520,LOC_Os02g02000,LOC_Os02g03580,LOC_Os02g09590,LOC_Os02g10120,LOC_Os02g12790,LOC_Os02g13290,LOC_Os02g15750,LOC_Os02g17710,LOC_Os02g21340,LOC_Os02g21810,LOC_Os02g32250,LOC_Os02g…
GO:0009749	response to glucose	233	4	1.28	0.04019	LOC_Os02g03580,LOC_Os02g15750,LOC_Os02g21340,LOC_Os09g26420
GO:0048513	organ development	7018	49	38.57	0.04074	LOC_Os01g27140,LOC_Os01g28500,LOC_Os01g31690,LOC_Os01g39960,LOC_Os01g50070,LOC_Os01g55799,LOC_Os02g10120,LOC_Os02g17710,LOC_Os02g21340,LOC_Os02g53750,LOC_Os03g13390,LOC_Os03g36540,LOC_Os03g46440,LOC_Os03g55590,LOC_Os03g56950,LOC_Os03g57240,LOC_Os04g38600,LOC_Os04g51300,LOC_Os04g52640,LOC_Os05g01240,LOC_Os05g01950,LOC_Os05g04610,LOC_Os05g22614,LOC_Os05g23880,LOC_Os05g25770,LOC_Os05g34170,LOC_Os05g…
GO:0006886	intracellular protein transport	2247	19	12.35	0.04155	LOC_Os01g02780,LOC_Os01g28500,LOC_Os01g31690,LOC_Os02g15750,LOC_Os02g21340,LOC_Os02g38240,LOC_Os02g49880,LOC_Os02g53750,LOC_Os03g03990,LOC_Os03g46440,LOC_Os05g25770,LOC_Os05g49880,LOC_Os06g01950,LOC_Os06g15330,LOC_Os07g41250,LOC_Os08g29370,LOC_Os09g26420,LOC_Os09g34000,LOC_Os10g33170
GO:0010315	auxin efflux	59	2	0.32	0.04191	LOC_Os01g50070,LOC_Os05g04610
GO:0035821	modification of morphology or physiology of other organism	344	5	1.89	0.04207	LOC_Os02g53750,LOC_Os02g54130,LOC_Os03g46440,LOC_Os06g50230,LOC_Os12g43380
GO:0043067	regulation of programmed cell death	1521	14	8.36	0.04214	LOC_Os01g02780,LOC_Os01g28500,LOC_Os01g31690,LOC_Os02g15750,LOC_Os02g21340,LOC_Os02g53750,LOC_Os03g46440,LOC_Os05g25770,LOC_Os05g49880,LOC_Os06g01950,LOC_Os08g06280,LOC_Os08g29370,LOC_Os09g16950,LOC_Os09g26420
GO:0007154	cell communication	6545	46	35.97	0.043	LOC_Os01g02780,LOC_Os01g08310,LOC_Os01g22980,LOC_Os01g28500,LOC_Os01g31690,LOC_Os01g31870,LOC_Os01g47070,LOC_Os01g48680,LOC_Os01g50070,LOC_Os01g69080,LOC_Os02g03580,LOC_Os02g10120,LOC_Os02g13290,LOC_Os02g15750,LOC_Os02g17710,LOC_Os02g21340,LOC_Os02g42310,LOC_Os02g49880,LOC_Os02g53750,LOC_Os02g54130,LOC_Os02g54640,LOC_Os03g02830,LOC_Os03g08070,LOC_Os03g46440,LOC_Os03g55590,LOC_Os03g56950,LOC_Os04g…
GO:0010311	lateral root formation	141	3	0.77	0.04309	LOC_Os02g10120,LOC_Os05g23880,LOC_Os09g29540
GO:0009144	purine nucleoside triphosphate metabolic process	709	8	3.9	0.04313	LOC_Os01g50070,LOC_Os02g21340,LOC_Os03g08070,LOC_Os03g36540,LOC_Os05g04610,LOC_Os05g34170,LOC_Os10g29650,LOC_Os12g44150
GO:0009205	purine ribonucleoside triphosphate metabolic process	709	8	3.9	0.04313	LOC_Os01g50070,LOC_Os02g21340,LOC_Os03g08070,LOC_Os03g36540,LOC_Os05g04610,LOC_Os05g34170,LOC_Os10g29650,LOC_Os12g44150
GO:0010246	rhamnogalacturonan I biosynthetic process	8	1	0.04	0.04313	LOC_Os09g35800
GO:0010618	aerenchyma formation	8	1	0.04	0.04313	LOC_Os08g06280
GO:0016120	carotene biosynthetic process	8	1	0.04	0.04313	LOC_Os01g39960
GO:0051785	positive regulation of nuclear division	8	1	0.04	0.04313	LOC_Os05g01240
GO:0009199	ribonucleoside triphosphate metabolic process	713	8	3.92	0.04431	LOC_Os01g50070,LOC_Os02g21340,LOC_Os03g08070,LOC_Os03g36540,LOC_Os05g04610,LOC_Os05g34170,LOC_Os10g29650,LOC_Os12g44150
GO:0006182	cGMP biosynthetic process	61	2	0.34	0.04451	LOC_Os09g29540,LOC_Os10g10130
GO:0009187	cyclic nucleotide metabolic process	61	2	0.34	0.04451	LOC_Os09g29540,LOC_Os10g10130
GO:0009190	cyclic nucleotide biosynthetic process	61	2	0.34	0.04451	LOC_Os09g29540,LOC_Os10g10130
GO:0034219	carbohydrate transmembrane transport	61	2	0.34	0.04451	LOC_Os03g02670,LOC_Os09g09520
GO:0046068	cGMP metabolic process	61	2	0.34	0.04451	LOC_Os09g29540,LOC_Os10g10130
GO:0048586	regulation of long-day photoperiodism, flowering	61	2	0.34	0.04451	LOC_Os02g49880,LOC_Os06g15330
GO:0052652	cyclic purine nucleotide metabolic process	61	2	0.34	0.04451	LOC_Os09g29540,LOC_Os10g10130
GO:0034440	lipid oxidation	350	5	1.92	0.04473	LOC_Os02g10120,LOC_Os05g23880,LOC_Os05g49880,LOC_Os06g39344,LOC_Os12g10730
GO:0034762	regulation of transmembrane transport	242	4	1.33	0.0451	LOC_Os01g48680,LOC_Os02g21340,LOC_Os08g14940,LOC_Os11g40970
GO:0034765	regulation of ion transmembrane transport	242	4	1.33	0.0451	LOC_Os01g48680,LOC_Os02g21340,LOC_Os08g14940,LOC_Os11g40970
GO:0009141	nucleoside triphosphate metabolic process	717	8	3.94	0.04552	LOC_Os01g50070,LOC_Os02g21340,LOC_Os03g08070,LOC_Os03g36540,LOC_Os05g04610,LOC_Os05g34170,LOC_Os10g29650,LOC_Os12g44150
GO:0016310	phosphorylation	4132	31	22.71	0.04564	LOC_Os01g02780,LOC_Os01g08310,LOC_Os01g28500,LOC_Os01g31690,LOC_Os01g58790,LOC_Os02g15750,LOC_Os02g17710,LOC_Os02g21340,LOC_Os02g51410,LOC_Os02g53750,LOC_Os03g03990,LOC_Os03g57149,LOC_Os03g63330,LOC_Os03g63950,LOC_Os04g52640,LOC_Os05g09580,LOC_Os05g25770,LOC_Os05g43310,LOC_Os05g49880,LOC_Os08g01270,LOC_Os08g10320,LOC_Os08g14940,LOC_Os08g29020,LOC_Os08g29370,LOC_Os09g12290,LOC_Os09g16950,LOC_Os09g…
GO:0034655	nucleobase-containing compound catabolic process	719	8	3.95	0.04613	LOC_Os01g50070,LOC_Os02g21340,LOC_Os03g36540,LOC_Os05g04610,LOC_Os05g34170,LOC_Os07g33330,LOC_Os10g29650,LOC_Os12g44150
GO:0009086	methionine biosynthetic process	244	4	1.34	0.04624	LOC_Os01g01120,LOC_Os02g21810,LOC_Os02g53750,LOC_Os09g12290
GO:0051240	positive regulation of multicellular organismal process	355	5	1.95	0.04702	LOC_Os02g49880,LOC_Os03g55590,LOC_Os06g15330,LOC_Os06g24070,LOC_Os10g35110
GO:1901617	organic hydroxy compound biosynthetic process	1691	15	9.29	0.04724	LOC_Os01g02780,LOC_Os01g28500,LOC_Os02g15750,LOC_Os02g21340,LOC_Os02g21810,LOC_Os02g36220,LOC_Os02g53750,LOC_Os03g02830,LOC_Os03g46440,LOC_Os04g38450,LOC_Os05g25770,LOC_Os05g34170,LOC_Os06g03830,LOC_Os06g49160,LOC_Os08g29370
GO:0044264	cellular polysaccharide metabolic process	1551	14	8.52	0.04815	LOC_Os01g44220,LOC_Os02g10120,LOC_Os02g21340,LOC_Os03g22330,LOC_Os04g51300,LOC_Os04g52640,LOC_Os09g12290,LOC_Os09g35800,LOC_Os10g35110,LOC_Os10g35370,LOC_Os11g02424,LOC_Os11g45710,LOC_Os12g03070,LOC_Os12g08730
GO:0006677	glycosylceramide metabolic process	9	1	0.05	0.04839	LOC_Os10g35110
GO:0006687	glycosphingolipid metabolic process	9	1	0.05	0.04839	LOC_Os10g35110
GO:0009088	threonine biosynthetic process	9	1	0.05	0.04839	LOC_Os09g12290
GO:0019377	glycolipid catabolic process	9	1	0.05	0.04839	LOC_Os10g35110
GO:0046477	glycosylceramide catabolic process	9	1	0.05	0.04839	LOC_Os10g35110
GO:0046479	glycosphingolipid catabolic process	9	1	0.05	0.04839	LOC_Os10g35110
GO:0046514	ceramide catabolic process	9	1	0.05	0.04839	LOC_Os10g35110
GO:0002218	activation of innate immune response	248	4	1.36	0.04856	LOC_Os05g25770,LOC_Os08g14940,LOC_Os09g26420,LOC_Os11g40970
GO:0002253	activation of immune response	248	4	1.36	0.04856	LOC_Os05g25770,LOC_Os08g14940,LOC_Os09g26420,LOC_Os11g40970
GO:0015996	chlorophyll catabolic process	149	3	0.82	0.04934	LOC_Os06g38450,LOC_Os07g41250,LOC_Os10g33170
