# Supplementary material for: Comprehensive Identification of Key Genes Responsible for Leaf Senescence of Rice (Oryza sativa L.) by WGCNA Using Two Independent Aging Datasets
Source: Plants (Basel). 2025 Aug 30;14(17):2704. doi: 10.3390/plants14172704 (PMC12430195; doi:10.3390/plants14172704)
Supplement: Supplementary file 1 [file plants-14-02704-s001.zip › Table S5.xlsx]

## Sheet: Positively correlated
Table S5 Transcription factor information of senescence positively correlated genes.
Gene_ID		TF_ID	Family
Os05G0549800	LOC_Os05g47650	LOC_Os05g47650.1	RAV
Os01G0218100	LOC_Os01g11910	LOC_Os01g11910.1	bHLH
Os01G0246700	LOC_Os01g14440	LOC_Os01g14440.1	WRKY
Os03G0327100	LOC_Os03g21030	LOC_Os03g21030.1	NAC
Os03G0327800	LOC_Os03g21060	LOC_Os03g21060.1	NAC
Os05G0530400	LOC_Os05g45410	LOC_Os05g45410.1	HSF
Os06G0675600	LOC_Os06g46270	LOC_Os06g46270.1	NAC
Os07G0683200	LOC_Os07g48450	LOC_Os07g48450.1	NAC
Os08G0176900	LOC_Os08g07970	LOC_Os08g07970.1	bZIP
Os10G0571600	LOC_Os10g42130	LOC_Os10g42130.1	NAC
Os11G0126900	LOC_Os11g03300	LOC_Os11g03300.1	NAC
Os11G0490900	LOC_Os11g29870	LOC_Os11g29870.1	WRKY
Os12G0610600	LOC_Os12g41680	LOC_Os12g41680.1	NAC
Os12G0610600	LOC_Os04g43910	LOC_Os04g43910.1	ARF
Os03G0182800	LOC_Os03g08460	LOC_Os03g08460.1	ERF
Os12G0105600	LOC_Os12g01490	LOC_Os12g01490.1	G2-like
Os12G0105600	LOC_Os01g68160	LOC_Os01g68160.1	C2H2
Os05G0444200	LOC_Os05g37190	LOC_Os05g37190.1	C2H2
Os11G0684000	LOC_Os11g45740	LOC_Os11g45740.1	MYB
Os12G0567300	LOC_Os12g37970	LOC_Os12g37970.1	MYB
Os04G0583900	LOC_Os04g49450	LOC_Os04g49450.1	MYB_related

## Sheet: Negatively correlated
Table S5 Transcription factor information of senescence negatively correlated genes.
Gene_ID		TF_ID	Family
Os02g0128200	LOC_Os02g03580	LOC_Os02g03580.1	bZIP
Os02g0220400	LOC_Os02g12790	LOC_Os02g12790.1	GATA
Os03g0413000	LOC_Os03g29970	LOC_Os03g29970.1	NF-YB
Os03g0782500	LOC_Os03g56950	LOC_Os03g56950.1	bHLH
Os05g0322900	LOC_Os05g25770	LOC_Os05g25770.1	WRKY
Os09g0434500	LOC_Os09g26420	LOC_Os09g26420.1	ERF
Os02g0731700	LOC_Os02g49880	LOC_Os02g49880.1	CO-like
Os06g0264200	LOC_Os06g15330	LOC_Os06g15330.1	CO-like
Os03g0764600	LOC_Os03g55590	LOC_Os03g55590.1	G2-like
Os06g0348800	LOC_Os06g24070	LOC_Os06g24070.1	G2-like
Os08g0159500	LOC_Os08g06280	LOC_Os08g06280.1	LSD
