# Supplementary material for: Comprehensive Identification of Key Genes Responsible for Leaf Senescence of Rice (Oryza sativa L.) by WGCNA Using Two Independent Aging Datasets
Source: Plants (Basel). 2025 Aug 30;14(17):2704. doi: 10.3390/plants14172704 (PMC12430195; doi:10.3390/plants14172704)
Supplement: Supplementary file 1 [file plants-14-02704-s001.zip › Table S7.xlsx]

## Sheet:  positive hub network
Table S7 Connectivity relationship of senescence positively correlated genes.
fromNode	toNode	weight
Os01g0128200	Os01g0909500	0.454262
Os01g0128200	Os05g0363200	0.451882
Os01g0128200	Os04g0675400	0.440126
Os01g0128200	Os08g0481100	0.438925
Os01g0128200	Os06g0623600	0.438344
Os01g0128200	Os02g0185300	0.43808
Os01g0128200	Os06g0168500	0.437331
Os01g0128200	Os01g0644000	0.434377
Os01g0128200	Os06g0216300	0.432281
Os01g0128200	Os09g0361700	0.426949
Os01g0128200	Os10g0571600	0.425547
Os01g0128200	Os12g0147800	0.424855
Os01g0128200	Os04g0583900	0.42292
Os01g0128200	Os05g0530400	0.422046
Os01g0128200	Os01g0272800	0.420709
Os01g0128200	Os10g0565200	0.413097
Os01g0128200	Os02g0224800	0.408526
Os01g0128200	Os01g0850100	0.407356
Os01g0128200	Os03g0602300	0.398324
Os01g0128200	Os04g0449500	0.396033
Os01g0128200	Os02g0730300	0.395289
Os01g0128200	Os11g0520500	0.393277
Os01g0128200	Os01g0103600	0.392811
Os01g0128200	Os01g0627900	0.38162
Os01g0128200	Os05g0287800	0.380224
Os01g0128200	Os04g0584600	0.376573
Os01g0128200	Os03g0739700	0.362572
Os01g0128200	Os11g0106700	0.360605
Os01g0128200	Os11g0210500	0.34929
Os01g0128200	Os05g0591900	0.343458
Os01g0128200	Os03g0236200	0.341145
Os01g0128200	Os05g0518600	0.322534
Os01g0128200	Os01g0185200	0.320765
Os01g0128200	Os08g0189900	0.289462
Os01g0128200	Os02g0495400	0.263329
Os01g0128200	Os06g0476200	0.258194
Os01g0272800	Os06g0168500	0.39782
Os01g0272800	Os01g0909500	0.377779
Os01g0272800	Os05g0363200	0.376907
Os01g0272800	Os02g0185300	0.365285
Os01g0272800	Os06g0623600	0.354961
Os01g0272800	Os05g0530400	0.345758
Os01g0272800	Os04g0675400	0.333887
Os01g0272800	Os10g0571600	0.328196
Os01g0272800	Os01g0850100	0.327424
Os01g0272800	Os04g0449500	0.315209
Os01g0272800	Os02g0770800	0.304916
Os01g0272800	Os02g0224800	0.304458
Os01g0272800	Os09g0361700	0.302107
Os01g0272800	Os08g0481100	0.294933
Os01g0272800	Os11g0520500	0.290006
Os01g0272800	Os10g0565200	0.287136
Os01g0272800	Os01g0644000	0.280787
Os01g0272800	Os05g0287800	0.280057
Os01g0272800	Os02g0730300	0.27697
Os01g0272800	Os06g0216300	0.275596
Os01g0272800	Os12g0147800	0.271056
Os01g0272800	Os03g0602300	0.26938
Os01g0272800	Os05g0518600	0.267261
Os01g0272800	Os01g0103600	0.257602
Os01g0272800	Os04g0583900	0.253451
Os01g0272800	Os05g0591900	0.249119
Os01g0272800	Os11g0210500	0.220259
Os01g0272800	Os04g0584600	0.215734
Os01g0272800	Os02g0495400	0.199534
Os01g0272800	Os03g0236200	0.195143
Os01g0272800	Os03g0739700	0.192262
Os01g0272800	Os06g0476200	0.192106
Os01g0272800	Os01g0185200	0.176879
Os01g0272800	Os11g0106700	0.1765
Os01g0627900	Os06g0168500	0.432261
Os01g0627900	Os05g0363200	0.414627
Os01g0627900	Os06g0623600	0.406666
Os01g0627900	Os05g0530400	0.402954
Os01g0627900	Os02g0185300	0.386501
Os01g0627900	Os04g0449500	0.382153
Os01g0627900	Os02g0224800	0.366017
Os01g0627900	Os02g0730300	0.36424
Os01g0627900	Os01g0850100	0.357844
Os01g0627900	Os11g0520500	0.357707
Os01g0627900	Os10g0565200	0.333064
Os01g0627900	Os01g0909500	0.332742
Os01g0627900	Os10g0571600	0.332671
Os01g0627900	Os05g0287800	0.321002
Os01g0627900	Os08g0481100	0.319184
Os01g0627900	Os01g0644000	0.302279
Os01g0627900	Os09g0361700	0.291953
Os01g0627900	Os04g0584600	0.29047
Os01g0627900	Os04g0675400	0.285883
Os01g0627900	Os01g0272800	0.257054
Os01g0627900	Os02g0770800	0.253665
Os01g0627900	Os06g0216300	0.243074
Os01g0627900	Os11g0210500	0.237926
Os01g0627900	Os01g0103600	0.237528
Os01g0627900	Os05g0591900	0.224897
Os01g0627900	Os01g0185200	0.222487
Os01g0627900	Os03g0236200	0.219722
Os01g0627900	Os12g0147800	0.215994
Os01g0627900	Os04g0583900	0.169275
Os01g0627900	Os02g0495400	0.161138
Os01g0627900	Os03g0739700	0.158045
Os01g0644000	Os05g0363200	0.471737
Os01g0644000	Os02g0185300	0.462573
Os01g0644000	Os06g0623600	0.448891
Os01g0644000	Os05g0530400	0.448853
Os01g0644000	Os01g0850100	0.43163
Os01g0644000	Os04g0449500	0.426717
Os01g0644000	Os02g0224800	0.424808
Os01g0644000	Os06g0168500	0.409055
Os01g0644000	Os11g0520500	0.40176
Os01g0644000	Os05g0287800	0.401287
Os01g0644000	Os02g0730300	0.364714
Os01g0644000	Os01g0909500	0.355196
Os01g0644000	Os06g0216300	0.351712
Os01g0644000	Os08g0481100	0.349009
Os01g0644000	Os04g0584600	0.326014
Os01g0644000	Os03g0236200	0.313967
Os01g0644000	Os10g0571600	0.308868
Os01g0644000	Os03g0739700	0.305018
Os01g0644000	Os04g0675400	0.302983
Os01g0644000	Os10g0565200	0.302078
Os01g0644000	Os04g0583900	0.301971
Os01g0644000	Os09g0361700	0.287885
Os01g0644000	Os11g0106700	0.287095
Os01g0644000	Os01g0185200	0.278811
Os01g0644000	Os01g0103600	0.278713
Os01g0644000	Os08g0189900	0.277678
Os01g0644000	Os03g0602300	0.272019
Os01g0644000	Os11g0210500	0.254019
Os01g0644000	Os05g0591900	0.220583
Os01g0644000	Os02g0495400	0.209752
Os01g0644000	Os06g0476200	0.207196
Os01g0644000	Os05g0518600	0.197538
Os01g0826000	Os01g0909500	0.289393
Os01g0826000	Os01g0128200	0.28322
Os01g0826000	Os04g0675400	0.252174
Os01g0826000	Os03g0602300	0.232629
Os01g0826000	Os02g0770800	0.225624
Os01g0826000	Os01g0272800	0.224355
Os01g0826000	Os06g0168500	0.208174
Os01g0826000	Os05g0363200	0.207539
Os01g0826000	Os10g0571600	0.205684
Os01g0826000	Os09g0361700	0.204729
Os01g0826000	Os06g0216300	0.200517
Os01g0826000	Os05g0518600	0.199131
Os01g0826000	Os04g0583900	0.194896
Os01g0826000	Os08g0481100	0.190388
Os01g0826000	Os01g0644000	0.189701
Os01g0826000	Os02g0185300	0.188416
Os01g0826000	Os12g0147800	0.181073
Os01g0826000	Os05g0530400	0.180057
Os01g0826000	Os06g0623600	0.179208
Os01g0826000	Os10g0565200	0.171449
Os01g0826000	Os01g0850100	0.156737
Os01g0866200	Os01g0128200	0.442974
Os01g0866200	Os01g0909500	0.384666
Os01g0866200	Os05g0363200	0.368287
Os01g0866200	Os06g0168500	0.359165
Os01g0866200	Os02g0185300	0.349743
Os01g0866200	Os06g0623600	0.348242
Os01g0866200	Os05g0530400	0.328468
Os01g0866200	Os04g0675400	0.319344
Os01g0866200	Os06g0216300	0.313783
Os01g0866200	Os02g0770800	0.31336
Os01g0866200	Os01g0850100	0.30901
Os01g0866200	Os01g0272800	0.301084
Os01g0866200	Os02g0224800	0.294054
Os01g0866200	Os10g0571600	0.292168
Os01g0866200	Os08g0481100	0.288819
Os01g0866200	Os04g0449500	0.287795
Os01g0866200	Os04g0531900	0.287074
Os01g0866200	Os01g0644000	0.286216
Os01g0866200	Os12g0147800	0.273065
Os01g0866200	Os11g0520500	0.266133
Os01g0866200	Os05g0287800	0.264547
Os01g0866200	Os09g0361700	0.262548
Os01g0866200	Os10g0565200	0.255176
Os01g0866200	Os02g0730300	0.244287
Os01g0866200	Os03g0602300	0.242028
Os01g0866200	Os04g0583900	0.234714
Os01g0866200	Os05g0518600	0.221762
Os01g0866200	Os03g0739700	0.201954
Os01g0866200	Os04g0584600	0.20135
Os01g0866200	Os01g0826000	0.19913
Os01g0866200	Os01g0103600	0.18187
Os01g0866200	Os03g0236200	0.179936
Os01g0866200	Os11g0106700	0.177207
Os01g0866200	Os01g0627900	0.175287
Os01g0866200	Os05g0591900	0.169708
Os01g0866200	Os11g0210500	0.166046
Os01g0866200	Os12g0106000	0.159166
Os01g0909500	Os05g0591900	0.156294
Os02g0770800	Os02g0185300	0.437429
Os02g0770800	Os05g0363200	0.436703
Os02g0770800	Os01g0128200	0.432834
Os02g0770800	Os05g0530400	0.404075
Os02g0770800	Os06g0623600	0.401562
Os02g0770800	Os01g0850100	0.400787
Os02g0770800	Os06g0168500	0.390982
Os02g0770800	Os04g0449500	0.381525
Os02g0770800	Os01g0909500	0.376686
Os02g0770800	Os02g0224800	0.370534
Os02g0770800	Os05g0287800	0.368154
Os02g0770800	Os11g0520500	0.355072
Os02g0770800	Os06g0216300	0.347058
Os02g0770800	Os12g0147800	0.337473
Os02g0770800	Os08g0481100	0.323612
Os02g0770800	Os04g0675400	0.322698
Os02g0770800	Os04g0583900	0.32132
Os02g0770800	Os03g0602300	0.31801
Os02g0770800	Os01g0644000	0.316809
Os02g0770800	Os10g0571600	0.313
Os02g0770800	Os02g0730300	0.312915
Os02g0770800	Os04g0531900	0.311302
Os02g0770800	Os03g0739700	0.302405
Os02g0770800	Os03g0236200	0.287049
Os02g0770800	Os10g0565200	0.282837
Os02g0770800	Os09g0361700	0.2786
Os02g0770800	Os04g0584600	0.270861
Os02g0770800	Os08g0189900	0.258025
Os02g0770800	Os11g0106700	0.255218
Os02g0770800	Os05g0518600	0.252504
Os02g0770800	Os02g0495400	0.248509
Os02g0770800	Os01g0103600	0.246421
Os02g0770800	Os06g0476200	0.232613
Os02g0770800	Os01g0185200	0.229569
Os02g0770800	Os11g0210500	0.219022
Os02g0770800	Os05g0591900	0.206914
Os02g0770800	Os12g0106000	0.202028
Os04g0449500	Os01g0185200	0.163055
Os04g0531900	Os01g0128200	0.440563
Os04g0531900	Os06g0168500	0.412527
Os04g0531900	Os05g0363200	0.4012
Os04g0531900	Os06g0623600	0.398712
Os04g0531900	Os02g0185300	0.386113
Os04g0531900	Os01g0909500	0.383283
Os04g0531900	Os05g0530400	0.379476
Os04g0531900	Os01g0850100	0.352218
Os04g0531900	Os04g0449500	0.339536
Os04g0531900	Os02g0224800	0.337214
Os04g0531900	Os04g0675400	0.33654
Os04g0531900	Os10g0571600	0.330364
Os04g0531900	Os08g0481100	0.31672
Os04g0531900	Os11g0520500	0.316544
Os04g0531900	Os09g0361700	0.309525
Os04g0531900	Os01g0272800	0.308898
Os04g0531900	Os02g0730300	0.305597
Os04g0531900	Os01g0644000	0.302919
Os04g0531900	Os10g0565200	0.300498
Os04g0531900	Os05g0287800	0.299583
Os04g0531900	Os06g0216300	0.297823
Os04g0531900	Os05g0591900	0.272963
Os04g0531900	Os01g0103600	0.270011
Os04g0531900	Os12g0147800	0.269083
Os04g0531900	Os04g0583900	0.265676
Os04g0531900	Os01g0627900	0.264212
Os04g0531900	Os04g0584600	0.252038
Os04g0531900	Os03g0602300	0.250865
Os04g0531900	Os05g0518600	0.24771
Os04g0531900	Os11g0210500	0.244744
Os04g0531900	Os03g0236200	0.20811
Os04g0531900	Os11g0106700	0.207847
Os04g0531900	Os01g0826000	0.204282
Os04g0531900	Os01g0185200	0.200585
Os04g0531900	Os06g0476200	0.194284
Os04g0531900	Os03g0739700	0.192638
Os04g0531900	Os02g0495400	0.186895
Os04g0531900	Os12g0106000	0.172697
Os04g0531900	Os08g0189900	0.153428
Os04g0556400	Os02g0185300	0.489524
Os04g0556400	Os05g0363200	0.475455
Os04g0556400	Os01g0850100	0.471018
Os04g0556400	Os05g0287800	0.462948
Os04g0556400	Os05g0530400	0.461053
Os04g0556400	Os04g0449500	0.460818
Os04g0556400	Os02g0224800	0.447576
Os04g0556400	Os03g0236200	0.446953
Os04g0556400	Os06g0623600	0.438586
Os04g0556400	Os11g0520500	0.43841
Os04g0556400	Os08g0189900	0.432833
Os04g0556400	Os03g0739700	0.420214
Os04g0556400	Os04g0584600	0.397017
Os04g0556400	Os02g0730300	0.39047
Os04g0556400	Os05g0298200	0.390421
Os04g0556400	Os06g0216300	0.39
Os04g0556400	Os12g0147800	0.384383
Os04g0556400	Os01g0644000	0.377601
Os04g0556400	Os01g0128200	0.37719
Os04g0556400	Os08g0481100	0.36917
Os04g0556400	Os06g0168500	0.365142
Os04g0556400	Os02g0770800	0.3567
Os04g0556400	Os01g0185200	0.332943
Os04g0556400	Os04g0583900	0.321566
Os04g0556400	Os11g0106700	0.314994
Os04g0556400	Os01g0909500	0.311841
Os04g0556400	Os10g0571600	0.306629
Os04g0556400	Os10g0565200	0.28532
Os04g0556400	Os04g0675400	0.282762
Os04g0556400	Os04g0531900	0.281691
Os04g0556400	Os01g0627900	0.281132
Os04g0556400	Os03g0602300	0.276528
Os04g0556400	Os02g0495400	0.265097
Os04g0556400	Os01g0272800	0.25771
Os04g0556400	Os01g0866200	0.254009
Os04g0556400	Os06g0476200	0.252978
Os04g0556400	Os09g0361700	0.245638
Os04g0556400	Os12g0106000	0.243881
Os04g0556400	Os01g0103600	0.238619
Os04g0556400	Os11g0210500	0.225405
Os04g0556400	Os05g0591900	0.168024
Os04g0556400	Os05g0518600	0.152947
Os04g0583900	Os10g0565200	0.212028
Os04g0675400	Os01g0185200	0.16504
Os05g0298200	Os05g0530400	0.460027
Os05g0298200	Os05g0363200	0.458211
Os05g0298200	Os06g0623600	0.456315
Os05g0298200	Os02g0185300	0.455924
Os05g0298200	Os04g0449500	0.448483
Os05g0298200	Os01g0850100	0.448357
Os05g0298200	Os02g0224800	0.437595
Os05g0298200	Os11g0520500	0.433767
Os05g0298200	Os05g0287800	0.41955
Os05g0298200	Os02g0730300	0.402027
Os05g0298200	Os06g0168500	0.392347
Os05g0298200	Os04g0584600	0.361998
Os05g0298200	Os01g0128200	0.359139
Os05g0298200	Os08g0481100	0.326568
Os05g0298200	Os03g0236200	0.315554
Os05g0298200	Os01g0644000	0.309877
Os05g0298200	Os01g0185200	0.305669
Os05g0298200	Os06g0216300	0.298877
Os05g0298200	Os01g0909500	0.294824
Os05g0298200	Os12g0147800	0.273502
Os05g0298200	Os10g0565200	0.27254
Os05g0298200	Os08g0189900	0.271272
Os05g0298200	Os02g0770800	0.268546
Os05g0298200	Os01g0627900	0.266414
Os05g0298200	Os03g0739700	0.248404
Os05g0298200	Os04g0675400	0.242166
Os05g0298200	Os04g0531900	0.235064
Os05g0298200	Os09g0361700	0.234389
Os05g0298200	Os04g0583900	0.226287
Os05g0298200	Os01g0103600	0.225829
Os05g0298200	Os02g0495400	0.22475
Os05g0298200	Os11g0106700	0.213939
Os05g0298200	Os05g0591900	0.203566
Os05g0298200	Os01g0272800	0.202491
Os05g0298200	Os01g0866200	0.173258
Os05g0298200	Os03g0602300	0.163571
Os05g0363200	Os01g0185200	0.150175
Os05g0530400	Os05g0363200	0.494808
Os05g0530400	Os02g0185300	0.491704
Os05g0530400	Os04g0449500	0.473852
Os05g0530400	Os01g0850100	0.472823
Os05g0530400	Os06g0623600	0.472286
Os05g0530400	Os02g0730300	0.467151
Os05g0530400	Os11g0520500	0.466036
Os05g0530400	Os02g0224800	0.465746
Os05g0530400	Os05g0287800	0.459635
Os05g0530400	Os04g0584600	0.456147
Os05g0530400	Os03g0236200	0.443018
Os05g0530400	Os08g0481100	0.426952
Os05g0530400	Os06g0168500	0.419645
Os05g0530400	Os03g0739700	0.39378
Os05g0530400	Os01g0185200	0.393629
Os05g0530400	Os06g0216300	0.388308
Os05g0530400	Os10g0565200	0.387373
Os05g0530400	Os10g0571600	0.386944
Os05g0530400	Os01g0909500	0.369612
Os05g0530400	Os04g0675400	0.343028
Os05g0530400	Os09g0361700	0.341297
Os05g0530400	Os04g0583900	0.337941
Os05g0530400	Os11g0106700	0.326463
Os05g0530400	Os01g0103600	0.322257
Os05g0530400	Os11g0210500	0.315616
Os05g0530400	Os02g0495400	0.299709
Os05g0530400	Os03g0602300	0.283314
Os05g0530400	Os05g0591900	0.262104
Os05g0530400	Os12g0106000	0.256565
Os05g0530400	Os05g0518600	0.179345
Os05g0530400	Os01g0826000	0.163833
Os05g0591900	Os02g0185300	0.171785
Os05g0591900	Os04g0583900	0.162259
Os06g0168500	Os05g0591900	0.176522
Os06g0476200	Os05g0298200	0.19927
Os06g0476200	Os04g0583900	0.188644
Os06g0476200	Os05g0591900	0.184113
Os06g0476200	Os05g0530400	0.154834
Os08g0189900	Os05g0287800	0.463366
Os08g0189900	Os02g0185300	0.451503
Os08g0189900	Os01g0850100	0.442174
Os08g0189900	Os04g0449500	0.434582
Os08g0189900	Os05g0363200	0.419561
Os08g0189900	Os05g0530400	0.412771
Os08g0189900	Os02g0224800	0.409622
Os08g0189900	Os11g0520500	0.409035
Os08g0189900	Os03g0236200	0.390106
Os08g0189900	Os06g0623600	0.362663
Os08g0189900	Os02g0730300	0.332028
Os08g0189900	Os03g0739700	0.323635
Os08g0189900	Os06g0216300	0.312367
Os08g0189900	Os04g0584600	0.301339
Os08g0189900	Os06g0168500	0.291327
Os08g0189900	Os01g0644000	0.278833
Os08g0189900	Os02g0770800	0.269136
Os08g0189900	Os08g0481100	0.267607
Os08g0189900	Os01g0909500	0.232496
Os08g0189900	Os10g0571600	0.197859
Os08g0189900	Os04g0675400	0.167578
Os08g0189900	Os10g0565200	0.158406
Os08g0189900	Os04g0583900	0.157939
Os10g0571600	Os05g0298200	0.223587
Os10g0571600	Os04g0583900	0.223023
Os10g0571600	Os06g0476200	0.165677
Os11g0126900	Os05g0363200	0.471341
Os11g0126900	Os02g0185300	0.468189
Os11g0126900	Os05g0530400	0.441293
Os11g0126900	Os01g0128200	0.438842
Os11g0126900	Os06g0623600	0.437836
Os11g0126900	Os01g0850100	0.434492
Os11g0126900	Os04g0449500	0.420668
Os11g0126900	Os02g0224800	0.413522
Os11g0126900	Os02g0770800	0.411248
Os11g0126900	Os12g0147800	0.407553
Os11g0126900	Os06g0168500	0.405856
Os11g0126900	Os06g0216300	0.405761
Os11g0126900	Os01g0644000	0.404689
Os11g0126900	Os08g0481100	0.40462
Os11g0126900	Os05g0287800	0.404539
Os11g0126900	Os04g0556400	0.398006
Os11g0126900	Os01g0909500	0.397484
Os11g0126900	Os11g0520500	0.394699
Os11g0126900	Os03g0739700	0.387102
Os11g0126900	Os04g0583900	0.384524
Os11g0126900	Os03g0236200	0.380963
Os11g0126900	Os02g0730300	0.380921
Os11g0126900	Os10g0571600	0.380456
Os11g0126900	Os04g0675400	0.376203
Os11g0126900	Os04g0584600	0.372507
Os11g0126900	Os04g0531900	0.366181
Os11g0126900	Os05g0298200	0.362845
Os11g0126900	Os01g0866200	0.361117
Os11g0126900	Os03g0602300	0.360442
Os11g0126900	Os01g0272800	0.356116
Os11g0126900	Os10g0565200	0.355492
Os11g0126900	Os08g0189900	0.344469
Os11g0126900	Os09g0361700	0.337968
Os11g0126900	Os11g0106700	0.334993
Os11g0126900	Os01g0627900	0.332978
Os11g0126900	Os01g0185200	0.317516
Os11g0126900	Os01g0103600	0.310015
Os11g0126900	Os02g0495400	0.297585
Os11g0126900	Os11g0210500	0.280829
Os11g0126900	Os12g0106000	0.270597
Os11g0126900	Os05g0518600	0.2645
Os11g0126900	Os06g0476200	0.261621
Os11g0126900	Os01g0826000	0.248859
Os11g0126900	Os05g0591900	0.245884
Os11g0210500	Os05g0298200	0.184939
Os11g0210500	Os04g0583900	0.160565
Os11g0210500	Os06g0476200	0.158192
Os12g0106000	Os01g0128200	0.293996
Os12g0106000	Os06g0623600	0.287974
Os12g0106000	Os05g0363200	0.278966
Os12g0106000	Os06g0216300	0.272863
Os12g0106000	Os05g0530400	0.27003
Os12g0106000	Os02g0224800	0.26319
Os12g0106000	Os02g0185300	0.256367
Os12g0106000	Os01g0909500	0.243692
Os12g0106000	Os01g0850100	0.240481
Os12g0106000	Os04g0556400	0.237386
Os12g0106000	Os01g0644000	0.232714
Os12g0106000	Os04g0449500	0.225425
Os12g0106000	Os08g0481100	0.224917
Os12g0106000	Os05g0287800	0.224538
Os12g0106000	Os04g0584600	0.216613
Os12g0106000	Os11g0520500	0.208693
Os12g0106000	Os06g0168500	0.206235
Os12g0106000	Os04g0583900	0.201288
Os12g0106000	Os02g0730300	0.193977
Os12g0106000	Os02g0770800	0.191954
Os12g0106000	Os11g0106700	0.187663
Os12g0106000	Os03g0739700	0.178371
Os12g0106000	Os04g0675400	0.175561
Os12g0106000	Os12g0147800	0.175271
Os12g0106000	Os03g0602300	0.166297
Os12g0106000	Os05g0298200	0.164173
Os12g0106000	Os04g0531900	0.163768
Os12g0106000	Os03g0236200	0.162237
Os12g0106000	Os10g0571600	0.15577
Os12g0106000	Os09g0361700	0.155713
Os12g0106000	Os01g0866200	0.1513
Os12g0106000	Os10g0565200	0.151089
Os12g0147800	Os02g0185300	0.460183
Os12g0147800	Os05g0363200	0.448279
Os12g0147800	Os01g0850100	0.430513
Os12g0147800	Os05g0530400	0.419454
Os12g0147800	Os04g0449500	0.40713
Os12g0147800	Os05g0287800	0.405728
Os12g0147800	Os06g0623600	0.402394
Os12g0147800	Os02g0224800	0.392903
Os12g0147800	Os11g0520500	0.380097
Os12g0147800	Os06g0168500	0.374787
Os12g0147800	Os06g0216300	0.35092
Os12g0147800	Os01g0909500	0.347541
Os12g0147800	Os03g0739700	0.331103
Os12g0147800	Os02g0730300	0.326373
Os12g0147800	Os03g0236200	0.319253
Os12g0147800	Os08g0481100	0.315532
Os12g0147800	Os01g0644000	0.315409
Os12g0147800	Os08g0189900	0.304612
Os12g0147800	Os03g0602300	0.298885
Os12g0147800	Os04g0583900	0.289161
Os12g0147800	Os10g0571600	0.285494
Os12g0147800	Os04g0675400	0.283449
Os12g0147800	Os04g0584600	0.2802
Os12g0147800	Os10g0565200	0.249884
Os12g0147800	Os11g0106700	0.244028
Os12g0147800	Os02g0495400	0.235132
Os12g0147800	Os09g0361700	0.234712
Os12g0147800	Os06g0476200	0.222991
Os12g0147800	Os01g0185200	0.218765
Os12g0147800	Os01g0103600	0.212123
Os12g0147800	Os05g0518600	0.203423
Os12g0147800	Os11g0210500	0.17726
Os12g0147800	Os05g0591900	0.159427

## Sheet:  negative hub network
Table S6 Connectivity relationship of senescence negatively correlated genes.
fromNode	toNode	weight
Os01g0115100	Os01g0773700	0.47784
Os01g0115100	Os06g0348800	0.477645
Os01g0115100	Os01g0205300	0.458478
Os01g0115100	Os01g0930800	0.458415
Os01g0115100	Os08g0159500	0.455534
Os01g0115100	Os02g0647900	0.447043
Os01g0115100	Os03g0563300	0.446006
Os01g0115100	Os03g0333400	0.443555
Os01g0115100	Os02g0128200	0.442883
Os01g0115100	Os12g0550600	0.442058
Os01g0115100	Os01g0279100	0.433316
Os01g0115100	Os12g0189300	0.43256
Os01g0115100	Os12g0124000	0.431057
Os01g0115100	Os08g0382400	0.430215
Os01g0115100	Os01g0144100	0.428773
Os01g0115100	Os03g0131900	0.426859
Os01g0115100	Os09g0517000	0.42028
Os01g0115100	Os03g0323100	0.42019
Os01g0115100	Os10g0493600	0.420012
Os01g0115100	Os08g0435900	0.408126
Os01g0115100	Os04g0412500	0.407219
Os01g0115100	Os07g0546000	0.402256
Os01g0115100	Os05g0202500	0.400435
Os01g0115100	Os02g0596000	0.391095
Os01g0115100	Os09g0340400	0.379981
Os01g0115100	Os04g0616700	0.376632
Os01g0115100	Os07g0141400	0.371998
Os01g0115100	Os01g0940700	0.362045
Os01g0115100	Os01g0720500	0.357854
Os01g0115100	Os02g0110200	0.357165
Os01g0115100	Os07g0147500	0.357044
Os01g0115100	Os10g0494000	0.353781
Os01g0115100	Os04g0423600	0.351623
Os01g0115100	Os05g0560000	0.351401
Os01g0115100	Os03g0323200	0.344128
Os01g0115100	Os08g0470700	0.342875
Os01g0115100	Os08g0489300	0.340127
Os01g0115100	Os01g0600900	0.339423
Os01g0115100	Os03g0704100	0.337091
Os01g0115100	Os06g0129100	0.333693
Os01g0115100	Os09g0471500	0.333118
Os01g0115100	Os04g0457500	0.327876
Os01g0115100	Os05g0408900	0.321816
Os01g0115100	Os09g0526700	0.320551
Os01g0115100	Os10g0502400	0.313816
Os01g0115100	Os07g0691200	0.309023
Os01g0115100	Os07g0539900	0.301623
Os01g0115100	Os02g0634700	0.292498
Os01g0115100	Os02g0716500	0.268503
Os01g0115100	Os03g0736900	0.266789
Os01g0115100	Os04g0493400	0.254496
Os01g0115100	Os07g0516900	0.23095
Os01g0115100	Os11g0202300	0.203383
Os01g0115100	Os11g0625900	0.172274
Os01g0115100	Os02g0731700	0.16413
Os01g0115100	Os01g0802100	0.167339
Os01g0115100	Os06g0594100	0.160275
Os01g0144100	Os05g0401100	0.521541
Os01g0144100	Os10g0181600	0.518543
Os01g0144100	Os07g0148900	0.512991
Os01g0144100	Os11g0127800	0.512924
Os01g0144100	Os11g0116200	0.509753
Os01g0144100	Os06g0348800	0.509019
Os01g0144100	Os01g0279100	0.504678
Os01g0144100	Os12g0124000	0.503349
Os01g0144100	Os03g0563300	0.501908
Os01g0144100	Os10g0181200	0.500683
Os01g0144100	Os06g0264800	0.499078
Os01g0144100	Os02g0581100	0.497604
Os01g0144100	Os08g0159500	0.494582
Os01g0144100	Os07g0577600	0.493676
Os01g0144100	Os01g0930800	0.49361
Os01g0144100	Os02g0553200	0.491925
Os01g0144100	Os01g0894700	0.491852
Os01g0144100	Os02g0326700	0.490497
Os01g0144100	Os07g0558400	0.4903
Os01g0144100	Os12g0115500	0.489905
Os01g0144100	Os08g0382400	0.489856
Os01g0144100	Os01g0802100	0.489188
Os01g0144100	Os02g0189000	0.487377
Os01g0144100	Os02g0815400	0.486852
Os01g0144100	Os05g0508900	0.485151
Os01g0144100	Os12g0189400	0.485002
Os01g0144100	Os03g0343900	0.484926
Os01g0144100	Os09g0481200	0.484672
Os01g0144100	Os04g0457000	0.483895
Os01g0144100	Os05g0291700	0.483764
Os01g0144100	Os07g0544800	0.483573
Os01g0144100	Os02g0647900	0.482281
Os01g0144100	Os03g0323100	0.480382
Os01g0144100	Os03g0131900	0.480963
Os01g0144100	Os03g0431200	0.481862
Os01g0144100	Os09g0517000	0.47986
Os01g0144100	Os10g0496900	0.481224
Os01g0144100	Os10g0493600	0.479369
Os01g0144100	Os02g0596000	0.479354
Os01g0144100	Os01g0581300	0.479097
Os01g0144100	Os05g0560000	0.47557
Os01g0144100	Os01g0238500	0.477174
Os01g0144100	Os03g0178100	0.476451
Os01g0144100	Os11g0267000	0.475868
Os01g0144100	Os08g0130400	0.475282
Os01g0144100	Os10g0499600	0.474967
Os01g0144100	Os08g0126700	0.474596
Os01g0144100	Os11g0116000	0.474432
Os01g0144100	Os02g0110200	0.474282
Os01g0144100	Os01g0332800	0.473529
Os01g0144100	Os12g0420400	0.472708
Os01g0144100	Os02g0731600	0.469839
Os01g0144100	Os02g0128200	0.467353
Os01g0144100	Os12g0115300	0.468126
Os01g0144100	Os05g0413200	0.46812
Os01g0144100	Os02g0749300	0.46807
Os01g0144100	Os12g0583300	0.46806
Os01g0144100	Os03g0823400	0.468014
Os01g0144100	Os07g0435300	0.467735
Os01g0144100	Os01g0501800	0.466575
Os01g0144100	Os02g0257300	0.465894
Os01g0144100	Os03g0413000	0.465692
Os01g0144100	Os04g0423600	0.464864
Os01g0144100	Os07g0141400	0.464826
Os01g0144100	Os04g0602100	0.464336
Os01g0144100	Os08g0435900	0.463586
Os01g0144100	Os01g0720500	0.46133
Os01g0144100	Os01g0940700	0.46247
Os01g0144100	Os07g0546000	0.462381
Os01g0144100	Os09g0515400	0.462213
Os01g0144100	Os04g0414700	0.459443
Os01g0144100	Os02g0777800	0.459293
Os01g0144100	Os05g0574400	0.459033
Os01g0144100	Os01g0503400	0.458909
Os01g0144100	Os08g0270500	0.458093
Os01g0144100	Os05g0408900	0.455379
Os01g0144100	Os03g0782500	0.456459
Os01g0144100	Os03g0785200	0.455815
Os01g0144100	Os07g0691200	0.455416
Os01g0144100	Os12g0120400	0.454737
Os01g0144100	Os03g0323200	0.454113
Os01g0144100	Os01g0973100	0.453438
Os01g0144100	Os03g0439800	0.451697
Os01g0144100	Os03g0132900	0.45041
Os01g0144100	Os01g0763700	0.4499
Os01g0144100	Os10g0502400	0.446272
Os01g0144100	Os01g0919900	0.447275
Os01g0144100	Os05g0137200	0.442852
Os01g0144100	Os12g0189300	0.440541
Os01g0144100	Os06g0129100	0.437734
Os01g0144100	Os01g0695700	0.439097
Os01g0144100	Os03g0850400	0.438429
Os01g0144100	Os03g0120100	0.436179
Os01g0144100	Os11g0285000	0.434651
Os01g0144100	Os02g0646500	0.434598
Os01g0144100	Os10g0494000	0.432324
Os01g0144100	Os02g0634700	0.434194
Os01g0144100	Os03g0749500	0.434141
Os01g0144100	Os11g0220300	0.43358
Os01g0144100	Os08g0203600	0.433576
Os01g0144100	Os08g0470700	0.430932
Os01g0144100	Os01g0178400	0.432542
Os01g0144100	Os07g0603800	0.430967
Os01g0144100	Os07g0147500	0.426964
Os01g0144100	Os08g0355400	0.430736
Os01g0144100	Os10g0100300	0.429045
Os01g0144100	Os02g0671400	0.428375
Os01g0144100	Os05g0202500	0.424773
Os01g0144100	Os01g0382400	0.426001
Os01g0144100	Os01g0719100	0.425559
Os01g0144100	Os08g0247600	0.423802
Os01g0144100	Os07g0539900	0.421031
Os01g0144100	Os08g0378000	0.422851
Os01g0144100	Os09g0526700	0.413164
Os01g0144100	Os12g0169600	0.422
Os01g0144100	Os05g0462000	0.416871
Os01g0144100	Os01g0944700	0.416701
Os01g0144100	Os04g0340800	0.413659
Os01g0144100	Os02g0716500	0.413408
Os01g0144100	Os04g0494100	0.413025
Os01g0144100	Os08g0269700	0.407141
Os01g0144100	Os05g0375400	0.405877
Os01g0144100	Os04g0616700	0.403557
Os01g0144100	Os02g0571300	0.404494
Os01g0144100	Os09g0294000	0.402262
Os01g0144100	Os01g0226600	0.399481
Os01g0144100	Os01g0265400	0.394506
Os01g0144100	Os06g0594100	0.391691
Os01g0144100	Os02g0318500	0.388611
Os01g0144100	Os09g0340400	0.384261
Os01g0144100	Os01g0633100	0.380307
Os01g0144100	Os07g0464200	0.380162
Os01g0144100	Os04g0493400	0.373262
Os01g0144100	Os06g0600700	0.372157
Os01g0144100	Os02g0226200	0.367337
Os01g0144100	Os08g0389700	0.364454
Os01g0144100	Os03g0784000	0.360712
Os01g0144100	Os03g0736900	0.357599
Os01g0144100	Os08g0103000	0.351439
Os01g0144100	Os09g0482600	0.350003
Os01g0144100	Os09g0471500	0.346982
Os01g0144100	Os07g0516900	0.34769
Os01g0144100	Os02g0731700	0.347045
Os01g0144100	Os09g0424200	0.337504
Os01g0144100	Os04g0556600	0.328371
Os01g0144100	Os03g0237100	0.318791
Os01g0144100	Os02g0782300	0.31613
Os01g0144100	Os12g0431100	0.305717
Os01g0144100	Os11g0625900	0.277573
Os01g0144100	Os10g0432200	0.286383
Os01g0144100	Os11g0635500	0.285465
Os01g0144100	Os01g0773700	0.505667
Os01g0144100	Os03g0333400	0.491297
Os01g0144100	Os01g0600900	0.474284
Os01g0144100	Os12g0550600	0.452764
Os01g0144100	Os01g0205300	0.450357
Os01g0144100	Os04g0412500	0.442581
Os01g0144100	Os04g0457500	0.426745
Os01g0144100	Os08g0489300	0.410423
Os01g0144100	Os03g0704100	0.338359
Os01g0144100	Os11g0202300	0.292762
Os01g0178400	Os08g0159500	0.468628
Os01g0178400	Os01g0205300	0.463955
Os01g0178400	Os01g0930800	0.463825
Os01g0178400	Os06g0348800	0.462726
Os01g0178400	Os01g0773700	0.453665
Os01g0178400	Os03g0131900	0.449576
Os01g0178400	Os02g0647900	0.436593
Os01g0178400	Os03g0563300	0.432841
Os01g0178400	Os03g0323100	0.431368
Os01g0178400	Os12g0124000	0.429295
Os01g0178400	Os01g0279100	0.428724
Os01g0178400	Os10g0493600	0.428206
Os01g0178400	Os08g0435900	0.425893
Os01g0178400	Os02g0128200	0.421371
Os01g0178400	Os03g0333400	0.417471
Os01g0178400	Os09g0517000	0.415142
Os01g0178400	Os12g0550600	0.396329
Os01g0178400	Os08g0382400	0.391292
Os01g0178400	Os07g0141400	0.383659
Os01g0178400	Os10g0494000	0.377498
Os01g0178400	Os07g0546000	0.37606
Os01g0178400	Os02g0596000	0.37393
Os01g0178400	Os02g0110200	0.367337
Os01g0178400	Os12g0189300	0.365955
Os01g0178400	Os04g0412500	0.355999
Os01g0178400	Os04g0423600	0.354866
Os01g0178400	Os05g0560000	0.349041
Os01g0178400	Os01g0940700	0.346386
Os01g0178400	Os05g0202500	0.339611
Os01g0178400	Os07g0147500	0.33199
Os01g0178400	Os01g0720500	0.320494
Os01g0178400	Os03g0323200	0.309253
Os01g0178400	Os09g0471500	0.307572
Os01g0178400	Os01g0600900	0.30578
Os01g0178400	Os06g0129100	0.299326
Os01g0178400	Os04g0616700	0.295833
Os01g0178400	Os09g0340400	0.287217
Os01g0178400	Os04g0457500	0.277082
Os01g0178400	Os05g0408900	0.267742
Os01g0178400	Os08g0470700	0.267594
Os01g0178400	Os03g0704100	0.262802
Os01g0178400	Os02g0731700	0.26155
Os01g0178400	Os10g0502400	0.255831
Os01g0178400	Os02g0634700	0.25354
Os01g0178400	Os03g0736900	0.246789
Os01g0178400	Os08g0489300	0.245142
Os01g0178400	Os07g0691200	0.237006
Os01g0178400	Os09g0526700	0.228109
Os01g0178400	Os07g0539900	0.225623
Os01g0178400	Os02g0716500	0.189056
Os01g0178400	Os07g0516900	0.165531
Os01g0178400	Os11g0625900	0.150608
Os01g0205300	Os11g0127800	0.508091
Os01g0205300	Os05g0401100	0.504736
Os01g0205300	Os10g0181600	0.501748
Os01g0205300	Os07g0148900	0.501501
Os01g0205300	Os09g0481200	0.501394
Os01g0205300	Os02g0326700	0.499422
Os01g0205300	Os06g0348800	0.494997
Os01g0205300	Os01g0773700	0.491341
Os01g0205300	Os06g0264800	0.490828
Os01g0205300	Os12g0124000	0.490435
Os01g0205300	Os10g0181200	0.488037
Os01g0205300	Os01g0894700	0.487754
Os01g0205300	Os02g0646500	0.487188
Os01g0205300	Os08g0269700	0.486623
Os01g0205300	Os08g0355400	0.482021
Os01g0205300	Os02g0189000	0.481156
Os01g0205300	Os07g0464200	0.481017
Os01g0205300	Os08g0247600	0.480549
Os01g0205300	Os02g0110200	0.479526
Os01g0205300	Os11g0116200	0.477742
Os01g0205300	Os08g0159500	0.477257
Os01g0205300	Os01g0930800	0.477005
Os01g0205300	Os08g0435900	0.473821
Os01g0205300	Os01g0279100	0.471411
Os01g0205300	Os04g0414700	0.471349
Os01g0205300	Os12g0189400	0.469677
Os01g0205300	Os03g0563300	0.469238
Os01g0205300	Os07g0603800	0.469171
Os01g0205300	Os12g0115500	0.468902
Os01g0205300	Os05g0137200	0.468318
Os01g0205300	Os03g0785200	0.466511
Os01g0205300	Os02g0553200	0.465956
Os01g0205300	Os06g0600700	0.465512
Os01g0205300	Os03g0178100	0.465443
Os01g0205300	Os07g0577600	0.465313
Os01g0205300	Os04g0423600	0.464497
Os01g0205300	Os07g0558400	0.463883
Os01g0205300	Os12g0169600	0.463633
Os01g0205300	Os01g0695700	0.463459
Os01g0205300	Os02g0581100	0.463217
Os01g0205300	Os11g0116000	0.462784
Os01g0205300	Os11g0267000	0.461968
Os01g0205300	Os04g0340800	0.461843
Os01g0205300	Os03g0431200	0.460742
Os01g0205300	Os12g0115300	0.460713
Os01g0205300	Os11g0285000	0.460661
Os01g0205300	Os02g0647900	0.459429
Os01g0205300	Os01g0802100	0.458815
Os01g0205300	Os10g0496900	0.458711
Os01g0205300	Os05g0202500	0.458493
Os01g0205300	Os03g0131900	0.457558
Os01g0205300	Os03g0343900	0.457028
Os01g0205300	Os05g0508900	0.456294
Os01g0205300	Os01g0763700	0.456114
Os01g0205300	Os10g0493600	0.455416
Os01g0205300	Os09g0515400	0.455384
Os01g0205300	Os09g0340400	0.454635
Os01g0205300	Os12g0550600	0.45445
Os01g0205300	Os02g0128200	0.454363
Os01g0205300	Os12g0420400	0.454057
Os01g0205300	Os01g0919900	0.453609
Os01g0205300	Os01g0332800	0.452714
Os01g0205300	Os01g0226600	0.452687
Os01g0205300	Os02g0815400	0.450669
Os01g0205300	Os01g0501800	0.450234
Os01g0205300	Os07g0147500	0.450004
Os01g0205300	Os07g0141400	0.448923
Os01g0205300	Os08g0270500	0.44815
Os01g0205300	Os03g0333400	0.447715
Os01g0205300	Os07g0435300	0.446899
Os01g0205300	Os07g0691200	0.446799
Os01g0205300	Os10g0494000	0.44636
Os01g0205300	Os03g0323100	0.438912
Os01g0205300	Os01g0719100	0.442927
Os01g0205300	Os04g0457000	0.442876
Os01g0205300	Os12g0189300	0.442452
Os01g0205300	Os07g0546000	0.441922
Os01g0205300	Os07g0544800	0.441847
Os01g0205300	Os05g0291700	0.441546
Os01g0205300	Os10g0499600	0.441171
Os01g0205300	Os08g0382400	0.441141
Os01g0205300	Os05g0560000	0.440493
Os01g0205300	Os01g0581300	0.440025
Os01g0205300	Os12g0583300	0.439842
Os01g0205300	Os03g0439800	0.439741
Os01g0205300	Os08g0203600	0.438324
Os01g0205300	Os12g0120400	0.438095
Os01g0205300	Os09g0517000	0.437657
Os01g0205300	Os02g0749300	0.435947
Os01g0205300	Os01g0265400	0.435685
Os01g0205300	Os08g0130400	0.435303
Os01g0205300	Os05g0574400	0.434344
Os01g0205300	Os04g0412500	0.434306
Os01g0205300	Os02g0731600	0.432877
Os01g0205300	Os02g0634700	0.431828
Os01g0205300	Os02g0596000	0.429368
Os01g0205300	Os02g0671400	0.429002
Os01g0205300	Os09g0294000	0.42874
Os01g0205300	Os03g0704100	0.428376
Os01g0205300	Os02g0257300	0.428113
Os01g0205300	Os04g0602100	0.42397
Os01g0205300	Os05g0375400	0.423568
Os01g0205300	Os03g0782500	0.423355
Os01g0205300	Os03g0413000	0.423243
Os01g0205300	Os01g0238500	0.420427
Os01g0205300	Os08g0126700	0.419649
Os01g0205300	Os06g0594100	0.417261
Os01g0205300	Os01g0503400	0.416746
Os01g0205300	Os01g0633100	0.416328
Os01g0205300	Os04g0616700	0.416024
Os01g0205300	Os03g0784000	0.414229
Os01g0205300	Os01g0973100	0.413371
Os01g0205300	Os02g0777800	0.413119
Os01g0205300	Os01g0940700	0.412993
Os01g0205300	Os03g0132900	0.411382
Os01g0205300	Os03g0749500	0.410738
Os01g0205300	Os03g0120100	0.408001
Os01g0205300	Os01g0600900	0.406932
Os01g0205300	Os10g0100300	0.406622
Os01g0205300	Os01g0382400	0.405262
Os01g0205300	Os03g0323200	0.399823
Os01g0205300	Os08g0470700	0.398752
Os01g0205300	Os01g0720500	0.39826
Os01g0205300	Os02g0571300	0.394251
Os01g0205300	Os09g0471500	0.39196
Os01g0205300	Os11g0220300	0.387223
Os01g0205300	Os11g0635500	0.386532
Os01g0205300	Os02g0318500	0.383334
Os01g0205300	Os05g0408900	0.382902
Os01g0205300	Os06g0129100	0.382636
Os01g0205300	Os05g0413200	0.378009
Os01g0205300	Os03g0823400	0.376523
Os01g0205300	Os08g0378000	0.375002
Os01g0205300	Os10g0502400	0.366461
Os01g0205300	Os09g0526700	0.362566
Os01g0205300	Os01g0944700	0.347743
Os01g0205300	Os04g0494100	0.336279
Os01g0205300	Os02g0716500	0.335589
Os01g0205300	Os05g0462000	0.335147
Os01g0205300	Os02g0226200	0.330762
Os01g0205300	Os09g0482600	0.32638
Os01g0205300	Os07g0539900	0.32414
Os01g0205300	Os03g0850400	0.323896
Os01g0205300	Os03g0237100	0.3211
Os01g0205300	Os02g0731700	0.320544
Os01g0205300	Os08g0389700	0.319535
Os01g0205300	Os10g0432200	0.317829
Os01g0205300	Os08g0103000	0.31386
Os01g0205300	Os02g0782300	0.313674
Os01g0205300	Os03g0736900	0.307728
Os01g0205300	Os04g0493400	0.306168
Os01g0205300	Os09g0424200	0.267067
Os01g0205300	Os12g0431100	0.258074
Os01g0205300	Os07g0516900	0.249444
Os01g0205300	Os04g0556600	0.241978
Os01g0205300	Os11g0202300	0.228056
Os01g0205300	Os11g0625900	0.169098
Os01g0205300	Os08g0489300	0.405016
Os01g0205300	Os04g0457500	0.376336
Os01g0226600	Os01g0773700	0.45842
Os01g0226600	Os06g0348800	0.455377
Os01g0226600	Os01g0930800	0.439321
Os01g0226600	Os08g0159500	0.429979
Os01g0226600	Os12g0550600	0.428759
Os01g0226600	Os12g0124000	0.427225
Os01g0226600	Os12g0189300	0.426009
Os01g0226600	Os03g0563300	0.425516
Os01g0226600	Os03g0333400	0.424326
Os01g0226600	Os01g0279100	0.40987
Os01g0226600	Os02g0647900	0.408872
Os01g0226600	Os02g0128200	0.408531
Os01g0226600	Os08g0382400	0.407765
Os01g0226600	Os07g0546000	0.403523
Os01g0226600	Os03g0131900	0.40136
Os01g0226600	Os05g0202500	0.396086
Os01g0226600	Os08g0435900	0.391189
Os01g0226600	Os09g0517000	0.389776
Os01g0226600	Os10g0493600	0.387497
Os01g0226600	Os03g0323100	0.386415
Os01g0226600	Os04g0412500	0.385785
Os01g0226600	Os02g0596000	0.367332
Os01g0226600	Os07g0141400	0.354586
Os01g0226600	Os05g0560000	0.326222
Os01g0226600	Os01g0720500	0.32204
Os01g0226600	Os02g0110200	0.320604
Os01g0226600	Os03g0323200	0.312276
Os01g0226600	Os01g0940700	0.310181
Os01g0226600	Os04g0423600	0.306556
Os01g0226600	Os08g0470700	0.296311
Os01g0226600	Os09g0340400	0.291525
Os01g0226600	Os10g0494000	0.290256
Os01g0226600	Os07g0691200	0.266364
Os01g0226600	Os01g0600900	0.263768
Os01g0226600	Os05g0408900	0.263015
Os01g0226600	Os03g0704100	0.262472
Os01g0226600	Os04g0616700	0.262345
Os01g0226600	Os07g0147500	0.262016
Os01g0226600	Os10g0502400	0.257519
Os01g0226600	Os08g0489300	0.249126
Os01g0226600	Os04g0457500	0.246835
Os01g0226600	Os09g0526700	0.234936
Os01g0226600	Os09g0471500	0.232812
Os01g0226600	Os02g0634700	0.229112
Os01g0226600	Os06g0129100	0.225108
Os01g0226600	Os03g0736900	0.201537
Os01g0226600	Os02g0716500	0.188102
Os01g0226600	Os07g0539900	0.180856
Os01g0226600	Os07g0516900	0.169189
Os01g0226600	Os04g0493400	0.164469
Os01g0238500	Os01g0802100	0.221875
Os01g0238500	Os06g0348800	0.501463
Os01g0238500	Os01g0773700	0.500727
Os01g0238500	Os03g0563300	0.500468
Os01g0238500	Os03g0333400	0.49754
Os01g0238500	Os01g0279100	0.486275
Os01g0238500	Os08g0382400	0.482754
Os01g0238500	Os09g0517000	0.482001
Os01g0238500	Os01g0930800	0.479921
Os01g0238500	Os08g0159500	0.475724
Os01g0238500	Os03g0131900	0.471627
Os01g0238500	Os02g0647900	0.4712
Os01g0238500	Os03g0323100	0.465803
Os01g0238500	Os10g0493600	0.463339
Os01g0238500	Os07g0546000	0.463206
Os01g0238500	Os02g0128200	0.456995
Os01g0238500	Os12g0124000	0.456616
Os01g0238500	Os02g0596000	0.451186
Os01g0238500	Os12g0189300	0.44237
Os01g0238500	Os01g0600900	0.440163
Os01g0238500	Os05g0408900	0.438568
Os01g0238500	Os01g0720500	0.437826
Os01g0238500	Os05g0560000	0.437666
Os01g0238500	Os12g0550600	0.435262
Os01g0238500	Os10g0502400	0.432689
Os01g0238500	Os04g0412500	0.429784
Os01g0238500	Os03g0323200	0.42619
Os01g0238500	Os02g0110200	0.417966
Os01g0238500	Os08g0435900	0.417044
Os01g0238500	Os01g0940700	0.416832
Os01g0238500	Os07g0141400	0.41603
Os01g0238500	Os04g0423600	0.410598
Os01g0238500	Os08g0470700	0.408897
Os01g0238500	Os09g0526700	0.403849
Os01g0238500	Os07g0691200	0.402841
Os01g0238500	Os02g0716500	0.401525
Os01g0238500	Os07g0539900	0.399274
Os01g0238500	Os04g0457500	0.388129
Os01g0238500	Os06g0129100	0.385343
Os01g0238500	Os08g0489300	0.371054
Os01g0238500	Os05g0202500	0.370265
Os01g0238500	Os02g0634700	0.368163
Os01g0238500	Os07g0516900	0.361439
Os01g0238500	Os07g0147500	0.359307
Os01g0238500	Os10g0494000	0.357913
Os01g0238500	Os04g0493400	0.352634
Os01g0238500	Os04g0616700	0.328368
Os01g0238500	Os11g0202300	0.312015
Os01g0238500	Os09g0340400	0.310426
Os01g0238500	Os03g0736900	0.287252
Os01g0238500	Os11g0625900	0.271227
Os01g0238500	Os03g0704100	0.269505
Os01g0238500	Os09g0471500	0.255486
Os01g0238500	Os02g0731700	0.20289
Os01g0238500	Os11g0127800	0.211583
Os01g0238500	Os10g0181600	0.185895
Os01g0238500	Os10g0100300	0.153245
Os01g0265400	Os01g0773700	0.463006
Os01g0265400	Os06g0348800	0.457787
Os01g0265400	Os12g0189300	0.450754
Os01g0265400	Os12g0550600	0.435498
Os01g0265400	Os03g0333400	0.430274
Os01g0265400	Os03g0563300	0.428376
Os01g0265400	Os01g0930800	0.426098
Os01g0265400	Os08g0382400	0.4225
Os01g0265400	Os12g0124000	0.419417
Os01g0265400	Os08g0159500	0.418417
Os01g0265400	Os05g0202500	0.414827
Os01g0265400	Os02g0647900	0.414583
Os01g0265400	Os04g0412500	0.414487
Os01g0265400	Os02g0128200	0.408526
Os01g0265400	Os07g0546000	0.405819
Os01g0265400	Os01g0279100	0.400505
Os01g0265400	Os03g0131900	0.387417
Os01g0265400	Os09g0517000	0.387013
Os01g0265400	Os10g0493600	0.381523
Os01g0265400	Os08g0435900	0.376003
Os01g0265400	Os03g0323100	0.375125
Os01g0265400	Os02g0596000	0.367756
Os01g0265400	Os07g0141400	0.346995
Os01g0265400	Os01g0720500	0.345914
Os01g0265400	Os03g0323200	0.336813
Os01g0265400	Os08g0470700	0.328853
Os01g0265400	Os05g0560000	0.323777
Os01g0265400	Os01g0940700	0.318657
Os01g0265400	Os02g0110200	0.301134
Os01g0265400	Os09g0340400	0.300459
Os01g0265400	Os04g0423600	0.294317
Os01g0265400	Os05g0408900	0.286305
Os01g0265400	Os08g0489300	0.280337
Os01g0265400	Os07g0691200	0.27897
Os01g0265400	Os10g0494000	0.278899
Os01g0265400	Os10g0502400	0.278238
Os01g0265400	Os09g0526700	0.273481
Os01g0265400	Os03g0704100	0.271095
Os01g0265400	Os04g0457500	0.269388
Os01g0265400	Os01g0600900	0.268094
Os01g0265400	Os04g0616700	0.2603
Os01g0265400	Os07g0147500	0.245285
Os01g0265400	Os02g0716500	0.228929
Os01g0265400	Os04g0493400	0.218557
Os01g0265400	Os06g0129100	0.217715
Os01g0265400	Os09g0471500	0.213912
Os01g0265400	Os02g0634700	0.209432
Os01g0265400	Os07g0539900	0.208769
Os01g0265400	Os07g0516900	0.190965
Os01g0265400	Os11g0202300	0.183876
Os01g0265400	Os03g0736900	0.180278
Os01g0279100	Os05g0401100	0.520798
Os01g0279100	Os10g0181600	0.514931
Os01g0279100	Os11g0127800	0.512235
Os01g0279100	Os07g0148900	0.511253
Os01g0279100	Os11g0116200	0.510904
Os01g0279100	Os06g0348800	0.50761
Os01g0279100	Os03g0563300	0.499152
Os01g0279100	Os09g0517000	0.451834
Os01g0279100	Os05g0560000	0.485653
Os01g0279100	Os10g0493600	0.477899
Os01g0279100	Os03g0323100	0.48781
Os01g0279100	Os03g0131900	0.466697
Os01g0279100	Os12g0124000	0.501536
Os01g0279100	Os06g0264800	0.500086
Os01g0279100	Os08g0382400	0.491866
Os01g0279100	Os02g0596000	0.48492
Os01g0279100	Os08g0159500	0.4894
Os01g0279100	Os01g0930800	0.481418
Os01g0279100	Os02g0581100	0.497241
Os01g0279100	Os07g0546000	0.474378
Os01g0279100	Os09g0481200	0.495515
Os01g0279100	Os10g0181200	0.495386
Os01g0279100	Os07g0141400	0.474425
Os01g0279100	Os07g0577600	0.492623
Os01g0279100	Os01g0720500	0.477052
Os01g0279100	Os02g0110200	0.47658
Os01g0279100	Os02g0553200	0.492181
Os01g0279100	Os02g0647900	0.484863
Os01g0279100	Os04g0423600	0.469769
Os01g0279100	Os02g0326700	0.491095
Os01g0279100	Os07g0558400	0.490731
Os01g0279100	Os02g0128200	0.45731
Os01g0279100	Os02g0189000	0.489848
Os01g0279100	Os01g0802100	0.489066
Os01g0279100	Os05g0291700	0.489014
Os01g0279100	Os02g0815400	0.48889
Os01g0279100	Os01g0894700	0.488505
Os01g0279100	Os03g0323200	0.471374
Os01g0279100	Os04g0457000	0.48657
Os01g0279100	Os12g0115500	0.486392
Os01g0279100	Os07g0544800	0.486104
Os01g0279100	Os08g0435900	0.467441
Os01g0279100	Os01g0581300	0.485877
Os01g0279100	Os05g0408900	0.471729
Os01g0279100	Os12g0189400	0.48562
Os01g0279100	Os05g0508900	0.484663
Os01g0279100	Os01g0940700	0.473826
Os01g0279100	Os10g0496900	0.483592
Os01g0279100	Os03g0343900	0.48331
Os01g0279100	Os08g0126700	0.482645
Os01g0279100	Os05g0413200	0.480874
Os01g0279100	Os01g0332800	0.480116
Os01g0279100	Os03g0431200	0.479848
Os01g0279100	Os02g0257300	0.479191
Os01g0279100	Os12g0189300	0.449983
Os01g0279100	Os10g0499600	0.47868
Os01g0279100	Os08g0130400	0.47838
Os01g0279100	Os03g0178100	0.478275
Os01g0279100	Os10g0502400	0.464434
Os01g0279100	Os02g0731600	0.478088
Os01g0279100	Os07g0435300	0.477836
Os01g0279100	Os04g0602100	0.477483
Os01g0279100	Os11g0267000	0.476469
Os01g0279100	Os03g0413000	0.476328
Os01g0279100	Os12g0420400	0.475923
Os01g0279100	Os03g0823400	0.475143
Os01g0279100	Os01g0501800	0.474714
Os01g0279100	Os12g0583300	0.474474
Os01g0279100	Os05g0574400	0.472606
Os01g0279100	Os08g0470700	0.439227
Os01g0279100	Os02g0749300	0.47147
Os01g0279100	Os02g0777800	0.471117
Os01g0279100	Os11g0116000	0.470366
Os01g0279100	Os12g0115300	0.468574
Os01g0279100	Os03g0782500	0.468227
Os01g0279100	Os08g0270500	0.466507
Os01g0279100	Os12g0120400	0.465513
Os01g0279100	Os01g0503400	0.465326
Os01g0279100	Os04g0414700	0.464726
Os01g0279100	Os01g0973100	0.462346
Os01g0279100	Os05g0202500	0.420034
Os01g0279100	Os03g0439800	0.460882
Os01g0279100	Os09g0526700	0.425906
Os01g0279100	Os03g0785200	0.458579
Os01g0279100	Os07g0691200	0.458397
Os01g0279100	Os09g0515400	0.458215
Os01g0279100	Os01g0919900	0.456932
Os01g0279100	Os10g0494000	0.436379
Os01g0279100	Os03g0132900	0.455277
Os01g0279100	Os05g0137200	0.45397
Os01g0279100	Os01g0763700	0.453697
Os01g0279100	Os02g0646500	0.45242
Os01g0279100	Os03g0120100	0.450273
Os01g0279100	Os03g0749500	0.448833
Os01g0279100	Os03g0850400	0.44854
Os01g0279100	Os11g0220300	0.448097
Os01g0279100	Os01g0695700	0.447412
Os01g0279100	Os06g0129100	0.386411
Os01g0279100	Os02g0671400	0.44309
Os01g0279100	Os07g0539900	0.439748
Os01g0279100	Os08g0355400	0.441921
Os01g0279100	Os01g0382400	0.439739
Os01g0279100	Os07g0147500	0.419783
Os01g0279100	Os11g0285000	0.438665
Os01g0279100	Os10g0100300	0.438427
Os01g0279100	Os08g0378000	0.438077
Os01g0279100	Os02g0716500	0.436204
Os01g0279100	Os01g0719100	0.43494
Os01g0279100	Os01g0944700	0.43447
Os01g0279100	Os08g0269700	0.432298
Os01g0279100	Os02g0634700	0.431357
Os01g0279100	Os07g0603800	0.430461
Os01g0279100	Os04g0494100	0.429383
Os01g0279100	Os05g0462000	0.427061
Os01g0279100	Os08g0247600	0.426589
Os01g0279100	Os08g0203600	0.425794
Os01g0279100	Os04g0616700	0.404062
Os01g0279100	Os12g0169600	0.42018
Os01g0279100	Os05g0375400	0.418018
Os01g0279100	Os04g0340800	0.416018
Os01g0279100	Os09g0340400	0.385973
Os01g0279100	Os02g0571300	0.411368
Os01g0279100	Os07g0464200	0.411256
Os01g0279100	Os02g0318500	0.403883
Os01g0279100	Os04g0493400	0.394292
Os01g0279100	Os09g0294000	0.39309
Os01g0279100	Os01g0633100	0.390381
Os01g0279100	Os06g0594100	0.390003
Os01g0279100	Os06g0600700	0.387947
Os01g0279100	Os08g0389700	0.384915
Os01g0279100	Os02g0226200	0.377438
Os01g0279100	Os09g0482600	0.36703
Os01g0279100	Os03g0784000	0.366313
Os01g0279100	Os08g0103000	0.363641
Os01g0279100	Os07g0516900	0.283714
Os01g0279100	Os09g0424200	0.359562
Os01g0279100	Os09g0471500	0.337951
Os01g0279100	Os02g0731700	0.347269
Os01g0279100	Os03g0736900	0.300737
Os01g0279100	Os04g0556600	0.344327
Os01g0279100	Os02g0782300	0.334273
Os01g0279100	Os12g0431100	0.312885
Os01g0279100	Os03g0237100	0.3127
Os01g0279100	Os11g0635500	0.310897
Os01g0279100	Os11g0625900	0.217836
Os01g0279100	Os10g0432200	0.292716
Os01g0279100	Os01g0773700	0.510515
Os01g0279100	Os03g0333400	0.505225
Os01g0279100	Os01g0600900	0.495701
Os01g0279100	Os04g0412500	0.481712
Os01g0279100	Os12g0550600	0.480458
Os01g0279100	Os04g0457500	0.460621
Os01g0279100	Os08g0489300	0.44909
Os01g0279100	Os03g0704100	0.374784
Os01g0279100	Os11g0202300	0.321825
Os01g0332800	Os02g0571300	0.181578
Os01g0332800	Os08g0355400	0.177288
Os01g0332800	Os02g0815400	0.170944
Os01g0332800	Os01g0802100	0.163827
Os01g0332800	Os06g0348800	0.510803
Os01g0332800	Os01g0773700	0.50873
Os01g0332800	Os03g0563300	0.49544
Os01g0332800	Os03g0333400	0.488793
Os01g0332800	Os08g0159500	0.486354
Os01g0332800	Os01g0930800	0.485888
Os01g0332800	Os02g0647900	0.479126
Os01g0332800	Os03g0131900	0.472342
Os01g0332800	Os08g0382400	0.471528
Os01g0332800	Os09g0517000	0.468299
Os01g0332800	Os12g0124000	0.467827
Os01g0332800	Os10g0493600	0.463021
Os01g0332800	Os03g0323100	0.460213
Os01g0332800	Os02g0128200	0.455943
Os01g0332800	Os07g0546000	0.453456
Os01g0332800	Os12g0189300	0.451193
Os01g0332800	Os12g0550600	0.442266
Os01g0332800	Os04g0412500	0.436408
Os01g0332800	Os02g0596000	0.433211
Os01g0332800	Os05g0560000	0.433014
Os01g0332800	Os08g0435900	0.431348
Os01g0332800	Os04g0423600	0.431025
Os01g0332800	Os01g0600900	0.429276
Os01g0332800	Os02g0110200	0.426273
Os01g0332800	Os07g0141400	0.425333
Os01g0332800	Os01g0720500	0.424876
Os01g0332800	Os05g0408900	0.420935
Os01g0332800	Os03g0323200	0.418229
Os01g0332800	Os01g0940700	0.412908
Os01g0332800	Os10g0502400	0.408168
Os01g0332800	Os05g0202500	0.406319
Os01g0332800	Os08g0470700	0.404848
Os01g0332800	Os09g0526700	0.398599
Os01g0332800	Os10g0494000	0.391158
Os01g0332800	Os08g0489300	0.390979
Os01g0332800	Os04g0457500	0.390266
Os01g0332800	Os07g0691200	0.386164
Os01g0332800	Os07g0147500	0.379953
Os01g0332800	Os06g0129100	0.376454
Os01g0332800	Os07g0539900	0.374048
Os01g0332800	Os02g0716500	0.37225
Os01g0332800	Os09g0340400	0.35279
Os01g0332800	Os04g0616700	0.350091
Os01g0332800	Os02g0634700	0.345687
Os01g0332800	Os04g0493400	0.320916
Os01g0332800	Os03g0704100	0.319829
Os01g0332800	Os07g0516900	0.316164
Os01g0332800	Os09g0471500	0.293232
Os01g0332800	Os11g0202300	0.292827
Os01g0332800	Os03g0736900	0.280562
Os01g0332800	Os11g0625900	0.233335
Os01g0332800	Os02g0731700	0.215208
Os01g0332800	Os05g0291700	0.161861
Os01g0382400	Os01g0773700	0.473401
Os01g0382400	Os06g0348800	0.466808
Os01g0382400	Os02g0647900	0.45278
Os01g0382400	Os03g0333400	0.452395
Os01g0382400	Os03g0563300	0.449768
Os01g0382400	Os08g0382400	0.449656
Os01g0382400	Os12g0189300	0.441854
Os01g0382400	Os02g0128200	0.438188
Os01g0382400	Os01g0930800	0.434491
Os01g0382400	Os08g0159500	0.431752
Os01g0382400	Os09g0517000	0.43101
Os01g0382400	Os04g0412500	0.426771
Os01g0382400	Os12g0550600	0.42631
Os01g0382400	Os03g0323100	0.417038
Os01g0382400	Os10g0493600	0.416935
Os01g0382400	Os07g0546000	0.416918
Os01g0382400	Os03g0131900	0.414011
Os01g0382400	Os12g0124000	0.413554
Os01g0382400	Os01g0720500	0.404244
Os01g0382400	Os02g0596000	0.401251
Os01g0382400	Os01g0940700	0.391789
Os01g0382400	Os03g0323200	0.388111
Os01g0382400	Os08g0435900	0.382659
Os01g0382400	Os05g0202500	0.37878
Os01g0382400	Os08g0470700	0.369996
Os01g0382400	Os07g0141400	0.369934
Os01g0382400	Os05g0560000	0.362335
Os01g0382400	Os04g0457500	0.34679
Os01g0382400	Os05g0408900	0.344167
Os01g0382400	Os10g0502400	0.337711
Os01g0382400	Os09g0526700	0.332311
Os01g0382400	Os01g0600900	0.32965
Os01g0382400	Os02g0110200	0.323825
Os01g0382400	Os10g0494000	0.314095
Os01g0382400	Os04g0423600	0.30833
Os01g0382400	Os07g0539900	0.285843
Os01g0382400	Os08g0489300	0.272974
Os01g0382400	Os02g0716500	0.267029
Os01g0382400	Os04g0493400	0.26697
Os01g0382400	Os04g0616700	0.260873
Os01g0382400	Os06g0129100	0.254368
Os01g0382400	Os09g0340400	0.252185
Os01g0382400	Os11g0202300	0.2379
Os01g0382400	Os07g0147500	0.237859
Os01g0382400	Os07g0691200	0.237542
Os01g0382400	Os03g0704100	0.223662
Os01g0382400	Os02g0634700	0.219714
Os01g0382400	Os07g0516900	0.20975
Os01g0382400	Os09g0471500	0.204378
Os01g0382400	Os11g0625900	0.191395
Os01g0382400	Os03g0736900	0.17497
Os01g0382400	Os04g0494100	0.354841
Os01g0382400	Os01g0944700	0.304525
Os01g0501800	Os07g0577600	0.278668
Os01g0501800	Os03g0343900	0.23667
Os01g0501800	Os04g0457000	0.233936
Os01g0501800	Os07g0544800	0.228563
Os01g0501800	Os07g0435300	0.219195
Os01g0501800	Os07g0558400	0.21396
Os01g0501800	Os04g0414700	0.177536
Os01g0501800	Os03g0785200	0.175182
Os01g0501800	Os02g0777800	0.167362
Os01g0501800	Os11g0220300	0.156474
Os01g0501800	Os12g0420400	0.150634
Os01g0501800	Os05g0413200	0.150367
Os01g0501800	Os01g0773700	0.505376
Os01g0501800	Os06g0348800	0.50312
Os01g0501800	Os03g0563300	0.49168
Os01g0501800	Os03g0333400	0.486099
Os01g0501800	Os01g0930800	0.484289
Os01g0501800	Os08g0159500	0.479173
Os01g0501800	Os12g0124000	0.471259
Os01g0501800	Os03g0131900	0.469267
Os01g0501800	Os02g0647900	0.468188
Os01g0501800	Os08g0382400	0.466708
Os01g0501800	Os09g0517000	0.466133
Os01g0501800	Os07g0546000	0.457243
Os01g0501800	Os10g0493600	0.456328
Os01g0501800	Os03g0323100	0.456237
Os01g0501800	Os02g0128200	0.449003
Os01g0501800	Os12g0189300	0.444649
Os01g0501800	Os12g0550600	0.437623
Os01g0501800	Os08g0435900	0.43306
Os01g0501800	Os02g0596000	0.431134
Os01g0501800	Os04g0412500	0.425329
Os01g0501800	Os07g0141400	0.42154
Os01g0501800	Os05g0560000	0.413002
Os01g0501800	Os02g0110200	0.407294
Os01g0501800	Os04g0423600	0.403711
Os01g0501800	Os01g0720500	0.401981
Os01g0501800	Os01g0600900	0.396067
Os01g0501800	Os03g0323200	0.391903
Os01g0501800	Os05g0408900	0.384954
Os01g0501800	Os07g0691200	0.382335
Os01g0501800	Os10g0502400	0.382187
Os01g0501800	Os01g0940700	0.380997
Os01g0501800	Os05g0202500	0.376711
Os01g0501800	Os08g0470700	0.373331
Os01g0501800	Os07g0147500	0.361742
Os01g0501800	Os08g0489300	0.355444
Os01g0501800	Os09g0526700	0.354764
Os01g0501800	Os10g0494000	0.353771
Os01g0501800	Os06g0129100	0.351601
Os01g0501800	Os04g0457500	0.349071
Os01g0501800	Os02g0716500	0.346488
Os01g0501800	Os02g0634700	0.340103
Os01g0501800	Os07g0539900	0.328954
Os01g0501800	Os09g0340400	0.324153
Os01g0501800	Os04g0616700	0.324051
Os01g0501800	Os03g0704100	0.293962
Os01g0501800	Os07g0516900	0.292531
Os01g0501800	Os04g0493400	0.284881
Os01g0501800	Os09g0471500	0.269778
Os01g0501800	Os03g0736900	0.269049
Os01g0501800	Os11g0202300	0.246826
Os01g0501800	Os11g0625900	0.201536
Os01g0501800	Os02g0731700	0.186531
Os01g0503400	Os06g0348800	0.487491
Os01g0503400	Os01g0773700	0.48597
Os01g0503400	Os03g0333400	0.479151
Os01g0503400	Os03g0563300	0.479021
Os01g0503400	Os08g0382400	0.467698
Os01g0503400	Os01g0930800	0.466088
Os01g0503400	Os09g0517000	0.460413
Os01g0503400	Os08g0159500	0.459377
Os01g0503400	Os02g0647900	0.457743
Os01g0503400	Os02g0128200	0.45474
Os01g0503400	Os03g0131900	0.44827
Os01g0503400	Os03g0323100	0.446183
Os01g0503400	Os10g0493600	0.444561
Os01g0503400	Os12g0189300	0.44061
Os01g0503400	Os12g0550600	0.439552
Os01g0503400	Os07g0546000	0.438834
Os01g0503400	Os02g0596000	0.435633
Os01g0503400	Os12g0124000	0.435021
Os01g0503400	Os04g0412500	0.424995
Os01g0503400	Os01g0720500	0.419425
Os01g0503400	Os01g0940700	0.400448
Os01g0503400	Os08g0435900	0.400132
Os01g0503400	Os03g0323200	0.398458
Os01g0503400	Os07g0141400	0.389516
Os01g0503400	Os05g0560000	0.38906
Os01g0503400	Os01g0600900	0.381828
Os01g0503400	Os05g0408900	0.380371
Os01g0503400	Os05g0202500	0.375284
Os01g0503400	Os10g0502400	0.372452
Os01g0503400	Os08g0470700	0.368873
Os01g0503400	Os09g0526700	0.365376
Os01g0503400	Os07g0539900	0.361528
Os01g0503400	Os02g0110200	0.359689
Os01g0503400	Os04g0457500	0.349789
Os01g0503400	Os04g0423600	0.349185
Os01g0503400	Os06g0129100	0.34584
Os01g0503400	Os07g0691200	0.344351
Os01g0503400	Os02g0716500	0.340707
Os01g0503400	Os08g0489300	0.340223
Os01g0503400	Os04g0493400	0.328048
Os01g0503400	Os07g0147500	0.326865
Os01g0503400	Os04g0616700	0.323846
Os01g0503400	Os02g0634700	0.322325
Os01g0503400	Os10g0494000	0.320417
Os01g0503400	Os07g0516900	0.308324
Os01g0503400	Os09g0340400	0.30697
Os01g0503400	Os11g0202300	0.280562
Os01g0503400	Os03g0736900	0.264147
Os01g0503400	Os03g0704100	0.263369
Os01g0503400	Os09g0471500	0.253903
Os01g0503400	Os11g0625900	0.233574
Os01g0503400	Os02g0731700	0.161405
Os01g0581300	Os03g0431200	0.206774
Os01g0581300	Os03g0850400	0.204925
Os01g0581300	Os10g0499600	0.200725
Os01g0581300	Os09g0294000	0.198817
Os01g0581300	Os03g0785200	0.196013
Os01g0581300	Os08g0130400	0.194595
Os01g0581300	Os03g0413000	0.17717
Os01g0581300	Os08g0355400	0.168458
Os01g0581300	Os02g0777800	0.151049
Os01g0581300	Os06g0348800	0.502315
Os01g0581300	Os01g0773700	0.499852
Os01g0581300	Os03g0563300	0.493714
Os01g0581300	Os01g0930800	0.490442
Os01g0581300	Os03g0333400	0.488954
Os01g0581300	Os08g0159500	0.486962
Os01g0581300	Os09g0517000	0.479625
Os01g0581300	Os03g0131900	0.477748
Os01g0581300	Os02g0647900	0.475682
Os01g0581300	Os03g0323100	0.473286
Os01g0581300	Os08g0382400	0.4699
Os01g0581300	Os02g0128200	0.467706
Os01g0581300	Os10g0493600	0.466794
Os01g0581300	Os01g0600900	0.465539
Os01g0581300	Os05g0560000	0.462002
Os01g0581300	Os02g0596000	0.461205
Os01g0581300	Os12g0124000	0.456307
Os01g0581300	Os02g0110200	0.455826
Os01g0581300	Os01g0940700	0.455417
Os01g0581300	Os01g0720500	0.447816
Os01g0581300	Os07g0546000	0.445235
Os01g0581300	Os04g0423600	0.444755
Os01g0581300	Os07g0141400	0.444326
Os01g0581300	Os06g0129100	0.442505
Os01g0581300	Os05g0408900	0.442194
Os01g0581300	Os12g0550600	0.43976
Os01g0581300	Os08g0435900	0.439087
Os01g0581300	Os03g0323200	0.435523
Os01g0581300	Os10g0502400	0.434342
Os01g0581300	Os12g0189300	0.429932
Os01g0581300	Os07g0539900	0.427628
Os01g0581300	Os10g0494000	0.422742
Os01g0581300	Os04g0457500	0.420908
Os01g0581300	Os07g0147500	0.420228
Os01g0581300	Os04g0412500	0.418273
Os01g0581300	Os08g0470700	0.417335
Os01g0581300	Os09g0526700	0.409946
Os01g0581300	Os04g0616700	0.399746
Os01g0581300	Os05g0202500	0.397664
Os01g0581300	Os02g0634700	0.397044
Os01g0581300	Os08g0489300	0.393302
Os01g0581300	Os07g0691200	0.390377
Os01g0581300	Os02g0716500	0.382766
Os01g0581300	Os09g0340400	0.364686
Os01g0581300	Os04g0493400	0.343599
Os01g0581300	Os07g0516900	0.342538
Os01g0581300	Os09g0471500	0.341044
Os01g0581300	Os03g0736900	0.338512
Os01g0581300	Os03g0704100	0.319457
Os01g0581300	Os11g0625900	0.304144
Os01g0581300	Os11g0202300	0.284357
Os01g0581300	Os02g0731700	0.272271
Os01g0581300	Os08g0203600	0.23543
Os01g0581300	Os05g0413200	0.220502
Os01g0581300	Os07g0558400	0.216457
Os01g0581300	Os03g0782500	0.214537
Os01g0581300	Os04g0457000	0.201919
Os01g0581300	Os07g0577600	0.170194
Os01g0581300	Os04g0602100	0.169929
Os01g0581300	Os07g0435300	0.154953
Os01g0600900	Os05g0401100	0.503313
Os01g0600900	Os11g0116200	0.501235
Os01g0600900	Os10g0181600	0.493308
Os01g0600900	Os07g0148900	0.492727
Os01g0600900	Os02g0581100	0.492568
Os01g0600900	Os06g0348800	0.489578
Os01g0600900	Os08g0382400	0.490517
Os01g0600900	Os07g0544800	0.490027
Os01g0600900	Os11g0127800	0.488987
Os01g0600900	Os03g0563300	0.487618
Os01g0600900	Os02g0815400	0.487364
Os01g0600900	Os12g0124000	0.485657
Os01g0600900	Os05g0291700	0.485446
Os01g0600900	Os01g0802100	0.485259
Os01g0600900	Os02g0553200	0.485014
Os01g0600900	Os04g0457000	0.484765
Os01g0600900	Os07g0577600	0.48415
Os01g0600900	Os07g0558400	0.483191
Os01g0600900	Os09g0517000	0.480659
Os01g0600900	Os02g0647900	0.479084
Os01g0600900	Os03g0343900	0.477081
Os01g0600900	Os12g0115500	0.476712
Os01g0600900	Os06g0264800	0.474307
Os01g0600900	Os10g0181200	0.474119
Os01g0600900	Os01g0930800	0.472332
Os01g0600900	Os05g0508900	0.472107
Os01g0600900	Os08g0159500	0.471682
Os01g0600900	Os03g0323100	0.470363
Os01g0600900	Os12g0189400	0.469092
Os01g0600900	Os03g0131900	0.468626
Os01g0600900	Os01g0894700	0.467651
Os01g0600900	Os05g0560000	0.467638
Os01g0600900	Os02g0731600	0.466997
Os01g0600900	Os12g0420400	0.465078
Os01g0600900	Os10g0493600	0.463823
Os01g0600900	Os03g0431200	0.463579
Os01g0600900	Os04g0602100	0.462121
Os01g0600900	Os02g0257300	0.461953
Os01g0600900	Os11g0116000	0.459768
Os01g0600900	Os03g0178100	0.459502
Os01g0600900	Os07g0546000	0.459092
Os01g0600900	Os02g0189000	0.458386
Os01g0600900	Os02g0326700	0.458015
Os01g0600900	Os02g0128200	0.453529
Os01g0600900	Os11g0267000	0.451938
Os01g0600900	Os09g0481200	0.450266
Os01g0600900	Os12g0583300	0.44764
Os01g0600900	Os03g0413000	0.447102
Os01g0600900	Os02g0596000	0.444623
Os01g0600900	Os02g0110200	0.442211
Os01g0600900	Os05g0574400	0.438423
Os01g0600900	Os12g0115300	0.437063
Os01g0600900	Os01g0720500	0.435459
Os01g0600900	Os10g0499600	0.435409
Os01g0600900	Os07g0435300	0.434526
Os01g0600900	Os03g0782500	0.434181
Os01g0600900	Os08g0270500	0.434068
Os01g0600900	Os08g0435900	0.432743
Os01g0600900	Os01g0940700	0.431448
Os01g0600900	Os03g0323200	0.429735
Os01g0600900	Os08g0130400	0.424719
Os01g0600900	Os12g0189300	0.423067
Os01g0600900	Os10g0496900	0.421298
Os01g0600900	Os08g0126700	0.41972
Os01g0600900	Os04g0414700	0.415823
Os01g0600900	Os12g0120400	0.414507
Os01g0600900	Os07g0141400	0.412375
Os01g0600900	Os05g0137200	0.412235
Os01g0600900	Os02g0749300	0.404038
Os01g0600900	Os02g0777800	0.40316
Os01g0600900	Os03g0439800	0.402162
Os01g0600900	Os01g0919900	0.397254
Os01g0600900	Os03g0749500	0.393512
Os01g0600900	Os05g0408900	0.392344
Os01g0600900	Os05g0413200	0.385431
Os01g0600900	Os02g0646500	0.38436
Os01g0600900	Os01g0763700	0.384185
Os01g0600900	Os03g0823400	0.375978
Os01g0600900	Os07g0691200	0.372381
Os01g0600900	Os09g0515400	0.371484
Os01g0600900	Os10g0502400	0.371114
Os01g0600900	Os01g0973100	0.370464
Os01g0600900	Os03g0850400	0.368334
Os01g0600900	Os03g0785200	0.368125
Os01g0600900	Os01g0695700	0.367995
Os01g0600900	Os11g0285000	0.365778
Os01g0600900	Os07g0539900	0.365718
Os01g0600900	Os04g0423600	0.360525
Os01g0600900	Os08g0470700	0.356668
Os01g0600900	Os03g0120100	0.355252
Os01g0600900	Os05g0462000	0.354303
Os01g0600900	Os03g0132900	0.351518
Os01g0600900	Os04g0494100	0.34771
Os01g0600900	Os06g0129100	0.346581
Os01g0600900	Os02g0716500	0.346171
Os01g0600900	Os01g0719100	0.345957
Os01g0600900	Os08g0247600	0.345885
Os01g0600900	Os09g0526700	0.337754
Os01g0600900	Os05g0202500	0.343029
Os01g0600900	Os08g0378000	0.342895
Os01g0600900	Os01g0944700	0.339867
Os01g0600900	Os12g0169600	0.337387
Os01g0600900	Os11g0220300	0.337158
Os01g0600900	Os10g0494000	0.337066
Os01g0600900	Os10g0100300	0.333611
Os01g0600900	Os02g0634700	0.322941
Os01g0600900	Os02g0671400	0.32275
Os01g0600900	Os07g0147500	0.307437
Os01g0600900	Os02g0571300	0.309092
Os01g0600900	Os08g0389700	0.308627
Os01g0600900	Os04g0493400	0.307601
Os01g0600900	Os04g0340800	0.307338
Os01g0600900	Os08g0203600	0.307152
Os01g0600900	Os07g0603800	0.306544
Os01g0600900	Os04g0556600	0.305841
Os01g0600900	Os05g0375400	0.298648
Os01g0600900	Os07g0516900	0.298157
Os01g0600900	Os08g0355400	0.29388
Os01g0600900	Os02g0318500	0.293491
Os01g0600900	Os04g0616700	0.291938
Os01g0600900	Os08g0103000	0.290467
Os01g0600900	Os02g0226200	0.289293
Os01g0600900	Os09g0424200	0.289086
Os01g0600900	Os06g0594100	0.28746
Os01g0600900	Os09g0294000	0.284275
Os01g0600900	Os08g0269700	0.279636
Os01g0600900	Os09g0482600	0.277485
Os01g0600900	Os11g0625900	0.276173
Os01g0600900	Os02g0731700	0.274461
Os01g0600900	Os01g0633100	0.271809
Os01g0600900	Os12g0431100	0.26074
Os01g0600900	Os09g0340400	0.251211
Os01g0600900	Os03g0237100	0.242402
Os01g0600900	Os07g0464200	0.242026
Os01g0600900	Os03g0784000	0.241779
Os01g0600900	Os03g0736900	0.240253
Os01g0600900	Os02g0782300	0.237161
Os01g0600900	Os06g0600700	0.231086
Os01g0600900	Os09g0471500	0.229352
Os01g0600900	Os03g0704100	0.216021
Os01g0600900	Os10g0432200	0.202827
Os01g0600900	Os11g0635500	0.174949
Os01g0600900	Os01g0773700	0.487839
Os01g0600900	Os03g0333400	0.485544
Os01g0600900	Os12g0550600	0.420565
Os01g0600900	Os04g0412500	0.416881
Os01g0600900	Os04g0457500	0.356038
Os01g0600900	Os08g0489300	0.312894
Os01g0600900	Os11g0202300	0.264749
Os01g0633100	Os01g0773700	0.445153
Os01g0633100	Os06g0348800	0.437327
Os01g0633100	Os12g0189300	0.428808
Os01g0633100	Os02g0647900	0.418557
Os01g0633100	Os12g0550600	0.414654
Os01g0633100	Os03g0333400	0.408115
Os01g0633100	Os08g0382400	0.407001
Os01g0633100	Os03g0563300	0.40643
Os01g0633100	Os01g0930800	0.405655
Os01g0633100	Os08g0159500	0.402741
Os01g0633100	Os02g0128200	0.401708
Os01g0633100	Os12g0124000	0.396736
Os01g0633100	Os04g0412500	0.396688
Os01g0633100	Os05g0202500	0.393451
Os01g0633100	Os07g0546000	0.386023
Os01g0633100	Os09g0517000	0.380182
Os01g0633100	Os10g0493600	0.376561
Os01g0633100	Os03g0131900	0.374103
Os01g0633100	Os03g0323100	0.371538
Os01g0633100	Os08g0435900	0.367416
Os01g0633100	Os02g0596000	0.352074
Os01g0633100	Os01g0720500	0.343532
Os01g0633100	Os07g0141400	0.338345
Os01g0633100	Os01g0940700	0.33353
Os01g0633100	Os03g0323200	0.33103
Os01g0633100	Os08g0470700	0.326411
Os01g0633100	Os05g0560000	0.314733
Os01g0633100	Os10g0494000	0.295855
Os01g0633100	Os02g0110200	0.295646
Os01g0633100	Os04g0457500	0.292812
Os01g0633100	Os04g0423600	0.287606
Os01g0633100	Os05g0408900	0.282349
Os01g0633100	Os09g0526700	0.279711
Os01g0633100	Os10g0502400	0.276451
Os01g0633100	Os09g0340400	0.275283
Os01g0633100	Os04g0616700	0.238372
Os01g0633100	Os07g0147500	0.226753
Os01g0633100	Os02g0716500	0.212445
Os01g0633100	Os07g0691200	0.200223
Os01g0633100	Os07g0539900	0.193686
Os01g0633100	Os03g0704100	0.190084
Os01g0633100	Os08g0489300	0.189596
Os01g0633100	Os06g0129100	0.166988
Os01g0633100	Os09g0471500	0.155259
Os01g0633100	Os04g0493400	0.154427
Os01g0695700	Os01g0773700	0.499084
Os01g0695700	Os06g0348800	0.494724
Os01g0695700	Os03g0563300	0.468122
Os01g0695700	Os01g0930800	0.465217
Os01g0695700	Os03g0333400	0.464101
Os01g0695700	Os08g0159500	0.463767
Os01g0695700	Os02g0647900	0.459652
Os01g0695700	Os12g0189300	0.456254
Os01g0695700	Os12g0124000	0.455425
Os01g0695700	Os08g0382400	0.45108
Os01g0695700	Os12g0550600	0.444427
Os01g0695700	Os02g0128200	0.439898
Os01g0695700	Os03g0131900	0.43872
Os01g0695700	Os07g0546000	0.432293
Os01g0695700	Os09g0517000	0.43217
Os01g0695700	Os04g0412500	0.431553
Os01g0695700	Os10g0493600	0.429216
Os01g0695700	Os03g0323100	0.425937
Os01g0695700	Os08g0435900	0.418529
Os01g0695700	Os05g0202500	0.417411
Os01g0695700	Os02g0596000	0.399676
Os01g0695700	Os07g0141400	0.396211
Os01g0695700	Os04g0423600	0.391555
Os01g0695700	Os05g0560000	0.390802
Os01g0695700	Os02g0110200	0.388232
Os01g0695700	Os08g0470700	0.386258
Os01g0695700	Os03g0323200	0.381101
Os01g0695700	Os09g0340400	0.380733
Os01g0695700	Os01g0720500	0.380261
Os01g0695700	Os08g0489300	0.371727
Os01g0695700	Os05g0408900	0.370124
Os01g0695700	Os01g0940700	0.370003
Os01g0695700	Os10g0494000	0.366119
Os01g0695700	Os10g0502400	0.360821
Os01g0695700	Os09g0526700	0.360287
Os01g0695700	Os07g0691200	0.358791
Os01g0695700	Os04g0457500	0.355649
Os01g0695700	Os07g0147500	0.354213
Os01g0695700	Os04g0616700	0.353847
Os01g0695700	Os03g0704100	0.347668
Os01g0695700	Os06g0129100	0.328339
Os01g0695700	Os02g0716500	0.327432
Os01g0695700	Os07g0539900	0.312324
Os01g0695700	Os09g0471500	0.300442
Os01g0695700	Os02g0634700	0.295081
Os01g0695700	Os04g0493400	0.284037
Os01g0695700	Os07g0516900	0.259138
Os01g0695700	Os03g0736900	0.253683
Os01g0695700	Os11g0202300	0.240916
Os01g0695700	Os11g0625900	0.165453
Os01g0695700	Os02g0731700	0.150685
Os01g0695700	Os03g0784000	0.150866
Os01g0719100	Os01g0773700	0.485546
Os01g0719100	Os06g0348800	0.480948
Os01g0719100	Os12g0189300	0.458628
Os01g0719100	Os03g0333400	0.456768
Os01g0719100	Os03g0563300	0.455244
Os01g0719100	Os02g0647900	0.450299
Os01g0719100	Os01g0930800	0.450153
Os01g0719100	Os08g0382400	0.449434
Os01g0719100	Os12g0550600	0.447624
Os01g0719100	Os08g0159500	0.444609
Os01g0719100	Os02g0128200	0.436469
Os01g0719100	Os12g0124000	0.436004
Os01g0719100	Os04g0412500	0.429741
Os01g0719100	Os07g0546000	0.426001
Os01g0719100	Os09g0517000	0.424188
Os01g0719100	Os03g0131900	0.419413
Os01g0719100	Os10g0493600	0.415742
Os01g0719100	Os03g0323100	0.412833
Os01g0719100	Os05g0202500	0.411152
Os01g0719100	Os08g0435900	0.3982
Os01g0719100	Os02g0596000	0.396943
Os01g0719100	Os03g0323200	0.382356
Os01g0719100	Os01g0720500	0.380705
Os01g0719100	Os07g0141400	0.374521
Os01g0719100	Os08g0470700	0.373851
Os01g0719100	Os01g0940700	0.368778
Os01g0719100	Os09g0340400	0.361972
Os01g0719100	Os05g0408900	0.3617
Os01g0719100	Os05g0560000	0.35942
Os01g0719100	Os08g0489300	0.356327
Os01g0719100	Os04g0457500	0.352784
Os01g0719100	Os09g0526700	0.35235
Os01g0719100	Os02g0110200	0.350648
Os01g0719100	Os04g0423600	0.348869
Os01g0719100	Os07g0691200	0.34339
Os01g0719100	Os10g0502400	0.342848
Os01g0719100	Os04g0616700	0.342184
Os01g0719100	Os10g0494000	0.332422
Os01g0719100	Os07g0147500	0.325989
Os01g0719100	Os03g0704100	0.322385
Os01g0719100	Os02g0716500	0.314438
Os01g0719100	Os06g0129100	0.309248
Os01g0719100	Os07g0539900	0.308679
Os01g0719100	Os04g0493400	0.293256
Os01g0719100	Os02g0634700	0.283191
Os01g0719100	Os09g0471500	0.276261
Os01g0719100	Os07g0516900	0.26023
Os01g0719100	Os11g0202300	0.255089
Os01g0719100	Os03g0736900	0.230874
Os01g0719100	Os11g0625900	0.196633
Os01g0719100	Os02g0731700	0.153308
Os01g0720500	Os11g0116200	0.503476
Os01g0720500	Os05g0401100	0.502563
Os01g0720500	Os08g0382400	0.497453
Os01g0720500	Os05g0291700	0.494439
Os01g0720500	Os10g0181600	0.492852
Os01g0720500	Os01g0773700	0.491816
Os01g0720500	Os02g0815400	0.490077
Os01g0720500	Os06g0348800	0.489247
Os01g0720500	Os03g0333400	0.48849
Os01g0720500	Os03g0563300	0.487534
Os01g0720500	Os07g0544800	0.487096
Os01g0720500	Os07g0148900	0.486911
Os01g0720500	Os02g0553200	0.486564
Os01g0720500	Os06g0264800	0.485173
Os01g0720500	Os02g0647900	0.482863
Os01g0720500	Os02g0581100	0.481363
Os01g0720500	Os02g0731600	0.479779
Os01g0720500	Os11g0127800	0.478628
Os01g0720500	Os03g0178100	0.478525
Os01g0720500	Os12g0124000	0.478161
Os01g0720500	Os04g0457000	0.477783
Os01g0720500	Os04g0602100	0.476993
Os01g0720500	Os01g0802100	0.475939
Os01g0720500	Os10g0181200	0.475598
Os01g0720500	Os07g0577600	0.473087
Os01g0720500	Os02g0257300	0.472216
Os01g0720500	Os01g0894700	0.471082
Os01g0720500	Os07g0558400	0.470995
Os01g0720500	Os09g0517000	0.468606
Os01g0720500	Os12g0189400	0.468455
Os01g0720500	Os07g0546000	0.466581
Os01g0720500	Os05g0508900	0.465597
Os01g0720500	Os12g0420400	0.461715
Os01g0720500	Os12g0115500	0.461705
Os01g0720500	Os05g0560000	0.459771
Os01g0720500	Os03g0343900	0.459747
Os01g0720500	Os02g0189000	0.458973
Os01g0720500	Os03g0413000	0.458648
Os01g0720500	Os11g0267000	0.457979
Os01g0720500	Os08g0159500	0.457572
Os01g0720500	Os01g0930800	0.454528
Os01g0720500	Os03g0323100	0.453056
Os01g0720500	Os03g0431200	0.452928
Os01g0720500	Os05g0574400	0.452824
Os01g0720500	Os05g0408900	0.452014
Os01g0720500	Os05g0413200	0.450612
Os01g0720500	Os03g0131900	0.448866
Os01g0720500	Os02g0128200	0.448264
Os01g0720500	Os12g0189300	0.448728
Os01g0720500	Os03g0323200	0.448084
Os01g0720500	Os10g0502400	0.446877
Os01g0720500	Os02g0326700	0.447702
Os01g0720500	Os10g0493600	0.446317
Os01g0720500	Os09g0481200	0.446537
Os01g0720500	Os11g0116000	0.441081
Os01g0720500	Os02g0716500	0.439519
Os01g0720500	Os02g0596000	0.437994
Os01g0720500	Os04g0412500	0.436922
Os01g0720500	Os08g0270500	0.436204
Os01g0720500	Os01g0944700	0.435351
Os01g0720500	Os03g0850400	0.435037
Os01g0720500	Os09g0526700	0.424268
Os01g0720500	Os04g0494100	0.432683
Os01g0720500	Os03g0823400	0.432106
Os01g0720500	Os03g0782500	0.431641
Os01g0720500	Os08g0470700	0.428007
Os01g0720500	Os07g0539900	0.430121
Os01g0720500	Os12g0583300	0.427141
Os01g0720500	Os01g0940700	0.426514
Os01g0720500	Os05g0137200	0.425804
Os01g0720500	Os12g0550600	0.424851
Os01g0720500	Os02g0110200	0.425455
Os01g0720500	Os07g0435300	0.42477
Os01g0720500	Os03g0749500	0.420677
Os01g0720500	Os02g0777800	0.420562
Os01g0720500	Os05g0462000	0.418126
Os01g0720500	Os08g0126700	0.418098
Os01g0720500	Os10g0499600	0.416135
Os01g0720500	Os08g0435900	0.415641
Os01g0720500	Os03g0120100	0.415333
Os01g0720500	Os03g0439800	0.41505
Os01g0720500	Os01g0919900	0.414905
Os01g0720500	Os12g0115300	0.414539
Os01g0720500	Os12g0120400	0.414034
Os01g0720500	Os10g0496900	0.410849
Os01g0720500	Os08g0130400	0.410683
Os01g0720500	Os04g0493400	0.410094
Os01g0720500	Os10g0100300	0.407672
Os01g0720500	Os04g0414700	0.405066
Os01g0720500	Os01g0973100	0.404609
Os01g0720500	Os07g0141400	0.402553
Os01g0720500	Os07g0691200	0.398471
Os01g0720500	Os02g0671400	0.394917
Os01g0720500	Os08g0389700	0.392095
Os01g0720500	Os02g0749300	0.392072
Os01g0720500	Os02g0318500	0.390983
Os01g0720500	Os08g0378000	0.390088
Os01g0720500	Os04g0423600	0.386058
Os01g0720500	Os09g0424200	0.3883
Os01g0720500	Os11g0220300	0.387547
Os01g0720500	Os01g0763700	0.38451
Os01g0720500	Os02g0646500	0.381663
Os01g0720500	Os03g0132900	0.38141
Os01g0720500	Os02g0571300	0.380627
Os01g0720500	Os06g0129100	0.372619
Os01g0720500	Os09g0515400	0.373833
Os01g0720500	Os05g0202500	0.367285
Os01g0720500	Os11g0285000	0.37044
Os01g0720500	Os07g0516900	0.366849
Os01g0720500	Os05g0375400	0.36531
Os01g0720500	Os09g0482600	0.363469
Os01g0720500	Os03g0785200	0.360771
Os01g0720500	Os10g0494000	0.347699
Os01g0720500	Os11g0202300	0.35055
Os01g0720500	Os02g0634700	0.349134
Os01g0720500	Os04g0340800	0.347854
Os01g0720500	Os02g0226200	0.344469
Os01g0720500	Os08g0203600	0.342668
Os01g0720500	Os12g0169600	0.342415
Os01g0720500	Os04g0556600	0.34081
Os01g0720500	Os02g0782300	0.333107
Os01g0720500	Os08g0247600	0.330908
Os01g0720500	Os08g0355400	0.329891
Os01g0720500	Os07g0603800	0.32884
Os01g0720500	Os04g0616700	0.323916
Os01g0720500	Os07g0147500	0.316586
Os01g0720500	Os06g0594100	0.323451
Os01g0720500	Os08g0103000	0.311672
Os01g0720500	Os08g0269700	0.311108
Os01g0720500	Os03g0784000	0.308483
Os01g0720500	Os09g0340400	0.303254
Os01g0720500	Os11g0625900	0.304088
Os01g0720500	Os09g0294000	0.301474
Os01g0720500	Os07g0464200	0.274776
Os01g0720500	Os06g0600700	0.273383
Os01g0720500	Os12g0431100	0.270124
Os01g0720500	Os03g0704100	0.264004
Os01g0720500	Os03g0736900	0.264082
Os01g0720500	Os02g0731700	0.257831
Os01g0720500	Os09g0471500	0.24182
Os01g0720500	Os10g0432200	0.23688
Os01g0720500	Os03g0237100	0.220835
Os01g0720500	Os11g0635500	0.174312
Os01g0720500	Os04g0457500	0.415343
Os01g0720500	Os08g0489300	0.383587
Os01g0763700	Os01g0773700	0.49308
Os01g0763700	Os06g0348800	0.49216
Os01g0763700	Os03g0563300	0.469938
Os01g0763700	Os08g0159500	0.469169
Os01g0763700	Os02g0647900	0.46875
Os01g0763700	Os01g0930800	0.466304
Os01g0763700	Os03g0333400	0.459779
Os01g0763700	Os12g0124000	0.45335
Os01g0763700	Os03g0131900	0.450111
Os01g0763700	Os08g0382400	0.442894
Os01g0763700	Os10g0493600	0.44068
Os01g0763700	Os02g0128200	0.439153
Os01g0763700	Os09g0517000	0.437911
Os01g0763700	Os12g0189300	0.434243
Os01g0763700	Os03g0323100	0.43391
Os01g0763700	Os07g0546000	0.429117
Os01g0763700	Os08g0435900	0.425945
Os01g0763700	Os04g0412500	0.425519
Os01g0763700	Os12g0550600	0.423873
Os01g0763700	Os04g0423600	0.404112
Os01g0763700	Os07g0141400	0.401895
Os01g0763700	Os02g0596000	0.401504
Os01g0763700	Os02g0110200	0.395312
Os01g0763700	Os05g0560000	0.392801
Os01g0763700	Os05g0202500	0.387279
Os01g0763700	Os01g0940700	0.386238
Os01g0763700	Os10g0494000	0.3845
Os01g0763700	Os03g0323200	0.381453
Os01g0763700	Os08g0470700	0.379173
Os01g0763700	Os05g0408900	0.378653
Os01g0763700	Os08g0489300	0.374263
Os01g0763700	Os10g0502400	0.368747
Os01g0763700	Os04g0457500	0.368619
Os01g0763700	Os09g0340400	0.367415
Os01g0763700	Os09g0526700	0.365765
Os01g0763700	Os07g0147500	0.356758
Os01g0763700	Os03g0704100	0.353795
Os01g0763700	Os07g0691200	0.341821
Os01g0763700	Os06g0129100	0.341615
Os01g0763700	Os02g0716500	0.337671
Os01g0763700	Os04g0616700	0.337592
Os01g0763700	Os07g0539900	0.336622
Os01g0763700	Os09g0471500	0.301411
Os01g0763700	Os04g0493400	0.29885
Os01g0763700	Os02g0634700	0.29267
Os01g0763700	Os11g0202300	0.265367
Os01g0763700	Os03g0736900	0.257463
Os01g0763700	Os07g0516900	0.252961
Os01g0763700	Os11g0625900	0.201753
Os01g0763700	Os02g0731700	0.199895
Os01g0763700	Os01g0894700	0.165776
Os01g0773700	Os05g0401100	0.52201
Os01g0773700	Os10g0181600	0.514247
Os01g0773700	Os07g0148900	0.511961
Os01g0773700	Os05g0508900	0.511668
Os01g0773700	Os03g0563300	0.511462
Os01g0773700	Os12g0189400	0.510989
Os01g0773700	Os11g0127800	0.510963
Os01g0773700	Os06g0348800	0.510297
Os01g0773700	Os06g0264800	0.510267
Os01g0773700	Os12g0124000	0.510243
Os01g0773700	Os11g0267000	0.509899
Os01g0773700	Os02g0189000	0.509459
Os01g0773700	Os03g0333400	0.509432
Os01g0773700	Os11g0116200	0.509202
Os01g0773700	Os07g0577600	0.509062
Os01g0773700	Os02g0553200	0.508358
Os01g0773700	Os02g0581100	0.50832
Os01g0773700	Os02g0815400	0.508193
Os01g0773700	Os07g0544800	0.508095
Os01g0773700	Os08g0382400	0.507644
Os01g0773700	Os07g0558400	0.507589
Os01g0773700	Os05g0291700	0.507379
Os01g0773700	Os05g0560000	0.50732
Os01g0773700	Os05g0574400	0.507319
Os01g0773700	Os02g0731600	0.507125
Os01g0773700	Os02g0257300	0.50652
Os01g0773700	Os07g0546000	0.506213
Os01g0773700	Os03g0431200	0.506104
Os01g0773700	Os04g0457000	0.506035
Os01g0773700	Os12g0420400	0.505845
Os01g0773700	Os10g0493600	0.505723
Os01g0773700	Os10g0496900	0.5052
Os01g0773700	Os08g0159500	0.504868
Os01g0773700	Os01g0930800	0.504673
Os01g0773700	Os07g0435300	0.504548
Os01g0773700	Os01g0919900	0.504485
Os01g0773700	Os10g0181200	0.50448
Os01g0773700	Os09g0517000	0.504469
Os01g0773700	Os03g0131900	0.504421
Os01g0773700	Os02g0647900	0.504378
Os01g0773700	Os03g0178100	0.503801
Os01g0773700	Os04g0414700	0.503753
Os01g0773700	Os05g0137200	0.50328
Os01g0773700	Os04g0602100	0.503078
Os01g0773700	Os08g0435900	0.503065
Os01g0773700	Os03g0343900	0.502593
Os01g0773700	Os09g0481200	0.502529
Os01g0773700	Os03g0413000	0.502428
Os01g0773700	Os07g0141400	0.502361
Os01g0773700	Os02g0110200	0.502266
Os01g0773700	Os01g0894700	0.502068
Os01g0773700	Os12g0115500	0.501742
Os01g0773700	Os01g0802100	0.501638
Os01g0773700	Os03g0323100	0.500097
Os01g0773700	Os02g0326700	0.500147
Os01g0773700	Os04g0423600	0.499683
Os01g0773700	Os11g0116000	0.499446
Os01g0773700	Os12g0189300	0.499304
Os01g0773700	Os08g0270500	0.498406
Os01g0773700	Os02g0596000	0.497876
Os01g0773700	Os07g0691200	0.496782
Os01g0773700	Os03g0439800	0.496171
Os01g0773700	Os02g0128200	0.496167
Os01g0773700	Os12g0550600	0.493724
Os01g0773700	Os12g0120400	0.493689
Os01g0773700	Os12g0115300	0.493672
Os01g0773700	Os03g0323200	0.492646
Os01g0773700	Os10g0499600	0.490402
Os01g0773700	Os03g0782500	0.490248
Os01g0773700	Os12g0583300	0.490179
Os01g0773700	Os08g0130400	0.490149
Os01g0773700	Os03g0749500	0.489449
Os01g0773700	Os02g0777800	0.488486
Os01g0773700	Os02g0646500	0.487653
Os01g0773700	Os02g0671400	0.487381
Os01g0773700	Os11g0285000	0.487217
Os01g0773700	Os01g0940700	0.486818
Os01g0773700	Os03g0120100	0.485664
Os01g0773700	Os08g0126700	0.485602
Os01g0773700	Os05g0202500	0.485579
Os01g0773700	Os03g0785200	0.484908
Os01g0773700	Os05g0408900	0.4836
Os01g0773700	Os08g0470700	0.483512
Os01g0773700	Os09g0515400	0.481558
Os01g0773700	Os02g0749300	0.481422
Os01g0773700	Os10g0100300	0.479654
Os01g0773700	Os05g0413200	0.478154
Os01g0773700	Os08g0355400	0.477726
Os01g0773700	Os04g0340800	0.475439
Os01g0773700	Os10g0502400	0.474743
Os01g0773700	Os01g0973100	0.473585
Os01g0773700	Os12g0169600	0.472915
Os01g0773700	Os08g0269700	0.469475
Os01g0773700	Os08g0247600	0.465816
Os01g0773700	Os09g0526700	0.45877
Os01g0773700	Os05g0375400	0.464971
Os01g0773700	Os07g0603800	0.464829
Os01g0773700	Os03g0823400	0.464379
Os01g0773700	Os10g0494000	0.462994
Os01g0773700	Os03g0132900	0.459337
Os01g0773700	Os11g0220300	0.458207
Os01g0773700	Os02g0318500	0.456807
Os01g0773700	Os01g0944700	0.454718
Os01g0773700	Os02g0716500	0.452363
Os01g0773700	Os02g0634700	0.450689
Os01g0773700	Os02g0571300	0.447755
Os01g0773700	Os08g0203600	0.446699
Os01g0773700	Os08g0378000	0.444169
Os01g0773700	Os07g0147500	0.440599
Os01g0773700	Os04g0494100	0.441066
Os01g0773700	Os07g0464200	0.44077
Os01g0773700	Os09g0340400	0.437066
Os01g0773700	Os05g0462000	0.433773
Os01g0773700	Os06g0129100	0.432111
Os01g0773700	Os03g0850400	0.431448
Os01g0773700	Os07g0539900	0.427885
Os01g0773700	Os06g0600700	0.427631
Os01g0773700	Os04g0616700	0.425934
Os01g0773700	Os03g0784000	0.425932
Os01g0773700	Os06g0594100	0.425088
Os01g0773700	Os09g0294000	0.42219
Os01g0773700	Os04g0493400	0.417634
Os01g0773700	Os09g0482600	0.413041
Os01g0773700	Os08g0389700	0.411361
Os01g0773700	Os03g0704100	0.40089
Os01g0773700	Os02g0226200	0.400692
Os01g0773700	Os02g0782300	0.388502
Os01g0773700	Os09g0424200	0.382528
Os01g0773700	Os09g0471500	0.359548
Os01g0773700	Os08g0103000	0.357152
Os01g0773700	Os07g0516900	0.344846
Os01g0773700	Os04g0556600	0.329928
Os01g0773700	Os02g0731700	0.329313
Os01g0773700	Os10g0432200	0.326199
Os01g0773700	Os03g0736900	0.324759
Os01g0773700	Os11g0635500	0.315623
Os01g0773700	Os03g0237100	0.303529
Os01g0773700	Os12g0431100	0.29464
Os01g0773700	Os11g0625900	0.259887
Os01g0773700	Os04g0412500	0.49815
Os01g0773700	Os08g0489300	0.463239
Os01g0773700	Os04g0457500	0.462327
Os01g0773700	Os11g0202300	0.328313
Os01g0802100	Os02g0571300	0.211941
Os01g0802100	Os02g0318500	0.168905
Os01g0802100	Os11g0220300	0.155042
Os01g0802100	Os06g0348800	0.50201
Os01g0802100	Os09g0517000	0.493976
Os01g0802100	Os03g0323100	0.491825
Os01g0802100	Os10g0493600	0.490239
Os01g0802100	Os02g0596000	0.48977
Os01g0802100	Os03g0333400	0.487986
Os01g0802100	Os03g0131900	0.487509
Os01g0802100	Os05g0560000	0.487471
Os01g0802100	Os03g0563300	0.48681
Os01g0802100	Os01g0930800	0.486516
Os01g0802100	Os08g0382400	0.484049
Os01g0802100	Os02g0128200	0.483883
Os01g0802100	Os08g0159500	0.482901
Os01g0802100	Os02g0110200	0.482502
Os01g0802100	Os01g0940700	0.479107
Os01g0802100	Os07g0546000	0.478876
Os01g0802100	Os02g0647900	0.477547
Os01g0802100	Os12g0124000	0.476137
Os01g0802100	Os07g0141400	0.474075
Os01g0802100	Os12g0550600	0.474032
Os01g0802100	Os04g0423600	0.471929
Os01g0802100	Os08g0435900	0.471747
Os01g0802100	Os03g0323200	0.463928
Os01g0802100	Os05g0408900	0.463798
Os01g0802100	Os12g0189300	0.463041
Os01g0802100	Os04g0412500	0.460138
Os01g0802100	Os10g0502400	0.457688
Os01g0802100	Os06g0129100	0.455303
Os01g0802100	Os08g0470700	0.45518
Os01g0802100	Os05g0202500	0.449924
Os01g0802100	Os07g0147500	0.447064
Os01g0802100	Os04g0457500	0.445334
Os01g0802100	Os10g0494000	0.445204
Os01g0802100	Os09g0526700	0.440192
Os01g0802100	Os07g0539900	0.43805
Os01g0802100	Os04g0616700	0.43387
Os01g0802100	Os08g0489300	0.429768
Os01g0802100	Os07g0691200	0.423977
Os01g0802100	Os09g0340400	0.411591
Os01g0802100	Os02g0634700	0.410114
Os01g0802100	Os02g0716500	0.406565
Os01g0802100	Os09g0471500	0.364154
Os01g0802100	Os03g0704100	0.362803
Os01g0802100	Os04g0493400	0.362605
Os01g0802100	Os07g0516900	0.35361
Os01g0802100	Os03g0736900	0.339264
Os01g0802100	Os11g0202300	0.304238
Os01g0802100	Os11g0625900	0.290297
Os01g0802100	Os02g0731700	0.250884
Os01g0802100	Os08g0103000	0.207952
Os01g0802100	Os10g0100300	0.203858
Os01g0802100	Os08g0389700	0.200857
Os01g0802100	Os11g0127800	0.19237
Os01g0802100	Os10g0181600	0.192078
Os01g0802100	Os01g0894700	0.190108
Os01g0802100	Os11g0116200	0.17862
Os01g0802100	Os06g0594100	0.172406
Os01g0802100	Os12g0115500	0.168041
Os01g0802100	Os01g0973100	0.167343
Os01g0802100	Os05g0291700	0.162769
Os01g0802100	Os03g0132900	0.162188
Os01g0802100	Os02g0815400	0.160875
Os01g0802100	Os08g0126700	0.156482
Os01g0802100	Os06g0600700	0.15379
Os01g0894700	Os06g0348800	0.50095
Os01g0894700	Os01g0930800	0.499073
Os01g0894700	Os12g0550600	0.498506
Os01g0894700	Os03g0333400	0.49636
Os01g0894700	Os07g0546000	0.183933
Os01g0894700	Os03g0563300	0.49572
Os01g0894700	Os12g0124000	0.175986
Os01g0894700	Os08g0382400	0.492425
Os01g0894700	Os02g0596000	0.49179
Os01g0894700	Os09g0517000	0.491633
Os01g0894700	Os08g0159500	0.491554
Os01g0894700	Os10g0493600	0.491442
Os01g0894700	Os02g0128200	0.491072
Os01g0894700	Os12g0189300	0.490211
Os01g0894700	Os03g0131900	0.489708
Os01g0894700	Os05g0202500	0.489451
Os01g0894700	Os03g0323100	0.486515
Os01g0894700	Os08g0435900	0.484795
Os01g0894700	Os05g0560000	0.484144
Os01g0894700	Os02g0110200	0.483628
Os01g0894700	Os02g0647900	0.482754
Os01g0894700	Os04g0412500	0.479354
Os01g0894700	Os07g0141400	0.478315
Os01g0894700	Os04g0423600	0.47678
Os01g0894700	Os01g0940700	0.464328
Os01g0894700	Os08g0470700	0.463384
Os01g0894700	Os05g0408900	0.461546
Os01g0894700	Os03g0323200	0.460658
Os01g0894700	Os07g0691200	0.457502
Os01g0894700	Os07g0147500	0.452527
Os01g0894700	Os09g0340400	0.450547
Os01g0894700	Os08g0489300	0.446976
Os01g0894700	Os10g0502400	0.446651
Os01g0894700	Os10g0494000	0.439323
Os01g0894700	Os09g0526700	0.435668
Os01g0894700	Os04g0616700	0.43552
Os01g0894700	Os06g0129100	0.430566
Os01g0894700	Os04g0457500	0.425976
Os01g0894700	Os03g0704100	0.404533
Os01g0894700	Os02g0634700	0.400786
Os01g0894700	Os07g0539900	0.400355
Os01g0894700	Os02g0716500	0.398867
Os01g0894700	Os09g0471500	0.367952
Os01g0894700	Os04g0493400	0.359669
Os01g0894700	Os07g0516900	0.341579
Os01g0894700	Os03g0736900	0.340292
Os01g0894700	Os11g0202300	0.30437
Os01g0894700	Os11g0625900	0.226295
Os01g0894700	Os02g0731700	0.203111
Os01g0894700	Os10g0181600	0.178993
Os01g0894700	Os11g0127800	0.173833
Os01g0919900	Os06g0348800	0.499891
Os01g0919900	Os03g0563300	0.480602
Os01g0919900	Os03g0333400	0.475901
Os01g0919900	Os08g0159500	0.466034
Os01g0919900	Os01g0930800	0.465373
Os01g0919900	Os12g0124000	0.46468
Os01g0919900	Os02g0647900	0.462791
Os01g0919900	Os08g0382400	0.462247
Os01g0919900	Os12g0189300	0.461498
Os01g0919900	Os07g0546000	0.450837
Os01g0919900	Os03g0131900	0.446628
Os01g0919900	Os04g0412500	0.441287
Os01g0919900	Os09g0517000	0.440442
Os01g0919900	Os12g0550600	0.437617
Os01g0919900	Os02g0128200	0.43454
Os01g0919900	Os10g0493600	0.434026
Os01g0919900	Os03g0323100	0.430875
Os01g0919900	Os05g0202500	0.428796
Os01g0919900	Os07g0141400	0.426266
Os01g0919900	Os05g0560000	0.421609
Os01g0919900	Os04g0423600	0.420598
Os01g0919900	Os08g0435900	0.419351
Os01g0919900	Os03g0323200	0.418505
Os01g0919900	Os02g0596000	0.417126
Os01g0919900	Os08g0470700	0.41604
Os01g0919900	Os05g0408900	0.413614
Os01g0919900	Os02g0110200	0.411501
Os01g0919900	Os10g0502400	0.401639
Os01g0919900	Os07g0691200	0.39884
Os01g0919900	Os08g0489300	0.39709
Os01g0919900	Os09g0526700	0.393451
Os01g0919900	Os01g0940700	0.390129
Os01g0919900	Os02g0716500	0.376764
Os01g0919900	Os04g0457500	0.376744
Os01g0919900	Os10g0494000	0.374208
Os01g0919900	Os09g0340400	0.373583
Os01g0919900	Os07g0147500	0.354925
Os01g0919900	Os03g0704100	0.34857
Os01g0919900	Os04g0616700	0.337336
Os01g0919900	Os06g0129100	0.336102
Os01g0919900	Os07g0539900	0.333362
Os01g0919900	Os04g0493400	0.312535
Os01g0919900	Os02g0634700	0.311934
Os01g0919900	Os07g0516900	0.292412
Os01g0919900	Os11g0202300	0.283618
Os01g0919900	Os09g0471500	0.282544
Os01g0919900	Os03g0736900	0.258272
Os01g0919900	Os11g0625900	0.180732
Os01g0919900	Os02g0731700	0.155415
Os01g0930800	Os05g0401100	0.521893
Os01g0930800	Os10g0181600	0.520508
Os01g0930800	Os11g0127800	0.518786
Os01g0930800	Os07g0148900	0.515805
Os01g0930800	Os06g0348800	0.509098
Os01g0930800	Os12g0124000	0.50635
Os01g0930800	Os10g0181200	0.505929
Os01g0930800	Os11g0116200	0.502992
Os01g0930800	Os06g0264800	0.501278
Os01g0930800	Os02g0326700	0.499349
Os01g0930800	Os03g0563300	0.497075
Os01g0930800	Os03g0431200	0.495661
Os01g0930800	Os10g0496900	0.495347
Os01g0930800	Os09g0481200	0.494681
Os01g0930800	Os08g0159500	0.494634
Os01g0930800	Os02g0581100	0.493523
Os01g0930800	Os10g0493600	0.492917
Os01g0930800	Os07g0577600	0.492683
Os01g0930800	Os02g0189000	0.492168
Os01g0930800	Os12g0115300	0.492162
Os01g0930800	Os05g0508900	0.4918
Os01g0930800	Os02g0110200	0.491664
Os01g0930800	Os12g0115500	0.491273
Os01g0930800	Os03g0323100	0.488325
Os01g0930800	Os09g0517000	0.488762
Os01g0930800	Os08g0435900	0.488356
Os01g0930800	Os02g0596000	0.487148
Os01g0930800	Os07g0558400	0.487529
Os01g0930800	Os11g0116000	0.48746
Os01g0930800	Os09g0515400	0.487329
Os01g0930800	Os02g0553200	0.487006
Os01g0930800	Os04g0414700	0.486462
Os01g0930800	Os03g0343900	0.486383
Os01g0930800	Os12g0189400	0.485887
Os01g0930800	Os08g0130400	0.485795
Os01g0930800	Os10g0499600	0.485511
Os01g0930800	Os07g0544800	0.484876
Os01g0930800	Os04g0423600	0.484864
Os01g0930800	Os05g0560000	0.484589
Os01g0930800	Os02g0128200	0.483418
Os01g0930800	Os04g0457000	0.481586
Os01g0930800	Os11g0267000	0.480518
Os01g0930800	Os07g0435300	0.480464
Os01g0930800	Os02g0749300	0.479554
Os01g0930800	Os12g0583300	0.479069
Os01g0930800	Os08g0382400	0.479017
Os01g0930800	Os02g0815400	0.478802
Os01g0930800	Os03g0785200	0.478722
Os01g0930800	Os07g0141400	0.478414
Os01g0930800	Os03g0178100	0.476913
Os01g0930800	Os07g0691200	0.475568
Os01g0930800	Os08g0126700	0.475428
Os01g0930800	Os08g0270500	0.475231
Os01g0930800	Os07g0546000	0.471888
Os01g0930800	Os02g0647900	0.474789
Os01g0930800	Os12g0420400	0.474048
Os01g0930800	Os05g0291700	0.472531
Os01g0930800	Os02g0257300	0.471751
Os01g0930800	Os02g0731600	0.469927
Os01g0930800	Os08g0203600	0.469617
Os01g0930800	Os03g0413000	0.469506
Os01g0930800	Os12g0120400	0.46904
Os01g0930800	Os08g0247600	0.468785
Os01g0930800	Os08g0355400	0.468647
Os01g0930800	Os04g0602100	0.468022
Os01g0930800	Os05g0137200	0.467893
Os01g0930800	Os02g0646500	0.467885
Os01g0930800	Os05g0574400	0.46662
Os01g0930800	Os07g0147500	0.464372
Os01g0930800	Os03g0439800	0.465664
Os01g0930800	Os07g0603800	0.464953
Os01g0930800	Os01g0940700	0.46422
Os01g0930800	Os12g0169600	0.461951
Os01g0930800	Os03g0132900	0.461563
Os01g0930800	Os01g0973100	0.460951
Os01g0930800	Os03g0782500	0.460452
Os01g0930800	Os02g0777800	0.458468
Os01g0930800	Os05g0413200	0.45836
Os01g0930800	Os02g0634700	0.457448
Os01g0930800	Os12g0189300	0.456613
Os01g0930800	Os03g0823400	0.456092
Os01g0930800	Os11g0285000	0.45479
Os01g0930800	Os04g0340800	0.449643
Os01g0930800	Os10g0494000	0.449455
Os01g0930800	Os03g0323200	0.448006
Os01g0930800	Os08g0269700	0.447402
Os01g0930800	Os05g0408900	0.446321
Os01g0930800	Os09g0294000	0.445268
Os01g0930800	Os06g0129100	0.44457
Os01g0930800	Os02g0671400	0.442611
Os01g0930800	Os10g0100300	0.440965
Os01g0930800	Os03g0749500	0.437111
Os01g0930800	Os03g0120100	0.435713
Os01g0930800	Os07g0464200	0.432428
Os01g0930800	Os10g0502400	0.428986
Os01g0930800	Os04g0616700	0.431369
Os01g0930800	Os08g0470700	0.430013
Os01g0930800	Os11g0220300	0.429833
Os01g0930800	Os06g0600700	0.424319
Os01g0930800	Os09g0340400	0.422299
Os01g0930800	Os03g0850400	0.420938
Os01g0930800	Os08g0378000	0.420546
Os01g0930800	Os05g0375400	0.42
Os01g0930800	Os02g0571300	0.419358
Os01g0930800	Os06g0594100	0.414106
Os01g0930800	Os05g0462000	0.410174
Os01g0930800	Os09g0526700	0.402767
Os01g0930800	Os01g0944700	0.403668
Os01g0930800	Os04g0494100	0.400846
Os01g0930800	Os03g0784000	0.400563
Os01g0930800	Os07g0539900	0.399095
Os01g0930800	Os02g0318500	0.39811
Os01g0930800	Os02g0716500	0.396003
Os01g0930800	Os02g0226200	0.37802
Os01g0930800	Os09g0471500	0.377805
Os01g0930800	Os03g0736900	0.364552
Os01g0930800	Os04g0493400	0.357184
Os01g0930800	Os08g0389700	0.355456
Os01g0930800	Os09g0482600	0.352169
Os01g0930800	Os02g0731700	0.349467
Os01g0930800	Os08g0103000	0.345769
Os01g0930800	Os11g0635500	0.34202
Os01g0930800	Os03g0237100	0.337335
Os01g0930800	Os07g0516900	0.331839
Os01g0930800	Os09g0424200	0.319531
Os01g0930800	Os02g0782300	0.317207
Os01g0930800	Os04g0556600	0.303512
Os01g0930800	Os10g0432200	0.300926
Os01g0930800	Os12g0431100	0.300439
Os01g0930800	Os11g0625900	0.243298
Os01g0930800	Os03g0131900	0.494942
Os01g0930800	Os03g0333400	0.484773
Os01g0930800	Os12g0550600	0.475897
Os01g0930800	Os05g0202500	0.453094
Os01g0930800	Os04g0412500	0.451859
Os01g0930800	Os08g0489300	0.420676
Os01g0930800	Os04g0457500	0.414828
Os01g0930800	Os03g0704100	0.373375
Os01g0930800	Os11g0202300	0.271117
Os01g0940700	Os05g0401100	0.491919
Os01g0940700	Os11g0116200	0.491897
Os01g0940700	Os06g0348800	0.482278
Os01g0940700	Os07g0148900	0.485738
Os01g0940700	Os10g0181600	0.485217
Os01g0940700	Os03g0563300	0.471124
Os01g0940700	Os11g0127800	0.477646
Os01g0940700	Os02g0581100	0.477627
Os01g0940700	Os08g0382400	0.477052
Os01g0940700	Os07g0544800	0.475651
Os01g0940700	Os02g0647900	0.47539
Os01g0940700	Os02g0553200	0.474937
Os01g0940700	Os02g0815400	0.474201
Os01g0940700	Os05g0291700	0.473658
Os01g0940700	Os04g0457000	0.472296
Os01g0940700	Os12g0124000	0.472052
Os01g0940700	Os12g0115500	0.470142
Os01g0940700	Os07g0558400	0.4701
Os01g0940700	Os07g0577600	0.468338
[truncated: 5,540 more rows]
