# Supplementary material for: Comprehensive Identification of Key Genes Responsible for Leaf Senescence of Rice (Oryza sativa L.) by WGCNA Using Two Independent Aging Datasets
Source: Plants (Basel). 2025 Aug 30;14(17):2704. doi: 10.3390/plants14172704 (PMC12430195; doi:10.3390/plants14172704)
Supplement: Supplementary file 1 [file plants-14-02704-s001.zip › Table S9.xlsx]

## Sheet: Hormones related
Table S9 GO terms related to hormones.
GO.ID	Term	Annotated	Significant	Expected	Pvalue	Significant.genes
Senescence positively correlated genes
GO:0009737	response to abscisic acid	2501	42	10.24	1.9e-15	LOC_Os01g04950,LOC_Os01g40870,LOC_Os01g42380,LOC_Os01g55940,LOC_Os02g11760,LOC_Os02g46460,LOC_Os03g08460,LOC_Os03g15770,LOC_Os03g21030,LOC_Os03g21060,LOC_Os03g53200,LOC_Os03g58790,LOC_Os04g12960,LOC_Os04g30040,LOC_Os04g43910,LOC_Os04g49450,LOC_Os04g49510,LOC_Os04g53720,LOC_Os05g44210,LOC_Os06g07200,LOC_Os06g41840,LOC_Os06g46270,LOC_Os07g32010,LOC_Os07g40290,LOC_Os07g48100,LOC_Os07g48450,LOC_Os07g…
GO:0009867	jasmonic acid mediated signaling pathway	919	26	3.76	9e-15	LOC_Os01g14440,LOC_Os01g42380,LOC_Os01g55940,LOC_Os02g11760,LOC_Os03g03700,LOC_Os03g21030,LOC_Os03g21060,LOC_Os04g43440,LOC_Os04g49510,LOC_Os05g44210,LOC_Os06g07200,LOC_Os07g03870,LOC_Os07g40290,LOC_Os07g48450,LOC_Os07g48550,LOC_Os08g07970,LOC_Os08g29570,LOC_Os08g33710,LOC_Os08g44340,LOC_Os10g40360,LOC_Os10g42130,LOC_Os11g03300,LOC_Os11g29870,LOC_Os11g45740,LOC_Os12g37970,LOC_Os12g41680
GO:0071395	cellular response to jasmonic acid stimulus	925	26	3.79	1e-14	LOC_Os01g14440,LOC_Os01g42380,LOC_Os01g55940,LOC_Os02g11760,LOC_Os03g03700,LOC_Os03g21030,LOC_Os03g21060,LOC_Os04g43440,LOC_Os04g49510,LOC_Os05g44210,LOC_Os06g07200,LOC_Os07g03870,LOC_Os07g40290,LOC_Os07g48450,LOC_Os07g48550,LOC_Os08g07970,LOC_Os08g29570,LOC_Os08g33710,LOC_Os08g44340,LOC_Os10g40360,LOC_Os10g42130,LOC_Os11g03300,LOC_Os11g29870,LOC_Os11g45740,LOC_Os12g37970,LOC_Os12g41680
GO:0009755	hormone-mediated signaling pathway	3047	45	12.48	1.5e-14	LOC_Os01g14440,LOC_Os01g42380,LOC_Os01g55940,LOC_Os02g05950,LOC_Os02g11760,LOC_Os03g03700,LOC_Os03g08460,LOC_Os03g15770,LOC_Os03g21030,LOC_Os03g21060,LOC_Os04g30040,LOC_Os04g43440,LOC_Os04g43910,LOC_Os04g49510,LOC_Os04g53720,LOC_Os05g05800,LOC_Os05g37190,LOC_Os05g44210,LOC_Os06g07200,LOC_Os06g10160,LOC_Os06g46270,LOC_Os07g03870,LOC_Os07g40290,LOC_Os07g48100,LOC_Os07g48450,LOC_Os07g48550,LOC_Os08g…
GO:0032870	cellular response to hormone stimulus	3194	46	13.08	1.7e-14	LOC_Os01g14440,LOC_Os01g42380,LOC_Os01g55940,LOC_Os02g05950,LOC_Os02g11760,LOC_Os03g03700,LOC_Os03g08460,LOC_Os03g15770,LOC_Os03g21030,LOC_Os03g21060,LOC_Os04g12960,LOC_Os04g30040,LOC_Os04g43440,LOC_Os04g43910,LOC_Os04g49510,LOC_Os04g53720,LOC_Os05g05800,LOC_Os05g37190,LOC_Os05g44210,LOC_Os06g07200,LOC_Os06g10160,LOC_Os06g46270,LOC_Os07g03870,LOC_Os07g40290,LOC_Os07g48100,LOC_Os07g48450,LOC_Os07g…
GO:0009751	response to salicylic acid	1681	33	6.88	5e-14	LOC_Os01g04950,LOC_Os01g42380,LOC_Os01g55940,LOC_Os02g11760,LOC_Os02g46460,LOC_Os03g03700,LOC_Os03g08460,LOC_Os03g21030,LOC_Os03g21060,LOC_Os04g15580,LOC_Os04g30040,LOC_Os04g43440,LOC_Os04g49450,LOC_Os04g49510,LOC_Os04g56110,LOC_Os06g07200,LOC_Os06g10160,LOC_Os06g46270,LOC_Os07g03870,LOC_Os07g40290,LOC_Os07g48450,LOC_Os07g48550,LOC_Os08g07970,LOC_Os08g29570,LOC_Os10g38360,LOC_Os10g40360,LOC_Os10g…
GO:0009753	response to jasmonic acid	1557	31	6.38	2.3e-13	LOC_Os01g04950,LOC_Os01g14440,LOC_Os01g42380,LOC_Os01g55940,LOC_Os02g11760,LOC_Os02g46460,LOC_Os03g03700,LOC_Os03g08460,LOC_Os03g21030,LOC_Os03g21060,LOC_Os04g43440,LOC_Os04g49450,LOC_Os04g49510,LOC_Os05g44210,LOC_Os06g07200,LOC_Os06g46270,LOC_Os07g03870,LOC_Os07g40290,LOC_Os07g48450,LOC_Os07g48550,LOC_Os08g07970,LOC_Os08g29570,LOC_Os08g33710,LOC_Os08g44340,LOC_Os10g40360,LOC_Os10g42130,LOC_Os11g…
GO:0009733	response to auxin	1281	28	5.25	4.2e-13	LOC_Os01g42380,LOC_Os01g55940,LOC_Os02g11760,LOC_Os03g21030,LOC_Os03g21060,LOC_Os04g43910,LOC_Os04g49450,LOC_Os04g49510,LOC_Os04g53720,LOC_Os05g05800,LOC_Os05g44210,LOC_Os05g45410,LOC_Os06g03800,LOC_Os06g07200,LOC_Os07g40290,LOC_Os07g48450,LOC_Os07g48550,LOC_Os08g29570,LOC_Os08g44340,LOC_Os09g26880,LOC_Os10g06630,LOC_Os10g14920,LOC_Os10g42130,LOC_Os11g03300,LOC_Os11g29870,LOC_Os11g45740,LOC_Os12g…
GO:0009723	response to ethylene	1209	27	4.95	7.1e-13	LOC_Os01g14440,LOC_Os01g42380,LOC_Os01g63060,LOC_Os02g11760,LOC_Os03g08460,LOC_Os03g21030,LOC_Os03g21060,LOC_Os04g49450,LOC_Os04g49510,LOC_Os05g21180,LOC_Os05g44210,LOC_Os06g07200,LOC_Os07g03870,LOC_Os07g48450,LOC_Os07g48550,LOC_Os08g01290,LOC_Os08g29570,LOC_Os08g44340,LOC_Os09g26880,LOC_Os10g30560,LOC_Os10g42130,LOC_Os11g03300,LOC_Os11g29870,LOC_Os11g45740,LOC_Os12g01490,LOC_Os12g37970,LOC_Os12g…
GO:0009863	salicylic acid mediated signaling pathway	1117	26	4.57	7.9e-13	LOC_Os01g42380,LOC_Os01g55940,LOC_Os02g11760,LOC_Os03g03700,LOC_Os03g21030,LOC_Os03g21060,LOC_Os04g15580,LOC_Os04g30040,LOC_Os04g43440,LOC_Os04g49510,LOC_Os04g56110,LOC_Os06g07200,LOC_Os06g10160,LOC_Os06g46270,LOC_Os07g03870,LOC_Os07g40290,LOC_Os07g48450,LOC_Os07g48550,LOC_Os08g07970,LOC_Os08g29570,LOC_Os10g40360,LOC_Os10g42130,LOC_Os11g03300,LOC_Os11g10510,LOC_Os12g41680,LOC_Os12g41710
GO:0071446	cellular response to salicylic acid stimulus	1126	26	4.61	9.5e-13	LOC_Os01g42380,LOC_Os01g55940,LOC_Os02g11760,LOC_Os03g03700,LOC_Os03g21030,LOC_Os03g21060,LOC_Os04g15580,LOC_Os04g30040,LOC_Os04g43440,LOC_Os04g49510,LOC_Os04g56110,LOC_Os06g07200,LOC_Os06g10160,LOC_Os06g46270,LOC_Os07g03870,LOC_Os07g40290,LOC_Os07g48450,LOC_Os07g48550,LOC_Os08g07970,LOC_Os08g29570,LOC_Os10g40360,LOC_Os10g42130,LOC_Os11g03300,LOC_Os11g10510,LOC_Os12g41680,LOC_Os12g41710
GO:0071215	cellular response to abscisic acid stimulus	916	22	3.75	3e-11	LOC_Os01g42380,LOC_Os01g55940,LOC_Os02g11760,LOC_Os03g21030,LOC_Os03g21060,LOC_Os04g12960,LOC_Os04g43910,LOC_Os04g49510,LOC_Os04g53720,LOC_Os05g44210,LOC_Os06g07200,LOC_Os07g40290,LOC_Os07g48100,LOC_Os07g48450,LOC_Os07g48550,LOC_Os08g29570,LOC_Os08g44340,LOC_Os10g42130,LOC_Os11g03300,LOC_Os11g45740,LOC_Os12g37970,LOC_Os12g41680
GO:0009738	abscisic acid-activated signaling pathway	852	21	3.49	5.4e-11	LOC_Os01g42380,LOC_Os01g55940,LOC_Os02g11760,LOC_Os03g21030,LOC_Os03g21060,LOC_Os04g43910,LOC_Os04g49510,LOC_Os04g53720,LOC_Os05g44210,LOC_Os06g07200,LOC_Os07g40290,LOC_Os07g48100,LOC_Os07g48450,LOC_Os07g48550,LOC_Os08g29570,LOC_Os08g44340,LOC_Os10g42130,LOC_Os11g03300,LOC_Os11g45740,LOC_Os12g37970,LOC_Os12g41680
GO:0009862	systemic acquired resistance, salicylic acid mediated signaling pathway	714	18	2.92	1e-09	LOC_Os01g42380,LOC_Os01g55940,LOC_Os02g11760,LOC_Os03g03700,LOC_Os03g21030,LOC_Os03g21060,LOC_Os04g43440,LOC_Os04g49510,LOC_Os06g07200,LOC_Os07g03870,LOC_Os07g40290,LOC_Os07g48450,LOC_Os07g48550,LOC_Os08g07970,LOC_Os08g29570,LOC_Os10g42130,LOC_Os11g10510,LOC_Os12g41680
GO:0009695	jasmonic acid biosynthetic process	323	12	1.32	1.1e-08	LOC_Os03g21030,LOC_Os03g21060,LOC_Os05g44210,LOC_Os06g11290,LOC_Os07g48450,LOC_Os07g48550,LOC_Os08g44340,LOC_Os10g40360,LOC_Os10g42130,LOC_Os11g45740,LOC_Os12g37970,LOC_Os12g41680
GO:0042445	hormone metabolic process	842	18	3.45	1.3e-08	LOC_Os01g01369,LOC_Os01g03730,LOC_Os01g42380,LOC_Os01g43750,LOC_Os01g43851,LOC_Os01g55940,LOC_Os02g11760,LOC_Os03g12890,LOC_Os03g40540,LOC_Os04g12960,LOC_Os05g47650,LOC_Os06g03800,LOC_Os06g41840,LOC_Os07g40290,LOC_Os07g44130,LOC_Os08g29570,LOC_Os10g14920,LOC_Os10g38360
GO:0042446	hormone biosynthetic process	664	16	2.72	1.7e-08	LOC_Os01g01369,LOC_Os01g03730,LOC_Os01g42380,LOC_Os01g43750,LOC_Os01g43851,LOC_Os01g55940,LOC_Os02g11760,LOC_Os03g12890,LOC_Os03g40540,LOC_Os05g47650,LOC_Os06g03800,LOC_Os06g41840,LOC_Os07g40290,LOC_Os07g44130,LOC_Os08g29570,LOC_Os10g38360
GO:0010817	regulation of hormone levels	1486	23	6.09	4.5e-08	LOC_Os01g01369,LOC_Os01g03730,LOC_Os01g42380,LOC_Os01g43750,LOC_Os01g43851,LOC_Os01g55940,LOC_Os02g11760,LOC_Os02g13150,LOC_Os03g12890,LOC_Os03g40540,LOC_Os04g12960,LOC_Os05g05800,LOC_Os05g44770,LOC_Os05g47650,LOC_Os06g03800,LOC_Os06g41840,LOC_Os07g40290,LOC_Os07g44130,LOC_Os07g48100,LOC_Os08g29570,LOC_Os10g14920,LOC_Os10g38360,LOC_Os10g41550
GO:0009694	jasmonic acid metabolic process	463	12	1.9	5.2e-07	LOC_Os03g21030,LOC_Os03g21060,LOC_Os05g44210,LOC_Os06g11290,LOC_Os07g48450,LOC_Os07g48550,LOC_Os08g44340,LOC_Os10g40360,LOC_Os10g42130,LOC_Os11g45740,LOC_Os12g37970,LOC_Os12g41680
GO:0009696	salicylic acid metabolic process	693	14	2.84	1.1e-06	LOC_Os01g42380,LOC_Os01g55940,LOC_Os02g11760,LOC_Os03g03700,LOC_Os04g12960,LOC_Os04g43440,LOC_Os04g49510,LOC_Os06g07200,LOC_Os06g10160,LOC_Os07g03870,LOC_Os07g40290,LOC_Os08g07970,LOC_Os08g29570,LOC_Os11g34624
GO:0009697	salicylic acid biosynthetic process	622	13	2.55	1.9e-06	LOC_Os01g42380,LOC_Os01g55940,LOC_Os02g11760,LOC_Os03g03700,LOC_Os04g43440,LOC_Os04g49510,LOC_Os06g07200,LOC_Os06g10160,LOC_Os07g03870,LOC_Os07g40290,LOC_Os08g07970,LOC_Os08g29570,LOC_Os11g34624
GO:0071365	cellular response to auxin stimulus	418	8	1.71	0.00035	LOC_Os01g42380,LOC_Os01g55940,LOC_Os02g11760,LOC_Os04g43910,LOC_Os05g05800,LOC_Os07g40290,LOC_Os08g29570,LOC_Os10g14920
GO:0009691	cytokinin biosynthetic process	85	4	0.35	0.00042	LOC_Os01g43750,LOC_Os01g43851,LOC_Os05g47650,LOC_Os07g44130
GO:0080168	abscisic acid transport	50	3	0.2	0.00115	LOC_Os01g42380,LOC_Os02g11760,LOC_Os08g29570
GO:0009690	cytokinin metabolic process	115	4	0.47	0.00131	LOC_Os01g43750,LOC_Os01g43851,LOC_Os05g47650,LOC_Os07g44130
GO:0034754	cellular hormone metabolic process	327	6	1.34	0.00237	LOC_Os01g43750,LOC_Os01g43851,LOC_Os03g12890,LOC_Os05g47650,LOC_Os07g44130,LOC_Os10g38360
GO:0009692	ethylene metabolic process	226	4	0.93	0.01421	LOC_Os03g08460,LOC_Os04g15580,LOC_Os06g03800,LOC_Os12g41710
GO:0009693	ethylene biosynthetic process	226	4	0.93	0.01421	LOC_Os03g08460,LOC_Os04g15580,LOC_Os06g03800,LOC_Os12g41710
GO:0009734	auxin-activated signaling pathway	362	5	1.48	0.01698	LOC_Os01g55940,LOC_Os04g43910,LOC_Os05g05800,LOC_Os07g40290,LOC_Os10g14920
GO:0071369	cellular response to ethylene stimulus	522	6	2.14	0.02094	LOC_Os03g08460,LOC_Os07g03870,LOC_Os09g26880,LOC_Os10g30560,LOC_Os11g45740,LOC_Os12g01490
GO:0010252	auxin homeostasis	58	2	0.24	0.02371	LOC_Os01g55940,LOC_Os07g40290
GO:0010366	negative regulation of ethylene biosynthetic process	6	1	0.02	0.02432	LOC_Os06g03800
GO:0043401	steroid hormone mediated signaling pathway	278	4	1.14	0.02784	LOC_Os03g15770,LOC_Os06g10160,LOC_Os10g06630,LOC_Os12g41710
GO:0048545	response to steroid hormone	278	4	1.14	0.02784	LOC_Os03g15770,LOC_Os06g10160,LOC_Os10g06630,LOC_Os12g41710
GO:0071383	cellular response to steroid hormone stimulus	278	4	1.14	0.02784	LOC_Os03g15770,LOC_Os06g10160,LOC_Os10g06630,LOC_Os12g41710
GO:0009873	ethylene-activated signaling pathway	431	5	1.76	0.03273	LOC_Os03g08460,LOC_Os09g26880,LOC_Os10g30560,LOC_Os11g45740,LOC_Os12g01490
GO:0010364	regulation of ethylene biosynthetic process	9	1	0.04	0.03626	LOC_Os06g03800
GO:0009725	response to hormone	5835	73	23.89	1.3E-20	LOC_Os01g04950,LOC_Os01g11160,LOC_Os01g14440,LOC_Os01g40870,LOC_Os01g42380,LOC_Os01g43750,LOC_Os01g43851,LOC_Os01g55940,LOC_Os01g63060,LOC_Os02g05950,LOC_Os02g11760,LOC_Os02g46460,LOC_Os03g03700,LOC_Os03g08460,LOC_Os03g12820,LOC_Os03g15770,LOC_Os03g21030,LOC_Os03g21060,LOC_Os03g53200,LOC_Os03g58790,LOC_Os04g12960,LOC_Os04g22120,LOC_Os04g30040,LOC_Os04g43440,LOC_Os04g43910,LOC_Os04g49450,LOC_Os04g…
Senescence negatively correlated genes
GO:0009751	response to salicylic acid	1681	25	9.24	6.6e-06	LOC_Os01g02780,LOC_Os01g28500,LOC_Os01g31690,LOC_Os01g69080,LOC_Os02g15750,LOC_Os02g21340,LOC_Os02g53750,LOC_Os03g46440,LOC_Os04g09604,LOC_Os04g38450,LOC_Os05g25770,LOC_Os05g49880,LOC_Os07g41250,LOC_Os08g01270,LOC_Os08g06280,LOC_Os08g29370,LOC_Os09g16950,LOC_Os09g26420,LOC_Os09g29540,LOC_Os10g10130,LOC_Os10g33170,LOC_Os11g02400,LOC_Os11g02424,LOC_Os12g02330,LOC_Os12g02340
GO:0009725	response to hormone	5835	53	32.07	0.00011	LOC_Os01g02780,LOC_Os01g12680,LOC_Os01g22980,LOC_Os01g28500,LOC_Os01g31690,LOC_Os01g31870,LOC_Os01g50070,LOC_Os01g69080,LOC_Os02g03580,LOC_Os02g10120,LOC_Os02g15750,LOC_Os02g17710,LOC_Os02g21340,LOC_Os02g42310,LOC_Os02g53750,LOC_Os02g54130,LOC_Os03g02830,LOC_Os03g08070,LOC_Os03g46440,LOC_Os03g55590,LOC_Os03g56950,LOC_Os04g09604,LOC_Os04g52640,LOC_Os05g04610,LOC_Os05g23880,LOC_Os05g25770,LOC_Os05g…
GO:0009723	response to ethylene	1209	18	6.64	0.00014	LOC_Os01g50070,LOC_Os02g10120,LOC_Os02g21340,LOC_Os03g02830,LOC_Os03g08070,LOC_Os03g55590,LOC_Os04g09604,LOC_Os05g04610,LOC_Os06g24070,LOC_Os06g38450,LOC_Os08g01270,LOC_Os08g06280,LOC_Os09g26420,LOC_Os10g35370,LOC_Os11g02400,LOC_Os11g02424,LOC_Os12g02330,LOC_Os12g02340
GO:0009695	jasmonic acid biosynthetic process	323	8	1.78	0.00045	LOC_Os01g48680,LOC_Os01g69080,LOC_Os02g10120,LOC_Os02g15750,LOC_Os04g08828,LOC_Os05g23880,LOC_Os05g49880,LOC_Os11g02424
GO:0009862	systemic acquired resistance, salicylic acid mediated signaling pathway	714	12	3.92	0.00064	LOC_Os01g02780,LOC_Os01g28500,LOC_Os01g31690,LOC_Os02g15750,LOC_Os02g21340,LOC_Os03g46440,LOC_Os04g38450,LOC_Os05g25770,LOC_Os05g49880,LOC_Os08g06280,LOC_Os08g29370,LOC_Os09g26420
GO:0009755	hormone-mediated signaling pathway	3047	30	16.74	0.00134	LOC_Os01g02780,LOC_Os01g22980,LOC_Os01g28500,LOC_Os01g31690,LOC_Os01g31870,LOC_Os01g50070,LOC_Os01g69080,LOC_Os02g03580,LOC_Os02g10120,LOC_Os02g15750,LOC_Os02g21340,LOC_Os02g42310,LOC_Os02g53750,LOC_Os03g02830,LOC_Os03g08070,LOC_Os03g46440,LOC_Os03g55590,LOC_Os03g56950,LOC_Os05g04610,LOC_Os05g25770,LOC_Os05g34170,LOC_Os05g49880,LOC_Os06g24070,LOC_Os08g01270,LOC_Os08g06280,LOC_Os08g14940,LOC_Os08g…
GO:0032870	cellular response to hormone stimulus	3194	31	17.55	0.00139	LOC_Os01g02780,LOC_Os01g22980,LOC_Os01g28500,LOC_Os01g31690,LOC_Os01g31870,LOC_Os01g50070,LOC_Os01g69080,LOC_Os02g03580,LOC_Os02g10120,LOC_Os02g15750,LOC_Os02g21340,LOC_Os02g42310,LOC_Os02g53750,LOC_Os03g02830,LOC_Os03g08070,LOC_Os03g46440,LOC_Os03g55590,LOC_Os03g56950,LOC_Os05g04610,LOC_Os05g25770,LOC_Os05g34170,LOC_Os05g49880,LOC_Os06g24070,LOC_Os07g11110,LOC_Os08g01270,LOC_Os08g06280,LOC_Os08g…
GO:0009863	salicylic acid mediated signaling pathway	1117	15	6.14	0.00139	LOC_Os01g02780,LOC_Os01g28500,LOC_Os01g31690,LOC_Os01g69080,LOC_Os02g15750,LOC_Os02g21340,LOC_Os02g53750,LOC_Os03g46440,LOC_Os04g38450,LOC_Os05g25770,LOC_Os05g49880,LOC_Os08g01270,LOC_Os08g06280,LOC_Os08g29370,LOC_Os09g26420
GO:0071446	cellular response to salicylic acid stimulus	1126	15	6.19	0.00151	LOC_Os01g02780,LOC_Os01g28500,LOC_Os01g31690,LOC_Os01g69080,LOC_Os02g15750,LOC_Os02g21340,LOC_Os02g53750,LOC_Os03g46440,LOC_Os04g38450,LOC_Os05g25770,LOC_Os05g49880,LOC_Os08g01270,LOC_Os08g06280,LOC_Os08g29370,LOC_Os09g26420
GO:0009697	salicylic acid biosynthetic process	622	10	3.42	0.00247	LOC_Os01g02780,LOC_Os01g28500,LOC_Os02g15750,LOC_Os02g21340,LOC_Os02g53750,LOC_Os03g02830,LOC_Os03g46440,LOC_Os05g25770,LOC_Os06g49160,LOC_Os08g29370
GO:0009694	jasmonic acid metabolic process	463	8	2.54	0.00429	LOC_Os01g48680,LOC_Os01g69080,LOC_Os02g10120,LOC_Os02g15750,LOC_Os04g08828,LOC_Os05g23880,LOC_Os05g49880,LOC_Os11g02424
GO:0009696	salicylic acid metabolic process	693	10	3.81	0.00527	LOC_Os01g02780,LOC_Os01g28500,LOC_Os02g15750,LOC_Os02g21340,LOC_Os02g53750,LOC_Os03g02830,LOC_Os03g46440,LOC_Os05g25770,LOC_Os06g49160,LOC_Os08g29370
GO:0009737	response to abscisic acid	2501	24	13.74	0.00565	LOC_Os01g12680,LOC_Os01g50070,LOC_Os02g03580,LOC_Os02g10120,LOC_Os02g21340,LOC_Os02g54130,LOC_Os03g02830,LOC_Os03g56950,LOC_Os04g52640,LOC_Os05g04610,LOC_Os05g23880,LOC_Os05g25770,LOC_Os07g11110,LOC_Os07g28610,LOC_Os07g41250,LOC_Os08g01270,LOC_Os08g06280,LOC_Os08g10320,LOC_Os09g16950,LOC_Os09g26420,LOC_Os10g01044,LOC_Os10g33170,LOC_Os12g24320,LOC_Os12g44150
GO:0009753	response to jasmonic acid	1557	17	8.56	0.00577	LOC_Os01g02780,LOC_Os01g28500,LOC_Os01g31690,LOC_Os01g69080,LOC_Os02g10120,LOC_Os02g15750,LOC_Os02g21340,LOC_Os03g46440,LOC_Os05g04610,LOC_Os05g23880,LOC_Os05g25770,LOC_Os05g49880,LOC_Os07g41250,LOC_Os08g29370,LOC_Os09g26420,LOC_Os10g33170,LOC_Os11g40970
GO:2000031	regulation of salicylic acid mediated signaling pathway	71	3	0.39	0.00711	LOC_Os01g69080,LOC_Os03g46440,LOC_Os08g01270
GO:0080140	regulation of jasmonic acid metabolic process	27	2	0.15	0.00964	LOC_Os01g48680,LOC_Os11g02424
GO:0080141	regulation of jasmonic acid biosynthetic process	27	2	0.15	0.00964	LOC_Os01g48680,LOC_Os11g02424
GO:0009873	ethylene-activated signaling pathway	431	7	2.37	0.01016	LOC_Os02g10120,LOC_Os03g08070,LOC_Os03g55590,LOC_Os05g04610,LOC_Os06g24070,LOC_Os08g06280,LOC_Os09g26420
GO:0009867	jasmonic acid mediated signaling pathway	919	11	5.05	0.01325	LOC_Os01g02780,LOC_Os01g28500,LOC_Os01g31690,LOC_Os01g69080,LOC_Os02g15750,LOC_Os02g21340,LOC_Os03g46440,LOC_Os05g25770,LOC_Os05g49880,LOC_Os08g29370,LOC_Os09g26420
GO:0071395	cellular response to jasmonic acid stimulus	925	11	5.08	0.01384	LOC_Os01g02780,LOC_Os01g28500,LOC_Os01g31690,LOC_Os01g69080,LOC_Os02g15750,LOC_Os02g21340,LOC_Os03g46440,LOC_Os05g25770,LOC_Os05g49880,LOC_Os08g29370,LOC_Os09g26420
GO:0010541	acropetal auxin transport	37	2	0.2	0.01764	LOC_Os01g50070,LOC_Os05g04610
GO:0060919	auxin influx	37	2	0.2	0.01764	LOC_Os01g50070,LOC_Os05g04610
GO:2000022	regulation of jasmonic acid mediated signaling pathway	39	2	0.21	0.01949	LOC_Os01g69080,LOC_Os03g46440
GO:0071369	cellular response to ethylene stimulus	522	7	2.87	0.02599	LOC_Os02g10120,LOC_Os03g08070,LOC_Os03g55590,LOC_Os05g04610,LOC_Os06g24070,LOC_Os08g06280,LOC_Os09g26420
GO:0010315	auxin efflux	59	2	0.32	0.04191	LOC_Os01g50070,LOC_Os05g04610

## Sheet: Reactive oxygen species related
Table S7 GO terms related to reactive oxygen species.
GO.ID	Term	Annotated	Significant	Expected	Pvalue	Significant.genes
Senescence positively correlated genes
GO:1901700	response to oxygen-containing compound	8181	100	33.5	1.5e-30	LOC_Os01g03730,LOC_Os01g04950,LOC_Os01g06310,LOC_Os01g11160,LOC_Os01g11910,LOC_Os01g13210,LOC_Os01g14440,LOC_Os01g40870,LOC_Os01g41240,LOC_Os01g42380,LOC_Os01g43750,LOC_Os01g43851,LOC_Os01g55940,LOC_Os01g61070,LOC_Os01g63060,LOC_Os01g65660,LOC_Os02g05950,LOC_Os02g11760,LOC_Os02g32520,LOC_Os02g40784,LOC_Os02g46460,LOC_Os03g03700,LOC_Os03g08460,LOC_Os03g12820,LOC_Os03g12890,LOC_Os03g13300,LOC_Os03g…
GO:1901701	cellular response to oxygen-containing compound	3759	53	15.39	1.9e-16	LOC_Os01g11160,LOC_Os01g13210,LOC_Os01g14440,LOC_Os01g42380,LOC_Os01g55940,LOC_Os02g05950,LOC_Os02g11760,LOC_Os02g32520,LOC_Os03g03700,LOC_Os03g12820,LOC_Os03g15770,LOC_Os03g21030,LOC_Os03g21060,LOC_Os04g12960,LOC_Os04g15580,LOC_Os04g22120,LOC_Os04g30040,LOC_Os04g43440,LOC_Os04g43910,LOC_Os04g49510,LOC_Os04g53720,LOC_Os04g55650,LOC_Os04g56110,LOC_Os05g05800,LOC_Os05g37190,LOC_Os05g44210,LOC_Os06g…
GO:0043436	oxoacid metabolic process	4525	51	18.53	5.8e-12	LOC_Os01g09000,LOC_Os01g11160,LOC_Os01g40870,LOC_Os01g42380,LOC_Os01g55940,LOC_Os02g06480,LOC_Os02g11760,LOC_Os02g40784,LOC_Os02g53130,LOC_Os03g03700,LOC_Os03g08460,LOC_Os03g12890,LOC_Os03g13300,LOC_Os03g21030,LOC_Os03g21060,LOC_Os03g40540,LOC_Os04g12960,LOC_Os04g32920,LOC_Os04g43440,LOC_Os04g44950,LOC_Os04g49510,LOC_Os04g55650,LOC_Os04g57540,LOC_Os05g05800,LOC_Os05g44210,LOC_Os05g47650,LOC_Os05g…
GO:0042743	hydrogen peroxide metabolic process	836	18	3.42	1.2e-08	LOC_Os01g11160,LOC_Os01g42380,LOC_Os01g55940,LOC_Os02g11760,LOC_Os02g32520,LOC_Os03g03700,LOC_Os04g43440,LOC_Os04g55650,LOC_Os06g07200,LOC_Os07g03870,LOC_Os07g16970,LOC_Os07g39520,LOC_Os07g40290,LOC_Os08g07970,LOC_Os08g29570,LOC_Os08g44340,LOC_Os09g02710,LOC_Os11g10510
GO:0000302	response to reactive oxygen species	1064	20	4.36	1.6e-08	LOC_Os01g11160,LOC_Os01g42380,LOC_Os01g61070,LOC_Os02g11760,LOC_Os02g32520,LOC_Os03g15770,LOC_Os04g12960,LOC_Os04g55650,LOC_Os05g44210,LOC_Os05g45410,LOC_Os07g01560,LOC_Os08g01290,LOC_Os08g29570,LOC_Os08g44340,LOC_Os09g02710,LOC_Os09g26880,LOC_Os11g01530,LOC_Os11g29870,LOC_Os12g01530,LOC_Os12g41710
GO:0072593	reactive oxygen species metabolic process	938	18	3.84	6.6e-08	LOC_Os01g11160,LOC_Os01g42380,LOC_Os01g55940,LOC_Os02g11760,LOC_Os02g32520,LOC_Os03g03700,LOC_Os04g43440,LOC_Os04g55650,LOC_Os06g07200,LOC_Os07g03870,LOC_Os07g16970,LOC_Os07g39520,LOC_Os07g40290,LOC_Os08g07970,LOC_Os08g29570,LOC_Os08g44340,LOC_Os09g02710,LOC_Os11g10510
GO:0042542	response to hydrogen peroxide	713	14	2.92	1.6e-06	LOC_Os01g11160,LOC_Os02g32520,LOC_Os03g15770,LOC_Os04g12960,LOC_Os04g55650,LOC_Os05g45410,LOC_Os07g01560,LOC_Os08g01290,LOC_Os08g44340,LOC_Os09g02710,LOC_Os11g01530,LOC_Os11g29870,LOC_Os12g01530,LOC_Os12g41710
GO:0010310	regulation of hydrogen peroxide metabolic process	513	11	2.1	9.5e-06	LOC_Os01g42380,LOC_Os01g55940,LOC_Os02g11760,LOC_Os03g03700,LOC_Os04g43440,LOC_Os06g07200,LOC_Os07g03870,LOC_Os07g40290,LOC_Os08g07970,LOC_Os08g29570,LOC_Os11g10510
GO:2000377	regulation of reactive oxygen species metabolic process	573	11	2.35	2.6e-05	LOC_Os01g42380,LOC_Os01g55940,LOC_Os02g11760,LOC_Os03g03700,LOC_Os04g43440,LOC_Os06g07200,LOC_Os07g03870,LOC_Os07g40290,LOC_Os08g07970,LOC_Os08g29570,LOC_Os11g10510
GO:0070301	cellular response to hydrogen peroxide	258	7	1.06	9.9e-05	LOC_Os01g11160,LOC_Os02g32520,LOC_Os04g12960,LOC_Os04g55650,LOC_Os08g44340,LOC_Os09g02710,LOC_Os11g29870
GO:0034614	cellular response to reactive oxygen species	334	7	1.37	0.00048	LOC_Os01g11160,LOC_Os02g32520,LOC_Os04g12960,LOC_Os04g55650,LOC_Os08g44340,LOC_Os09g02710,LOC_Os11g29870
GO:0042744	hydrogen peroxide catabolic process	212	5	0.87	0.00186	LOC_Os01g11160,LOC_Os02g32520,LOC_Os04g55650,LOC_Os08g44340,LOC_Os09g02710
GO:0055114	oxidation-reduction process	3289	24	13.47	0.00398	LOC_Os01g40870,LOC_Os01g43750,LOC_Os01g43851,LOC_Os02g09220,LOC_Os02g09250,LOC_Os02g40784,LOC_Os02g53130,LOC_Os03g03034,LOC_Os03g40540,LOC_Os03g58790,LOC_Os04g40040,LOC_Os04g44950,LOC_Os04g51150,LOC_Os06g11290,LOC_Os06g26234,LOC_Os07g44130,LOC_Os08g44340,LOC_Os09g26880,LOC_Os09g32570,LOC_Os10g38360,LOC_Os10g40360,LOC_Os11g01530,LOC_Os11g10510,LOC_Os12g01530
GO:0045454	cell redox homeostasis	164	3	0.67	0.03013	LOC_Os01g11160,LOC_Os08g44340,LOC_Os09g02710
Senescence negatively correlated genes
GO:0043436	oxoacid metabolic process	4525	76	24.87	4.2e-20	LOC_Os01g01120,LOC_Os01g02780,LOC_Os01g05080,LOC_Os01g12680,LOC_Os01g13690,LOC_Os01g17170,LOC_Os01g27140,LOC_Os01g28500,LOC_Os01g48680,LOC_Os01g58790,LOC_Os01g69080,LOC_Os02g02000,LOC_Os02g10120,LOC_Os02g15750,LOC_Os02g21340,LOC_Os02g21810,LOC_Os02g36220,LOC_Os02g38240,LOC_Os02g48560,LOC_Os02g51410,LOC_Os02g53750,LOC_Os03g02830,LOC_Os03g03990,LOC_Os03g22330,LOC_Os03g31690,LOC_Os03g36540,LOC_Os03g…
GO:0006733	oxidoreduction coenzyme metabolic process	490	25	2.69	5e-17	LOC_Os01g05080,LOC_Os01g31690,LOC_Os01g69080,LOC_Os02g10120,LOC_Os02g15750,LOC_Os03g14040,LOC_Os04g08828,LOC_Os04g33830,LOC_Os04g51300,LOC_Os05g22614,LOC_Os05g28090,LOC_Os05g49880,LOC_Os06g49110,LOC_Os06g49160,LOC_Os07g11110,LOC_Os07g28610,LOC_Os08g29370,LOC_Os08g42850,LOC_Os09g30340,LOC_Os10g35370,LOC_Os11g16550,LOC_Os12g03070,LOC_Os12g07210,LOC_Os12g08730,LOC_Os12g08770
GO:0055114	oxidation-reduction process	3289	51	18.07	7.6e-12	LOC_Os01g05080,LOC_Os01g17170,LOC_Os01g27140,LOC_Os01g31690,LOC_Os01g44220,LOC_Os01g65904,LOC_Os01g69080,LOC_Os02g02000,LOC_Os02g10120,LOC_Os02g15750,LOC_Os02g21810,LOC_Os02g34810,LOC_Os02g43194,LOC_Os02g43280,LOC_Os02g48560,LOC_Os03g08070,LOC_Os03g13390,LOC_Os03g14040,LOC_Os03g49720,LOC_Os04g08828,LOC_Os04g33830,LOC_Os04g38600,LOC_Os04g51300,LOC_Os05g22614,LOC_Os05g23880,LOC_Os05g28090,LOC_Os05g…
GO:0000302	response to reactive oxygen species	1064	21	5.85	5e-07	LOC_Os01g12680,LOC_Os02g10120,LOC_Os02g21340,LOC_Os02g34810,LOC_Os02g54130,LOC_Os04g09604,LOC_Os04g38450,LOC_Os05g04610,LOC_Os05g25770,LOC_Os06g38450,LOC_Os07g33330,LOC_Os07g48020,LOC_Os08g06280,LOC_Os08g10320,LOC_Os09g09520,LOC_Os09g30418,LOC_Os11g02400,LOC_Os11g02424,LOC_Os12g02330,LOC_Os12g02340,LOC_Os12g08730
GO:1901700	response to oxygen-containing compound	8181	73	44.96	5.4e-06	LOC_Os01g02780,LOC_Os01g12680,LOC_Os01g22980,LOC_Os01g28500,LOC_Os01g31690,LOC_Os01g47070,LOC_Os01g50070,LOC_Os01g58790,LOC_Os01g69080,LOC_Os02g03580,LOC_Os02g10120,LOC_Os02g15750,LOC_Os02g17710,LOC_Os02g21340,LOC_Os02g34810,LOC_Os02g42310,LOC_Os02g49880,LOC_Os02g53750,LOC_Os02g54130,LOC_Os02g54640,LOC_Os03g02830,LOC_Os03g03990,LOC_Os03g08070,LOC_Os03g13390,LOC_Os03g46440,LOC_Os03g49720,LOC_Os03g…
GO:0042542	response to hydrogen peroxide	713	14	3.92	4.5e-05	LOC_Os02g34810,LOC_Os02g54130,LOC_Os04g09604,LOC_Os04g38450,LOC_Os05g25770,LOC_Os06g38450,LOC_Os07g48020,LOC_Os09g09520,LOC_Os09g30418,LOC_Os11g02400,LOC_Os11g02424,LOC_Os12g02330,LOC_Os12g02340,LOC_Os12g08730
GO:0042743	hydrogen peroxide metabolic process	836	14	4.59	0.00024	LOC_Os01g02780,LOC_Os01g28500,LOC_Os01g31690,LOC_Os02g15750,LOC_Os02g21340,LOC_Os02g34810,LOC_Os04g38450,LOC_Os05g25770,LOC_Os05g49880,LOC_Os06g38450,LOC_Os07g48020,LOC_Os08g06280,LOC_Os08g29370,LOC_Os12g08730
GO:0072593	reactive oxygen species metabolic process	938	14	5.15	0.00074	LOC_Os01g02780,LOC_Os01g28500,LOC_Os01g31690,LOC_Os02g15750,LOC_Os02g21340,LOC_Os02g34810,LOC_Os04g38450,LOC_Os05g25770,LOC_Os05g49880,LOC_Os06g38450,LOC_Os07g48020,LOC_Os08g06280,LOC_Os08g29370,LOC_Os12g08730
GO:0010310	regulation of hydrogen peroxide metabolic process	513	9	2.82	0.00226	LOC_Os01g02780,LOC_Os01g28500,LOC_Os01g31690,LOC_Os02g15750,LOC_Os02g21340,LOC_Os05g25770,LOC_Os05g49880,LOC_Os08g06280,LOC_Os08g29370
GO:2000377	regulation of reactive oxygen species metabolic process	573	9	3.15	0.00467	LOC_Os01g02780,LOC_Os01g28500,LOC_Os01g31690,LOC_Os02g15750,LOC_Os02g21340,LOC_Os05g25770,LOC_Os05g49880,LOC_Os08g06280,LOC_Os08g29370
GO:0042744	hydrogen peroxide catabolic process	212	5	1.17	0.0065	LOC_Os02g34810,LOC_Os04g38450,LOC_Os06g38450,LOC_Os07g48020,LOC_Os12g08730
GO:1901701	cellular response to oxygen-containing compound	3759	32	20.66	0.00847	LOC_Os01g02780,LOC_Os01g22980,LOC_Os01g28500,LOC_Os01g31690,LOC_Os01g47070,LOC_Os01g69080,LOC_Os02g03580,LOC_Os02g15750,LOC_Os02g21340,LOC_Os02g34810,LOC_Os02g42310,LOC_Os02g53750,LOC_Os02g54640,LOC_Os03g02830,LOC_Os03g46440,LOC_Os03g56950,LOC_Os04g38450,LOC_Os05g04610,LOC_Os05g25770,LOC_Os05g34170,LOC_Os05g49880,LOC_Os06g38450,LOC_Os07g11110,LOC_Os07g48020,LOC_Os08g01270,LOC_Os08g06280,LOC_Os08g…
GO:0034614	cellular response to reactive oxygen species	334	6	1.84	0.01071	LOC_Os02g34810,LOC_Os04g38450,LOC_Os06g38450,LOC_Os07g48020,LOC_Os08g06280,LOC_Os12g08730
GO:0070301	cellular response to hydrogen peroxide	258	5	1.42	0.01432	LOC_Os02g34810,LOC_Os04g38450,LOC_Os06g38450,LOC_Os07g48020,LOC_Os12g08730
GO:0031998	regulation of fatty acid beta-oxidation	7	1	0.04	0.03784	LOC_Os05g49880
GO:0046320	regulation of fatty acid oxidation	7	1	0.04	0.03784	LOC_Os05g49880
GO:0034440	lipid oxidation	350	5	1.92	0.04473	LOC_Os02g10120,LOC_Os05g23880,LOC_Os05g49880,LOC_Os06g39344,LOC_Os12g10730

## Sheet: Photosynthesis related
Table S7 GO terms related to photosynthesis.
GO.ID	Term	Annotated	Significant	Expected	Pvalue	Significant.genes
Senescence positively correlated genes
GO:0009416	response to light stimulus	3330	30	13.64	3.2e-05	LOC_Os01g11160,LOC_Os01g41240,LOC_Os01g43750,LOC_Os01g43851,LOC_Os01g55940,LOC_Os02g32520,LOC_Os02g53130,LOC_Os03g03034,LOC_Os03g12890,LOC_Os03g15770,LOC_Os03g40540,LOC_Os03g53200,LOC_Os04g44950,LOC_Os04g49450,LOC_Os05g05800,LOC_Os05g45410,LOC_Os05g47650,LOC_Os06g46270,LOC_Os07g01560,LOC_Os07g39520,LOC_Os07g40290,LOC_Os07g44130,LOC_Os07g48450,LOC_Os10g06630,LOC_Os10g38360,LOC_Os10g41550,LOC_Os11g…
GO:0015996	chlorophyll catabolic process	149	6	0.61	3.6e-05	LOC_Os01g04950,LOC_Os02g46460,LOC_Os04g55650,LOC_Os06g24730,LOC_Os09g26880,LOC_Os09g36200
GO:0006787	porphyrin-containing compound catabolic process	151	6	0.62	3.9e-05	LOC_Os01g04950,LOC_Os02g46460,LOC_Os04g55650,LOC_Os06g24730,LOC_Os09g26880,LOC_Os09g36200
GO:0033015	tetrapyrrole catabolic process	151	6	0.62	3.9e-05	LOC_Os01g04950,LOC_Os02g46460,LOC_Os04g55650,LOC_Os06g24730,LOC_Os09g26880,LOC_Os09g36200
GO:0015994	chlorophyll metabolic process	477	7	1.95	0.00364	LOC_Os01g04950,LOC_Os02g32520,LOC_Os02g46460,LOC_Os04g55650,LOC_Os06g24730,LOC_Os09g26880,LOC_Os09g36200
GO:0010304	PSII associated light-harvesting complex II catabolic process	77	3	0.32	0.00395	LOC_Os02g32520,LOC_Os09g36200,LOC_Os10g38360
GO:0006778	porphyrin-containing compound metabolic process	516	7	2.11	0.00555	LOC_Os01g04950,LOC_Os02g32520,LOC_Os02g46460,LOC_Os04g55650,LOC_Os06g24730,LOC_Os09g26880,LOC_Os09g36200
GO:0033013	tetrapyrrole metabolic process	519	7	2.13	0.00572	LOC_Os01g04950,LOC_Os02g32520,LOC_Os02g46460,LOC_Os04g55650,LOC_Os06g24730,LOC_Os09g26880,LOC_Os09g36200
GO:0009642	response to light intensity	636	6	2.6	0.04751	LOC_Os02g32520,LOC_Os03g15770,LOC_Os03g40540,LOC_Os05g45410,LOC_Os07g01560,LOC_Os12g41710
Senescence negatively correlated genes
GO:0010207	photosystem II assembly	267	24	1.47	4.5e-22	LOC_Os01g17170,LOC_Os01g31690,LOC_Os01g56680,LOC_Os02g15750,LOC_Os03g14040,LOC_Os03g21560,LOC_Os04g33830,LOC_Os04g38600,LOC_Os05g33280,LOC_Os05g43310,LOC_Os05g48630,LOC_Os05g49880,LOC_Os07g05360,LOC_Os07g11110,LOC_Os07g25430,LOC_Os07g28610,LOC_Os08g29370,LOC_Os08g42850,LOC_Os09g34000,LOC_Os10g35370,LOC_Os11g16550,LOC_Os12g03070,LOC_Os12g08730,LOC_Os12g23200
GO:0006779	porphyrin-containing compound biosynthetic process	347	24	1.91	2.1e-19	LOC_Os01g05080,LOC_Os01g17170,LOC_Os01g58790,LOC_Os01g69080,LOC_Os02g10120,LOC_Os02g15750,LOC_Os03g20700,LOC_Os03g36540,LOC_Os04g51300,LOC_Os05g22614,LOC_Os05g33280,LOC_Os05g33840,LOC_Os05g49880,LOC_Os06g24070,LOC_Os06g49110,LOC_Os06g49160,LOC_Os07g11110,LOC_Os07g36190,LOC_Os08g29370,LOC_Os10g35370,LOC_Os10g35644,LOC_Os10g35810,LOC_Os10g35840,LOC_Os11g16550
GO:0015995	chlorophyll biosynthetic process	311	23	1.71	2.8e-19	LOC_Os01g05080,LOC_Os01g17170,LOC_Os01g69080,LOC_Os02g10120,LOC_Os02g15750,LOC_Os03g20700,LOC_Os03g36540,LOC_Os04g51300,LOC_Os05g22614,LOC_Os05g33280,LOC_Os05g33840,LOC_Os05g49880,LOC_Os06g24070,LOC_Os06g49110,LOC_Os06g49160,LOC_Os07g11110,LOC_Os07g36190,LOC_Os08g29370,LOC_Os10g35370,LOC_Os10g35644,LOC_Os10g35810,LOC_Os10g35840,LOC_Os11g16550
GO:0033014	tetrapyrrole biosynthetic process	352	24	1.93	3e-19	LOC_Os01g05080,LOC_Os01g17170,LOC_Os01g58790,LOC_Os01g69080,LOC_Os02g10120,LOC_Os02g15750,LOC_Os03g20700,LOC_Os03g36540,LOC_Os04g51300,LOC_Os05g22614,LOC_Os05g33280,LOC_Os05g33840,LOC_Os05g49880,LOC_Os06g24070,LOC_Os06g49110,LOC_Os06g49160,LOC_Os07g11110,LOC_Os07g36190,LOC_Os08g29370,LOC_Os10g35370,LOC_Os10g35644,LOC_Os10g35810,LOC_Os10g35840,LOC_Os11g16550
GO:0006778	porphyrin-containing compound metabolic process	516	27	2.84	1.4e-18	LOC_Os01g05080,LOC_Os01g17170,LOC_Os01g58790,LOC_Os01g69080,LOC_Os02g10120,LOC_Os02g15750,LOC_Os03g20700,LOC_Os03g36540,LOC_Os04g51300,LOC_Os05g22614,LOC_Os05g33280,LOC_Os05g33840,LOC_Os05g49880,LOC_Os06g24070,LOC_Os06g38450,LOC_Os06g49110,LOC_Os06g49160,LOC_Os07g11110,LOC_Os07g36190,LOC_Os07g41250,LOC_Os08g29370,LOC_Os10g33170,LOC_Os10g35370,LOC_Os10g35644,LOC_Os10g35810,LOC_Os10g35840,LOC_Os11g…
GO:0033013	tetrapyrrole metabolic process	519	27	2.85	1.6e-18	LOC_Os01g05080,LOC_Os01g17170,LOC_Os01g58790,LOC_Os01g69080,LOC_Os02g10120,LOC_Os02g15750,LOC_Os03g20700,LOC_Os03g36540,LOC_Os04g51300,LOC_Os05g22614,LOC_Os05g33280,LOC_Os05g33840,LOC_Os05g49880,LOC_Os06g24070,LOC_Os06g38450,LOC_Os06g49110,LOC_Os06g49160,LOC_Os07g11110,LOC_Os07g36190,LOC_Os07g41250,LOC_Os08g29370,LOC_Os10g33170,LOC_Os10g35370,LOC_Os10g35644,LOC_Os10g35810,LOC_Os10g35840,LOC_Os11g…
GO:0015994	chlorophyll metabolic process	477	26	2.62	2.3e-18	LOC_Os01g05080,LOC_Os01g17170,LOC_Os01g69080,LOC_Os02g10120,LOC_Os02g15750,LOC_Os03g20700,LOC_Os03g36540,LOC_Os04g51300,LOC_Os05g22614,LOC_Os05g33280,LOC_Os05g33840,LOC_Os05g49880,LOC_Os06g24070,LOC_Os06g38450,LOC_Os06g49110,LOC_Os06g49160,LOC_Os07g11110,LOC_Os07g36190,LOC_Os07g41250,LOC_Os08g29370,LOC_Os10g33170,LOC_Os10g35370,LOC_Os10g35644,LOC_Os10g35810,LOC_Os10g35840,LOC_Os11g16550
GO:0009765	photosynthesis, light harvesting	44	11	0.24	6.9e-16	LOC_Os01g39960,LOC_Os01g41710,LOC_Os01g52240,LOC_Os03g14040,LOC_Os03g21560,LOC_Os04g33830,LOC_Os04g38410,LOC_Os05g33280,LOC_Os07g37240,LOC_Os07g38960,LOC_Os08g33820
GO:0009773	photosynthetic electron transport in photosystem I	70	10	0.38	6e-12	LOC_Os01g31690,LOC_Os02g15750,LOC_Os04g38600,LOC_Os05g28090,LOC_Os05g33280,LOC_Os05g48630,LOC_Os07g28610,LOC_Os08g29370,LOC_Os09g30340,LOC_Os12g08770
GO:0042549	photosystem II stabilization	8	3	0.04	9e-06	LOC_Os01g31690,LOC_Os01g56680,LOC_Os05g43310
GO:0009416	response to light stimulus	3330	38	18.3	1.2e-05	LOC_Os01g17170,LOC_Os01g31690,LOC_Os01g41710,LOC_Os01g44220,LOC_Os01g47070,LOC_Os01g50070,LOC_Os01g52240,LOC_Os01g58790,LOC_Os02g10120,LOC_Os02g12790,LOC_Os02g15750,LOC_Os02g21810,LOC_Os02g49880,LOC_Os02g54130,LOC_Os03g03990,LOC_Os03g55590,LOC_Os03g56950,LOC_Os03g57240,LOC_Os04g38410,LOC_Os04g47190,LOC_Os04g51300,LOC_Os05g04610,LOC_Os05g22614,LOC_Os05g33280,LOC_Os05g34170,LOC_Os05g49880,LOC_Os06g…
GO:0009642	response to light intensity	636	13	3.5	5.7e-05	LOC_Os01g31690,LOC_Os01g47070,LOC_Os01g58790,LOC_Os02g10120,LOC_Os02g49880,LOC_Os02g54130,LOC_Os03g03990,LOC_Os03g56950,LOC_Os06g15330,LOC_Os07g05360,LOC_Os07g37240,LOC_Os09g09520,LOC_Os09g30418
GO:0042548	regulation of photosynthesis, light reaction	45	4	0.25	0.00011	LOC_Os01g31690,LOC_Os01g56680,LOC_Os05g43310,LOC_Os09g30340
GO:0010206	photosystem II repair	22	3	0.12	0.00023	LOC_Os03g14040,LOC_Os03g21560,LOC_Os05g33280
GO:0010109	regulation of photosynthesis	66	4	0.36	0.00049	LOC_Os01g31690,LOC_Os01g56680,LOC_Os05g43310,LOC_Os09g30340
GO:0006782	protoporphyrinogen IX biosynthetic process	10	2	0.05	0.00131	LOC_Os06g49110,LOC_Os10g35840
GO:0046501	protoporphyrinogen IX metabolic process	10	2	0.05	0.00131	LOC_Os06g49110,LOC_Os10g35840
GO:0042550	photosystem I stabilization	7	1	0.04	0.03784	LOC_Os09g30340
GO:0015996	chlorophyll catabolic process	149	3	0.82	0.04934	LOC_Os06g38450,LOC_Os07g41250,LOC_Os10g33170
GO:0015979	photosynthesis	817	50	4.49	< 1e-30	LOC_Os01g05080,LOC_Os01g17170,LOC_Os01g31690,LOC_Os01g39960,LOC_Os01g41710,LOC_Os01g44220,LOC_Os01g52240,LOC_Os01g56680,LOC_Os02g15750,LOC_Os03g08070,LOC_Os03g14040,LOC_Os03g20700,LOC_Os03g21560,LOC_Os03g22370,LOC_Os03g36540,LOC_Os03g49720,LOC_Os04g33830,LOC_Os04g38410,LOC_Os04g38600,LOC_Os04g51300,LOC_Os05g22614,LOC_Os05g28090,LOC_Os05g33280,LOC_Os05g43310,LOC_Os05g48630,LOC_Os05g49880,LOC_Os06g…
GO:0019684	photosynthesis, light reaction	629	42	3.46	< 1e-30	LOC_Os01g17170,LOC_Os01g31690,LOC_Os01g39960,LOC_Os01g41710,LOC_Os01g52240,LOC_Os01g56680,LOC_Os02g15750,LOC_Os03g08070,LOC_Os03g14040,LOC_Os03g20700,LOC_Os03g21560,LOC_Os03g36540,LOC_Os03g49720,LOC_Os04g33830,LOC_Os04g38410,LOC_Os04g38600,LOC_Os04g51300,LOC_Os05g22614,LOC_Os05g28090,LOC_Os05g33280,LOC_Os05g43310,LOC_Os05g48630,LOC_Os05g49880,LOC_Os06g49160,LOC_Os07g05360,LOC_Os07g11110,LOC_Os07g…
